# Supplementary material for: Epigenomic landscapes during prefrontal cortex development and aging in rhesus
Source: Natl Sci Rev. 2024 Jun 18;11(8):nwae213. doi: 10.1093/nsr/nwae213 (PMC11342245; doi:10.1093/nsr/nwae213)
Supplement: nwae213_Supplementary_Files [file nwae213_supplementary_files.zip]

Archive with 16 entries (15 files):
- Supplementary_Materials/
- Supplementary_Materials/Supplementary Table S8.xls
- Supplementary_Materials/.DS_Store
- Supplementary_Materials/Supplementary Table S1.xlsx
- Supplementary_Materials/Supplementary Table S6.xlsx
- Supplementary_Materials/Supplementary Table S10.xlsx
- Supplementary_Materials/Supplementary Table S11.xlsx
- Supplementary_Materials/Supplementary Table S7.xlsx
- Supplementary_Materials/Supplementary Table S4.xlsx
- Supplementary_Materials/Supplementary Table S12.xlsx
- Supplementary_Materials/Supplementary Table S9.xlsx
- Supplementary_Materials/Supplementary Table S13.xlsx
- Supplementary_Materials/Supplementary Table S5.xlsx
- Supplementary_Materials/Supplementary_Materials.docx
- Supplementary_Materials/Supplementary Table S2.xlsx
- Supplementary_Materials/Supplementary Table S3.xlsx
