# Supplementary material for: Epigenomic landscapes during prefrontal cortex development and aging in rhesus
Source: Natl Sci Rev. 2024 Jun 18;11(8):nwae213. doi: 10.1093/nsr/nwae213 (PMC11342245; doi:10.1093/nsr/nwae213)
Supplement: nwae213_Supplementary_Files [file nwae213_supplementary_files.zip › Supplementary_Materials/Supplementary Table S8.xls]

Disease	Associated genes with active signal
Epilepsy	GABRG2,SCN1A,GABRA1,CDKL5,KCNQ2
Schizophrenia(SCZ)	MPPED1,AGAP2,ENKD1,DCP1A,KCNIP2,RHOF,TEX264,PSMB4,SULT1A2,TOM1L2,GPR135,CNNM2,ANKS6,MED8,UBN1,SPHKAP,NPHP1,GTF3C3,PHF5A,KIF22,MFAP3L,WBSCR17,MGRN1,PPP3CA,HIST2H2AC,AIF1,PDE8A,DUSP19,KCNE4,ARL2,COQ10B,PSMB9,AKT1S1,ALMS1,PLCH2,SPI1,FSIP1,SLX1A,UBALD1,POU5F1,BNIP3L,MICA,ESRP2,ZNHIT2,NCR3,PTPMT1,HSPD1,BCO2,RPL41,FAM65B,PANK4,ACAD8,CIART,PGM3,ADM5,EFCAB10,RSRC2,RNF220,TIMM10,SNX32,MAFK,AKAP6,ANKRD54,Z…
Parkinson disease (PD)	LAMTOR2,APOM,UBQLN4,MEX3A,STH,TRIM46,WNT3,FAM53A,SHC1,ADAR,SLBP,KRTCAP2,MRPL24,ZNF141,SPON2,PAQR6,GPNMB,TMEM175,B3GNT5,PEAR1,DCUN1D1,PMF1,ARHGEF2,ARHGAP27,HIGD1B,STK39,SKIV2L,PSMB9,TRA2A,FDPS,GOSR2,HEXIM2,SPC25,PLEKHH1,MAEA,CRHR1,WHSC1,LRP2,ARHGEF11,CLIC1,MSH5,KLHL7,EFNA1,CERS6,HLA-DRA,GJC1,BGLAP,BCAN,FGFRL1,TAP2,ATP5I,SCN7A,FLAD1,IQGAP3,AP2M1,CCT3,CPLX1,SNCA,LENEP,R3HDM1,SOX2,SCN9A,CC2D2A,GON4L,…
Neuro-neutrophilic diseases(NEUROT)	APOM,FAM111A,PHKG2,COX16,WNT3,ETNK1,AHCY,SOX6,CCDC40,XRCC6,RBM25,PIP4K2B,MICAL2,SSRP1,C2,PPT2,OXLD1,PHF5A,NR4A2,KIF22,MCTP1,MR1,VSX2,PTPRJ,ZC3H12A,ARHGAP27,DUSP19,NR2F1,NINJ1,PSMB9,SSH1,HSPB8,GOSR2,BARD1,HEXIM2,P2RX3,ISCU,SPI1,TNS4,CDCA8,CELF4,MAP1LC3A,RAP2A,STX1B,CFTR,MICA,HIST1H3I,PTPMT1,BCO2,UNG,SLC24A5,HGS,GJC1,HIST1H2BK,FBRS,DAXX,HIST1H3B,ASPSCR1,FBXO31,MAP1LC3B,TIMM10,DBF4B,HIST1H2AL,MAFK,C…
major depressive disorder(MDD)	LRRIQ3,TXNL1,TMEM189-UBE2V1,BTN3A3,HIST1H2BJ,HIST1H2BM,HIST1H4K,HIST1H3D,HIST1H2BB,ZNF184,ZBED9,HIST1H2AJ,BTN2A1,CEBPB,PRSS16,HIST1H3F,WDR7,HIST1H2BH,ZRANB2,HIST1H1B,SLC30A9,HIST1H4I,HIST1H1C,PGBD1,ZWINT,HIST1H3G,HIST1H4G,HIST1H2AG,HIST1H1E,HIST1H2BG,HIST1H2AH,HIST1H2BF,HIST1H2BE,ZSCAN16,UBE2V1,HIST1H2AE,HIST1H2BO,ZKSCAN3,ABT1,HIST1H4L,ZSCAN23,ZNF391,HIST1H3C,HIST1H3H,HIST1H4J,POM121L2,HIST1H4D,B…
Intellectual disability (IQ)	AGAP2,ZNF251,KCTD19,ENKD1,ATRIP,KCNIP2,NUDCD3,DDA1,WNT3,VWCE,CEP68,CAMK2B,RHOF,NKX2-8,TMUB2,TEX264,SULT1A2,PHACTR1,JRKL,SRSF8,TOM1L2,UBE2N,GPR135,PUM1,SLC38A11,MED8,SLBP,COL4A3,CDK4,PHF5A,NR4A2,KIF22,RPS27,PIK3R1,WBSCR17,ZNF324B,TMEM175,CCDC130,PPP3CA,TONSL,ZER1,UBE2E1,RPL15,NR2F1,ANKRD13B,SLC39A4,DSCR3,CDC25A,ALMS1,DUSP14,SPI1,FSIP1,S100A13,SCMH1,ASCC2,FLNC,PCDHGA3,MRPL46,NTNG2,CALM3,NUP188,ESRP…
Alzheimer's disease (AD)	CDCA2,FOXA3,ZNF576,DND1,DACT3,HBEGF,SLC4A9,ESCO2,APOC4,CCDC83,MYPOP,TFAP2D,MUT,TMEM126A,SIX5,UNC5D,MED8,EML2,FKRP,TRAPPC6A,APOE,DPYSL2,DMPK,ZNF225,DMWD,STRN4,ERMAP,APOC1,QPCTL,SKIV2L,PRKD2,MS4A4A,CYSTM1,BARD1,NKPD1,CENPQ,BNIP3L,CLASRP,TIE1,FOXJ3,GNG8,CALM3,CCDC24,HLA-DRA,CHRNA2,ERCC1,CDC20,CD2AP,KPTN,ZNF227,ZMYND12,ELOVL1,RNF220,ATP6V0B,PTK2B,TXNL4B,B4GALT2,CFAP57,ERI3,ZNF395,APBB3,PMFBP1,SORL1,I…
Attention-deficit/hyperactivity disorder(ADHA)	PSMD7,ZNF691,MDFIC,MIR6734,HYI,ST3GAL3,TFAP2D,SLC2A1,DPH2,UNC5D,MED8,ZNF385D,ZFHX3,TMEM161B,FOXP2,DHX38,ERMAP,POLR3G,CEP290,SZT2,CCDC30,EBNA1BP2,BARD1,KIF2C,TIE1,FOXJ3,CCDC24,DUSP6,KAT2B,CDC20,LYSMD3,TMEM53,MBLAC2,ZMYND12,ELOVL1,RNF220,ATP6V0B,POC1B,B4GALT2,TXNL4B,MPL,CFAP57,ERI3,PMFBP1,TMEM125,MEF2C,GSTO1,SPAG16,IPO13,MANBA,YBX1,DMAP1,BEST4,CLDN19,CETN3,SEMA6D,SORCS3,PPCS,VWC2L,TFAP2B,SLC6A9,PTP…
Autism spectrum disorder(ASD)	RELN,PINX1,NKX2-2,MACROD2,SHANK3,CFAP61,XRN2,RP1L1,SLC6A4,NKX2-4,FOXP2,KIZ,CRNKL1,MECP2,PRSS51,SOX7
Bipolar disorder(BD)	CACNA1C,RPS19BP1,HAPLN4,CBX7,SUGP2,CNNM4,CSDC2,JADE2,SHOC2,RBX1,NCAPH,ATP13A1,HOMER3,MXI1,PHF5A,STARD7,DCP1B,KANSL3,ANKRD23,MAU2,FAM83F,TSPAN9,FKBP4,MGAT3,FLRT3,APOBEC3C,ADSL,FER1L5,ARPP21,CNNM3,LPAR2,SLC25A17,BBIP1,TMEM59L,GDF1,MACROD2,MIEF1,ADIPOR2,FAHD2B,GMIP,CACNA2D4,ZNF14,TMEM127,CILP2,MKL1,MCHR1,ADD3,ZNF93,ARMC6,LMAN2L,XPNPEP3,TM6SF2,KLHL26,ERC1,NCAN,SUGP1,ITPRIPL1,POU3F2,DUSP5,PRMT8,SMC3,Z…
Intelligence	CCDC82,KLHDC8B,RND1,TEX14,MITD1,TMEM39B,EIF3CL,SBK1,SLC4A9,PDCL3,SKA2,RBM28,CHST10,ENDOD1,LRRC4,POU3F2,BAG5,LAP3,DCC,SPATA2,SBK2,VPS26B,GPR37L1,TBR1,EIF5,SOX4,CWC15,TRIQK,LSMEM2,ZNF304,ZSCAN23,ACACA,SAXO2,LRRC53,SLC4A10,GFRA2,ANKRD63,TIPIN,MADD,ST3GAL2,PLK1,SMDT1,TIMM17A,C1QC,CETN3,ZNF582,WRB,MROH5,EIF5B,SHISA9,CD164,UBE2E3,MIEF1,ZEB2,SREBF2,PLXNA4,IFIH1,DPCD,DDX27,PSD2,SORT1,NFATC2IP,SATB2,CCNH
Glycated hemoglobin (HbA1c)	CD1D,CACNG2,OR10X1,RAB40B,HIST1H2BJ,TNIK,HIST1H2BB,ZNF184,ZNF750,GYPB,SEC22A,NUDCD3,TMEM106C,CAMK2B,ANAPC15,MTNR1B,RBM6,RPH3A,ARAP1,PGBD1,DTX1,HIST1H1E,HIST1H2AH,AMT,ABT1,GAS6,RAB6A,CDKAL1,IRX5,HIST1H4D,AP3M2,SIRT3,SEMA5B,SPG7,SPC25,SEMA6C,FAM222B,VPS26A,HIST1H3E,TMEM255B,TEX29,RPGRIP1L,HIST1H3I,HECTD4,CACNB3,GMPPB,NDUFAF3,IL17C,FAM65B,CDK20,HIST1H2BK,RAPGEF3,HIST1H2AB,CIART,HIST1H3B,SETDB1,MAPKA…
