# Supplementary material for: Epigenomic landscapes during prefrontal cortex development and aging in rhesus
Source: Natl Sci Rev. 2024 Jun 18;11(8):nwae213. doi: 10.1093/nsr/nwae213 (PMC11342245; doi:10.1093/nsr/nwae213)
Supplement: nwae213_Supplementary_Files [file nwae213_supplementary_files.zip › Supplementary_Materials/Supplementary Table S1.xlsx]

## Sheet: Metadata for specimens
Period	Replicates	Stages	Ages for day/month/year	Post-mortem intervals	Dissected method	Region	Sex
E50	Rep1	Prenatal	embryonic 50 day	The fetal monkeys were obtained from cesarean surgery. Then they were killed by euthanasia. The brains were dissected immediately.	by micro scissor and forceps under dissecting microscope	prefrontal cortext	not determined
	Rep2	Prenatal	embryonic 50 day	The fetal monkeys were obtained from cesarean surgery. Then they were killed by euthanasia. The brains were dissected immediately.	by micro scissor and forceps under dissecting microscope	prefrontal cortext	not determined
E90	Rep1	Prenatal	embryonic 90 day	The fetal monkeys were obtained from cesarean surgery. Then they were killed by euthanasia. The brains were dissected immediately.	by micro scissor and forceps	prefrontal cortext	not determined
	Rep2	Prenatal	embryonic 90 day	The fetal monkeys were obtained from cesarean surgery. Then they were killed by euthanasia. The brains were dissected immediately.	by micro scissor and forceps	prefrontal cortext	not determined
E120	Rep1	Prenatal	embryonic 120 day	The fetal monkeys were obtained from cesarean surgery. Then they were killed by euthanasia. The brains were dissected immediately.	by micro scissor and forceps	prefrontal cortext	not determined
	Rep2	Prenatal	embryonic 120 day	The fetal monkeys were obtained from cesarean surgery. Then they were killed by euthanasia. The brains were dissected immediately.	by micro scissor and forceps	prefrontal cortext	not determined
P0	Rep1	Birth	birth day	The fetal monkeys were obtained from cesarean surgery. Then they were killed by euthanasia. The brains were dissected immediately.	by micro scissor and forceps	prefrontal cortext	not determined
	Rep2	Birth	birth day	The fetal monkeys were obtained from cesarean surgery. Then they were killed by euthanasia. The brains were dissected immediately.	by micro scissor and forceps	prefrontal cortext	not determined
P4M	Rep1	Postnatal	4 month	The fetal monkeys were obtained from cesarean surgery. Then they were killed by euthanasia. The brains were dissected immediately.	by micro scissor and forceps	prefrontal cortext	not determined
	Rep2	Postnatal	4 month	The fetal monkeys were obtained from cesarean surgery. Then they were killed by euthanasia. The brains were dissected immediately.	by micro scissor and forceps	prefrontal cortext	not determined
P4.5Y	Rep1	Adult	4.5 year	The fetal monkeys were obtained from cesarean surgery. Then they were killed by euthanasia. The brains were dissected immediately.	by micro scissor and forceps	prefrontal cortext	not determined
	Rep2	Adult	4.5 year	The fetal monkeys were obtained from cesarean surgery. Then they were killed by euthanasia. The brains were dissected immediately.	by micro scissor and forceps	prefrontal cortext	not determined
P20Y	Rep1	Ageing	20 year	The fetal monkeys were obtained from cesarean surgery. Then they were killed by euthanasia. The brains were dissected immediately.	by micro scissor and forceps	prefrontal cortext	not determined
	Rep2	Ageing	20 year	The fetal monkeys were obtained from cesarean surgery. Then they were killed by euthanasia. The brains were dissected immediately.	by micro scissor and forceps	prefrontal cortext	not determined
