# Supplementary material for: Epigenomic landscapes during prefrontal cortex development and aging in rhesus
Source: Natl Sci Rev. 2024 Jun 18;11(8):nwae213. doi: 10.1093/nsr/nwae213 (PMC11342245; doi:10.1093/nsr/nwae213)
Supplement: nwae213_Supplementary_Files [file nwae213_supplementary_files.zip › Supplementary_Materials/Supplementary Table S6.xlsx]

## Sheet: celltypemarker
Cell type and process	Gene	Reference
Proliferation of stem cells	VIM	Suijuan Zhong et al., Nature, 2018, doi:10.1038/nature25980
	PAX6
	HOPX
	EOMES
Proliferation of neurons	NEUROD1
	NEUROD2
Neuron migration	RELN
	APOER2
	CDK5
	LIS1
	VLRL
	DCX
	SLA
	NEUROD6
The secretion of protruding proteins	SNAP25
	SYP
	PSD95
Proliferation of radial glial cells	OLIG2
	AQP4
	OLIG1
	PDGFRA
	PTPRC
Stem cell	SOX2
	TNC
	EMX2
	VIM
	HES1
	HES5
	PAX6
	TMEM14B
	HOPX
	EOMES
Neuron	NEUROD6
	SLA
	NEUROD2
	POU3F3
	MEIS2
	SLC17A6
	NEUROD1
	POU3F2
	DCX
Interneuron	GAD1
	CALB1
	DLX2
	DLX1
	GAD2
	CCK
	VIP
	SST
	LHX6
	DLX5
	CALB2
	TTF1
OPC	LAMB4
	IL1RAP
	COL20A1
	OLIG2
	C1orf129
	LHFPL3
	HAS2
	PMP2
	TNR
	PCDH15
	RAB31
	OLIG1
	SH2D4A
	TREM1
	S100B
	MEGF11
	XYLT1
	SEMA5A
	GAB3
	PDGFRA
	BLM
	GALR1
	CRISPLD2
	B3GNT7
	LUZP2
	LRRK2
Astrocytes	AQP4
	GFAP
Microglia	CD68
	AIF1
	C1QB
	PTPRC
NPCs	OTX2
	EMX2
	VIM
	HES1
	PAX6
	EMX1
	SFRP1
Microglia	SCARD1
	C3
	LAMP4
	C3AR1
	IL1B
	ALOX5AP
	ITGAX
	CD74
	CCL2
	DHRS9
	FCGR3A
	RGS10
	CCL4
	C1QB
	PLEK
	CSF1R
	LCP1
	ITGAM
	LAPTM5
	CD45
	CD68
	P2RY12
	CCL3
	PTPRC
	BCL2A1
	OLR1
	MSR1
	C1QA
	GPR183
	CD83
	CD14
	AIF1
	CD53
	GOR183
	HLA-DRA
	LILRB4
	GP110
ExcitatoryNeurons	TBR1
	NEUROD6
	RBFOX1
	NEUROD2
	FOXG1
	SLC17A7
	BCL11B
	SATB2
	TUBB3
	POU3F2
Astrocyte	ITGA7
	AQP4
	ACSBG1
	AGXT2L1
	AGT
	GLI3
	ATP13A4
	TRIM66
	BMPR1B
	SLC14A1
	GFAP
	SLC30A10
	HGF
	RNF43
	CYBRD1
	SLC39A12
	ALDH1L1
	GJB6
	GPR98
	GPR37L1
	GLIS3
	PRODH
	C16orf89
	GJA1
	ITGB4
	PAQR6
	CBS
	ATP1A2
	FGFR3
	MGST1
	RANBP3L
	SFXN5
	SDC4
	SLCO1C1
	PPP1R3C
	CHRDL1
	SORCS2
	CTH
	SLC4A4
	SLC25A18
	NWD1
Interneuron	CCK
	GABRB2
	GAD1
	DLX5
	TTF1
	GABBR2
	DLX1
	GAD2
	SLC32A1
	DLX6
	PDE4D1P
	CALB1
	DLX2
	PV
	VIP
	SST
	LHX6
	CALB2
IPCs	NHLH1
	TP53I11
	PPP1R17
	SLA1C3
	NHLH2
NOTCH	NOTCH3
	HES1
	NOTCH4
	HES5
	NOTCH1
	DTX2
	NOTCH2
	DLL1
	CBF1
	DLL3
	PSENEN
	NUMB
	LCK
	FHL1
	CUL1
	HES1
	GATA3
	STAT3
	NOTCH4
	HES5
	PSEN1
	ITCH
	NOTCH2
	CCND1
	NOTCH3
	SAP30
	HDAC2
	GSK3B
	NCOR1
	CDKN1A
	PSEN2
	PIK3R2
	HIF1A
	CIR
	RBPJ
	PIK3R1
	DLL1
	SPEN
	NUMBL
	DLL3
	TLE1
	NUMB
	MAGEA1
	DLL4
	NCOR2
	AKT1
	SKP1
	EP300
	MYC
	HES6
	RING1
	MTOR
	MAML3
	HEY1
	HEY2
	JAK2
	MAML1
	PSENEN
	JAG2
	HDAC1
	JAG1
	SRC
	ADAM17
	NCSTN
	NOTCH1
	APH1B
	DTX1
	FBXW7
	NFKB1
	APH1A
	MAML2
	SNW1
	PTCRA
Stem Cell Proliferation 1	VIM
	TBR2
	PAX6.NSCs
	VIM.NSCs
	EOMES.IPCs
	PAX6
	HOPX
	EOMES
	HOPX.oRGs
Neuron Proliferation 2.1	NEUROD1
	NEUROD2
Neuron Migration 2.2	VLDL
	RELN
	APOER2
	CDK5
	LIS1
	DCX
	NEUROD6
	SLA
SynaExocrine 3.2	SNAP25
	SYP
	PSD95
Gliocyte Proliferation 3.3	CD45
	OLIG2
	AQP4
	OLIG1
	PDGFRA
	PTPRC
Stem Cell Proliferation 1.2	SOX2
	TNC
	FAM107A
	EMX2
	VIM
	HES1
	HES5
	PAX6
	TMEM14B
	HOPX
	EOMES
Neuron	NELL1
	SLA
	NEUROD2
	CDO1
	CIT
	SNAP25
	CCK
	GABRA1
	RELN
	GABRB2
	GRIA3
	MEIS2
	TMEM130
	PNOC
	LNX1
	NEUROD6
	GABRG2
	KIAA1324
	CAMK2A
	BCL11A
	SCG2
	GLRA2
	C14orf37
	COBL
	VSNL1
	POU3F2
	DLX5
	DNM1
	MAP7D2
	KCNK1
	CELF4
	SYNPR
	THY1
	NXPH1
	SLC10A4
	DLX1
	UNC80
	EGFR
	DLX6
	DCN
	NRXN3
	SLITRK1
	NEUROD1
	POU3F3
	CKMT1B
	DCX
	NFASC
	CHGB
	DLX2
	MEG3
	SCN2A
	SST
	LRRTM3
	SLC17A6
	DPYSL5
	CNTN4
Layer1	LHX5
	RELN
Layer2	ADAMTS2
	STARD8
	CUX1
	PTGS2
	MEF2C
	TLEL
	BHLHB22
	CUX2
	LHX2
	SATB2
	TLE3
	NGB
	PLXND1
	FST
	POU3F2
	POU3F3
	INHBA
Layer3	STARD8
	CUX1
	PTGS2
	MEF2C
	TLEL
	BHLHB22
	CUX2
	LHX2
	SATB2
	TLE3
	PLXND1
	POU3F2
	LMO3
	POU3F3
	INHBA
Layer4	ARF5
	CUX1
	ENDOU
	SCNN1A
	CTXN3
	MEF2C
	RSPO1
	BHLHB5
	CUX2
	LHX2
	POU3F2
	INHBA
Layer5	SEMA3E
	TMEM91
	FEZF2
	FOX01
	TCERG1L
	TLE4
	PACSIN2
	BCL11B
	LDB2
	SOX5
	PLXND1
	LMO4
	POU3F2
	POU3F3
	OTX1
	ER81
Layer6	SEMA3E
	FEZF2
	GABRA5
	MGP
	FOXP2
	TLE4
	BCL11B
	SOX5
	LMO3
	OTX1
NPCs Sensory Neuron Differentiation	Rfx1
Oligodendrocyte	TMEM144
	LGI3
	DAAM2
	MAG
	FA2H
	CNP
	ERMN
	CNDP1
	KLK6
	SEC14L5
	CAPN3
	MVP
	LPAR1
	KCNH8
	GJB1
	SHC4
	PPP1R14A
	FOLH1
	MAK
	PLEKHB1
	OPALIN
	RNASE1
	DBNDD2
	GRM3
	PLP1
	MAP6D1
	CDK18
	DPYD
	UGT8
	HHIP
	TF
	ASPA
	ADAMTS4
	GSN
	CARNS1
	CLDN11
	C11orf9
	ABCA8
	ENPP2
	MOBP
	GPR27
Endothelial	ITIH5
	IFI27
	ICAM1
	APOLD1
	MSX1
	GPR116
	TBX3
	ANXA1
	FOXC1
	FLT1
	PEAR1
	GNG11
	IL6
	PTRF
	TM4SF1
	TGM2
	ITGA1
	ESAM
	CEBPD
	A2M
	SDPR
	EDN3
	IFITM1
Endo_prenatal	ROBO4	Hyo Jung Kang et al., Nature, 2011, doi:10.1038/nature10523
	MSRB3
	IFI27
	MTUS1
	HLA-E
	MYCT1
	COBLL1
	GPR116
	TNFRSF10A
	D21S2088E
	TBX3
	ADCY4
	VAV2
	FN1
	SLC7A1
	CXCL1
	TJP1
	FLT1
	PECAM1
	SELE
	ABLIM1
	CLIC1
	PDGFB
	SERPINE1
	VAMP5
	SPTBN1
	ELTD1
	PTRF
	C1ORF54
	IFITM3
	EBF1
	MYL12A
	PON2
	SEMA3G
	LPHN2
	NOSTRIN
	GGT5
	MECOM
	AC023590.1
	SLC5A6
	EMP2
	KITLG
	TTN
	PHACTR2
	SCARF1
	FAM124B
	C17ORF85
	SPARC
	TMOD3
	MMRN2
	ECM1
	ZIC3
	ID3
	RP11-902B17.1
	ITM2A
	ARHGEF15
	SLC7A5
	ABLIM3
	FOXF1
	EPAS1
	GNG11
	PEAR1
	GBP4
	KDR
	SLC2A1
	RASIP1
	EMCN
	REEP3
	DLL4
	TM4SF1
	TGM2
	C4ORF3
	ZNF366
	RAMP2
	ETS1
	PALMD
	CA2
	ITGA1
	CETP
	CDH6
	ESAM
	SERPINB9
	SLC16A1
	FGFR1
	CLEC2B
	ST6GALNAC1
	IFITM2
	CDH5
	IL32
	IFITM1
	ZKSCAN1
	STARD13
	LEF1
	TIE1
	GALNT18
	KIAA1462
	INSR
	LMO2
	APOLD1
	NOTCH4
	LRRC36
	CLEC1A
	AFAP1L1
	TM4SF18
	CASP4
	ARF6
	MT-TD
	CCDC68
	STARD4
	RASGRP3
	FLI1
	ITPKB
	GIMAP7
	GATA2
	GIMAP5
	FXYD5
	TNFRSF10D
	ARHGEF10
	WWC2
	ATP13A3
	PTGS2
	ITGA5
	UTRN
	TNFSF10
	LAMA4
	SHE
	BCL6B
	TFRC
	TES
	BSG
	ENG
	SLCO1A2
	DENND2C
	LL22NC03-75H12.2
	CGNL1
	RP11-389C8.2
	SLC39A10
	PTPRB
	CYYR1
	APLNR
	ACVRL1
	HERC2P9
	CCDC141
	IGFBP7
	ABCB1
	SPINK8
	ECSCR
	CD93
	PIK3R6
	WWTR1
	C1ORF52
	ABCG2
	VWF
	TXLNGY
	SERPINH1
	COBL
	MT-TE
	FBXO25
	ICAM2
	NID1
	CD34
	C1ORF21
	OCLN
	FUT1
	S1PR1
	MARVELD2
	SGK1
	PCAT19
	ARHGAP29
	GIMAP6
	ITGB1
	C10ORF10
	SOX7
	PRKCH
	SOX18
	SDPR
	SLCO2A1
	CLDN5
Oligo_adult	TMEM144
	RNF220
	IL1RAPL1
	MAG
	FA2H
	TMEM165
	CNP
	MIR219A2
	ERMN
	CNDP1
	POLR2F
	SLC24A2
	APLP1
	MAN2A1
	LINC00609
	FRMD4B
	MARCKSL1
	PLP1
	PCSK6
	CDK18
	MAP7
	DPYD
	CTNNA3
	UGT8
	MOG
	FRMD5
	ST18
	SLC44A1
	MBP
	DOCK5
	TF
	ASPA
	EDIL3
	CLDND1
	SLC5A11
	CARNS1
	CLDN11
	TTLL7
	ABCA8
	QKI
	PIP4K2A
	ENPP2
	MOBP
IntN_prenatal	ZNF618
	ZEB2
	SOX2-OT
	C16ORF62
	AP000708.1
	SOX4
	RBFOX2
	C3ORF38
	PROX1
	RP11-762L8.6
	PIGU
	DLX6-AS1
	CXORF23
	USP9Y
	BCL11B
	RUNX1T1
	SYT14
	CADM1
	AMER2
	SOX11
	PTPRR
	PLS3
	MIRLET7BHG
	ATRNL1
	ERBB4
	RP11-553L6.5
	DCX
	ARX
	FKBP15
	PDE4D
	DLX2
	C3ORF62
	KIAA0391
VSMC_adult	DSTN
	ACTB
	TPM2
	IGFBP7
	VIM
	JUNB
	SELENOM
	GADD45B
	TAGLN
	S100A6
	FRZB
	RASL12
	AC016739.1
	BCAM
	AOC3
	LGALS1
	PLN
	MCAM
	COL4A2
	FLNA
	MFAP4
	RPLP1
	PFN1
	LMOD1
	MGP
	SOD3
	MYL9
	MYL6
	ACTA2
	ADIRF
	HSPB1
	ADAMTS1
	ACTG2
	CALD1
	CRIP1
	S100A4
	TPM1
	CAVIN3
	CNN1
	CSRP1
	RHOB
	CAV1
	SORBS2
	MYH11
	DES
	LINC01279
	TNC
	AQP4
	HOPX
	NCAN
	AGT
	S100A13
	LINC00943
	LRIG1
	SLC1A2
	SLC25A48
	GFAP
	RNU6-116P
	RP11-113I24.1
	CLU
	NPNT
	CLDN10
	RHOJ
	C21ORF62
	FKBP10
	LRRC16A
	ATP1B2
	LGR6
	EGFR
	SEZ6L
	SLC13A5
	ATP1A2
	CST3
	CCDC80
	DIO2
	FAM107A
	SLC6A11
	SLCO1C1
	RP11-561I11.3
	PEA15
	PTN
	MT3
ExN_adult	KCNB2
	LINGO2
	KCNQ5
	FAM153B
	RYR2
	OLFM3
	STXBP5L
	DPY19L2P1
	CELF2
	LINC01250
	KCNH7
	MLIP
	IQCJ-SCHIP1
	LDB2
	FAM153C
	CHRM3-AS2
	PHACTR1
	RALYL
	AL596451.1
	KCNIP4
	MIR137HG
	LY86-AS1
	KALRN
	DLGAP2
	AL117329.1
	KHDRBS2
	PTPRD
OPC_adult	STK32A
	COL9A1
	NLGN1
	GPR17
	AL445250.1
	KCNMB2-AS1
	LHFPL3
	NOVA1-AS1
	TNR
	AL353784.1
	SLC35F1
	PCDH15
	EPN2
	LHFPL3-AS1
	VCAN
	MMP16
	NOVA1
	LRRC4C
	BCAN
	FERMT1
	AGAP1
	DSCAM
	AC004852.2
	MEGF11
	XYLT1
	SEMA5A
	CHST11
	PDGFRA
	CA10
	SMOC1
	PTPRZ1
	LUZP2
	PLPPR1
Endo_adult	LEF1
	C1ORF64
	ABCB1
	ITIH5
	TMEM204
	PODXL
	HIGD1B
	IFI27
	HLA-E
	MT2A
	COBLL1
	SLC38A5
	ITM2A
	SLC7A5
	GPR85
	TM4SF18
	ABCG2
	HERC2P3
	CAVIN2
	SLC7A1
	EGFL7
	FLT1
	FLI1
	ADGRF5
	SLC2A1
	EMCN
	CD34
	ATP1A2
	ENG
	ATP10A
	GPCPD1
	ST8SIA6
	MECOM
	A2M
	PTPRB
	MFSD2A
	PRKCH
	SLC6A12
	CLDN5
NPC_prenatal	RPSA
	NPM1
	RPLP0
	OTX2
	FEZF1
	PKM
	UBE2C
	TMSB15A
	HMGB2
	RPL7
	COL6A3
	C14ORF23
	TPI1P1
	RP4-604A21.1
	HNRNPA1
	DPPA4
	RPL3
	TRIM59
	LIX1
	EEF1A1P5
	RPL3P7
	RPL41
	RPL18A
	TPI1
	RPL13AP5
	GAPDH
	HMGA2
	ACTG1
	GNB2L1
	RPL5
	ENO1
	IGF2BP1
	COL2A1
	BIRC5
	HMGN2P5
	FAM60A
	HBE1
	RPL7A
	EEF1A1
IntN_adult	SNRPN
	GRIP2
	AC134511.1
	GRIK2
	GAD1
	BTBD11
	FSTL5
	KCNC2
	IGF1
	DLX6-AS1
	AC098864.1
	GALNTL6
	SYNPR
	GAD2
	CNTNAP2
	ERBB4
	ZNF385D
	KIAA1217
	ROBO1
	TENM3
	GRIP1
	ADARB2
Microglia_prenatal	TMEM144
	PMAIP1
	FOS
	DDX3Y
	ATF3
	CTA-292E10.9
	EGR1
	FOSB
	HSPA1B
	SFMBT2
	PPM1N
	B3GNT5
	HSP90AA1
	DNAJA4
	MED12L
	C1QB
	NAIP
	PPT1
	PIM1
	FOLR2
	RAB11FIP1
	LGMN
	CXCL8
	LDLR
	CD37
	PABPC1
	ASAH1
	FTLP3
	MIS18BP1
	CCL3
	VSIG4
	NLRP1
	ARHGAP25
	LY86
	JUN
	CD53
	TLR4
	ABCF2
	MPEG1
	TREM2
	NFKB1
	IL1A
	CCL4L1
	ZNF217
	IER2
	C3
	TPP1
	GLIPR1
	UBC
	RGS10
	HTRA1
	LCMT2
	FCGR1A
	PLXDC2
	HK2
	GNG7
	SH3BGRL
	RP11-707M1.1
	DNAJA1
	CREB3L2
	LCP2
	C5AR2
	NEAT1
	TAGAP
	FYB
	NABP1
	GUCD1
	OLFML3
	IFNGR1
	HPGDS
	NDE1
	CD4
	STAT1
	C1QA
	FCGRT
	RNVU1-19
	HSPH1
	BHLHE41
	RHOB
	DUSP1
	IL17RA
	FPR1
	BTG2
	LMAN1
	GCH1
	FCGR2A
	B4GALT1
	TPT1
	KLHL6
	CYBB
	CALR
	ICAM1
	P2RY13
	HIST1H2AG
	U3
	RGS1
	PTAFR
	GADD45B
	MST4
	MIR616
	TAL1
	RNU1-1
	CCL4
	ADAM28
	PLEK
	CDKN1A
	SLC9A9
	HIST1H1C
	CD36
	HSPA1A
	GLUL
	HRH1
	SPP1
	FTL
	RHBDF2
	HSP90B1
	KCTD12
	RP11-386I14.4
	MGAT4A
	SDCCAG3
	OGFRL1
	MKNK1
	MNDA
	NFKBIA
	FTH1
	MEF2A
	DNAJB1
	BEST1
	ZFP36
	KLF6
	HSPB1
	APOBEC3C
	OLR1
	TLR7
	RIPK2
	SKA3
	KLF2
	AIF1
	IL6R
	ZNF100
	CTSS
	HSPA8
	MMRN1
	EGR3
	RNU5B-1
	HSPD1
	MYADM
	CD84
	JUNB
	UCP2
	DUSP6
	IL1B
	ALOX5AP
	KLF4
	CCL3L3
	LYVE1
	MAN1A1
	H3F3B
	MX1
	SOD2
	NFKBIZ
	TNFRSF1B
	STAB1
	RIN2
	MRC1
	CSF1R
	LCP1
	LINC00265
	COTL1
	RNU4ATAC
	ITM2B
	P2RY12
	OAS2
	CCNL1
	LSM14A
	C1QC
	C2CD2
	ARHGAP9
	PPP1R15A
	SOCS3
	CD83
	CH25H
	CTSB
	NLRP3
	CAPZB
	CX3CR1
	DNPH1
	WHAMM
	ZFP36L1
	EML4
	HLA-B
	RASGEF1B
	AC006129.1
	SRGN
	SERPINF1
	BAG3
	DDIT3
	UNC5D
	LRRC7
	CLVS1
	C8ORF34
	NPY1R
	SLA
	SYT4
	NKAIN2
	SATB2
	FABP3
	ADRA2A
	NWD2
	RP11-509E10.1
	BCAS1
	IL1RAP
	SLC16A10
	SIRT2
	APOD
	COL9A1
	GPR17
	CNP
	SPC25
	C2ORF80
	ARHGAP11A
	OMG
	TNR
	RP11-35N6.1
	GRID2
	KIAA1524
	LIMS2
	MMP16
	LRRC4C
	P2RX7
	BRINP3
	GLRA3
	HIST1H3C
	ENPP6
	SLC44A1
	KANK1
	SCRG1
	PGM3
	PDGFRA
	LRR1
	CLDN11
	AC007682.1
	RP11-673C5.1
Astro_adult	AQP4
	ACSBG1
	ETNPPL
	GPM6A
	LINC00499
	AHCYL2
	RGS20
	ZNF98
	GLI3
	SLC1A2
	BMPR1B
	SLC14A1
	AC008957.2
	SLC1A3
	CTNNA2
	LSAMP
	TNIK
	PAMR1
	MIR99AHG
	GLIS3
	RYR3
	PRODH
	PITPNC1
	GJA1
	ZNRF3
	DTNA
	GNA14-AS1
	HPSE2
	MGST1
	FGFR3
	GPC5
	RANBP3L
	RNF219-AS1
	CARMIL1
	SFXN5
	COL5A3
	NPAS3
	ADGRV1
	SLCO1C1
	AC002429.2
	MSI2
	TPD52L1
	NHSL1
	FMN2
	SLC4A4
	SLC25A18
Microglia_adult	DOCK8
	FCER1G
	C3
	TYROBP
	PIK3R5
	FGD2
	AC008691.1
	CSF3R
	FYB1
	AP003481.1
	RGS1
	FAM177B
	ITGAX
	CD74
	SFMBT2
	LPAR6
	LST1
	ADAM28
	PLXDC2
	C1QB
	AC120193.1
	AL139125.1
	SAMSN1
	CSF1R
	P2RY12
	APBB1IP
	MYO1F
	C1QC
	TBXAS1
	PTPRC
	DOCK4
	OLR1
	C1QA
	SYK
	CX3CR1
	CD53
	ATP8B4
	TREM2
	CD86
	HLA-DRA
ForebrainMidHindBrainDistribution	Gbx2	Giacomo Masserdotti et al., Development, 2016, dio:10.1242/dev.092163
	Otx2
	Bmp
	Shh
NPCs	Pax6
ventralTelencephalon	Gsx2
	Gsx1
ExtrinsicSignal	Tbr2
	Tlx1
	EMX2
	Pax6
	Ngn1
	Neurog1
	Ngn2
	Tbr1
	Fezf2
	EMX1
	Eomes
	Neurog2
	Wnt
	Tlx2
	NeuroD
PostmitoticSelectors	Tlx1
	Tlx3
GABAergicNeurons	Gata2
	Megane
	Helt
	Ptf1a
	Asc11
	Dlx
	Olig2
VZ	Ascl1
	Lmx1b
	Otx2
	Lmx1a
	PAX6
	FoxA2
	Neurog2
SVZ	Tbr2
	NeuroD
IZ	Nurr1
	Lmx1b
	Otx2
	Lmx1a
	FoxA2
MZ	Nurr1
	Pitx3
	Vmat2
	FoxA2
VentralMidbrain	Wnt5a
	Wnt
	Shh
	Wnt1
NeuralTube	Pax6
	Nkx6-1
	Pax7
	Lhx2
	Nurr1
	FoxP2
	RA
	MafA
	Pax3
	Tlx3
	Foxd3
	Brn3a
	Lhx1
	Tlx1
	Bmp
	Pax2
	Ptf1a
	Oc3
	Lmx1b
	MafB
	Shh
Motor	Gata3
	Sim1
	Evx1
	Evx2
	Pax2
	Lsl1
	Hb9
	Lhx3
	Lsl2
	En1
CP	Tbr1
GABAergic	Bcl11B
	Ascl1
	Dlx2
MGE	Lhx6
	Nkx2-1
LGE	Bcl11B
	Ascl1
	Dlx2
CommonNeuronalComponentsCytoskeleton	Trnp1
	Dcx
	Sox11
	Neurod4
	Prox1
	Hes6
	Tubb3
	Insm1
DirectNeuronalReprogrammingFactorsOutcome	Repsox
	Vdr
	LDN193189
	Pax6
	ISL1
	SAG
	Lhx6
	VPA
	Brn2
	Brg1
	Lsl1
	Hb9
	Insm1
	TTNPB
	brn3a
	CHIR99021
	NeuroD1
	miR-124
	Nurr1
	MYt1l
	sp600625
	Pitx3
	Otx2
	Lmx1a
	Ptb
	Neurog1
	FK
	Klf7
	ISX9
	I-BET151
	SB431242
	NeuroD2
	HB9
	SP600625
	Ascl2
	Sox2
	Dlx5
	ASCL1
	LHX3
	Lhx3
	BRN2
	LSL1
	Foxa2
	SOX11
	myt1l
	Bcl11B
	Y-27632
	miR-9
	NEUROG2
	MYT1L
	Rax
	Myt1l
	FoxA2
	lsl1
	NEUROD1
	Purmo
	Dlx1
	Ascl1
	Dlx2
	Lmx1b
	Bcl2
	DAPT
	Sox11
	GO6983
	Crx
	NeuroD4
	Prox1
	Neurod1
	Neurog2
	thiazovivin
	FoxG1
ActivateNeuronal	GSK3B
	Ascl1
	Map2
	Pax6
	Dcx
	GSK-3
	Sox2
	Olig2
	Neurog2
	Ncam1
DopaminergicNeurons	FoxA1
	Foxa2
	Lmx1b
	Otx2
	Pitx3
	Lmx1a
	Nurr1(Nr4a2)
StriatalNeurons	miR-124
	Mytl1
	Dlx1
	Dlx2
	miR-9
	Bcl11B(Ctip2)
projectionNeuronSubtypes	Ctip2
	Cux1
	Bcl2
	Fezf2
	FoxF2
	Satab2
	Neurog2
MotorNeurons	Mytl1
	Ascl1
	Brn2
	Sox11
	Myt1l
	Lsl1
	Pou3f2
	Neurog2
	Lhx3
	Mnx1(Hb9)
RetinalPhotoreceptors	Otx2
	RX
	Crx
	RAX
PeripheralSensoryNeurons	Mytl1
	TrkB(Ntrk2)
	Ascl1
	TrkC(Ntrk3)
	Neurog1
	Ntrk1
	Klf7
	Lsl1
	TrkA
	Neurog2
	Pou4f1
InterNeurons	Ascl1
	Dlx2
	Lhx6
	Sox2
	Dlx5
	FoxG1
cell_identity	TMEM144
	KIAA0101
	IFI27
	NEUROD2
	GPR116
	PLD5
	SOX4
	KLK6
	TBX3
	NRIP3
	SLC4A4
	PROX1
	HAS2
	MEX3A
	MTUS2
	TUBA1A
	IL6
	CAMK2A
	BCL11A
	TNR
	GPR98
	LOC653653
	RAB31
	DNM1
	LIMS2
	DBNDD2
	GJA1
	SH2D4A
	PTRF
	CCL3
	PTPRC
	HN1
	TFAP2C
	SFXN5
	HTR2C
	MEGF11
	SEMA5A
	CD53
	GPNMB
	DNER
	CRISPLD2
	LILRB4
	LUZP2
	EDN3
	TNC
	C3
	LAMB4
	SOX2-OT
	ACSBG1
	IL1RAP
	CD24
	SLA
	C3AR1
	GPR17
	AGT
	ITGAX
	CD74
	ERMN
	IGFBP5
	C2orf27A
	DHRS9
	MLF1IP
	C2orf88
	RGS10
	CALN1
	LPAR1
	ANXA1
	GJB1
	PEAR1
	GNG11
	KDM5D
	OPALIN
	KY
	SOX11
	SYNPR
	FERMT1
	SLC10A4
	TM4SF1
	PLP1
	TGM2
	UNC80
	TREM1
	UGT8
	MSR1
	C1QA
	CKMT1B
	RANBP3L
	DCX
	ITGA1
	CHGB
	ESAM
	XYLT1
	C1orf173
	AURKB
	CEBPD
	VIP
	B3GNT7
	SLC25A18
	ENPP2
	C1orf192
	IFITM1
	NNAT
	BRIP1
	CLSPN
	ITIH5
	AQP4
	PBK
	ICAM1
	APOLD1
	NUSAP1
	STMN2
	MSX1
	SNAP25
	AGXT2L1
	GABRB2
	ATP13A4
	CNDP1
	TOP2A
	CAPN3
	CCL4
	C1orf129
	NEUROD6
	LHFPL3
	PLEK
	GABRG2
	COL21A1
	EDNRB
	SLC39A12
	CASC5
	TGFB2
	SCG2
	FOLH1
	HRASLS
	PCDH15
	MAP7D2
	TTTY15
	HIST1H1B
	NLGN4Y
	HS6ST2
	FGFR3
	OLR1
	TF
	SLCO1C1
	BIRC5
	MEG3
	BLM
	CARNS1
	CLDN11
	MN1
	SENP8
	ABCA8
	EOMES
	CALB2
	MOBP
	GPR183
	HHIP
	MAG
	KCNT2
	UBE2C
	CIT
	TMSB15A
	GABRA1
	IL1B
	SATB2
	CCK
	ALOX5AP
	ADRA2A
	TMEM130
	FCGR3A
	BMPR1B
	GFAP
	CENPF
	TMSB10
	FOXC1
	SRGAP1
	GJB6
	USP9Y
	KIF23
	VSNL1
	GPR37L1
	LCP1
	UHRF1
	NREP
	RNASE1
	LAPTM5
	CLDN18
	CELF4
	PRODH
	THY1
	CDK1
	HR
	PTHLH
	MKI67
	MGST1
	NRXN3
	DPYSL3
	SDC4
	GAB3
	RRM2
	PDGFRA
	GALR1
	SCN2A
	C11orf9
	ZNF268
	SLC2A13
	SDPR
	LRRK2
patterning centers|PC FGF17	SULT1E1	Nicola Micali et al., Science, 2023, doi:10.1126/science.adf3786
	THBS3
	FGF8
	VCAM1
	SLC4A5
	GSX2
	MAPKAPK3
	DMRTA2
	EMX2
	CEP112
	GRID2
	LOC114670955
	KIAA1257
	ADAMTS6
	LOC114679411
	CNTNAP2
	SCUBE3
	TPBG
	TGIF1
	CALB1
	MECOM
	SLC29A4
	ADA
	ZIC5
	FEZF1
	PGM5
	PVALB
	EMC2
	MAGOH
	DUSP14
	TSPAN6
	GSTZ1
	SLC2A1
	DSP
	STK26
	TTYH1
	SERINC2
	TRPM3
	FAM181A
	IER5L
	LOC114670047
	NRARP
	LOC716075
	MAML3
	CLIC6
	C5H4orf45
	LSM2
	NPY5R
	FDPS
	FGF3
	LOC107000288
	HIST1H1D
	EEF2KMT
	SOSTDC1
	C13H2orf40
	TMEM200A
	B9D1
	DLK1
	VPS25
	NEDD1
	ILDR2
	PRDX4
	DACH1
	VIM
	OCA2
	CCNO
	BAMBI
	LOC711450
	DSG2
	WNT8B
	SHOX2
	CASP6
	FGF17
	RNF43
	LOC114677713
	LOXL1
	ECI2
	C15H9orf116
	PDIA5
	GPR160
	TSTD1
	BCL2
	ELP6
	EMB
	PDSS1
	HES4
	TSPAN18
	IRX2
	CTNNAL1
	RDM1
	FOXJ1
	NTNG1
	KLHDC8B
	SLIT2
	NPVF
	LOC114674294
	CNIH4
	PDPN
	LHX5
	LOC106993965
	FEZF2
	GALNT12
	TIFA
	NRM
	ANXA2
	COL4A5
	LOC106998526
	DKK2
	GCA
	RAB34
	TAF10
	QPRT
	HTR2C
	LOC114677671
	LOC106998523
	C15H9orf24
	SMIM1
	LOC106998092
	LSM6
	HINT2
	POLR2D
	LOC106994320
	ASS1
	CENPH
	ASB13
	ZNF423
	TTR
	PCBD1
	DLL1
	DMRTA1
	LOC704705
	GINS2
	LOC114671723
	RWDD4
	EFNA4
	TMEM132D
	PKIB
	TAL2
	LOC107000989
	MND1
	RBM47
	LMAN1
	MAP7D3
	RSPO2
	MBD2
	FGGY
	CCND1
	RWDD2B
	CCN2
	CA14
	ISYNA1
	WNT2B
	CCNB2
	CENPA
	CRYGD
	EFCAB1
	GPX7
	TRIP13
	LOC106997586
	HEY2
	KCNQ2
	MTHFS
	SMIM3
	B3GAT2
	GNAI2
	CDO1
	FAM120AOS
	C13H2orf73
	CLDN2
	TMEM88
	C6H5orf49
	CDKN3
	SPATA33
	PRDX6
	REEP4
	CRB2
	PRKAR2A
	CACHD1
	TMEM216
	CAPSL
	RSPO3
	MITF
	FZD10
	FZD1
	RSRC1
	ATP23
	KCNJ13
	CENPX
	CLEC18A
	ENO3
	RPL22L1
	ALYREF
	CMBL
	LOC107000022
	PAM
	KLHDC9
	DIO3
	TMEM14C
	RSPO1
	FBLN1
	NPM3
	ZNRF3
	ODC1
	FUCA2
	ZDHHC4
	LOX
	SIPA1L2
	ZFPM1
	SLC17A8
	WNT4
	TMEM98
	SLC13A4
	ZNF503
	GLRX5
	SFRP2
	RNF175
	GDF5
	CITED4
	VAT1L
	LOC106994789
	SDSL
	DMRT3
	CLYBL
	TEX9
	POLR3K
	FGF18
[truncated: 7,277 more rows]
