# Supplementary material for: Epigenomic landscapes during prefrontal cortex development and aging in rhesus
Source: Natl Sci Rev. 2024 Jun 18;11(8):nwae213. doi: 10.1093/nsr/nwae213 (PMC11342245; doi:10.1093/nsr/nwae213)
Supplement: nwae213_Supplementary_Files [file nwae213_supplementary_files.zip › Supplementary_Materials/Supplementary Table S10.xlsx]

## Sheet: Sheet1
Genes	cis-element modules	geneAge (PS)
NKX2-9	skyblue	NA
KITLG	skyblue	12
CYP2J12	skyblue	NA
NPHS1OS	skyblue	NA
ISL2	skyblue	2
EGFL6	skyblue	1
T	skyblue	4
CYP2J11	skyblue	NA
LOC105378098	skyblue	NA
FBXO46	skyblue	10
KITL	skyblue	NA
GPR88	skyblue	12
FOXL1	skyblue	3
F3	skyblue	11
CYP2J8	skyblue	NA
TGFB2-AS1	skyblue	5
FEZF1-AS1	skyblue	2
NKX2-8	skyblue	NA
4930447C04RIK	skyblue	NA
BABAM1	skyblue	2
RARRES2	skyblue	11
EBF2	skyblue	3
GM14486	skyblue	NA
MIR330	skyblue	NA
BHLHE40	skyblue	4
TGFB2	skyblue	5
LINC00620	skyblue	NA
DYSF	skyblue	2
SMARCA5-AS1	skyblue	1
NT5E	skyblue	1
CYP2J2	skyblue	1
NOXA1	skyblue	1
OSCP1	skyblue	2
CYP2J6	skyblue	NA
ZFP385C	skyblue	NA
KLRG2	skyblue	12
CYP24A1	skyblue	1
OCA2	skyblue	1
NAGA	skyblue	1
ZNF385C	skyblue	11
ALX3	skyblue	2
PLA2G6	skyblue	1
C14ORF39	skyblue	14
NPM2	skyblue	6
AIM2	skyblue	16
HECW1-IT1	skyblue	2
EML2-AS1	skyblue	1
LINC01114	skyblue	NA
DPEP3	skyblue	1
NHLH2	skyblue	7
CYP2J13	skyblue	NA
NPR2	skyblue	1
PHOX2A	skyblue	2
PMP22	skyblue	6
ARPC2	skyblue	2
LOC105371795	skyblue	NA
MIR4492	skyblue	NA
MIR4307HG	skyblue	NA
GM3458	skyblue	NA
CYP2J5	skyblue	NA
MIR631	skyblue	NA
ACTL10	skyblue	2
SBK1	skyblue	1
NCCRP1	skyblue	7
CYP2J9	skyblue	NA
PDXK-PS	skyblue	1
INPP5A	skyblue	2
ARL5C	skyblue	2
KCNIP2-AS1	skyblue	1
ARHGAP42	skyblue	2
MIR642B	skyblue	NA
LEF1	skyblue	2
TSPEAR	skyblue	1
SYCP1-PS1	skyblue	6
CA13	skyblue	1
DHRS2	skyblue	1
LOC440982	skyblue	NA
LOC101927053	skyblue	NA
COL22A1	skyblue	1
LIPO4	skyblue	NA
TCAF2P1	skyblue	NA
LANCL1-AS1	skyblue	1
C1ORF185	skyblue	16
MIR548AJ2	skyblue	NA
4930522H14RIK	skyblue	NA
TRAT1	skyblue	13
LOC101928012	skyblue	NA
MIR6867	lightyellow	NA
MIR346	lightyellow	NA
LEMD1	lightyellow	7
4930559C10RIK	lightyellow	NA
MIR4803	lightyellow	NA
LOC105370622	lightyellow	NA
LOC101928279	lightyellow	NA
LOC101927421	lightyellow	NA
LOC101928535	lightyellow	NA
LOC102723604	lightyellow	NA
MIR3919	lightyellow	NA
GADD45B	lightyellow	7
MIR4260	lightyellow	NA
BPI	lightyellow	2
SLAIN1	lightyellow	11
MIR369	lightyellow	NA
HOTAIRM1	lightyellow	NA
VASN	lightyellow	1
5730408K05RIK	lightyellow	NA
LOC105375504	lightyellow	NA
TNFRSF1A	lightyellow	2
HOXC10	lightyellow	2
LINC00311	lightyellow	NA
COX7C	lightyellow	6
MPZ	lightyellow	11
THRA1/BTR	lightyellow	NA
HOXB7	lightyellow	2
PTGIR	lightyellow	6
HOXD13	lightyellow	3
MIR410	lightyellow	NA
MIR122	lightyellow	NA
1700021F07RIK	lightyellow	NA
PCDHA10	lightyellow	1
LINC00682	lightyellow	NA
REN	lightyellow	1
LHX1	lightyellow	2
MEG9	lightyellow	NA
RAB3IL1	lightyellow	3
NPSR1-AS1	lightyellow	6
SNTN	lightyellow	11
HOXA10-HOXA9	lightyellow	2
OLFR1039	lightyellow	NA
LOC101927972	lightyellow	NA
GM37013	lightyellow	NA
LOC100506675	lightyellow	NA
LINC00867	lightyellow	NA
LINC00940	lightyellow	NA
MIR409	lightyellow	NA
C20ORF85	lightyellow	5
PAX2	lightyellow	5
GPR17	lightyellow	5
HOXC-AS3	lightyellow	NA
PF4	lightyellow	11
MIR4694	lightyellow	NA
CPSF4L	lightyellow	2
LINC01533	lightyellow	NA
FLJ44635	lightyellow	NA
NOX3	lightyellow	1
OLFR877	lightyellow	NA
OLFR267	lightyellow	NA
SLC36A1	lightyellow	2
IL22RA1	lightyellow	9
PCDHA4	lightyellow	1
LINC01044	lightyellow	NA
OLFR1042	lightyellow	NA
MIR6870	lightyellow	NA
ZNF32-AS3	lightyellow	2
OLFR1043	lightyellow	NA
MIR656	lightyellow	NA
PIN4	lightyellow	1
EXTL1	lightyellow	1
OLFR1040	lightyellow	NA
MIR1287	lightyellow	NA
MIR3681HG	lightyellow	NA
LINC01456	lightyellow	NA
SNORA57	lightyellow	NA
PHGR1	lightyellow	NA
CROCCP3	lightyellow	NA
PLA2G4E	lightyellow	2
OTP	lightyellow	3
REN1	lightyellow	NA
FOXA2	lightyellow	3
SLC5A5	lightyellow	1
DMBX1	lightyellow	3
LINC01210	lightyellow	NA
C15ORF54	lightyellow	17
MS4A15	lightyellow	7
MIR5092	lightyellow	NA
ANKK1	lightyellow	1
GCM2	lightyellow	3
TCERG1L-AS1	lightyellow	2
PRR23A	lightyellow	16
MIR3591	lightyellow	NA
KCNQ1DN	lightyellow	NA
MGP	lightyellow	11
TFF3	lightyellow	6
MIR26A-1	lightyellow	NA
LINC01097	lightyellow	NA
CCDC187	lightyellow	NA
CYP26B1	lightyellow	1
MIR548F5	lightyellow	NA
LINC01280	lightyellow	NA
MIR412	lightyellow	NA
HOXA1	lightyellow	2
MIR26A1	lightyellow	NA
HOXA10	lightyellow	2
HOXC-AS1	lightyellow	NA
LOC100289580	lightyellow	NA
OLFR1118	lightyellow	NA
OLFR860	lightyellow	NA
IFIT1B	lightyellow	1
IFIT1	lightyellow	2
GJA5	lightyellow	7
OR7E47P	lightyellow	NA
TEAD4	lightyellow	3
ALMS1P1	lightyellow	NA
MIR4785	darkolivegreen	NA
ACBD7	darkolivegreen	1
PWWP2A	darkolivegreen	2
NDUFB3	darkolivegreen	7
PCP4L1	darkolivegreen	16
ASNS	darkolivegreen	1
ADIPOR2	darkolivegreen	1
DLX6OS2	darkolivegreen	NA
LETM2	darkolivegreen	2
RPL5	darkolivegreen	1
FAM126B	darkolivegreen	2
FITM2	darkolivegreen	3
LOC101928731	darkolivegreen	NA
TMEM252	darkolivegreen	NA
CCDC54	darkolivegreen	15
ARPP21	darkolivegreen	2
ROPN1	darkolivegreen	2
ROPN1B	darkolivegreen	2
ENOSF1	darkolivegreen	1
ABCC6P2	darkolivegreen	NA
TRIM72	darkolivegreen	2
USP32	darkolivegreen	2
GAL3ST4	darkolivegreen	4
BCL11B	darkolivegreen	2
MIR6843	darkolivegreen	NA
GAB3	darkolivegreen	2
1700125H20RIK	darkolivegreen	NA
C17ORF64	darkolivegreen	3
LOC101927932	darkolivegreen	NA
ABCC6P1	darkolivegreen	NA
NES	darkolivegreen	2
PDLIM4	darkolivegreen	2
PLXND1	darkolivegreen	1
ABCC6	darkolivegreen	1
SLC6A17	darkolivegreen	1
VMN1R19	darkolivegreen	NA
VMN1R22	darkolivegreen	NA
SNORD116-29	darkolivegreen	NA
FABP4	darkolivegreen	6
OR1L4	darkolivegreen	6
OR52N1	darkolivegreen	7
MIR548U	darkolivegreen	NA
LINC01493	darkolivegreen	NA
OR52N2	darkolivegreen	6
OLFR658	darkolivegreen	NA
OLFR668	darkolivegreen	NA
OLFR503	darkolivegreen	NA
DEFB112	darkolivegreen	16
LINC00314	darkolivegreen	NA
MIR873A	darkolivegreen	NA
SNORD116-27	darkolivegreen	NA
OLFR667	darkolivegreen	NA
PRR4	darkolivegreen	19
MIR548X2	darkolivegreen	NA
GFRAL	darkolivegreen	7
OR1L3	darkolivegreen	6
OLFR365	darkolivegreen	NA
OLFR1122	darkolivegreen	NA
OLFR669	darkolivegreen	NA
OLFR665	darkolivegreen	NA
MIR873	darkolivegreen	NA
MIR873B	darkolivegreen	NA
EQTN	darkolivegreen	NA
PWRN1	darkolivegreen	NA
CCDC192	darkolivegreen	NA
TAS2R109	darkolivegreen	NA
OLFR666	darkolivegreen	NA
OR52N4	darkolivegreen	6
OLFR659	darkolivegreen	NA
BHLHE40-AS1	brown4	4
FOXF1	brown4	3
EPHX4	brown4	1
OAT	brown4	1
FENDRR	brown4	NA
LINC01056	brown4	NA
PRKACA	brown4	1
MIR492	brown4	NA
MIR1247	brown4	NA
PIH1D3	brown4	NA
C8ORF86	brown4	16
DIO3OS	brown4	NA
ALX4	brown4	2
HOXD9	brown4	2
KRT19	brown4	5
PROSER2	brown4	NA
SERPINB6D	brown4	NA
GSTM3	brown4	1
SPATA6	brown4	6
LOC105372383	brown4	NA
SCTR	brown4	4
PPFIBP2	brown4	3
MROH5	brown4	NA
MEIOC	brown4	NA
OLFR685	brown4	NA
TAS2R7	brown4	13
OLFR1086	brown4	NA
TAS2R10	brown4	13
TAS2R104	brown4	NA
OLFR656	brown4	NA
LINC00102	brown4	NA
OR52L1	brown4	7
TAS2R130	brown4	NA
OLFR332	brown4	NA
TAS2R106	brown4	NA
OR2M1P	brown4	NA
EVADR	brown4	NA
LINC01360	brown4	NA
LYZL2	brown4	7
FDCSP	brown4	19
OLFR789	brown4	NA
ZP3R	brown4	NA
LYZL1	brown4	7
ARGFXP2	brown4	NA
SLC8A2	skyblue3	1
MIR6753	skyblue3	NA
GPR37	skyblue3	6
AKR1C12	skyblue3	NA
NR2F1	skyblue3	5
OXT	skyblue3	7
NEDD9	skyblue3	2
TNPO1	skyblue3	2
LOC100129935	skyblue3	NA
GM15217	skyblue3	NA
C130071C03RIK	skyblue3	NA
SMG8	skyblue3	2
DAO	skyblue3	1
EFCAB2	skyblue3	1
MED15P9	skyblue3	NA
NLRC3	skyblue3	1
C5ORF47	skyblue3	17
DCAF16	skyblue3	16
NCAPG	skyblue3	2
FCHO1	skyblue3	2
SLC13A5	skyblue3	1
AKR1CL	skyblue3	NA
AKR1C18	skyblue3	NA
EPB41L4B	skyblue3	2
BAALC	skyblue3	12
ZAP70	skyblue3	1
AKR1C14	skyblue3	NA
HIST1H2AD	skyblue3	2
TNFRSF13C	skyblue3	16
GCGR	skyblue3	4
AKR1C13	skyblue3	NA
ANKRD50	skyblue3	1
RAB31	skyblue3	1
GM23450	skyblue3	NA
SLC29A4	skyblue3	2
NRXN3	skyblue3	4
GPR85	skyblue3	5
ETS1	skyblue3	5
MIR935	skyblue3	NA
AKR1C1	skyblue3	1
ANKRD26P1	skyblue3	NA
SRRM4	skyblue3	12
H3F3B	skyblue3	2
TMEM173	skyblue3	6
NFIX	skyblue3	5
FAM110B	skyblue3	7
AKR1C21	skyblue3	NA
ATAD3C	skyblue3	1
5031425E22RIK	skyblue3	NA
AKR1C3	skyblue3	1
NHSL2	skyblue3	11
ATP1B2	skyblue3	6
FAT4	skyblue3	1
AKR1C19	skyblue3	NA
ZNF12	skyblue3	2
PEAK1	skyblue3	5
HMG20A	skyblue3	2
PGA4	red	1
FAM132A	red	6
LOC101927342	red	NA
C19ORF33	red	17
TYRO3P	red	NA
DLGAP1-AS2	red	4
IFRD1	red	2
KRT74	red	5
PTPRD	red	1
KRT42	red	NA
ZNHIT3	red	2
VPS9D1-AS1	red	NA
MIR185	red	NA
ADRBK1	red	1
FCF1P2	red	NA
MXD3	red	4
PPP1R32	red	6
NTM-AS1	red	1
VILL	red	2
BORCS6	red	NA
MIR548AZ	red	NA
TBC1D22A-AS1	red	2
LINC01016	red	NA
FBXL22	red	12
MIR6510	red	NA
MIR5693	red	NA
RTN4R	red	1
CHRNB1	red	6
GNB3	red	1
LINC01471	red	NA
CDON	red	1
C2CD4B	red	12
MIR1257	red	NA
GJC3	red	7
STRA6	red	4
MIR647	red	NA
KRT17	red	5
MIR6769A	red	NA
WBP11P1	red	NA
CTLA4	red	12
KHDC1L	red	18
HMGA2-PS1	red	3
SNORA20	red	NA
MIRLET7A3	red	NA
TUSC8	red	NA
SPDYC	red	4
MT1	red	NA
FITM1	red	6
CENPBD1P1	red	NA
BTBD19	red	2
MGAT3-AS1	red	1
OTOS	red	12
VHLL	red	2
SALRNA1	red	NA
ADPRHL1	red	2
MLIP	red	12
TMPRSS13	red	1
TPO	red	1
PPP5D1	red	NA
CLDN9	red	10
MIR6990	red	NA
GM2002	red	NA
SNRPG	red	1
GM5424	red	NA
GM1995	red	NA
CELF2-AS1	red	1
LOC101928807	red	NA
MCCD1	red	15
LINC01191	red	NA
C10ORF55	red	16
GM12159	red	NA
STPG3	red	NA
KIAA0408	red	12
GM19461	red	NA
SEMA3A	red	5
MED27	red	2
MIR6079	red	NA
DNASE1L2	red	1
LINC01559	red	NA
KIRREL3-AS3	red	1
GM7104	red	NA
MIR93	red	NA
GM13305	red	NA
PALM3	red	15
FBXO40	red	5
MIR3187	red	NA
LINC01605	red	NA
MIR6763	red	NA
DBH-AS1	red	2
MIR4774	red	NA
4933407E24RIK	red	NA
MIR25	red	NA
LINC01262	red	NA
NPPA-AS1	red	12
TMEM192	red	5
SCARNA17	red	NA
CASQ1	red	2
PAUPAR	red	NA
PAX3	red	2
WFIKKN2	red	1
CRSP8P	red	NA
MIR146	red	NA
ZNRF3	red	1
DAB1-AS1	red	4
1700057G04RIK	red	NA
CLK3	red	1
CLDN15	red	10
MT1JP	red	NA
COX16	red	3
LOC100422212	red	NA
GM20939	red	NA
MIR4750	red	NA
GUCA2A	red	12
SVIL-AS1	red	2
SLC43A3	red	2
MIR6747	red	NA
SEMA6A-AS1	red	5
MIR601	red	NA
LINC00926	red	NA
CDHR3	red	1
VWA5B1	red	1
RMDN3	red	NA
AGO3	red	NA
MIRLET7C-2	red	NA
DTX2P1-UPK3BP1-PMS2P11	red	NA
IL11RA	red	7
MIR6782	red	NA
LOC101928682	red	NA
LRRC37A	red	1
IL11RA2	red	NA
IL4	red	16
TRIM44	red	2
LINC01364	red	NA
POU5F2	red	NA
LINC00159	red	NA
SLC25A31	red	2
AGAP2-AS1	red	1
LINC00901	red	NA
CSF3	red	12
LINC01344	red	NA
MIR6746	red	NA
LZTS1-AS1	red	7
TECTA	red	1
LOC101928107	red	NA
MIR5189	red	NA
NCAM1-AS1	red	1
FAM181A-AS1	red	6
AA619741	red	NA
LOC101928510	red	NA
NUTM2B	red	NA
MIR1237	red	NA
C16ORF90	red	15
SNORD134	red	NA
SHOX	red	2
MIPEPP3	red	NA
MIR7658	red	NA
TUBA3C	red	1
ATP6V1G3	red	2
HSF5	red	3
OLFR286	red	NA
SMCR2	red	NA
SERPINB6	red	1
FAM166A	red	6
MT1E	red	16
GPC6-AS2	red	5
LINC00593	red	NA
PGA3	red	1
LINC00486	red	NA
C8B	red	6
FAM155A-IT1	red	7
KCNE4	red	11
MOSPD4	red	NA
TPTE2P1	red	NA
RBMXL2	red	1
MIR548F4	red	NA
KRTCAP3	red	11
LEFTY1	red	6
4930526H09RIK	red	NA
LYL1	red	5
RAI1-AS1	red	2
GPR183	red	5
NPAS1	red	1
CDX1	red	3
MFAP3L	red	7
MIR7150	red	NA
HDHD2	red	1
TUBA3B	red	NA
ACKR4	red	NA
PGA5	red	1
CACNA1C-IT3	red	1
COL4A2-AS2	red	1
GTSCR1	red	NA
HDGF	red	2
LOC100506388	red	NA
LINC01038	red	NA
KRT15	red	5
MIR194-2	red	NA
HCG22	red	NA
CADM3-AS1	red	5
PBX3	red	2
TAC4	red	16
GP1BB	red	9
GABRP	red	1
KIRREL3	red	1
CKM	red	1
RPL7A	red	1
MIR194-2HG	red	NA
LCN2	red	12
MIR6726	red	NA
VAPA	red	2
HIC2	red	2
CCDC140	red	16
FEZF1	red	2
KRT42P	red	NA
KCNV2	red	1
NUTM2A	red	NA
RBMS3-AS3	red	1
NAV2-AS5	red	2
LOC101927190	red	NA
MIR106B	red	NA
RPS19	red	1
LPAR5	red	6
GGT1	red	1
KCND3-IT1	red	1
KIF1A	red	2
UBXN10	red	9
NUTM2D	red	NA
C22ORF31	red	12
LOC100506016	red	NA
LRRC52	red	1
TRP53	red	NA
TTC39D	red	NA
MIR6768	red	NA
STRC	red	6
HSP90AB4P	red	NA
IL1RN	red	12
IL17C	red	9
TMEM8A	red	4
ACKR1	red	NA
MIR23B	red	NA
MIR146A	red	NA
LINC01433	red	NA
PTPRD-AS2	red	1
GM5766	red	NA
MIR548AN	red	NA
MIR595	red	NA
LOC101929512	red	NA
LOC284798	red	NA
LOC51145	red	NA
AGER	red	7
MIR192	red	NA
KBTBD11	red	1
MIR4663	red	NA
KRT14	red	5
MAGI1-AS1	red	1
MIR1224	red	NA
LOC105375972	red	NA
RP1L1	red	6
OLFR288	red	NA
TUBA3A	red	NA
LINC00364	red	NA
SNORA111	red	NA
LINC00578	red	NA
ANKRD44-IT1	red	1
SCARNA17	red	NA
SNORD41	red	NA
LINC00485	red	NA
MIR6881	red	NA
KLF5	red	2
UBAP1L	red	6
OACYLP	red	NA
CNTFR-AS1	red	9
OLFR287	red	NA
RPL35A	red	1
IL11RA1	red	NA
MIR7107	red	NA
HPR	red	1
MIR3619	red	NA
LOC101928985	red	NA
LARS2-AS1	red	1
LEFTY2	red	6
OR10AD1	red	6
RNF216-IT1	red	2
LUZP2	red	9
MIR194-1	red	NA
BACH2OS	red	NA
LINC00934	red	NA
PLEKHN1	red	7
ZNF776	red	2
MIR205HG	red	NA
MIR27B	red	NA
OR10H4	red	6
CMAHP	red	1
OR10H3	red	7
OLFR63	red	NA
LOC101929653	lightsteelblue1	NA
SRGAP3-AS3	lightsteelblue1	2
RNF113B	lightsteelblue1	2
MIR4743	lightsteelblue1	NA
LINC01335	lightsteelblue1	NA
MIR496	lightsteelblue1	NA
ERAS	lightsteelblue1	2
MIR496A	lightsteelblue1	NA
TDGF1P3	lightsteelblue1	NA
PRPH	lightsteelblue1	6
MIR4770	lightsteelblue1	NA
HOXD11	lightsteelblue1	2
THEMIS3	lightsteelblue1	NA
FAM87A	lightsteelblue1	NA
MID1	lightsteelblue1	2
ECSCR	lightsteelblue1	17
GIMAP5	lightsteelblue1	2
TEX12	lightsteelblue1	15
IQCF3	lightsteelblue1	16
PRSS21	lightsteelblue1	1
APOL3	lightsteelblue1	6
C1ORF162	lightsteelblue1	16
PRSS33	lightsteelblue1	1
ZPLD1	lightsteelblue1	6
LOC100506474	lightsteelblue1	NA
APOL4	lightsteelblue1	6
MRVI1	lightsteelblue1	7
ADORA3	lightsteelblue1	6
SLC39A12	lightsteelblue1	1
ALPK1	lightsteelblue1	2
ATP5SL	lightsteelblue1	7
GRIP2	lightsteelblue1	NA
APOL2	lightsteelblue1	14
GIMAP8	lightsteelblue1	1
SLC7A11	lightsteelblue1	1
ERAP2	lightsteelblue1	1
MIR3156-3	lightsteelblue1	NA
SOD3	lightsteelblue1	1
SRGN	lightsteelblue1	12
IL18	lightsteelblue1	12
PRSS41	lightsteelblue1	NA
RNASE6	lightsteelblue1	12
DDR2	lightsteelblue1	1
KRTCAP2	lightsteelblue1	2
MIR1272	lightsteelblue1	NA
ABCA8	lightsteelblue1	1
TRIM46	lightsteelblue1	2
SMIM10L1	lightsteelblue1	NA
1700029P11RIK	plum1	NA
NDUFB11	plum1	7
GM5150	plum1	NA
ATP5B	plum1	1
LOC101927691	plum1	NA
LINC01561	plum1	NA
TAS2R38	plum1	13
NBPF6	plum1	12
TBX10	plum1	4
LINC00392	plum1	NA
RPGR	plum1	1
PRSS1	plum1	1
AGXT	plum1	1
ADAM26A	plum1	NA
OTOL1	plum1	1
SMCO3	plum1	NA
NBPF22P	plum1	NA
ADAM29	plum1	2
TRY5	plum1	NA
LINC00687	plum1	NA
ADAM26B	plum1	NA
SBF1P1	plum1	NA
LINC00363	plum1	NA
2310009B15RIK	plum1	NA
NBPF4	plum1	12
COQ9	plum1	1
ADAM34	plum1	NA
ADAM25	plum1	NA
1810009J06RIK	plum1	NA
FAM74A1	plum1	19
LILRA6	plum1	12
1700084J12RIK	plum1	NA
LOC101928708	plum1	NA
OR10Q1	plum1	6
GM11213	plum1	NA
LINC00299	plum1	NA
GM4846	plum1	NA
TAS2R138	plum1	NA
BPIFB4	plum1	2
GALNT8	plum1	1
FAM74A6	plum1	NA
PIRA6	plum1	NA
PADI1	plum1	1
C1ORF53	plum1	1
SULT2A7	plum1	NA
ADAM24	plum1	NA
RPL12	plum1	1
GM2663	plum1	NA
PRSS2	plum1	1
LOC101927166	plum1	NA
GM5347	plum1	NA
BEND3P3	plum1	NA
OR52B6	plum1	6
GP6	plum1	12
CNTNAP3B	turquoise	2
SMIM21	turquoise	NA
FAM49A	turquoise	2
MIR1297	turquoise	NA
MIR4763	turquoise	NA
MIR7156	turquoise	NA
MIRLET7B	turquoise	NA
PRICKLE2-AS3	turquoise	2
MIR139	turquoise	NA
SYNJ2-IT1	turquoise	2
CNTNAP3	turquoise	2
CNTNAP3P2	turquoise	NA
LINC01257	turquoise	NA
PDE4D	turquoise	2
NBR1	turquoise	2
SRGAP2D	turquoise	NA
PTPRU	turquoise	2
LOC101929488	turquoise	NA
LLGL2	turquoise	2
SPAG5	turquoise	12
TARBP1	turquoise	1
CBX4	turquoise	2
GRHL1	turquoise	3
AIF1L	turquoise	2
MTMR7	turquoise	2
PARD6G	turquoise	4
TMTC4	turquoise	1
ZNF597	turquoise	2
CREBL2	turquoise	6
DZIP1L	turquoise	2
STON1-GTF2A1L	turquoise	2
PTPN5	turquoise	2
HSF2BP	turquoise	5
FAM132B	turquoise	6
MRAP2	turquoise	11
NDUFAF4P1	turquoise	NA
GNG4	turquoise	5
ZNF703	turquoise	7
TYMSOS	turquoise	NA
SYTL4	turquoise	2
MIR449A	turquoise	NA
LECT1	turquoise	7
HJURP	turquoise	14
DNAAF1	turquoise	1
CBWD1	turquoise	1
SCOC-AS1	turquoise	3
TEP1	turquoise	1
LIN7A	turquoise	4
ICE1	turquoise	NA
ZNHIT6	turquoise	2
PEX10	turquoise	2
CACHD1	turquoise	1
SDE2	turquoise	NA
PTPRF	turquoise	1
ANAPC13	turquoise	7
TXNDC5	turquoise	1
LACTB2-AS1	turquoise	1
MYBL2	turquoise	2
MPP5	turquoise	1
MIR4458HG	turquoise	NA
ZFP367	turquoise	NA
BDH2	turquoise	1
ASNSD1	turquoise	1
C1ORF94	turquoise	14
DSCAM-IT1	turquoise	1
SAMD12	turquoise	2
SPNS2	turquoise	1
4933430I17RIK	turquoise	NA
LOC101928674	turquoise	NA
DISP1	turquoise	1
HIST1H2BK	turquoise	2
RRP1B	turquoise	2
NFE2L3	turquoise	4
SEMA4D	turquoise	4
FH1	turquoise	NA
ST6GALNAC2	turquoise	2
MRS2	turquoise	2
CDK5	turquoise	1
TMEM63A	turquoise	2
TYMS-PS	turquoise	1
TMEM217	turquoise	17
IZUMO4	turquoise	16
ZNF823	turquoise	2
RNF26	turquoise	2
LMCD1	turquoise	2
ASPM	turquoise	2
CAPS2	turquoise	2
MIR449C	turquoise	NA
JCHAIN	turquoise	NA
PDSS1	turquoise	1
TEX9	turquoise	2
COCH	turquoise	1
2023-03-11	turquoise	NA
LRTM2	turquoise	1
RBM12B	turquoise	2
CDCA7L	turquoise	2
SIN3B	turquoise	2
EEF1E1-BLOC1S5	turquoise	2
LINC01516	turquoise	NA
MIR6717	turquoise	NA
AW495222	turquoise	NA
RAET1G	turquoise	11
CD27-AS1	turquoise	4
CREBZF	turquoise	5
CDK2	turquoise	1
ARAP3	turquoise	2
TMEM241	turquoise	2
RNF122	turquoise	1
FBP1	turquoise	1
LOC643802	turquoise	NA
SLC25A23	turquoise	2
MTFMT	turquoise	1
H2-Q7	turquoise	NA
NOD2	turquoise	1
MED12L	turquoise	2
VPS8	turquoise	2
ENO3	turquoise	1
BCAS2	turquoise	2
KY	turquoise	1
ADAMTSL1	turquoise	2
TLE6	turquoise	1
GPC1	turquoise	5
PYROXD1	turquoise	1
TAPBPL	turquoise	5
ADAMTS17	turquoise	1
SSRP1	turquoise	2
ERICH2	turquoise	NA
MAP3K14-AS1	turquoise	1
CBX2	turquoise	2
HAPLN3	turquoise	6
TNS3	turquoise	2
C1QTNF1-AS1	turquoise	1
CXCL6	turquoise	11
GPR39	turquoise	6
SPATA13	turquoise	2
LUC7L2	turquoise	2
STYXL1	turquoise	2
SDHAF3	turquoise	NA
GPATCH2	turquoise	2
BRIP1	turquoise	1
PON3	turquoise	1
TNFRSF11A	turquoise	4
ACOX2	turquoise	1
RTBDN	turquoise	3
MATN1-AS1	turquoise	1
SRP14	turquoise	2
ZFP217	turquoise	NA
GLIPR1L2	turquoise	1
CBSL	turquoise	NA
FEZ2	turquoise	6
TOPORS	turquoise	2
TYW3	turquoise	1
PKDREJ	turquoise	4
SREBF1	turquoise	2
CIT	turquoise	1
PAM	turquoise	1
DOPEY2	turquoise	2
ZNF283	turquoise	1
IGFL4	turquoise	16
EML3	turquoise	1
KRTAP9-8	turquoise	NA
ZIM2	turquoise	2
SCFD2	turquoise	3
MIR4427	turquoise	NA
ROM1	turquoise	7
PPP1R13L	turquoise	1
TPPP	turquoise	2
LOC100507002	turquoise	NA
CRISPLD2	turquoise	1
WNK2	turquoise	1
LACTBL1	turquoise	1
FTCDNL1	turquoise	NA
1700009N14RIK	turquoise	NA
FAM138B	turquoise	NA
PCNX4	turquoise	NA
MDM2	turquoise	3
EPHB2	turquoise	1
RHBDD1	turquoise	1
LHFP	turquoise	5
SMPD4	turquoise	3
HIST1H1T	turquoise	5
RNF43	turquoise	2
GM13034	turquoise	NA
P2RX3	turquoise	2
SSPN	turquoise	7
KCNQ5	turquoise	1
PTGFR	turquoise	6
DGCR14	turquoise	2
FAM43B	turquoise	7
SLC2A14	turquoise	1
WDR62	turquoise	1
GPR26	turquoise	6
UNC5A	turquoise	2
CACNA2D2	turquoise	1
FGF18	turquoise	6
GPSM2	turquoise	1
MIR6508	turquoise	NA
B3GNT9	turquoise	2
ZFP219	turquoise	NA
ABO	turquoise	1
DHX35	turquoise	1
ANKRD16	turquoise	1
APLF	turquoise	4
DGKD	turquoise	1
HNRNPA3	turquoise	1
SLC25A27	turquoise	2
CNNM2	turquoise	1
SNAP25-AS1	turquoise	1
LOC101928617	turquoise	NA
PPP1CA	turquoise	1
LRP10	turquoise	5
TAF4	turquoise	2
DLG1	turquoise	1
IFT22	turquoise	NA
LOC105369921	turquoise	NA
DSEL	turquoise	1
BRD7	turquoise	2
MASP1	turquoise	1
CCDC124	turquoise	2
LOC105377763	turquoise	NA
COL25A1	turquoise	1
TSPAN18	turquoise	6
CTSC	turquoise	1
ARHGAP9	turquoise	2
TLR5	turquoise	1
C3ORF14	turquoise	7
KLHL40	turquoise	NA
MTERF1	turquoise	NA
MIR6084	turquoise	NA
TRAM1	turquoise	3
SLC17A7	turquoise	1
ZCCHC6	turquoise	2
CACNA2D1	turquoise	1
ARL14EP	turquoise	NA
SAMD12-AS1	turquoise	2
SYT9	turquoise	2
SMAD5-AS1	turquoise	5
SYT14P1	turquoise	NA
MFSD4B2	turquoise	NA
IFNGR1	turquoise	12
EPHA4	turquoise	1
SLC25A21	turquoise	2
RNF152	turquoise	5
LOC646903	turquoise	NA
ARHGAP22	turquoise	2
STK35	turquoise	1
TRDMT1	turquoise	1
WWOX	turquoise	1
PLOD2	turquoise	1
SERPING1	turquoise	1
POLR3B	turquoise	1
4921507P07RIK	turquoise	NA
LMAN2	turquoise	2
ZNF219	turquoise	2
IFT80	turquoise	1
MIR3069	turquoise	NA
HSPA1L	turquoise	1
ZFP788	turquoise	NA
BMF	turquoise	13
SH3BP2	turquoise	3
ZNF883	turquoise	NA
STX18	turquoise	2
PHYHIP	turquoise	7
ELMO1	turquoise	2
PAPLN	turquoise	2
RAP1GAP	turquoise	2
GFRA3	turquoise	7
GM11559	turquoise	NA
RAMP2	turquoise	12
MIR3153	turquoise	NA
SLC38A7	turquoise	2
SH3BP4	turquoise	3
IL6ST	turquoise	4
ZNF175	turquoise	2
MIR3159	turquoise	NA
TTC39A-AS1	turquoise	1
S100A10	turquoise	10
DHFRL1	turquoise	1
RNF144B	turquoise	2
2810032G03RIK	turquoise	NA
SNORA6	turquoise	NA
RANBP6	turquoise	2
HES7	turquoise	6
MIR193BHG	turquoise	NA
FAM118A	turquoise	1
PLEKHH1	turquoise	2
TAF1A	turquoise	4
CNTLN	turquoise	4
CENPW	turquoise	12
PCF11	turquoise	2
CABLES2	turquoise	2
JAM3	turquoise	5
ANLN	turquoise	5
NEIL3	turquoise	1
PRKAB1	turquoise	1
COG3	turquoise	2
GSTM7	turquoise	NA
MIR15B	turquoise	NA
POLR2E	turquoise	1
ZNF808	turquoise	2
BIN3	turquoise	2
GALNT10	turquoise	1
TRAM2-AS1	turquoise	3
ASB16-AS1	turquoise	1
CENPE	turquoise	2
STAT5A	turquoise	2
RCN1	turquoise	2
DIRAS1	turquoise	1
RPS15A	turquoise	1
ACTR6	turquoise	2
DEPTOR	turquoise	1
MARVELD3	turquoise	11
DEPDC1-AS1	turquoise	5
CDT1	turquoise	2
MFSD4B	turquoise	NA
SLC26A2	turquoise	1
GM11565	turquoise	NA
IZUMO1	turquoise	15
SAPCD1-AS1	turquoise	7
LOC101927752	turquoise	NA
ALG6	turquoise	2
COG6	turquoise	2
PPM1A	turquoise	1
PPP2R1B	turquoise	1
LINC01137	turquoise	NA
SRGAP2C	turquoise	NA
MRPL23	turquoise	1
ADAMTS6	turquoise	2
CYP27C1	turquoise	1
MTHFSD	turquoise	1
LOC105371267	turquoise	NA
SLC25A21-AS1	turquoise	2
SHB	turquoise	4
KRTAP31-1	turquoise	NA
BST2	turquoise	17
LOC729218	turquoise	NA
HSDL2	turquoise	1
GSTM6	turquoise	NA
STK26	turquoise	NA
SFT2D1	turquoise	2
LOC105372493	turquoise	NA
PFN2	turquoise	2
FOXO4	turquoise	3
ZAR1L	turquoise	7
MIR467D	turquoise	NA
TCAF1	turquoise	NA
RPSAP58	turquoise	1
ZNF770	turquoise	2
MAFTRR	turquoise	NA
LMCD1-AS1	turquoise	2
SMARCA5-PS	turquoise	1
NUDT16	turquoise	5
MIR4687	turquoise	NA
SEMA4C	turquoise	4
CFL2	turquoise	2
MTDH	turquoise	11
NUDT4	turquoise	1
ZFP970	turquoise	NA
DET1	turquoise	2
GLIS3	turquoise	2
LOC100506083	turquoise	NA
FAM138F	turquoise	3
ST20-MTHFS	turquoise	16
MRGPRG	turquoise	13
LINC00612	turquoise	NA
TSPO	turquoise	1
FOXN4	turquoise	3
HNRNPA1L2	turquoise	1
OBFC1	turquoise	2
LOC284933	turquoise	NA
FUT1	turquoise	1
EEF1E1	turquoise	2
9530077C05RIK	turquoise	NA
CDHR1	turquoise	1
CCAR1	turquoise	2
NAPRT	turquoise	NA
DMAP1	turquoise	2
CDC14B	turquoise	1
INO80B	turquoise	6
OAS1	turquoise	4
PELI2	turquoise	3
ADAMTS14	turquoise	2
SNX8	turquoise	2
GLTP	turquoise	2
ST8SIA2	turquoise	2
LHFPL4	turquoise	5
ODF3L2	turquoise	2
JHY	turquoise	NA
RASA4B	turquoise	2
CNTNAP1	turquoise	2
DUSP6	turquoise	1
MOB3A	turquoise	2
PPARGC1B	turquoise	6
SMARCA5	turquoise	1
DUSP5P1	turquoise	NA
MIR320B1	turquoise	NA
HSPA7	turquoise	NA
TPRG	turquoise	NA
PDE1A	turquoise	2
HIC1	turquoise	2
MESP1	turquoise	6
FAM210B	turquoise	2
MAPRE2	turquoise	2
SDF2L1	turquoise	2
CTBP2	turquoise	1
CHST15	turquoise	1
DLEU2L	turquoise	20
LRIF1	turquoise	12
FHAD1	turquoise	1
MEPE	turquoise	15
ALDH1B1	turquoise	1
DCDC1	turquoise	4
TSPAN11	turquoise	4
CNEP1R1	turquoise	5
HSPA1B	turquoise	1
STK17A	turquoise	1
STIM2	turquoise	4
VRK1	turquoise	1
ZBED3-AS1	turquoise	15
MIR4526	turquoise	NA
RPL23A	turquoise	1
SDC2	turquoise	7
LSM6	turquoise	1
BNIP2	turquoise	2
ZNF876P	turquoise	NA
LOC100996349	turquoise	NA
ZNF844	turquoise	2
SGOL1	turquoise	12
KIAA1715	turquoise	2
ZMIZ1	turquoise	2
CDK8	turquoise	1
CRYZ	turquoise	1
RXRG	turquoise	5
NEDD1	turquoise	1
LINC00301	turquoise	NA
DSTYK	turquoise	1
TBL3	turquoise	1
FAM110A	turquoise	11
ZNF367	turquoise	2
CENPA	turquoise	2
OTUD3	turquoise	2
ACTC1	turquoise	2
LINC01619	turquoise	NA
TMEM98	turquoise	7
SH3PXD2A	turquoise	3
COL9A3	turquoise	1
ITPR3	turquoise	2
CACNB2	turquoise	4
ENTPD2	turquoise	1
RPS24	turquoise	1
SUSD3	turquoise	12
NEDD4L	turquoise	2
TULP3	turquoise	2
TMEM182	turquoise	11
SAP30	turquoise	2
NCBP3	turquoise	NA
TMEM220	turquoise	6
FAM138A	turquoise	3
TRAM2	turquoise	3
H2-T22	turquoise	NA
SCN4B	turquoise	12
TRIM25	turquoise	2
LOC100507334	turquoise	NA
PRKXP1	turquoise	NA
FBXW10	turquoise	1
RAET1K	turquoise	NA
MED6	turquoise	2
AIRE	turquoise	2
FBXO24	turquoise	2
MIA3	turquoise	5
MRPS18A	turquoise	1
HIST2H3A	turquoise	2
VSIG10	turquoise	5
PLEKHA7	turquoise	2
TMEM120B	turquoise	2
ZNF816-ZNF321P	turquoise	2
GPR108	turquoise	2
SRGAP2	turquoise	2
DLEU1	turquoise	17
PTCHD1	turquoise	2
LTB	turquoise	9
TP53TG1	turquoise	NA
MBIP	turquoise	2
COMMD4	turquoise	2
SFRP1	turquoise	5
MIR19A	turquoise	NA
C030037D09RIK	turquoise	NA
ABCG4	turquoise	1
GCC2-AS1	turquoise	2
CENPU	turquoise	NA
SLC26A8	turquoise	1
HSDL1	turquoise	1
AI504432	turquoise	NA
ZC3H12A	turquoise	1
MRPS33	turquoise	5
C11ORF97	turquoise	NA
TM7SF3	turquoise	4
GOLGB1	turquoise	4
PEX16	turquoise	3
CASD1	turquoise	2
CCDC42	turquoise	2
ITGA5	turquoise	3
REL	turquoise	3
EZR-AS1	turquoise	2
EMC2	turquoise	2
TMEM44	turquoise	3
IRS1	turquoise	5
RFNG	turquoise	5
DIO2-AS1	turquoise	1
FREM2	turquoise	1
MIR3143	turquoise	NA
ULBP3	turquoise	11
DDN	turquoise	14
TCF15	turquoise	5
PPP1R14A	turquoise	5
SLC4A2	turquoise	1
TTC28	turquoise	1
EHD4	turquoise	1
IQCJ-SCHIP1-AS1	turquoise	12
FBXO28	turquoise	7
SPG21	turquoise	1
DHX15	turquoise	1
SPATA4	turquoise	2
MAP6	turquoise	1
ST7-OT4	turquoise	1
ZRANB2-AS2	turquoise	2
TSEN15	turquoise	4
N4BP2L2	turquoise	1
RASL12	turquoise	2
TMEM235	turquoise	12
TIGD4	turquoise	2
ITPR1	turquoise	2
TCF20	turquoise	2
MTMR10	turquoise	2
POU2F2	turquoise	5
6820408C15RIK	turquoise	NA
LDLRAD3	turquoise	3
LOC100288866	turquoise	NA
GTF2H2	turquoise	2
CSRP1	turquoise	2
GSTM1	turquoise	2
TMEM106B	turquoise	5
SREK1	turquoise	1
TEAD1	turquoise	3
SMURF1	turquoise	2
ZNF557	turquoise	2
PIP5KL1	turquoise	2
CREBRF	turquoise	6
IMP3	turquoise	1
SH3BGR	turquoise	2
RBM11	turquoise	1
GM8096	turquoise	NA
ZFP516	turquoise	NA
RBBP9	turquoise	1
ZNF525	turquoise	2
ARHGEF40	turquoise	5
MAST1	turquoise	1
MGST2	turquoise	1
BRCA2	turquoise	2
PPARA	turquoise	5
GINS4	turquoise	2
TCF3	turquoise	5
DGKG	turquoise	2
ADAMTS19-AS1	turquoise	2
LOC101929099	turquoise	NA
IFITM10	turquoise	11
LCA5	turquoise	4
POMGNT2	turquoise	NA
RPSAP9	turquoise	NA
GFRA4	turquoise	11
FANCE	turquoise	6
ELP4	turquoise	2
PROKR2	turquoise	6
OAS1A	turquoise	NA
CHURC1	turquoise	4
ADAMTSL5	turquoise	5
VASH2	turquoise	2
P3H4	turquoise	NA
SLC16A9	turquoise	1
MIR4707	turquoise	NA
CCR10	turquoise	7
FAM122A	turquoise	7
PDGFRA	turquoise	1
BLOC1S5-TXNDC5	turquoise	NA
SAPCD1	turquoise	7
CCDC66	turquoise	7
M6PR	turquoise	3
BCL6	turquoise	2
DOCK7	turquoise	2
HBS1L	turquoise	1
CSTF2T	turquoise	1
2410141K09RIK	turquoise	NA
RBM12B2	turquoise	NA
TTYH2	turquoise	4
ZBTB18	turquoise	NA
PDCD4	turquoise	2
ZBED3	turquoise	15
ANKRD53	turquoise	1
LOC101927278	turquoise	NA
RDM1	turquoise	6
RNASE11	turquoise	16
LRFN5	turquoise	1
CCNG1	turquoise	2
OIP5	turquoise	4
PRKD2	turquoise	1
RCAN2	turquoise	3
MSI1	turquoise	1
PTPN13	turquoise	2
RDH14	turquoise	1
SRGAP2B	turquoise	NA
SHQ1	turquoise	2
SCN2A	turquoise	1
E2F1	turquoise	2
SSBP3	turquoise	2
RICTOR	turquoise	2
TNFAIP2	turquoise	5
AI987944	turquoise	NA
MVB12A	turquoise	NA
MTX2	turquoise	1
KCTD9	turquoise	1
TTC29	turquoise	1
ZFP120	turquoise	NA
BCAR1	turquoise	2
ST3GAL6-AS1	turquoise	7
USP44	turquoise	1
SSR1	turquoise	2
RPSAP58	turquoise	1
DYNLRB2	turquoise	2
CEP55	turquoise	9
MARVELD1	turquoise	11
FGFR2	turquoise	1
CACNB4	turquoise	4
APOC1P1	turquoise	NA
SHISA9	turquoise	11
FAM111B	turquoise	9
RAI14	turquoise	1
NXPH3	turquoise	9
HSPG2	turquoise	1
CDC14C	turquoise	NA
PCNA	turquoise	1
HECW1	turquoise	2
CKAP2	turquoise	6
CCNI2	turquoise	2
LOC101926913	turquoise	NA
GRTP1	turquoise	2
FAM185A	turquoise	1
POU2F3	turquoise	3
DIAPH3	turquoise	2
RORA	turquoise	5
RAVER2	turquoise	1
WDSUB1	turquoise	1
6430571L13RIK	turquoise	NA
NCRUPAR	turquoise	NA
OLFR854	turquoise	NA
NAGK	turquoise	1
BHLHA9	turquoise	7
SYT17	turquoise	2
ISOC1	turquoise	1
COX4I1	turquoise	3
LOC102723335	turquoise	NA
WDR35	turquoise	1
THCAT155	turquoise	NA
FAM155A	turquoise	7
LOC101929710	turquoise	NA
TET1	turquoise	5
IFIT2	turquoise	11
AW146154	turquoise	NA
NSUN3	turquoise	1
CCDC86	turquoise	2
ZNF516	turquoise	2
STX18-AS1	turquoise	2
CBWD2	turquoise	1
CDKN1C	turquoise	6
RILPL2	turquoise	6
TSKU	turquoise	1
FHIT	turquoise	1
MRPL19	turquoise	1
DLK2	turquoise	2
OS9	turquoise	2
MIR449B	turquoise	NA
RAB38	turquoise	1
A2M-AS1	turquoise	1
CELF5	turquoise	1
KLRG1	turquoise	6
IGSF9B	turquoise	1
FIP1L1	turquoise	1
FGFR1OP2	turquoise	4
FNTB	turquoise	2
OAS1B	turquoise	NA
LSM7	turquoise	1
DDAH2	turquoise	1
HPS1	turquoise	2
EXOG	turquoise	1
ZNF267	turquoise	2
CTNNA1	turquoise	4
OR7E24	turquoise	6
MED23	turquoise	2
2023-03-03	turquoise	NA
CD302	turquoise	6
PLEKHH3	turquoise	2
ITGBL1	turquoise	2
UTP23	turquoise	2
CEP63	turquoise	4
3110009E18RIK	turquoise	NA
FLJ31104	turquoise	NA
GSG2	turquoise	2
RASA4	turquoise	2
EGR1	turquoise	2
NAA20	turquoise	1
CDH15	turquoise	1
KHNYN	turquoise	2
PTPRN	turquoise	2
SDR42E1	turquoise	1
API5	turquoise	2
STT3B	turquoise	1
LRFN2	turquoise	1
PARP3	turquoise	1
ST20	turquoise	16
MMP14	turquoise	1
RELT	turquoise	6
MITF	turquoise	2
WASF1	turquoise	2
DNMBP	turquoise	2
METTL17	turquoise	1
UHRF1BP1	turquoise	2
CD99P1	turquoise	NA
GINS2	turquoise	2
CFAP70	turquoise	NA
ZFP703	turquoise	NA
LINC01626	turquoise	NA
PRKCB	turquoise	1
ZFP296	turquoise	NA
PLBD1	turquoise	1
TPTE2P6	turquoise	NA
MDH2	turquoise	1
FAM221A	turquoise	2
AURKA	turquoise	1
NFAM1	turquoise	14
GAP43	turquoise	12
CCNE1	turquoise	2
WDR61	turquoise	1
FAM72B	turquoise	3
ACOT11	turquoise	1
DUSP11	turquoise	2
FBXO48	turquoise	3
AARD	turquoise	16
GYLTL1B	turquoise	1
LEMD2	turquoise	5
C11ORF96	turquoise	14
HMGB2	turquoise	2
NUDT4P2	turquoise	NA
PRPF18	turquoise	2
SNF8	turquoise	2
SLC25A37	turquoise	2
KLHL20	turquoise	1
NDRG2	turquoise	2
CFAP54	turquoise	NA
OTUD4	turquoise	2
CHST14	turquoise	1
A230020J21RIK	turquoise	NA
TMEM229B	turquoise	1
CNIH4	turquoise	2
EDA	turquoise	6
VAT1	turquoise	1
MIR4633	turquoise	NA
BBX	turquoise	2
MRGPRG-AS1	turquoise	13
SLC2A12	turquoise	1
ZNF462	turquoise	2
ATXN7L3B	turquoise	11
GNG8	turquoise	5
FZD2	turquoise	5
ZFP719	turquoise	NA
LOC101927727	turquoise	NA
SENP1	turquoise	2
CCDC93	turquoise	2
CDCA2	turquoise	7
ZFR2	turquoise	2
HLA-A	turquoise	NA
RAB34	turquoise	1
DLGAP5	turquoise	4
FLJ13224	turquoise	NA
SPATA13	turquoise	2
SLU7	turquoise	2
GM15867	turquoise	NA
ZNF718	turquoise	NA
SMO	turquoise	2
STARD3NL	turquoise	4
GM10024	turquoise	NA
SCUBE1	turquoise	1
TTLL9	turquoise	1
PPP2R2D	turquoise	2
U2AF1L5	turquoise	NA
FKBP5	turquoise	1
VWA1	turquoise	1
TRIB1	turquoise	1
RCAN3	turquoise	3
LIMS1	turquoise	2
PSME3	turquoise	2
THAP8	turquoise	5
ADAR	turquoise	2
LOC100294145	turquoise	NA
TMEM177	turquoise	6
OAS1F	turquoise	NA
SPG11	turquoise	2
UNC119	turquoise	2
TMPO-AS1	turquoise	7
MDGA2	turquoise	1
CNKSR3	turquoise	1
DDX52	turquoise	1
CAR5A	turquoise	NA
TCP11L2	turquoise	2
CHURC1-FNTB	turquoise	4
SMAD5	turquoise	5
TYMS	turquoise	1
MIR132	turquoise	NA
CD72	turquoise	6
NDUFAF4	turquoise	6
CHST6	turquoise	6
CBS	turquoise	1
LYPD3	turquoise	14
MIR193B	turquoise	NA
GPATCH1	turquoise	2
RND2	turquoise	1
ALOXE3	turquoise	1
GUCY1B2	turquoise	NA
SPATA17	turquoise	2
GM10584	turquoise	NA
FLJ31356	turquoise	NA
BAK1	turquoise	1
PPP1R11	turquoise	2
FAM83D	turquoise	11
TSN	turquoise	2
ZFP963	turquoise	NA
MIR618	turquoise	NA
MROH6	turquoise	NA
IQSEC1	turquoise	1
ATP2B2	turquoise	1
KRTAP9-4	turquoise	NA
FAM21EP	turquoise	NA
MFSD4B1	turquoise	NA
SYN3	turquoise	1
KIN	turquoise	2
ABAT	turquoise	1
CTIF	turquoise	5
AKAP13	turquoise	2
ZW10	turquoise	2
RGMA	turquoise	5
WSCD1	turquoise	1
ESM1	turquoise	11
VEGFC	turquoise	5
MMS22L	turquoise	5
FAM53B	turquoise	11
CDRT1	turquoise	1
SYNE2	turquoise	2
TGFB1I1	turquoise	2
ERBIN	turquoise	NA
CYP1A1	turquoise	1
FAM189A2	turquoise	9
H2AFY	turquoise	1
CSTF1	turquoise	1
IGSF3	turquoise	7
SLC37A1	turquoise	1
LBR	turquoise	1
DDTL	turquoise	1
TRPV2	turquoise	1
TMTC1	turquoise	1
LINGO3	turquoise	1
3830406C13RIK	turquoise	NA
IL12A	turquoise	12
PTTG1	turquoise	12
NCKAP5	turquoise	7
RARA	turquoise	5
GATAD2A	turquoise	6
LZTS1	turquoise	7
MLF1	turquoise	5
MTSS1	turquoise	4
LOC643339	turquoise	NA
TP53INP1	turquoise	6
CHRDL1	turquoise	5
DSCC1	turquoise	2
BAZ1A	turquoise	2
NAV1	turquoise	5
SNHG12	turquoise	NA
PPP2CB	turquoise	1
STX8	turquoise	2
ZBTB43	turquoise	2
CHMP3	turquoise	2
EFHC1	turquoise	1
PPIF	turquoise	1
LIMD1	turquoise	2
RFX7	turquoise	3
ZFP81	turquoise	NA
KIAA1614	turquoise	9
MRPS31P5	turquoise	NA
PDE1B	turquoise	2
UBE2F-SCLY	turquoise	2
MRM3	turquoise	NA
ZC3HAV1	turquoise	2
YBEY	turquoise	1
F2R	turquoise	6
SERTAD4-AS1	turquoise	11
GM14440	turquoise	NA
GPR19	turquoise	5
MXI1	turquoise	4
GAS1	turquoise	6
OAS1G	turquoise	NA
ALMS1	turquoise	6
RBM19	turquoise	1
ATP6V1E2	turquoise	2
ZDHHC21	turquoise	2
SCML1	turquoise	3
NFATC4	turquoise	6
ADAMTS19	turquoise	2
ACOT12	turquoise	1
FLVCR1	turquoise	1
CBWD3	turquoise	1
MAP4	turquoise	2
GPS1	turquoise	2
VPS4B	turquoise	1
CHAF1B	turquoise	1
MKI67	turquoise	1
CDS2	turquoise	1
FAM188A	turquoise	2
SOAT1	turquoise	2
NMI	turquoise	11
GM17762	turquoise	NA
OLFR371	turquoise	NA
BECN1	turquoise	2
MIR4700	turquoise	NA
CYP39A1	turquoise	1
OAS1C	turquoise	NA
KLHL32	turquoise	1
NCAPD2	turquoise	2
EIF3H	turquoise	2
HUNK	turquoise	1
EZR	turquoise	2
IRF1	turquoise	5
PRDM4	turquoise	2
2023-09-10	turquoise	NA
PLBD1-AS1	turquoise	1
ZFAND6	turquoise	2
ARHGEF5	turquoise	2
ALDOC	turquoise	1
AGO2	turquoise	NA
PRKD1	turquoise	1
SEMA4B	turquoise	5
TUNAR	turquoise	NA
SCARA3	turquoise	11
ABLIM3	turquoise	2
CD164	turquoise	7
DLG1-AS1	turquoise	1
UFSP2	turquoise	2
CCIN	turquoise	1
GTF2IRD1	turquoise	8
PLCB1	turquoise	2
RPS20	turquoise	1
ARNTL2	turquoise	1
ZNF195	turquoise	2
CADM1	turquoise	5
MIR1915	turquoise	NA
CD3EAP	turquoise	11
LRRC59	turquoise	1
LOC101928977	turquoise	NA
TTC14	turquoise	1
PBX1	turquoise	2
AGMAT	turquoise	1
ZC2HC1A	turquoise	2
CD226	turquoise	7
WBSCR27	turquoise	1
NUDT1	turquoise	1
PABPC4L	turquoise	1
ASTN2	turquoise	4
SYNM	turquoise	6
BTG2	turquoise	2
LOC101927495	turquoise	NA
IL10RB	turquoise	9
RAD18	turquoise	2
MFSD4B4	turquoise	NA
MRPL51	turquoise	7
GRIN2A	turquoise	1
PCP4	turquoise	12
ANKRD39	turquoise	1
GM10324	turquoise	NA
SNORD131	turquoise	NA
IGF1	turquoise	2
CEP170B	turquoise	NA
ORAOV1	turquoise	2
SGO1	turquoise	NA
ANTXR2	turquoise	1
NEK7	turquoise	1
EXO1	turquoise	1
ATG14	turquoise	5
SGSM1	turquoise	2
PARD6B	turquoise	4
MAN1C1	turquoise	1
YEATS4	turquoise	2
RIBC2	turquoise	2
PLA2G4E-AS1	turquoise	2
NMNAT3	turquoise	1
LOC145694	turquoise	NA
DECR1	turquoise	1
NLRP14	turquoise	1
TMEM260	turquoise	NA
SMC4	turquoise	1
REST	turquoise	2
DUSP5	turquoise	1
FAM138C	turquoise	3
B230307C23RIK	turquoise	NA
GLIPR1	turquoise	1
ANK1	turquoise	1
LOC100505622	turquoise	NA
AQP4	turquoise	1
ADCY1	turquoise	1
QSER1	turquoise	9
LOC105371824	turquoise	NA
ZNF181	turquoise	2
ANAPC15	turquoise	7
GOLIM4	turquoise	6
ZMYND10	turquoise	2
EGR4	turquoise	2
PSMB8	turquoise	1
TTC4	turquoise	1
KCNQ1OT1	turquoise	NA
RPL7L1	turquoise	1
FBXL4	turquoise	1
MOB3B	turquoise	2
CCDC174	turquoise	NA
GMFB	turquoise	2
SNORD42B	turquoise	NA
MCM3	turquoise	1
MIR18A	turquoise	NA
EPHA3	turquoise	1
LOC101927989	turquoise	NA
TTK	turquoise	1
ZKSCAN3	turquoise	2
HSPA1A	turquoise	1
C7ORF31	turquoise	6
KBTBD13	turquoise	1
SETBP1	turquoise	11
EGR2	turquoise	2
FKBP10	turquoise	1
PSMD6	turquoise	2
NDRG4	turquoise	2
CCDC39	turquoise	2
HSF4	turquoise	2
SLC46A1	turquoise	1
TSPAN12	turquoise	4
CBFB	turquoise	5
2010315B03RIK	turquoise	NA
GRASP	turquoise	5
FSTL5	turquoise	1
ZBTB20	turquoise	2
FH	turquoise	1
TEKT1	turquoise	2
ILDR1	turquoise	11
IGFBPL1	turquoise	5
CASC10	turquoise	NA
MIR6781	turquoise	NA
MEIS3P1	turquoise	NA
CA12	turquoise	1
TGIF2	turquoise	2
DLGAP4-AS1	turquoise	4
LINC01568	turquoise	NA
PON2	turquoise	1
SLC6A6	turquoise	1
RRP9	turquoise	1
H2-T3	turquoise	NA
SNORD4A	turquoise	NA
GTSE1	turquoise	12
PEF1	turquoise	2
ZNF285	turquoise	2
LDB2	turquoise	2
SMYD5	turquoise	2
SNORA33	turquoise	NA
SOWAHA	turquoise	2
ZFP462	turquoise	NA
CKS2	turquoise	2
HYKK	turquoise	NA
C15ORF39	turquoise	11
ZHX2	turquoise	9
LOC102723322	turquoise	NA
1700017B05RIK	turquoise	NA
NCR3LG1	turquoise	11
AK1	turquoise	1
SCARNA13	turquoise	NA
SENP7	turquoise	2
GM11568	turquoise	NA
STMND1	turquoise	NA
ZNF169	turquoise	2
PKN3	turquoise	1
KDM5B	turquoise	2
ERBB4	turquoise	1
CCDC89	turquoise	4
ACTA2-AS1	turquoise	2
NDUFV1	turquoise	1
RHOQ	turquoise	1
CECR2	turquoise	2
KCNA4	turquoise	1
LINC01497	turquoise	NA
SLC12A5	turquoise	1
HPS3	turquoise	4
AQP4-AS1	turquoise	1
DCTN3	turquoise	2
SERTAD4	turquoise	11
DENR	turquoise	2
OAS1E	turquoise	NA
OGDHL	turquoise	1
RIC3	turquoise	11
TIMP4	turquoise	6
DNAJC24	turquoise	1
INTU	turquoise	5
NUP50	turquoise	3
AKNA	turquoise	6
KLHL5	turquoise	1
BISPR	turquoise	NA
ZFP960	turquoise	NA
NAALADL2	turquoise	1
GTF2H2B	turquoise	NA
GLIPR2	turquoise	1
ARMC8	turquoise	2
CSRP2	turquoise	2
CCDC167	turquoise	5
LURAP1L	turquoise	11
USP45	turquoise	2
SBSPON	turquoise	2
SGO2	turquoise	NA
CHRM3	turquoise	6
TGM2	turquoise	2
COX6A2	turquoise	3
PSMB8-AS1	turquoise	1
RNF225	turquoise	NA
DTX2	turquoise	2
CPT2	turquoise	1
VAMP5	turquoise	2
ADNP	turquoise	11
NHLRC4	turquoise	1
LOC105379194	turquoise	NA
PGBD5	turquoise	2
PPM1J	turquoise	2
HELLS	turquoise	1
RPL23AP82	turquoise	NA
SMIM3	turquoise	NA
PSD4	turquoise	1
GM8909	turquoise	NA
MYH8	turquoise	2
PNRC2	turquoise	11
TIPRL	turquoise	2
OLFR19	turquoise	NA
TRMO	turquoise	NA
IGFBP3	turquoise	6
TMEM178	turquoise	10
ARHGEF35	turquoise	17
MFSD9	turquoise	1
RNASE10	turquoise	15
TPST2	turquoise	1
LINC00472	turquoise	NA
CST3	turquoise	6
KLF9	turquoise	2
KCNK1	turquoise	3
CDR2	turquoise	6
GLOD4	turquoise	1
ZNF423	turquoise	2
ZNF782	turquoise	1
ZNF302	turquoise	2
GM6756	turquoise	NA
LRIG1	turquoise	1
RIC8B	turquoise	2
IMMP1L	turquoise	1
AXIN2	turquoise	2
RASL2-9	turquoise	NA
REPIN1	turquoise	2
NABP1	turquoise	1
NPM1	turquoise	6
SHISA5	turquoise	15
GSTM5	turquoise	2
ELAC2	turquoise	1
LOC100129697	turquoise	NA
TBC1D22B	turquoise	2
MCM3AP	turquoise	2
CDK1	turquoise	1
SAPCD2	turquoise	6
PIWIL1	turquoise	2
MPZL3	turquoise	11
C19ORF12	turquoise	7
C2ORF76	turquoise	2
FUOM	turquoise	NA
PLRG1	turquoise	1
ZNF223	turquoise	2
ZNF321P	turquoise	13
FBXO18	turquoise	1
WEE1	turquoise	1
CENPF	turquoise	1
THBS4	turquoise	1
MIR18	turquoise	NA
EFNA5	turquoise	7
RAB12	turquoise	1
EMC3	turquoise	2
PLEKHG4B	turquoise	2
LINC01136	turquoise	NA
COQ2	turquoise	1
LRRK2	turquoise	1
TMEM120A	turquoise	NA
IQCJ-SCHIP1	turquoise	12
FXN	turquoise	1
FAM19A3	turquoise	11
MCM5	turquoise	1
4930503B20RIK	turquoise	NA
HLA-F-AS1	turquoise	NA
HVCN1	turquoise	8
ARPC1A	turquoise	1
MNAT1	turquoise	2
ZNF112	turquoise	NA
UST	turquoise	4
ZNF611	turquoise	2
H2AFJ	turquoise	2
EMC8	turquoise	2
NPDC1	turquoise	6
LOC100288570	turquoise	NA
RNASEL	turquoise	1
STON1	turquoise	2
DUSP15	turquoise	1
ERGIC1	turquoise	2
CLRN2	turquoise	7
LRPAP1	turquoise	6
GM10248	turquoise	NA
LINC01347	turquoise	NA
NUSAP1	turquoise	6
GM4832	turquoise	NA
[truncated: 6,902 more rows]
