# Supplementary material for: Epigenomic landscapes during prefrontal cortex development and aging in rhesus
Source: Natl Sci Rev. 2024 Jun 18;11(8):nwae213. doi: 10.1093/nsr/nwae213 (PMC11342245; doi:10.1093/nsr/nwae213)
Supplement: nwae213_Supplementary_Files [file nwae213_supplementary_files.zip › Supplementary_Materials/Supplementary Table S11.xlsx]

## Sheet: Sheet1
Gene_Enhancer_pair (Gene ID | Enhancer position)	Normalized signal of super enhancers							Gene ID	Normalized gene expression levels							Clusters
	E50	E90	E120	P0	P4M	PY4.5	PY20		E50	E90	E120	P0	P4M	PY4.5	PY20
HIF3A.hg38.mm10.copy0|g11439|e1003|chr19|41053670|41065906	4713.76	0	0	0	0	0	0	HIF3A.26575	2.6192	0	0	0.7958	0	0	0	E50
CCT4.hg38.mm10.copy0|g5141|e526|chr13|63038040|63059388	1831.02	0	0	0	0	0	0	CCT4.53174	111.969	86.3926	70.4372	72.4137	80.2816	24.8398	66.3249	E50
SDCBP2.hg38.mm10.copy0|g2385|e224|chr10|34044286|34080292	460.936	0	0	0	0	0	0	SDCBP2.2468	5.8931	4.547	5.0831	5.5703	4.9557	1.4612	5.6619	E50
SSB.hg38.mm10.copy0|g4369|e405|chr12|57204939|57226441	1128.3	0	0	0	0	0	0	SSB.1473	5.8931	3.0313	4.3569	3.9788	3.9645	4.3835	4.0442	E50
BORCS8.hg38.mm10.copy0|g11027|e988|chr19|18797845|18856403	1146.9	0	0	0	0	0	0	BORCS8.1014	2.6192	1.5157	1.4523	1.5915	1.9823	1.4612	1.6177	E50
CCT2.hg38.mm10.copy0|g3736|e335|chr11|69268700|69363545	196.212	0	0	0	0	0	0	CCT2.33708	127.684	96.2443	87.8649	66.8434	48.5654	21.9175	42.0597	E50
SLC1A5.hg38.mm10.copy0|g11522|e1004|chr19|42995808|43069001	2835.35	0	0	0	0	0	0	SLC1A5.50333	0.6548	0	0	0	0	0	0	E50
PPP1R1B.hg38.mm10.copy0|g8956|e815|chr16|45339442|45371709	15293.6	0	0	0	0	0	0	PPP1R1B.27105	138.815	25.7662	23.237	20.6896	131.821	52.6019	111.62	E50
MTHFD1.hg38.mm10.copy0|g18969|e1814|chr7|126618749|126711911	1609.5	0	0	0	0	0	0	MTHFD1.27987	220.009	67.4468	71.1633	85.9415	116.954	156.345	101.914	E50
P4HB.hg38.mm10.copy0|g9515|e856|chr16|75329352|75356759	3832.47	0	0	0	0	0	0	P4HB.55270	121.136	68.2047	58.0925	75.5967	87.2196	33.6068	98.6784	E50
DISP1.hg38.mm10.copy0|g1476|e134|chr1|142507993|142557621	779.514	0	0	0	0	0	0	DISP1.1942	1.9644	1.5157	0.7262	0.7958	0	0	0.8088	E50
MAML1.hg38.mm10.copy0|g17764|e1716|chr6|177890459|177952345	2668.92	0	0	0	0	0	0	MAML1.12526	45.1805	26.524	20.3324	19.8939	17.8404	17.534	19.4122	E50
NAT1.hg38.mm10.copy0|g19586|e1875|chr8|18583472|18641169	772.92	0	0	0	0	0	0	NAT1.50447	2112.35	2055.23	1803.05	1521.48	842.462	369.674	826.634	E50
ZNF530.hg38.copy0|g11795|e1007|chr19|52179387|52355459	1513.63	0	0	0	0	0	0	ZNF530.7850	1.9644	0.7578	0	0	0	0	0	E50
PRPF40A.hg38.mm10.copy0|g4309|e399|chr12|38915080|39232183	709.895	0	0	0	0	0	0	PRPF40A.42425	15.0602	10.6096	8.7139	8.7533	7.9291	14.6116	7.2796	E50
TCEB3.hg38.mm10.copy0|g365|e39|chr1|23516180|23561032	319.196	0	0	0	0	0	0	TCEB3.47513	2.6192	2.2735	1.4523	1.5915	0.9911	1.4612	0.8088	E50
UBC.hg38.mm10.copy0|g4116|e371|chr11|124483368|124518764	1766.83	0	0	0	0	0	0	UBC.14150	18.3341	14.3988	10.8923	13.5278	9.9113	7.3058	11.3238	E50
SNORA54.hg38.copy0|g5542|e568|chr14|2584492|2616230	1378.73	0	0	0	0	0	0	SNORA54.76268	0.6548	0	0	0	0	0	0	E50
SP2.hg38.mm10.copy0|g8857|e812|chr16|41880755|41931582	8690.15	0	0	0	0	0	0	SP2.32210	3.9287	1.5157	1.4523	1.5915	1.9823	1.4612	3.2354	E50
GM44505.mm10.copy0|g6027|e578|chr14|15817344|15881674	3466.54	0	0	0	0	0	0	GM44505.68324	11.1314	7.5783	9.44	7.9575	8.9202	10.2281	8.8972	E50
PLA2G3.hg38.mm10.copy0|g2869|e265|chr10|72718735|72768501	1123.48	0	0	0	0	0	0	PLA2G3.17248	5.8931	0	0	0	0	0	0	E50
TRAPPC3.hg38.mm10.copy0|g585|e55|chr1|36005631|36077692	1335.28	0	0	0	0	0	0	TRAPPC3.21848	13.0958	9.8518	8.7139	7.1618	8.9202	4.3835	8.8972	E50
MIR1244-2.hg38.copy1|g5411|e557|chr13|103337185|103389220	18260.3	0	0	0	0	0	0	MIR1244-2.63786	0.6548	0	0	0	0	0	0	E50
MIR9-3HG.hg38.mm10.copy0|g18463|e1770|chr7|67446841|67490836	4304.55	0	0	0	0	0	0	MIR9-3HG.64089	100.183	34.8602	22.5108	28.6472	26.7605	23.3786	15.368	E50
CDC42P3.hg38.copy0|g364|e38|chr1|20047586|20095050	1228.53	0	0	0	0	0	0	CDC42P3.69441	163.042	139.441	159.028	151.193	96.1397	35.0679	104.34	E50
CDCA7L.hg38.mm10.copy0|g14726|e1304|chr3|85991599|86125193	599.219	0	0	0	0	0	0	CDCA7L.18832	0.6548	0	0	0	0	0	0	E50
CYP2D7.hg38.copy0|g3077|e281|chr10|83554573|83589556	5443.68	0	0	0	0	0	0	CYP2D7.10109	0.6548	0	0	0	0	0	0	E50
CKB.hg38.mm10.copy0|g19383|e1850|chr7|165890028|165916077	17635.9	0	0	0	0	0	0	CKB.8883	117.207	46.9854	38.4863	37.4005	115.962	46.7572	115.664	E50
NUP155.hg38.mm10.copy0|g16865|e1585|chr6|37023038|37065889	2896.96	0	0	0	0	0	0	NUP155.11893	15.7149	9.8518	7.2616	8.7533	8.9202	11.6893	8.0884	E50
ANP32C.hg38.copy0|g18287|e1754|chr7|45490997|45606647	5483.58	0	0	0	0	0	0	ANP32C.38675	0.6548	0	0	0	0	0	0	E50
CISH.hg38.mm10.copy0|g12376|e1089|chr2|92070196|92085894	15247.4	0	0	0	0	0	0	CISH.22520	17.0245	9.094	5.0831	0.7958	0	0	0.8088	E50
LIPE.hg38.mm10.copy0|g11380|e1002|chr19|37954910|37991310	2434.93	0	0	0	0	0	0	LIPE.4975	32.7395	3.7891	0.7262	0.7958	1.9823	0	2.4265	E50
NCKAP5.hg38.mm10.copy0|g4257|e390|chr12|18953325|18999176	3146.38	0	0	0	0	0	0	NCKAP5.29393	17.0245	5.3048	5.0831	3.9788	2.9734	10.2281	4.853	E50
COA4.hg38.mm10.copy0|g6670|e609|chr14|65304734|65337657	2545.11	0	0	0	0	0	0	COA4.31084	1.3096	0.7578	0	0	0	0	0	E50
POLA2.hg38.mm10.copy0|g5747|e571|chr14|8934146|8947463	17087.8	0	0	0	0	0	0	POLA2.34663	39.9421	3.7891	3.6308	3.9788	3.9645	8.767	7.2796	E50
MSL3P1.hg38.copy0|g4745|e438|chr12|117070102|117117778	593.086	0	0	0	0	0	0	MSL3P1.75998	22.2628	14.3988	13.797	10.3448	5.9468	8.767	5.6619	E50
ATP6V0E1.hg38.copy0|g17657|e1708|chr6|170803907|170883867	1178.97	0	0	0	0	0	0	ATP6V0E1.415	34.049	13.6409	7.9877	11.1406	16.8492	18.9951	27.5005	E50
EXT1.hg38.mm10.copy0|g19966|e1933|chr8|117019285|117100439	625.756	0	0	0	0	0	0	EXT1.27758	61.5502	43.9541	48.6525	54.9071	47.5743	37.9903	25.8829	E50
HIST2H2BE.hg38.mm10.copy0|g1263|e124|chr1|124940602|124949266	18477.7	0	0	0	0	0	0	HIST2H2BE.496	43.2161	5.3048	5.0831	3.9788	1.9823	1.4612	7.2796	E50
ADNP.hg38.mm10.copy0|g2039|e200|chr10|13153372|13235937	499.669	0	0	0	0	0	0	ADNP.19457	275.666	233.411	184.444	183.024	116.954	58.4465	102.723	E50
CBX8.hg38.mm10.copy0|g9456|e853|chr16|74293363|74328545	4672.41	0	0	0	0	0	0	CBX8.4068	2.6192	1.5157	1.4523	0.7958	0.9911	0	0	E50
ANP32B.hg38.mm10.copy0|g7706|e723|chr15|41012066|41289742	299.495	0	0	0	0	0	0	ANP32B.11358	19.6437	4.547	4.3569	3.9788	5.9468	11.6893	15.368	E50
EBF4.hg38.mm10.copy0|g2472|e226|chr10|36470544|36513419	1070.5	0	0	0	0	0	0	EBF4.32417	107.385	106.854	98.7573	95.4905	37.663	51.1407	38.0155	E50
DERL2.hg38.mm10.copy0|g8375|e787|chr16|5829906|5916407	283.214	0	0	0	0	0	0	DERL2.37831	43.8709	30.3132	26.8678	25.4641	24.7783	8.767	25.074	E50
RAB8A.hg38.mm10.copy0|g10965|e987|chr19|15142359|15208112	2804.31	0	0	0	0	0	0	RAB8A.25165	7.2027	3.0313	3.6308	3.183	1.9823	1.4612	3.2354	E50
BTBD17.hg38.mm10.copy0|g9319|e834|chr16|68467734|68530159	2201.57	0	0	0	0	0	0	BTBD17.11555	24.882	6.8205	8.7139	12.7321	4.9557	0	3.2354	E50
UBE2I.hg38.mm10.copy0|g13077|e1160|chr20|1072405|1158421	2658.39	0	0	0	0	0	0	UBE2I.52812	7.2027	4.547	3.6308	3.183	3.9645	1.4612	3.2354	E50
ACKR3.hg38.mm10.copy0|g4751|e440|chr12|118151734|118343599	811.819	0	0	0	0	0	0	ACKR3.54652	7.8575	5.3048	3.6308	3.9788	3.9645	4.3835	5.6619	E50
DYNLT1B.mm10.copy0|g15865|e1447|chr4|106555139|106713109	688.272	0	0	0	0	0	0	DYNLT1B.7193	6.5479	3.7891	3.6308	2.3873	0	0	0	E50
CCDC117.hg38.mm10.copy0|g2806|e263|chr10|69781981|69949904	819.251	0	0	0	0	0	0	CCDC117.26907	25.5368	15.9144	14.5231	11.9363	15.8581	7.3058	14.5591	E50
MIR15A.hg38.mm10.copy0|g9754|e885|chr17|28546029|28597383	3671.78	0	0	0	0	0	0	MIR15A.57711	0.6548	0	0	0	0	0	0	E50
MYH6.hg38.mm10.copy0|g18710|e1784|chr7|84830252|84846079	21772.7	0	0	0	0	0	0	MYH6.2784	0.6548	0	0	0	0	0	0	E50
TM4SF19-AS1.hg38.copy0|g12995|e1156|chr2|201994084|202041188	1072.9	0	0	0	0	0	0	TM4SF19-AS1.68455	0.6548	0	0	0	0	0	0	E50
PSMG2.hg38.mm10.copy0|g12816|e1134|chr2|166220759|166298561	895.743	0	0	0	0	0	0	PSMG2.3028	13.7506	8.3361	5.8093	6.366	6.9379	4.3835	6.4707	E50
SEPT10.hg38.mm10.copy0|g5417|e560|chr13|104502216|104560630	1553.38	0	0	0	0	0	0	SEPT10.47518	12.441	4.547	2.1785	1.5915	0.9911	0	1.6177	E50
LSM8.hg38.mm10.copy1|g14913|e1328|chr3|143589923|143705521	1317.5	0	0	0	0	0	0	LSM8.30452	22.9176	20.4614	19.6062	19.8939	14.867	5.8447	22.6475	E50
MIR124A-1.mm10.copy0|g19535|e1866|chr8|9356863|9557476	2051.45	0	0	0	0	0	0	MIR124A-1.72334	1.3096	0.7578	0.7262	0.7958	0.9911	0	0	E50
SEC23B.hg38.mm10.copy0|g2534|e242|chr10|51158032|51197790	222.9	0	0	0	0	0	0	SEC23B.22237	7.2027	5.3048	3.6308	4.7745	4.9557	4.3835	6.4707	E50
ZNF416.hg38.copy0|g11745|e1007|chr19|52179387|52355459	1513.63	0	0	0	0	0	0	ZNF416.47707	24.882	21.2192	11.6185	11.1406	9.9113	7.3058	10.5149	E50
BRPF1.hg38.mm10.copy0|g12123|e1045|chr2|55696850|55761591	2950.19	0	0	0	0	0	0	BRPF1.10498	28.1559	18.9457	14.5231	13.5278	18.8315	23.3786	13.7503	E50
METTL2.mm10.copy0|g9163|e821|chr16|55036213|55062713	3516.07	0	0	0	0	0	0	METTL2.19252	19.6437	12.8831	14.5231	13.5278	18.8315	17.534	16.1768	E50
MED14.hg38.mm10.copy0|g20989|e2085|chrX|39969039|40001500	6983.74	0	0	0	0	0	0	MED14.1654	13.0958	6.8205	6.5354	7.1618	5.9468	7.3058	6.4707	E50
ELF2.hg38.mm10.copy0|g16642|e1549|chr5|139741382|139802574	4154.58	0	0	0	0	0	0	ELF2.7029	77.9199	56.8372	34.8555	29.4429	30.7251	48.2184	40.442	E50
KIFC1.hg38.mm10.copy0|g15503|e1395|chr4|34799368|34849154	2543.84	0	0	0	0	0	0	KIFC1.50393	14.4054	0.7578	0	0	0	0	0	E50
ZBTB3.hg38.mm10.copy0|g5839|e575|chr14|12363119|12415658	3719.82	0	0	0	0	0	0	ZBTB3.16869	12.441	9.094	7.2616	7.9575	6.9379	1.4612	12.1326	E50
UBE2DNL2.mm10.copy0|g17329|e1669|chr6|137506166|137549311	3475.41	0	0	0	0	0	0	UBE2DNL2.2057	11.1314	6.8205	6.5354	7.9575	8.9202	2.9223	8.0884	E50
GM6787.mm10.copy0|g7501|e706|chr15|15262173|15347611	1905.76	0	0	0	0	0	0	GM6787.73352	28.8107	21.2192	14.5231	17.5066	17.8404	5.8447	14.5591	E50
C9ORF24.hg38.copy0|g7903|e731|chr15|49745883|49762927	5168.2	0	0	0	0	0	0	C9ORF24.51365	1.9644	1.5157	0.7262	0.7958	0.9911	1.4612	0.8088	E50
RCN3.hg38.mm10.copy0|g11656|e1005|chr19|45650406|45688149	1458.83	0	0	0	0	0	0	RCN3.29701	18.9889	7.5783	11.6185	10.3448	10.9024	10.2281	7.2796	E50
LIG1.hg38.mm10.copy0|g11544|e1004|chr19|42995808|43069001	2835.35	0	0	0	0	0	0	LIG1.3919	2.6192	0.7578	0.7262	0.7958	0	0	0	E50
SNORA31.hg38.mm10.copy0|g9711|e880|chr17|23616852|23632080	9407.66	0	0	0	0	0	0	SNORA31.67929	2.6192	1.5157	1.4523	0.7958	0.9911	0	1.6177	E50
SKA1.hg38.mm10.copy0|g10189|e951|chr18|38584654|38615135	3204.54	0	0	0	0	0	0	SKA1.12642	1.9644	0	0	0	0	0	0	E50
SNRPG.hg38.mm10.copy1|g5200|e533|chr13|71197780|71236172	7909.97	0	0	0	0	0	0	SNRPG.13634	0.6548	0	0	0	0	0	0	E50
RPL7L1.hg38.mm10.copy0|g18143|e1742|chr7|24024734|24073496	1776.63	0	0	0	0	0	0	RPL7L1.9671	22.2628	18.1879	15.2493	15.9151	14.867	2.9223	11.3238	E50
PRELID3A.hg38.copy0|g14959|e1332|chr3|154373555|154418255	908.028	0	0	0	0	0	0	PRELID3A.46274	3.9287	1.5157	1.4523	1.5915	0.9911	0	1.6177	E50
EEF1D.hg38.mm10.copy1|g12022|e1034|chr2|50731860|50791886	2543.96	0	0	0	0	0	0	EEF1D.27656	19.6437	11.3674	10.8923	8.7533	9.9113	10.2281	17.7945	E50
CENPK.hg38.mm10.copy0|g16933|e1600|chr6|63933464|64004367	621.672	0	0	0	0	0	0	CENPK.53047	6.5479	0.7578	0.7262	0.7958	0	1.4612	0	E50
MRPL24.hg38.mm10.copy1|g1378|e126|chr1|130537991|130561428	10566.9	0	0	0	0	0	0	MRPL24.4269	11.7862	9.8518	11.6185	9.5491	8.9202	7.3058	9.7061	E50
CKAP5.hg38.mm10.copy0|g6390|e581|chr14|20001348|20072898	2586.67	0	0	0	0	0	0	CKAP5.52346	34.049	24.2505	21.0585	20.6896	14.867	10.2281	16.9856	E50
CEP128.hg38.mm10.copy0|g19133|e1831|chr7|143814144|143845520	4070.95	0	0	0	0	0	0	CEP128.28884	9.167	1.5157	1.4523	0.7958	0.9911	4.3835	0.8088	E50
MCM4.hg38.mm10.copy1|g15502|e1395|chr4|34799368|34849154	2543.84	0	0	0	0	0	0	MCM4.54208	49.764	12.1253	12.3447	14.3236	10.9024	5.8447	11.3238	E50
ELN.hg38.mm10.copy0|g14427|e1257|chr3|42573432|42579458	32754.1	0	0	0	0	0	0	ELN.55644	3.2739	2.2735	2.1785	2.3873	0.9911	1.4612	3.2354	E50
TUBB1.hg38.mm10.copy0|g2004|e193|chr10|4888695|4925708	1829.67	0	0	0	0	0	0	TUBB1.11271	153.221	116.706	129.256	131.299	92.1752	30.6844	96.2519	E50
MBD6.hg38.mm10.copy0|g3691|e330|chr11|56701210|56731445	10700.8	0	0	0	0	0	0	MBD6.53570	1.9644	0	0.7262	0	0	1.4612	0.8088	E50
GABPA.hg38.mm10.copy0|g14218|e1236|chr3|20979610|21098667	1200.96	0	0	0	0	0	0	GABPA.34496	3.2739	1.5157	1.4523	0.7958	0.9911	1.4612	1.6177	E50
SLC12A8.hg38.mm10.copy0|g11978|e1031|chr2|45997421|46085076	1175.41	0	0	0	0	0	0	SLC12A8.15968	0.6548	0	0	0	0	0	0	E50
GLCE.hg38.mm10.copy0|g18291|e1754|chr7|45490997|45606647	5483.58	0	0	0	0	0	0	GLCE.32063	112.624	56.8372	54.4617	53.3156	71.3615	29.2233	68.7514	E50
BUB1.hg38.mm10.copy0|g5425|e561|chr13|104758321|105114839	1033.39	0	0	0	0	0	0	BUB1.45964	24.882	2.2735	0	2.3873	0	0	0	E50
TRP53I13.mm10.copy0|g8658|e801|chr16|22997980|23024529	6763.81	0	0	0	0	0	0	TRP53I13.23653	6.5479	2.2735	1.4523	1.5915	2.9734	1.4612	6.4707	E50
TUBB4B.hg38.mm10.copy0|g7292|e684|chr15|888426|904492	6366.2	0	0	0	0	0	0	TUBB4B.518	17.0245	12.1253	13.0708	14.3236	9.9113	2.9223	10.5149	E50
CLSPN.hg38.mm10.copy0|g572|e54|chr1|35756422|35938517	1035.88	0	0	0	0	0	0	CLSPN.40374	11.1314	0	1.4523	1.5915	0	0	0	E50
YARS2.hg38.mm10.copy0|g3376|e311|chr11|33305782|33364224	1366.1	0	0	0	0	0	0	YARS2.18112	3.2739	3.0313	2.9046	2.3873	1.9823	2.9223	2.4265	E50
ZBTB9.hg38.mm10.copy0|g15506|e1395|chr4|34799368|34849154	2543.84	0	0	0	0	0	0	ZBTB9.21562	2.6192	1.5157	0.7262	1.5915	0.9911	0	1.6177	E50
TRABD.hg38.mm10.copy0|g3177|e293|chr10|91460395|91518506	976.609	0	0	0	0	0	0	TRABD.24686	17.0245	9.8518	7.2616	7.1618	6.9379	13.1505	10.5149	E50
ATP6V1G1.hg38.mm10.copy1|g7608|e714|chr15|25773750|25821436	2284.81	0	0	0	0	0	0	ATP6V1G1.24121	9.167	5.3048	5.0831	5.5703	5.9468	1.4612	5.6619	E50
SS18.hg38.mm10.copy0|g10078|e938|chr18|14944544|14986299	334.184	0	0	0	0	0	0	SS18.18274	51.0736	16.6722	18.1539	16.7108	23.7872	21.9175	26.6917	E50
PRDM16.hg38.mm10.copy0|g76|e3|chr1|2258304|2319968	2404.49	0	0	0	0	0	945.759	PRDM16.22606	18.3341	2.2735	1.4523	2.3873	2.9734	4.3835	3.2354	E50
RTCB.hg38.mm10.copy0|g2888|e268|chr10|74784271|74863079	706.174	0	0	0	0	0	0	RTCB.55393	48.4544	34.1023	26.8678	28.6472	23.7872	11.6893	25.8829	E50
GM4302.mm10.copy0|g9515|e856|chr16|75329352|75356759	3832.47	0	0	0	0	0	0	GM4302.41096	1.9644	0.7578	1.4523	0.7958	0	0	0	E50
ZFP551.mm10.copy0|g11743|e1007|chr19|52179387|52355459	1513.63	0	0	0	0	0	0	ZFP551.8879	2.6192	1.5157	0.7262	0.7958	0.9911	1.4612	0.8088	E50
C8ORF58.hg38.copy0|g19641|e1880|chr8|22970547|22987607	3644.98	0	0	0	0	0	0	C8ORF58.19121	1.3096	0.7578	0.7262	0.7958	0	0	0	E50
4933411G06RIK.mm10.copy0|g4492|e414|chr12|83514835|83554548	2373.48	0	0	0	0	0	0	4933411G06RIK.58537	3.9287	2.2735	2.9046	2.3873	2.9734	0	2.4265	E50
SETD2.hg38.mm10.copy0|g12426|e1091|chr2|95089584|95122954	452.403	0	0	0	0	0	0	SETD2.24508	18.9889	15.9144	13.797	12.7321	10.9024	17.534	11.3238	E50
LOC100652758.hg38.copy0|g17542|e1686|chr6|150646643|150686279	1739.85	0	0	0	0	0	0	LOC100652758.75851	1.3096	0	0	0	0	0	0	E50
SSR2.hg38.mm10.copy0|g1382|e126|chr1|130537991|130561428	10566.9	0	0	0	0	0	0	SSR2.13615	43.8709	33.3445	26.1416	31.8302	28.7428	10.2281	28.3094	E50
PSMD6.hg38.mm10.copy0|g12237|e1078|chr2|78078530|78124216	3390.46	0	0	0	0	0	0	PSMD6.56773	49.1092	28.7975	29.0463	28.6472	29.7339	27.7621	29.1182	E50
FBXO11.hg38.mm10.copy0|g5077|e506|chr13|48891574|48929576	3416.87	0	0	0	0	0	0	FBXO11.54448	31.4299	28.0397	28.3201	26.2599	24.7783	21.9175	19.4122	E50
INO80D.hg38.mm10.copy0|g4518|e418|chr12|88568629|88585482	2515.47	0	0	0	0	0	0	INO80D.54423	152.566	150.05	145.957	115.384	118.936	108.126	118.091	E50
VMAC.hg38.mm10.copy0|g10449|e979|chr19|6381924|6396664	8137.68	0	0	0	0	0	0	VMAC.33604	2.6192	0.7578	0.7262	0.7958	0.9911	1.4612	2.4265	E50
ARHGAP19-SLIT1.hg38.copy0|g20652|e2044|chr9|92082604|92170382	455.519	0	0	0	0	0	0	ARHGAP19-SLIT1.71726	2.6192	2.2735	2.1785	2.3873	1.9823	1.4612	1.6177	E50
RPL24.hg38.mm10.copy2|g14732|e1306|chr3|94507355|94524209	5113.9	0	0	0	0	0	0	RPL24.14843	13.0958	8.3361	7.9877	6.366	3.9645	1.4612	4.0442	E50
PRMT7.hg38.mm10.copy0|g13744|e1211|chr20|51719559|51755522	361.39	0	0	0	0	0	0	PRMT7.32669	18.9889	15.9144	12.3447	14.3236	11.8936	17.534	13.7503	E50
RBM12B.hg38.copy0|g19888|e1918|chr8|92096780|92176314	449.566	0	0	0	0	0	0	RBM12B.40401	32.7395	25.7662	23.237	16.7108	17.8404	21.9175	17.7945	E50
CHRNA6.hg38.mm10.copy0|g19746|e1891|chr8|42190161|42241373	1194.89	0	0	0	0	0	0	CHRNA6.33748	0.6548	0	0	0	0	0	0	E50
MXRA8.hg38.mm10.copy0|g19|e1|chr1|547263|553991	6721.29	0	0	0	0	0	3789.37	MXRA8.36691	1.3096	0	0	0	0	0	0	E50
USB1.hg38.mm10.copy0|g13640|e1206|chr20|42318448|42346508	4416.14	0	0	0	0	0	0	USB1.43155	30.7751	25.7662	23.9632	21.4854	14.867	10.2281	13.7503	E50
POLE3.hg38.mm10.copy0|g7594|e714|chr15|25773750|25821436	2284.81	0	0	0	0	0	0	POLE3.4186	1.9644	0	0	0	0	0	0.8088	E50
NXPH4.hg38.mm10.copy0|g3688|e330|chr11|56701210|56731445	10700.8	0	0	0	0	0	0	NXPH4.34812	0.6548	0	0	0	0	0	0	E50
ARL6IP6.hg38.mm10.copy0|g4308|e399|chr12|38915080|39232183	709.895	0	0	0	0	0	0	ARL6IP6.25150	9.167	4.547	3.6308	1.5915	1.9823	1.4612	3.2354	E50
SNORA105C.hg38.copy0|g12785|e1128|chr2|149442873|149479310	2337.1	0	0	0	0	0	0	SNORA105C.75116	18.9889	9.094	7.9877	8.7533	8.9202	1.4612	8.8972	E50
MCM5.hg38.mm10.copy0|g2907|e273|chr10|77390118|77437541	376.241	0	0	0	0	0	0	MCM5.48607	8.5123	0	0	0	0	0	0	E50
MED25.hg38.mm10.copy0|g11579|e1005|chr19|45650406|45688149	1458.83	0	0	0	0	0	0	MED25.41115	130.958	87.1504	100.936	77.1882	69.3792	70.1359	84.9282	E50
RPS3A.hg38.copy0|g16677|e1554|chr5|149972139|150044939	1036.53	0	0	0	0	0	0	RPS3A.7737	5.8931	4.547	2.1785	2.3873	1.9823	0	2.4265	E50
SALL4.hg38.mm10.copy0|g2039|e200|chr10|13153372|13235937	499.669	0	0	0	0	0	0	SALL4.27497	37.323	8.3361	7.2616	7.9575	8.9202	5.8447	10.5149	E50
POLR3F.hg38.mm10.copy0|g2539|e242|chr10|51158032|51197790	222.9	0	0	0	0	0	0	POLR3F.16847	17.6793	12.8831	13.0708	11.1406	15.8581	16.0728	11.3238	E50
DCAF15.hg38.mm10.copy0|g10947|e986|chr19|14262606|14287331	6943.08	0	0	0	0	0	0	DCAF15.5385	7.2027	5.3048	3.6308	3.183	1.9823	4.3835	1.6177	E50
LCA5.hg38.mm10.copy0|g15767|e1432|chr4|77619808|77648954	1407.55	0	0	0	0	0	0	LCA5.19868	27.5011	18.1879	18.1539	10.3448	18.8315	20.4563	24.2652	E50
RANBP3.hg38.mm10.copy0|g10449|e979|chr19|6381924|6396664	8137.68	0	0	0	0	0	0	RANBP3.42493	63.5146	47.7433	49.3786	49.3368	42.6186	45.2961	46.1039	E50
DHX57.hg38.mm10.copy0|g5024|e498|chr13|39671855|39756235	411.499	0	0	0	0	0	0	DHX57.21611	30.1203	29.5554	26.8678	25.4641	14.867	29.2233	14.5591	E50
SERTAD4.hg38.mm10.copy0|g1536|e141|chr1|156625120|156668366	1167.44	0	0	0	0	0	0	SERTAD4.29877	5.8931	1.5157	0.7262	0.7958	0.9911	0	0.8088	E50
MEDAG.hg38.mm10.copy0|g9636|e864|chr17|9694714|9760759	729.106	0	0	0	0	0	0	MEDAG.46080	0.6548	0	0	0	0	0	0	E50
CDKN1B.hg38.mm10.copy0|g3333|e304|chr11|13926107|13956641	1666.98	0	0	0	0	0	0	CDKN1B.25871	77.2651	48.5011	38.4863	26.2599	33.6985	16.0728	50.9569	E50
YES1.hg38.mm10.copy0|g10056|e935|chr18|9120926|9210253	1931.78	0	0	0	0	0	0	YES1.13663	62.205	56.8372	34.1293	31.0344	22.796	37.9903	18.6033	E50
TMEM97.hg38.mm10.copy0|g8660|e801|chr16|22997980|23024529	6763.81	0	0	0	0	0	0	TMEM97.1368	13.7506	6.0626	5.0831	5.5703	2.9734	0	4.853	E50
ZNF669.hg38.copy0|g19416|e1855|chr8|87250|195246	5190.12	0	0	0	0	0	0	ZNF669.13709	26.1916	18.1879	13.0708	18.3024	20.8138	10.2281	16.1768	E50
ARHGEF39.hg38.mm10.copy0|g7847|e729|chr15|48706781|48759803	1071.63	0	0	0	0	0	0	ARHGEF39.56944	3.2739	0	0	0	0	0	0	E50
UQCC2.hg38.mm10.copy0|g15472|e1395|chr4|34799368|34849154	2543.84	0	0	0	0	0	0	UQCC2.32971	1.3096	0	0	0.7958	0.9911	0	0.8088	E50
NATD1.hg38.mm10.copy0|g8594|e799|chr16|21311164|21356507	1668.91	0	0	0	0	0	0	NATD1.12962	7.2027	4.547	3.6308	3.183	3.9645	0	4.0442	E50
NRF1.hg38.mm10.copy0|g14992|e1334|chr3|156503005|156544785	6927.46	0	0	0	0	0	0	NRF1.12629	25.5368	11.3674	7.9877	9.5491	10.9024	23.3786	16.1768	E50
ZNF2.hg38.copy0|g5276|e538|chr13|91852203|91876594	615.328	0	0	0	0	0	0	ZNF2.1264	10.4766	8.3361	7.2616	5.5703	5.9468	5.8447	5.6619	E50
4931417E11RIK.mm10.copy0|g18948|e1812|chr7|121650345|121705062	1255.85	0	0	0	0	0	0	4931417E11RIK.11954	24.2272	13.6409	11.6185	11.9363	12.8847	4.3835	15.368	E50
FBXO46.hg38.mm10.copy0|g11425|e1003|chr19|41053670|41065906	4713.76	0	0	0	0	0	0	FBXO46.2103	53.0379	50.7746	39.9386	32.6259	27.7517	13.1505	26.6917	E50
MALSU1.hg38.mm10.copy0|g14713|e1303|chr3|85902772|85977718	260.45	0	0	0	0	0	0	MALSU1.20099	13.0958	12.1253	8.7139	9.5491	9.9113	10.2281	8.8972	E50
ZSWIM4.hg38.mm10.copy0|g10947|e986|chr19|14262606|14287331	6943.08	0	0	0	0	0	0	ZSWIM4.56462	36.6682	27.2819	15.2493	10.3448	10.9024	11.6893	11.3238	E50
CEP55.hg38.mm10.copy0|g20613|e2043|chr9|88629175|88668817	1272.77	0	0	0	0	0	0	CEP55.30683	12.441	0	0	0	0	0	0	E50
GPR156.hg38.mm10.copy0|g11932|e1025|chr2|41749469|41768685	3804.24	0	0	0	0	0	0	GPR156.49632	13.0958	3.7891	2.1785	3.183	0	0	0	E50
ZFP119A.mm10.copy0|g10746|e981|chr19|10768701|10816012	518.517	0	0	0	0	0	0	ZFP119A.10470	1.9644	1.5157	0.7262	0.7958	0.9911	0	0.8088	E50
NDUFA6.hg38.mm10.copy0|g3077|e281|chr10|83554573|83589556	5443.68	0	0	0	0	0	0	NDUFA6.44025	19.6437	13.6409	13.797	12.7321	14.867	18.9951	16.1768	E50
AFF4.hg38.mm10.copy0|g17240|e1658|chr6|130917719|131006021	535.589	0	0	0	0	0	0	AFF4.11773	799.498	769.197	739.953	655.702	504.486	477.8	550.011	E50
MED13.hg38.mm10.copy0|g9161|e821|chr16|55036213|55062713	3516.07	0	0	0	0	0	0	MED13.37986	410.553	362.243	324.592	299.204	259.676	213.33	249.931	E50
RBM15.hg38.mm10.copy0|g1099|e117|chr1|111616970|111634257	2369.58	0	0	0	0	0	0	RBM15.56515	27.5011	15.9144	12.3447	12.7321	11.8936	23.3786	12.1326	E50
STK17B.hg38.mm10.copy0|g12785|e1128|chr2|149442873|149479310	2337.1	0	0	0	0	0	0	STK17B.2810	7.2027	1.5157	2.1785	3.183	2.9734	2.9223	1.6177	E50
RFC2.hg38.mm10.copy0|g14427|e1257|chr3|42573432|42579458	32754.1	0	0	0	0	0	0	RFC2.17184	9.167	3.0313	1.4523	1.5915	0.9911	2.9223	1.6177	E50
ABHD17C.hg38.mm10.copy0|g18409|e1767|chr7|59063090|59093194	668.959	0	0	0	0	0	0	ABHD17C.920	11.7862	9.094	8.7139	7.9575	4.9557	0	3.2354	E50
CDON.hg38.mm10.copy0|g7161|e665|chr14|118870754|118910773	8955.7	0	0	0	0	0	0	CDON.6965	331.978	28.0397	13.0708	15.9151	14.867	42.3737	9.7061	E50
EVC.hg38.mm10.copy0|g16238|e1501|chr5|6662714|6700864	909.407	0	0	0	0	0	0	EVC.16501	31.4299	7.5783	5.8093	9.5491	10.9024	10.2281	13.7503	E50
TYMS-PS.mm10.copy0|g10059|e935|chr18|9120926|9210253	1931.78	0	0	0	0	0	0	TYMS-PS.68633	5.8931	0	0	0	0	0	2.4265	E50
CEP41.hg38.mm10.copy0|g14992|e1334|chr3|156503005|156544785	6927.46	0	0	0	0	0	0	CEP41.21112	42.5613	25.7662	24.6893	21.4854	22.796	13.1505	19.4122	E50
PRCC.hg38.mm10.copy0|g1379|e126|chr1|130537991|130561428	10566.9	0	0	0	0	0	0	PRCC.40552	16.3697	14.3988	15.2493	11.1406	10.9024	4.3835	10.5149	E50
COPG2.hg38.mm10.copy0|g14992|e1334|chr3|156503005|156544785	6927.46	0	0	0	0	0	0	COPG2.23917	110.005	94.7287	65.3541	72.4137	60.459	89.131	64.7072	E50
MED22.hg38.mm10.copy0|g7378|e695|chr15|5315750|5336266	3788.97	0	0	0	0	0	0	MED22.16475	1.3096	0.7578	0.7262	0.7958	0	0	0.8088	E50
FEM1A.hg38.mm10.copy0|g10444|e978|chr19|5632601|5666748	2632.82	0	0	0	0	0	0	FEM1A.34797	5.8931	5.3048	4.3569	5.5703	4.9557	0	4.853	E50
AIMP1.hg38.mm10.copy0|g16593|e1541|chr5|104664141|104721758	190.661	0	0	0	0	0	0	AIMP1.35342	1.3096	0.7578	0.7262	0.7958	0.9911	0	0.8088	E50
ZNF326.hg38.copy0|g978|e106|chr1|89758809|89785364	505.386	0	0	0	0	0	0	ZNF326.29121	5.2383	3.7891	5.0831	3.9788	2.9734	4.3835	4.853	E50
KCTD20.hg38.mm10.copy0|g15571|e1401|chr4|38057113|38082126	4825.58	0	0	0	0	0	0	KCTD20.14952	41.9065	21.2192	15.2493	17.5066	21.8049	8.767	29.1182	E50
ANP32E.hg38.mm10.copy0|g1225|e124|chr1|124940602|124949266	18477.7	0	0	0	0	0	0	ANP32E.19819	52.3831	9.8518	10.8923	12.7321	14.867	11.6893	20.221	E50
YTHDF1.hg38.mm10.copy0|g1943|e188|chr10|86818|131531	3709.88	0	0	0	0	0	0	YTHDF1.40075	27.5011	20.4614	21.7847	17.5066	16.8492	7.3058	17.7945	E50
MRPL21.hg38.mm10.copy0|g12834|e1136|chr2|167658656|167685458	4429.39	0	0	0	0	0	0	MRPL21.10929	4.5835	3.7891	2.1785	3.9788	3.9645	4.3835	3.2354	E50
FAM111A.hg38.mm10.copy0|g6081|e578|chr14|15817344|15881674	3466.54	0	0	0	0	0	0	FAM111A.44807	8.5123	0	0	0	0.9911	0	2.4265	E50
MIR7B.mm10.copy0|g10422|e978|chr19|5632601|5666748	2632.82	0	0	0	0	0	0	MIR7B.66529	0.6548	0	0	0	0	0	0	E50
DR1.hg38.mm10.copy0|g986|e107|chr1|94275482|94291363	1215.75	0	0	0	0	0	0	DR1.47855	17.0245	13.6409	15.9754	14.3236	14.867	8.767	12.9414	E50
MIR4426.hg38.copy2|g18980|e1814|chr7|126618749|126711911	1609.5	0	0	0	0	0	0	MIR4426.65271	3.2739	1.5157	1.4523	1.5915	0.9911	0	1.6177	E50
SMG7.hg38.mm10.copy0|g1719|e162|chr1|183307337|183416605	1211.25	0	0	0	0	0	0	SMG7.20843	190.544	165.207	178.634	180.636	170.475	109.587	165.003	E50
DGCR8.hg38.mm10.copy0|g2685|e252|chr10|61690668|61735619	3616.94	0	0	0	0	0	0	DGCR8.23702	36.0134	25.0084	18.1539	17.5066	12.8847	32.1456	15.368	E50
ZNF699.hg38.copy0|g10536|e980|chr19|9840180|9913782	281.921	0	0	0	0	0	0	ZNF699.7537	14.4054	9.094	7.2616	4.7745	3.9645	2.9223	5.6619	E50
EIF1AY.hg38.copy0|g13820|e1216|chr20|58976338|59019924	281.375	0	0	0	0	0	0	EIF1AY.2564	10.4766	6.8205	10.1662	10.3448	9.9113	4.3835	6.4707	E50
PCF11-AS1.hg38.copy0|g6754|e625|chr14|75952272|75989526	1925.45	0	0	0	0	0	0	PCF11-AS1.64896	3.2739	3.0313	1.4523	0.7958	2.9734	2.9223	3.2354	E50
TRAM1.hg38.mm10.copy0|g19828|e1911|chr8|68308556|68412288	1579.51	0	0	0	0	0	0	TRAM1.29739	18.9889	14.3988	14.5231	11.1406	13.8758	7.3058	14.5591	E50
PFN1P2.hg38.copy0|g1172|e120|chr1|121213802|121229497	6786.2	0	0	0	0	0	0	PFN1P2.72836	1.9644	0.7578	0.7262	0.7958	0.9911	1.4612	1.6177	E50
ZNF740.hg38.copy0|g3632|e328|chr11|52352066|52361768	7272.9	0	0	0	0	0	0	ZNF740.16792	18.3341	9.094	6.5354	7.1618	9.9113	4.3835	8.8972	E50
GCSH.hg38.mm10.copy0|g17129|e1644|chr6|109921307|109973210	21390.3	0	0	0	0	0	0	GCSH.27155	5.8931	3.7891	4.3569	3.9788	2.9734	1.4612	4.0442	E50
SPEN.hg38.mm10.copy0|g268|e25|chr1|13828273|13890492	0.439816	0.10778	0	0.0731757	0.202482	0	0.202104	SPEN.491	366.027	319.046	323.866	218.037	171.466	308.305	245.887	E50
HMG20B.hg38.mm10.copy0|g10380|e976|chr19|3400633|3488681	1518.53	0	0	0	0	0	0	HMG20B.20615	10.4766	0.7578	1.4523	0.7958	1.9823	1.4612	3.2354	E50
ACTG1.hg38.mm10.copy0|g9531|e856|chr16|75329352|75356759	3832.47	0	0	0	0	0	0	ACTG1.23623	117.862	94.7287	111.828	70.0264	55.5034	23.3786	77.6486	E50
JKAMP.hg38.mm10.copy0|g18946|e1812|chr7|121650345|121705062	1255.85	0	0	0	0	0	0	JKAMP.33972	28.8107	18.1879	13.797	13.5278	16.8492	5.8447	20.221	E50
PUM2.hg38.mm10.copy0|g4940|e480|chr13|20988862|21042915	2686.76	0	0	0	0	0	0	PUM2.48900	241.617	204.614	179.361	174.27	214.084	109.587	161.768	E50
ELP2.hg38.mm10.copy0|g10135|e943|chr18|23781546|23875765	482.637	0	0	0	0	0	0	ELP2.26316	101.492	75.783	60.9971	66.0476	59.4679	75.9805	62.2807	E50
C16ORF95.hg38.copy0|g13919|e1228|chr20|72344113|72410314	682.242	0	0	0	0	0	0	C16ORF95.45138	3.2739	2.2735	1.4523	2.3873	1.9823	2.9223	0.8088	E50
LOC643072.hg38.copy0|g4330|e402|chr12|45751161|45830737	1557.77	0	0	0	0	0	0	LOC643072.69707	5.2383	1.5157	2.1785	1.5915	0.9911	1.4612	3.2354	E50
MCEE.hg38.mm10.copy0|g5209|e533|chr13|71197780|71236172	7909.97	0	0	0	0	0	0	MCEE.5447	5.8931	3.0313	2.9046	2.3873	2.9734	5.8447	4.0442	E50
MIR6515.hg38.copy0|g10918|e984|chr19|13669588|13725853	771.682	0	0	0	0	0	0	MIR6515.63578	24.2272	15.1566	13.797	12.7321	15.8581	5.8447	16.9856	E50
UBE2D3.hg38.mm10.copy0|g16590|e1540|chr5|101433806|101466321	185.553	0	0	0	0	0	0	UBE2D3.41510	5.2383	4.547	3.6308	3.9788	2.9734	1.4612	3.2354	E50
ZFP451.mm10.copy0|g15718|e1418|chr4|57796080|57851666	1532.41	0	0	0	0	0	0	ZFP451.3255	17.0245	13.6409	10.1662	10.3448	9.9113	16.0728	8.8972	E50
LZTS1.hg38.mm10.copy0|g19589|e1877|chr8|19173943|19220204	786.177	0	0	0	0	0	0	LZTS1.10751	146.018	42.4385	61.7233	56.4986	59.4679	14.6116	38.0155	E50
LRRC20.hg38.mm10.copy0|g20535|e2023|chr9|62956546|62998596	1799.59	0	0	0	0	0	0	LRRC20.36475	7.2027	4.547	3.6308	4.7745	3.9645	1.4612	4.0442	E50
SERPINB6A.mm10.copy0|g15264|e1364|chr4|3149558|3157764	12255.5	0	0	0	0	0	0	SERPINB6A.2167	5.8931	3.7891	1.4523	1.5915	0.9911	2.9223	3.2354	E50
NEUROG1.hg38.mm10.copy0|g17272|e1663|chr6|133172887|133230341	6023.37	0	0	0	0	0	0	NEUROG1.53933	3.9287	0	0	0	0	0	0	E50
MARS2.hg38.mm10.copy0|g12785|e1128|chr2|149442873|149479310	2337.1	0	0	0	0	0	0	MARS2.9638	3.9287	3.7891	3.6308	2.3873	2.9734	0	3.2354	E50
MORC2A.mm10.copy0|g2869|e265|chr10|72718735|72768501	1123.48	0	0	0	0	0	0	MORC2A.7728	96.254	65.9312	58.0925	42.9707	38.6541	62.83	37.2066	E50
NDUFB4.hg38.mm10.copy1|g11934|e1025|chr2|41749469|41768685	3804.24	0	0	0	0	0	0	NDUFB4.49131	12.441	6.0626	6.5354	5.5703	6.9379	0	6.4707	E50
RNF166.hg38.mm10.copy0|g13928|e1229|chr20|73831641|73899850	1479.41	0	0	0	0	0	0	RNF166.40869	3.2739	1.5157	1.4523	1.5915	1.9823	1.4612	2.4265	E50
FANCD2.hg38.mm10.copy0|g12108|e1045|chr2|55696850|55761591	2950.19	0	0	0	0	0	0	FANCD2.32968	6.5479	0	0	0	0	1.4612	0.8088	E50
RCOR1.hg38.mm10.copy0|g19362|e1847|chr7|164146475|164269659	901.851	0	0	0	0	0	0	RCOR1.16724	47.1448	26.524	26.8678	27.8514	16.8492	14.6116	13.7503	E50
TGIF1.hg38.mm10.copy0|g10045|e933|chr18|6041376|6050801	20596.4	0	0	0	0	0	0	TGIF1.11327	1.9644	0	0	0	0	0	0.8088	E50
HAS1.hg38.mm10.copy0|g11721|e1006|chr19|46032809|46078432	876.45	0	0	0	0	0	0	HAS1.39242	7.2027	4.547	2.1785	3.183	2.9734	4.3835	3.2354	E50
LOC441455.hg38.copy0|g15046|e1347|chr3|165948173|166059708	723.386	0	0	0	0	0	0	LOC441455.71130	45.1805	42.4385	42.1171	40.5835	35.6807	30.6844	30.7359	E50
RHNO1.hg38.mm10.copy0|g3216|e297|chr11|4009064|4061368	5343	0	0	0	0	0	0	RHNO1.23347	9.167	5.3048	5.8093	4.7745	1.9823	0	1.6177	E50
FAM57A.hg38.mm10.copy0|g8273|e781|chr16|933683|973440	4607.13	0	0	0	0	0	0	FAM57A.54405	111.314	70.4781	50.1048	45.358	26.7605	7.3058	38.0155	E50
MIR3618.hg38.copy0|g2685|e252|chr10|61690668|61735619	3616.94	0	0	0	0	0	0	MIR3618.71819	0.6548	0	0	0	0	0	0	E50
AEN.hg38.mm10.copy0|g18455|e1770|chr7|67446841|67490836	4304.55	0	0	0	0	0	0	AEN.47154	3.2739	0.7578	0.7262	1.5915	0.9911	0	1.6177	E50
CA12.hg38.copy0|g18220|e1751|chr7|39994094|40058643	3035.82	0	0	0	0	0	0	CA12.2273	5.2383	0	0	0	0	0	0	E50
TOP1.hg38.mm10.copy0|g2189|e211|chr10|22613348|22678349	1155.28	0	0	0	0	0	0	TOP1.28103	72.0268	41.6806	57.3663	35.0132	26.7605	40.9126	25.074	E50
RPL35A.hg38.mm10.copy1|g8655|e801|chr16|22997980|23024529	6763.81	0	0	0	0	0	0	RPL35A.19530	9.8218	8.3361	6.5354	7.1618	4.9557	2.9223	4.0442	E50
TUBGCP3.hg38.mm10.copy0|g9961|e917|chr17|94523270|94539993	390.687	0	0	0	0	0	0	TUBGCP3.55704	57.6215	28.0397	23.237	24.6684	37.663	52.6019	37.2066	E50
SNORA70.hg38.mm10.copy1|g6754|e625|chr14|75952272|75989526	1925.45	0	0	0	0	0	0	SNORA70.58306	4.5835	4.547	2.9046	3.9788	1.9823	1.4612	2.4265	E50
TEAD1.hg38.mm10.copy0|g6517|e598|chr14|53520863|53632482	3253.57	0	0	0	0	0	0	TEAD1.2101	24.2272	6.0626	3.6308	3.9788	5.9468	5.8447	9.7061	E50
9930012K11RIK.mm10.copy0|g19641|e1880|chr8|22970547|22987607	3644.98	0	0	0	0	0	0	9930012K11RIK.4653	1.3096	0.7578	0.7262	0	0	0	0	E50
CHCHD3.hg38.mm10.copy1|g7903|e731|chr15|49745883|49762927	5168.2	0	0	0	0	0	0	CHCHD3.8025	8.5123	5.3048	5.8093	5.5703	6.9379	5.8447	7.2796	E50
NFATC4.hg38.mm10.copy0|g18731|e1784|chr7|84830252|84846079	21772.7	0	0	0	0	0	0	NFATC4.45916	3.9287	0	0	0	0	0	0	E50
FAM86B3P.hg38.copy0|g13289|e1164|chr20|6024095|6095601	1144.9	0	0	0	0	0	0	FAM86B3P.62220	6.5479	3.0313	2.9046	1.5915	2.9734	1.4612	1.6177	E50
ST3GAL3.hg38.mm10.copy0|g723|e67|chr1|44194366|44217096	4186.89	0	0	0	0	0	0	ST3GAL3.62495	64.1693	62.142	50.1048	52.5198	45.592	36.5291	41.2508	E50
SSBP4.hg38.mm10.copy0|g11061|e988|chr19|18797845|18856403	1146.9	0	0	0	0	0	0	SSBP4.12805	11.1314	7.5783	9.44	6.366	8.9202	4.3835	5.6619	E50
ILF3.hg38.mm10.copy0|g10651|e981|chr19|10768701|10816012	518.517	0	0	0	0	0	0	ILF3.22996	295.965	165.207	119.09	102.652	72.3526	80.364	76.0309	E50
NCAPG.hg38.mm10.copy0|g16314|e1513|chr5|17060121|17101689	3341.81	0	0	0	0	0	0	NCAPG.3308	108.695	3.7891	2.1785	1.5915	0	0	0	E50
ZFP951.mm10.copy0|g10879|e982|chr19|13240727|13292048	228.224	0	0	0	0	0	0	ZFP951.1258	28.8107	24.2505	20.3324	19.8939	17.8404	16.0728	13.7503	E50
PAICS.hg38.mm10.copy0|g16481|e1529|chr5|77949420|77999738	1191.5	0	0	0	0	0	0	PAICS.4609	27.5011	11.3674	7.9877	7.9575	4.9557	2.9223	5.6619	E50
SSBP3.hg38.mm10.copy0|g770|e72|chr1|54140023|54181634	6870.88	0	0	0	0	0	0	SSBP3.3569	78.5747	59.8685	64.6279	45.358	62.4413	26.3009	42.8685	E50
MAPKAPK2.hg38.mm10.copy0|g1565|e149|chr1|160024169|160076184	834.837	0	0	0	0	0	0	MAPKAPK2.36751	13.7506	6.0626	6.5354	8.7533	8.9202	8.767	11.3238	E50
GLI3.hg38.mm10.copy0|g14572|e1280|chr3|66595871|66722899	1984.15	0	0	0	0	0	0	GLI3.4988	673.778	43.1963	15.2493	28.6472	40.6364	61.3689	61.4718	E50
SLX4IP.hg38.mm10.copy0|g2510|e233|chr10|43050029|43095892	865.218	0	0	0	0	0	0	SLX4IP.46062	15.0602	7.5783	7.2616	5.5703	4.9557	5.8447	8.8972	E50
FAM72C.hg38.copy0|g1594|e149|chr1|160024169|160076184	834.837	0	0	0	0	0	0	FAM72C.33452	3.2739	0.7578	0	0	0	0	0	E50
ZFP709.mm10.copy0|g10774|e982|chr19|13240727|13292048	228.224	0	0	0	0	0	0	ZFP709.40921	7.8575	4.547	3.6308	3.9788	4.9557	1.4612	4.853	E50
USP42.hg38.mm10.copy0|g14398|e1255|chr3|41629943|41742641	756.684	0	0	0	0	0	0	USP42.11789	42.5613	34.8602	31.2247	24.6684	20.8138	24.8398	18.6033	E50
SPI1.hg38.mm10.copy0|g6345|e579|chr14|17857458|18006347	1238.49	0	0	0	0	0	0	SPI1.23452	23.5724	10.6096	10.8923	10.3448	10.9024	4.3835	9.7061	E50
MTMR14.hg38.mm10.copy0|g12131|e1046|chr2|57071214|57129834	1790.67	0	0	0	0	0	0	MTMR14.13580	24.2272	19.7036	15.9754	14.3236	15.8581	23.3786	18.6033	E50
HNRNPA2B1.hg38.mm10.copy0|g14698|e1298|chr3|81734836|81769345	1868.36	0	0	0	0	0	0	HNRNPA2B1.19248	121.136	56.0794	95.1265	58.0901	45.592	118.354	55.0011	E50
POC1B.hg38.mm10.copy0|g3796|e346|chr11|89448945|89522930	809.263	0	0	0	0	0	0	POC1B.54288	3.2739	0	0	0.7958	0	0	0	E50
DLGAP1-AS1.hg38.copy0|g10045|e933|chr18|6041376|6050801	20596.4	0	0	0	0	0	0	DLGAP1-AS1.73224	0.6548	0	0	0	0	0	0	E50
PSTPIP1.hg38.mm10.copy0|g18368|e1764|chr7|54942109|54987682	3532.94	0	0	0	0	0	0	PSTPIP1.55733	1.3096	0	0	0	0	0	0	E50
ZFP825.mm10.copy0|g10751|e981|chr19|10768701|10816012	518.517	0	0	0	0	0	0	ZFP825.46332	18.3341	16.6722	10.8923	12.7321	10.9024	8.767	10.5149	E50
REST.hg38.mm10.copy0|g16479|e1529|chr5|77949420|77999738	1191.5	0	0	0	0	0	0	REST.37186	56.9667	9.094	9.44	10.3448	11.8936	11.6893	22.6475	E50
BACE1-AS.hg38.copy0|g6901|e650|chr14|109332438|109357255	2566.62	0	0	0	0	0	0	BACE1-AS.58141	0.6548	0	0	0	0	0	0	E50
LOC728554.hg38.copy0|g17708|e1713|chr6|175073131|175090753	1551.1	0	0	0	0	0	0	LOC728554.67208	7.8575	4.547	4.3569	6.366	2.9734	1.4612	2.4265	E50
XPO5.hg38.mm10.copy0|g15680|e1413|chr4|45044459|45082617	2778.84	0	0	0	0	0	0	XPO5.5691	66.1337	45.4698	31.2247	35.809	29.7339	51.1407	28.3094	E50
GM5766.mm10.copy1|g4242|e387|chr12|10018120|10040228	4818.88	0	0	0	0	0	0	GM5766.57531	26.8464	18.1879	11.6185	11.9363	9.9113	5.8447	8.8972	E50
URB2.hg38.mm10.copy0|g1837|e177|chr1|205564927|205578269	7188.7	0	0	0	0	0	0	URB2.5798	28.1559	18.1879	11.6185	10.3448	8.9202	7.3058	11.3238	E50
AKT2.hg38.mm10.copy0|g11244|e1001|chr19|36263663|36336462	261.4	0	0	0	0	0	0	AKT2.6157	32.7395	24.2505	21.7847	17.5066	10.9024	10.2281	10.5149	E50
DHRS4.hg38.mm10.copy0|g18739|e1784|chr7|84830252|84846079	21772.7	0	0	0	0	0	0	DHRS4.5957	1.3096	0	0	0.7958	0	0	0.8088	E50
RPSAP58.hg38.copy3|g9073|e817|chr16|50929213|50971781	3004.01	0	0	0	0	0	0	RPSAP58.57326	80.5391	75.0251	69.711	75.5967	47.5743	24.8398	52.5746	E50
AKR7A2.hg38.copy0|g320|e35|chr1|17848048|17964138	0.227928	0	0	0.220993	0.0963504	0.127778	0.090265	AKR7A2.29402	2.6192	1.5157	1.4523	1.5915	0.9911	0	1.6177	E50
FOXO6.hg38.mm10.copy0|g625|e59|chr1|40700712|40735182	7011.24	0	0	0	0	0	0	FOXO6.5046	7.8575	6.0626	7.2616	4.7745	2.9734	0	1.6177	E50
C7ORF26.hg38.copy0|g14347|e1252|chr3|39458648|39482298	6018.15	0	0	0	0	0	0	C7ORF26.1066	2.6192	2.2735	1.4523	1.5915	0.9911	0	0.8088	E50
HUS1.hg38.mm10.copy0|g14505|e1273|chr3|61568107|61617993	2473.3	0	0	0	0	0	0	HUS1.26785	3.9287	3.0313	1.4523	1.5915	0.9911	2.9223	1.6177	E50
ANAPC16.hg38.mm10.copy0|g20511|e2020|chr9|60521713|60554390	4509.2	0	0	0	0	0	0	ANAPC16.50053	32.7395	15.9144	13.797	12.7321	17.8404	8.767	21.8387	E50
PLEKHA7.hg38.mm10.copy0|g6512|e597|chr14|49821013|49843546	8376.26	0	0	0	0	0	0	PLEKHA7.35516	35.3586	15.1566	6.5354	8.7533	5.9468	32.1456	12.1326	E50
WEE2.hg38.mm10.copy0|g15097|e1350|chr3|169057672|169103924	864.936	0	0	0	0	0	0	WEE2.33202	9.8218	0.7578	0	0	0	0	0	E50
PTER.hg38.mm10.copy0|g20293|e1991|chr9|17098398|17143640	2676.94	0	0	0	0	0	0	PTER.51622	0.6548	0	0	0	0	0	0	E50
DNMT1.hg38.mm10.copy0|g10651|e981|chr19|10768701|10816012	518.517	0	0	0	0	0	0	DNMT1.46953	86.4322	42.4385	39.2124	32.6259	29.7339	61.3689	29.1182	E50
ABT1.hg38.mm10.copy0|g15442|e1393|chr4|26799538|26813748	12990.4	0	0	0	0	0	0	ABT1.30336	3.2739	1.5157	1.4523	1.5915	2.9734	0	2.4265	E50
RPL26.hg38.mm10.copy1|g8478|e788|chr16|8471049|8527548	443.572	0	0	0	0	0	0	RPL26.6717	109.35	93.9709	101.662	74.0052	43.6098	23.3786	45.295	E50
SNORD29.hg38.copy0|g5839|e575|chr14|12363119|12415658	3719.82	0	0	0	0	0	0	SNORD29.58867	1.3096	0.7578	0.7262	0.7958	0	0	0	E50
NR2C1.hg38.mm10.copy0|g3830|e348|chr11|94058033|94119717	463.662	0	0	0	0	0	0	NR2C1.40801	3.2739	3.0313	2.9046	2.3873	1.9823	1.4612	1.6177	E50
ZFP189.mm10.copy0|g7686|e720|chr15|38296336|38361502	500.053	0	0	0	0	0	0	ZFP189.42774	52.3831	37.1336	28.3201	24.6684	36.6719	29.2233	34.7801	E50
NUP160.hg38.mm10.copy0|g6337|e579|chr14|17857458|18006347	1238.49	0	0	0	0	0	0	NUP160.5853	13.0958	7.5783	4.3569	4.7745	3.9645	8.767	4.0442	E50
MELK.hg38.mm10.copy0|g7823|e728|chr15|47936828|47975406	477.57	0	0	0	0	0	0	MELK.50204	1.9644	0	0	0	0	0	0	E50
EIF4EBP2.hg38.mm10.copy0|g20519|e2023|chr9|62956546|62998596	1799.59	0	0	0	0	0	0	EIF4EBP2.37546	51.0736	30.3132	23.237	19.0981	16.8492	4.3835	15.368	E50
CBL.hg38.mm10.copy0|g6956|e655|chr14|112916260|112969822	1174.84	0	0	0	0	0	0	CBL.6623	11.1314	7.5783	5.8093	6.366	6.9379	2.9223	7.2796	E50
PDE12.hg38.mm10.copy0|g12274|e1084|chr2|85227697|85357125	633.403	0	0	0	0	0	0	PDE12.30389	6.5479	6.0626	5.8093	5.5703	5.9468	4.3835	5.6619	E50
EFNB2.hg38.mm10.copy0|g9919|e910|chr17|88387110|88434655	459.158	0	0	0	0	0	0	EFNB2.28151	595.203	162.933	135.791	110.61	73.3437	36.5291	47.7215	E50
GPSM2.hg38.mm10.copy0|g1033|e116|chr1|110788646|110844212	1706.58	0	0	0	0	0	0	GPSM2.47323	5.2383	0.7578	0.7262	0.7958	0.9911	0	2.4265	E50
LIX1L.hg38.mm10.copy0|g1207|e123|chr1|123175755|123186872	15973.2	0	0	0	0	0	0	LIX1L.6825	102.802	59.8685	55.914	35.0132	29.7339	10.2281	46.1039	E50
MIB1.hg38.mm10.copy0|g10055|e935|chr18|9120926|9210253	1931.78	0	0	0	0	0	0	MIB1.15347	45.1805	18.9457	18.8801	19.0981	24.7783	18.9951	21.0298	E50
DCPS.hg38.mm10.copy0|g7161|e665|chr14|118870754|118910773	8955.7	0	0	0	0	0	0	DCPS.38387	25.5368	13.6409	15.2493	16.7108	15.8581	8.767	13.7503	E50
ZNF470.hg38.copy0|g11765|e1007|chr19|52179387|52355459	1513.63	0	0	0	0	0	0	ZNF470.47254	2.6192	2.2735	2.1785	1.5915	0.9911	1.4612	1.6177	E50
FOXRED2.hg38.mm10.copy0|g2914|e274|chr10|78833017|78872043	1065.97	0	0	0	0	0	0	FOXRED2.32767	3.2739	2.2735	2.1785	2.3873	1.9823	0	2.4265	E50
ZNF433.hg38.copy1|g10725|e981|chr19|10768701|10816012	518.517	0	0	0	0	0	0	ZNF433.44115	78.5747	47.7433	34.1293	27.8514	20.8138	24.8398	27.5005	E50
CBFB.hg38.mm10.copy0|g13710|e1210|chr20|50379348|50526812	517.231	0	0	0	0	0	0	CBFB.37337	4.5835	2.2735	2.1785	1.5915	0.9911	0	2.4265	E50
GCC1.hg38.mm10.copy0|g14958|e1332|chr3|154373555|154418255	908.028	0	0	0	0	0	0	GCC1.57161	9.167	6.0626	5.8093	5.5703	5.9468	8.767	8.8972	E50
DIMT1.hg38.mm10.copy0|g16923|e1599|chr6|59634609|59646705	12008.2	0	0	0	0	0	0	DIMT1.52307	74.646	58.3529	45.0217	49.3368	67.3969	46.7572	60.663	E50
E2F7.hg38.mm10.copy0|g3766|e339|chr11|76172726|76238279	694.583	0	0	0	0	0	0	E2F7.33084	11.1314	0	0	0	0	0	0	E50
MSL2.hg38.mm10.copy0|g12815|e1134|chr2|166220759|166298561	895.743	0	0	0	0	0	0	MSL2.32830	168.936	112.159	93.6742	89.1245	95.1486	68.6747	92.2077	E50
ZFP277.mm10.copy0|g14886|e1325|chr3|137284482|137341136	422.347	0	0	0	0	0	0	ZFP277.14561	3.9287	2.2735	2.1785	1.5915	1.9823	2.9223	2.4265	E50
INTS7.hg38.mm10.copy0|g1511|e137|chr1|154970734|155012857	575.915	0	0	0	0	0	0	INTS7.5339	15.7149	10.6096	7.2616	6.366	3.9645	4.3835	4.0442	E50
RPS15A.hg38.mm10.copy0|g13378|e1181|chr20|17118109|17335502	820.093	0	0	0	0	0	0	RPS15A.2811	2.6192	1.5157	0.7262	0.7958	0	0	0	E50
UBE2G2.hg38.mm10.copy0|g14059|e1231|chr3|2775935|2831907	1565.99	0	0	0	0	0	0	UBE2G2.29785	15.7149	8.3361	7.9877	8.7533	10.9024	8.767	10.5149	E50
STIM2.hg38.mm10.copy0|g16333|e1516|chr5|25739630|25795983	650.132	0	0	0	0	0	0	STIM2.399	57.6215	40.9228	38.4863	36.6047	40.6364	42.3737	37.2066	E50
ZBTB39.hg38.mm10.copy0|g3649|e330|chr11|56701210|56731445	10700.8	0	0	0	0	0	0	ZBTB39.32017	14.4054	6.8205	5.0831	3.9788	3.9645	1.4612	5.6619	E50
BEND7.hg38.mm10.copy0|g20270|e1987|chr9|13949370|14002514	1289.6	0	0	0	0	0	0	BEND7.23833	0.6548	0	0	0	0	0	0	E50
THSD4.hg38.mm10.copy0|g18307|e1760|chr7|47453763|47576997	1024.95	0	0	0	0	0	0	THSD4.39433	1.9644	0	0	0	0.9911	0	0	E50
GPN3.hg38.mm10.copy0|g3930|e358|chr11|109957063|109997600	983.156	0	0	0	0	0	0	GPN3.18865	1.3096	0.7578	0.7262	0	0.9911	0	0.8088	E50
C5ORF63.hg38.copy0|g17189|e1655|chr6|125028693|125087255	857.401	0	0	0	0	0	0	C5ORF63.42485	13.0958	11.3674	9.44	7.9575	8.9202	10.2281	10.5149	E50
ZFP383.mm10.copy0|g11205|e998|chr19|33913617|33932757	6398.23	0	0	0	0	0	0	ZFP383.4767	1.3096	0.7578	0.7262	0	0.9911	0	0.8088	E50
ACP1.hg38.mm10.copy1|g3980|e362|chr11|112339479|112378387	2678.48	0	0	0	0	0	0	ACP1.14651	11.1314	6.8205	10.1662	7.1618	9.9113	1.4612	8.0884	E50
EPC2.hg38.mm10.copy0|g4296|e398|chr12|35398062|35459497	1901.18	0	0	0	0	0	0	EPC2.6030	121.791	90.9395	85.6864	78.7797	71.3615	81.8252	59.0453	E50
RBMXL1.hg38.mm10.copy1|g965|e105|chr1|88635207|88665327	894.028	0	0	0	0	0	0	RBMXL1.13697	9.8218	4.547	3.6308	2.3873	0.9911	1.4612	2.4265	E50
RELA.hg38.mm10.copy0|g5733|e571|chr14|8934146|8947463	17087.8	0	0	0	0	0	0	RELA.55864	28.8107	22.7349	23.9632	18.3024	11.8936	17.534	21.0298	E50
CHEK2P2.hg38.copy0|g2814|e263|chr10|69781981|69949904	819.251	0	0	0	0	0	0	CHEK2P2.61587	5.2383	0.7578	0	0	0	0	0.8088	E50
ZNF317.hg38.copy0|g10484|e980|chr19|9840180|9913782	281.921	0	0	0	0	0	0	ZNF317.49256	5.2383	4.547	3.6308	3.183	2.9734	2.9223	3.2354	E50
OIP5.hg38.mm10.copy0|g18078|e1738|chr7|18255914|18287658	641.526	0	0	0	0	0	0	OIP5.39460	4.5835	0	0	0	0	0	0	E50
CERK.hg38.mm10.copy0|g3144|e288|chr10|88008466|88063316	2032.37	0	0	0	0	0	0	CERK.28169	168.936	60.6264	46.474	58.0901	105.06	131.505	107.576	E50
RBM7.hg38.mm10.copy0|g6872|e646|chr14|107875605|107936320	790.855	0	0	0	0	0	0	RBM7.39114	53.6927	34.1023	38.4863	25.4641	27.7517	17.534	24.2652	E50
DDX6.hg38.mm10.copy0|g6932|e653|chr14|112314572|112386961	640.427	0	0	0	0	0	0	DDX6.11917	22.2628	12.1253	10.1662	10.3448	9.9113	2.9223	9.7061	E50
GATAD2A.hg38.mm10.copy0|g11031|e988|chr19|18797845|18856403	1146.9	0	0	0	0	0	0	GATAD2A.51775	59.5858	15.9144	10.8923	11.1406	10.9024	8.767	18.6033	E50
OSER1.hg38.mm10.copy0|g2159|e209|chr10|20506188|20538771	372.024	0	0	0	0	0	0	OSER1.42252	73.3364	57.595	45.7478	45.358	51.5388	39.4514	60.663	E50
RPRD2.hg38.mm10.copy0|g1267|e124|chr1|124940602|124949266	18477.7	0	0	0	0	0	0	RPRD2.42371	331.978	299.343	281.022	265.782	254.721	299.539	252.358	E50
RAD54B.hg38.mm10.copy0|g19885|e1918|chr8|92096780|92176314	449.566	0	0	0	0	0	0	RAD54B.7627	227.212	103.823	94.4003	93.1033	95.1486	137.349	81.6928	E50
ZNF562.hg38.copy0|g10630|e980|chr19|9840180|9913782	281.921	0	0	0	0	0	0	ZNF562.35902	2.6192	1.5157	0.7262	0.7958	0.9911	1.4612	0.8088	E50
AGPS.hg38.mm10.copy0|g4447|e410|chr12|64617095|64649621	2747.69	0	0	0	0	0	0	AGPS.43081	24.882	18.9457	18.8801	15.9151	14.867	8.767	19.4122	E50
TMPO.hg38.mm10.copy0|g3856|e350|chr11|98558810|98675965	419.493	0	0	0	0	0	0	TMPO.34153	22.2628	3.0313	1.4523	0.7958	0.9911	0	2.4265	E50
ZNF518B.hg38.copy0|g16290|e1507|chr5|9355721|9387595	1118.23	0	0	0	0	0	0	ZNF518B.3895	41.2517	26.524	21.7847	19.0981	15.8581	7.3058	14.5591	E50
MYD88.hg38.mm10.copy0|g12559|e1097|chr2|104797258|104860568	939.919	0	0	0	0	0	0	MYD88.53452	1.9644	1.5157	0.7262	0.7958	0	0	0	E50
TMEM161B-AS1.hg38.copy0|g17060|e1620|chr6|84666041|84734821	9945.66	0	0	0	0	0	0	TMEM161B-AS1.73463	34.7038	15.1566	7.2616	7.9575	9.9113	21.9175	8.0884	E50
ZNF250.hg38.copy0|g20156|e1963|chr8|143811197|143903902	465.038	0	0	0	0	0	0	ZNF250.33596	9.167	8.3361	5.0831	3.9788	2.9734	2.9223	2.4265	E50
HIF1AN.hg38.mm10.copy0|g20672|e2047|chr9|96943846|96992609	1185.82	0	0	0	0	0	0	HIF1AN.7286	64.8241	47.7433	36.3078	40.5835	43.6098	35.0679	48.5304	E50
MEX3A.hg38.mm10.copy0|g1360|e126|chr1|130537991|130561428	10566.9	0	0	0	0	0	0	MEX3A.25664	144.708	78.0564	64.6279	23.8726	0.9911	0	1.6177	E50
C2ORF73.hg38.copy0|g5116|e519|chr13|55806355|55856641	970.256	0	0	0	0	0	0	C2ORF73.11782	0.6548	0	0	0	0	0	0	E50
ZNF266.hg38.copy0|g10539|e980|chr19|9840180|9913782	281.921	0	0	0	0	0	0	ZNF266.42243	1.3096	0.7578	0	0	0	0	0	E50
FABP3.hg38.mm10.copy0|g487|e48|chr1|29499264|29537126	242.177	0	0	0	0	0	0	FABP3.1703	73.3364	54.5637	34.8555	20.6896	3.9645	0	3.2354	E50
EEF1G.hg38.mm10.copy1|g5842|e575|chr14|12363119|12415658	3719.82	0	0	0	0	0	0	EEF1G.21789	491.747	315.257	280.296	221.22	90.193	29.2233	100.296	E50
ZFP955A.mm10.copy1|g10727|e981|chr19|10768701|10816012	518.517	0	0	0	0	0	0	ZFP955A.18067	11.1314	10.6096	7.9877	9.5491	9.9113	7.3058	8.0884	E50
FASTKD5.hg38.mm10.copy0|g2472|e226|chr10|36470544|36513419	1070.5	0	0	0	0	0	0	FASTKD5.38727	3.9287	3.7891	2.9046	3.183	2.9734	2.9223	2.4265	E50
PAIP2.hg38.mm10.copy0|g17310|e1665|chr6|136326704|136349442	3543.76	0	0	0	0	0	0	PAIP2.989	140.125	75.0251	82.7818	64.4561	111.998	67.2135	123.752	E50
RPRD1B.hg38.mm10.copy0|g2233|e218|chr10|26626689|26712082	2341.32	0	0	0	0	0	0	RPRD1B.6773	45.1805	33.3445	24.6893	25.4641	34.6896	26.3009	33.1624	E50
PSKH1.hg38.mm10.copy0|g13736|e1211|chr20|51719559|51755522	361.39	0	0	0	0	0	0	PSKH1.38254	1.9644	0.7578	0	0.7958	0.9911	0	1.6177	E50
6720489N17RIK.mm10.copy0|g11045|e988|chr19|18797845|18856403	1146.9	0	0	0	0	0	0	6720489N17RIK.17112	27.5011	17.4301	16.7016	14.3236	9.9113	21.9175	8.8972	E50
H3F3C.hg38.copy2|g7118|e662|chr14|116273057|116322897	2849.56	0	0	0	0	0	0	H3F3C.11218	64.8241	29.5554	29.0463	29.4429	22.796	20.4563	39.6331	E50
MLX.hg38.mm10.copy0|g8979|e816|chr16|49103014|49148022	89749.2	0	0	0	0	0	0	MLX.41745	66.7885	48.5011	45.0217	50.9283	47.5743	49.6796	53.3834	E50
PPP1R3E.hg38.mm10.copy0|g18734|e1784|chr7|84830252|84846079	21772.7	0	0	0	0	0	0	PPP1R3E.268	10.4766	0.7578	0	0	0	2.9223	3.2354	E50
ALDH16A1.hg38.mm10.copy0|g11563|e1005|chr19|45650406|45688149	1458.83	0	0	0	0	0	0	ALDH16A1.34803	12.441	5.3048	3.6308	3.9788	4.9557	5.8447	8.8972	E50
MTX1.hg38.mm10.copy0|g1382|e126|chr1|130537991|130561428	10566.9	0	0	0	0	0	0	MTX1.55630	2.6192	1.5157	1.4523	1.5915	1.9823	0	2.4265	E50
BRD1.hg38.mm10.copy0|g3177|e293|chr10|91460395|91518506	976.609	0	0	0	0	0	0	BRD1.2759	26.1916	15.9144	12.3447	9.5491	8.9202	18.9951	9.7061	E50
FGF18.hg38.mm10.copy0|g17640|e1706|chr6|168744195|168788798	1172.93	0	0	0	0	0	0	FGF18.51445	2.6192	0.7578	0.7262	0.7958	0	0	0	E50
DOLPP1.hg38.mm10.copy0|g7436|e703|chr15|9680096|9709795	6897.11	0	0	0	0	0	0	DOLPP1.22301	22.2628	21.2192	18.8801	18.3024	17.8404	7.3058	21.8387	E50
RNF175.hg38.copy0|g16701|e1561|chr5|153120773|153174139	8102.99	0	0	0	0	0	0	RNF175.51213	1.3096	0	0	0	0	0	0	E50
ABHD11.hg38.mm10.copy0|g14427|e1257|chr3|42573432|42579458	32754.1	0	0	0	0	0	0	ABHD11.23273	1.3096	0.7578	0.7262	0.7958	0.9911	0	0.8088	E50
CDKN2AIPNL.hg38.mm10.copy0|g17262|e1661|chr6|131684733|131701088	6065.39	0	0	0	0	0	0	CDKN2AIPNL.3290	1.3096	0.7578	0.7262	0.7958	0.9911	0	0.8088	E50
TRIB3.hg38.mm10.copy0|g2362|e223|chr10|32402860|32420958	2929.05	0	0	0	0	0	0	TRIB3.55239	3.2739	2.2735	1.4523	2.3873	1.9823	0	0.8088	E50
RGS16.hg38.mm10.copy0|g1731|e163|chr1|185198141|185280362	612.041	0	0	0	0	0	0	RGS16.35526	2.6192	1.5157	0.7262	1.5915	0.9911	0	0.8088	E50
PKN3.hg38.mm10.copy0|g7442|e703|chr15|9680096|9709795	6897.11	0	0	0	0	0	0	PKN3.42477	66.1337	13.6409	10.8923	11.9363	8.9202	23.3786	11.3238	E50
QSOX2.hg38.mm10.copy0|g7298|e685|chr15|1716874|1761178	3608.22	0	0	0	0	0	0	QSOX2.45649	89.0513	37.8915	33.4032	36.6047	39.6453	33.6068	45.295	E50
LIMD1.hg38.mm10.copy0|g12464|e1092|chr2|97002483|97030571	2739.88	0	0	0	0	0	0	LIMD1.17430	34.7038	6.0626	3.6308	4.7745	11.8936	14.6116	8.0884	E50
GABARAP.hg38.mm10.copy2|g4972|e491|chr13|25493602|25510538	9993.18	0	0	0	0	0	0	GABARAP.145	9.167	4.547	3.6308	3.9788	3.9645	0	4.853	E50
LOC102724034.hg38.copy1|g18477|e1770|chr7|67446841|67490836	4304.55	0	0	0	0	0	0	LOC102724034.58826	0.6548	0	0	0	0	0	0	E50
NSD1.hg38.mm10.copy0|g17712|e1713|chr6|175073131|175090753	1551.1	0	0	0	0	0	0	NSD1.17197	30.7751	26.524	25.4155	25.4641	20.8138	24.8398	20.221	E50
GM4349.mm10.copy0|g1240|e124|chr1|124940602|124949266	18477.7	0	0	0	0	0	0	GM4349.68207	0.6548	0	0	0	0	0	0	E50
ORC3.hg38.mm10.copy0|g15795|e1434|chr4|86012146|86086229	1942.34	0	0	0	0	0	0	ORC3.53942	1.3096	0.7578	0	0.7958	0	0	0.8088	E50
COPS7B.hg38.mm10.copy0|g4706|e434|chr12|114156523|114185647	5939.61	0	0	0	0	0	0	COPS7B.18614	22.9176	18.1879	16.7016	15.9151	13.8758	21.9175	16.1768	E50
BRCA2.hg38.mm10.copy0|g9653|e866|chr17|12767649|12791046	3913.09	0	0	0	0	0	0	BRCA2.3232	21.608	1.5157	1.4523	0.7958	0	0	0	E50
ERGIC3.hg38.mm10.copy0|g2250|e219|chr10|27577974|27670843	1573.27	0	0	0	0	0	0	ERGIC3.29317	13.0958	11.3674	8.7139	10.3448	7.9291	10.2281	8.8972	E50
EFCAB8.mm10.copy0|g2316|e222|chr10|31591215|31672179	3800.67	0	0	0	0	0	0	EFCAB8.12125	21.608	14.3988	16.7016	15.9151	10.9024	2.9223	11.3238	E50
MCM6.hg38.mm10.copy0|g4278|e392|chr12|21511912|21588645	845.105	0	0	0	0	0	0	MCM6.4897	221.974	59.1107	49.3786	45.358	26.7605	18.9951	22.6475	E50
HNRNPK.hg38.mm10.copy0|g8132|e767|chr15|100575893|100661688	2756.3	0	0	0	0	0	0	HNRNPK.17981	542.82	278.881	273.761	249.071	213.093	113.971	204.636	E50
MSH6.hg38.mm10.copy0|g5076|e506|chr13|48891574|48929576	3416.87	0	0	0	0	0	0	MSH6.200	155.84	71.9938	59.5448	48.541	45.592	42.3737	51.7657	E50
HMGN1.hg38.mm10.copy0|g15770|e1432|chr4|77619808|77648954	1407.55	0	0	0	0	0	0	HMGN1.34437	42.5613	10.6096	5.0831	8.7533	4.9557	1.4612	6.4707	E50
GM14139.mm10.copy1|g9627|e863|chr17|8835260|8934581	1758.57	0	0	0	0	0	0	GM14139.7777	11.1314	6.0626	3.6308	3.9788	4.9557	4.3835	5.6619	E50
RPS15A-PS6.mm10.copy5|g15197|e1358|chr3|181133526|181225042	1448.4	0	0	0	0	0	0	RPS15A-PS6.59290	11.7862	6.0626	3.6308	4.7745	1.9823	0	2.4265	E50
SIGMAR1.hg38.mm10.copy0|g7913|e731|chr15|49745883|49762927	5168.2	0	0	0	0	0	0	SIGMAR1.25019	11.7862	7.5783	7.9877	8.7533	8.9202	2.9223	10.5149	E50
GM14326.mm10.copy1|g10675|e981|chr19|10768701|10816012	518.517	0	0	0	0	0	0	GM14326.16879	15.0602	14.3988	8.7139	10.3448	9.9113	4.3835	7.2796	E50
SUZ12.hg38.mm10.copy0|g8722|e804|chr16|26510265|26538855	9106.1	0	0	0	0	0	0	SUZ12.47448	136.851	67.4468	61.7233	64.4561	71.3615	74.5194	71.1779	E50
FOXG1-AS1.hg38.copy0|g18784|e1789|chr7|90663347|90725674	5913.07	0	0	0	0	0	0	FOXG1-AS1.75732	4.5835	1.5157	1.4523	1.5915	0.9911	1.4612	0.8088	E50
ZNF789.hg38.copy0|g14826|e1315|chr3|124224231|124259209	1635.62	0	0	0	0	0	0	ZNF789.2622	7.8575	5.3048	2.9046	3.183	1.9823	7.3058	4.0442	E50
ENPP1.hg38.mm10.copy0|g15996|e1469|chr4|136056562|136264744	419.237	0	0	0	0	0	0	ENPP1.19770	1.9644	0	0	0	0.9911	1.4612	1.6177	E50
ALDH1L2.hg38.mm10.copy0|g3877|e353|chr11|105629282|105658017	2742.75	0	0	0	0	0	0	ALDH1L2.31214	49.764	33.3445	30.4986	23.0769	7.9291	24.8398	11.3238	E50
CETN2.hg38.mm10.copy1|g7058|e662|chr14|116273057|116322897	2849.56	0	0	0	0	0	0	CETN2.50313	5.2383	3.7891	4.3569	4.7745	3.9645	0	4.0442	E50
PPP4R2.hg38.mm10.copy0|g12190|e1064|chr2|69680585|69741321	2611.19	0	0	0	0	0	0	PPP4R2.27251	7.2027	4.547	5.0831	4.7745	5.9468	2.9223	4.853	E50
ZFP963.mm10.copy1|g10762|e981|chr19|10768701|10816012	518.517	0	0	0	0	0	0	ZFP963.36872	24.2272	19.7036	16.7016	18.3024	16.8492	13.1505	13.7503	E50
ZNF564.hg38.copy0|g10787|e982|chr19|13240727|13292048	228.224	0	0	0	0	0	0	ZNF564.32353	15.0602	9.8518	9.44	10.3448	8.9202	5.8447	8.0884	E50
CELSR1.hg38.mm10.copy0|g3132|e288|chr10|88008466|88063316	2032.37	0	0	0	0	0	0	CELSR1.170	8.5123	0	0	0	0	0	0	E50
TRAFD1.hg38.mm10.copy0|g3980|e362|chr11|112339479|112378387	2678.48	0	0	0	0	0	0	TRAFD1.46158	3.2739	2.2735	2.1785	1.5915	0.9911	1.4612	1.6177	E50
SHMT1.hg38.mm10.copy0|g8566|e797|chr16|18617849|18630924	15237.6	0	0	0	0	0	0	SHMT1.3295	6.5479	3.7891	2.9046	3.183	3.9645	2.9223	3.2354	E50
MTA2.hg38.mm10.copy0|g5840|e575|chr14|12363119|12415658	3719.82	0	0	0	0	0	0	MTA2.8877	139.47	73.5095	50.1048	38.992	28.7428	29.2233	37.2066	E50
ALG2.hg38.mm10.copy0|g7699|e723|chr15|41012066|41289742	299.495	0	0	0	0	0	0	ALG2.53972	13.7506	9.8518	7.2616	7.1618	11.8936	5.8447	13.7503	E50
H1FX.hg38.mm10.copy0|g12027|e1034|chr2|50731860|50791886	2543.96	0	0	0	0	0	0	H1FX.15942	5.8931	2.2735	3.6308	1.5915	0.9911	0	0.8088	E50
MAPK1IP1L.hg38.mm10.copy0|g18903|e1806|chr7|116567302|116680832	586.286	0	0	0	0	0	0	MAPK1IP1L.8706	36.6682	23.4927	23.237	23.0769	20.8138	10.2281	16.1768	E50
ZFP626.mm10.copy0|g11288|e1001|chr19|36263663|36336462	261.4	0	0	0	0	0	0	ZFP626.36567	37.323	26.524	18.8801	21.4854	25.7694	17.534	21.0298	E50
ZFP710.mm10.copy0|g18472|e1770|chr7|67446841|67490836	4304.55	0	0	0	0	0	0	ZFP710.20538	13.7506	5.3048	4.3569	3.9788	4.9557	2.9223	5.6619	E50
GTPBP1.hg38.mm10.copy0|g2971|e275|chr10|80764763|80783133	2103.49	0	0	0	0	0	0	GTPBP1.31863	3.2739	3.0313	2.1785	2.3873	0.9911	0	1.6177	E50
ENO3.hg38.mm10.copy0|g8391|e787|chr16|5829906|5916407	283.214	0	0	0	0	0	0	ENO3.16623	2.6192	0.7578	0	0	0	1.4612	0.8088	E50
GSTM1.hg38.mm10.copy0|g1099|e117|chr1|111616970|111634257	2369.58	0	0	0	0	0	0	GSTM1.52039	75.3008	43.9541	55.1879	40.5835	63.4324	45.2961	46.1039	E50
ALG9.hg38.mm10.copy0|g6855|e641|chr14|104817655|104828804	13469.1	0	0	0	0	0	0	ALG9.13303	7.8575	7.5783	5.0831	3.9788	3.9645	4.3835	4.853	E50
ZFP426.mm10.copy0|g10628|e980|chr19|9840180|9913782	281.921	0	0	0	0	0	0	ZFP426.27157	4.5835	2.2735	1.4523	1.5915	1.9823	2.9223	2.4265	E50
FAM83D.hg38.mm10.copy0|g2227|e215|chr10|25967763|26022400	1442.32	0	0	0	0	0	0	FAM83D.38044	13.7506	0.7578	0	0	0	1.4612	0.8088	E50
MYL12A.hg38.mm10.copy0|g10045|e933|chr18|6041376|6050801	20596.4	0	0	0	0	0	0	MYL12A.121	47.7996	43.9541	36.3078	45.358	40.6364	10.2281	35.5889	E50
BAK1.hg38.mm10.copy0|g15507|e1395|chr4|34799368|34849154	2543.84	0	0	0	0	0	0	BAK1.30081	7.2027	6.0626	5.8093	6.366	6.9379	5.8447	6.4707	E50
CREBZF.hg38.mm10.copy0|g6774|e632|chr14|79067224|79091790	723.341	0	0	0	0	0	0	CREBZF.25795	48.4544	45.4698	36.3078	36.6047	33.6985	40.9126	37.2066	E50
ZBTB25.hg38.mm10.copy0|g18982|e1814|chr7|126618749|126711911	1609.5	0	0	0	0	0	0	ZBTB25.34359	1.9644	1.5157	0.7262	0.7958	0.9911	1.4612	1.6177	E50
RBM14.hg38.mm10.copy0|g5624|e570|chr14|7525706|7543868	6610.79	0	0	0	0	0	0	RBM14.41095	95.5992	62.8998	43.5694	41.3792	47.5743	68.6747	54.1923	E50
NAA15.hg38.mm10.copy0|g16642|e1549|chr5|139741382|139802574	4154.58	0	0	0	0	0	0	NAA15.13763	67.4433	55.3216	50.8309	40.5835	38.6541	56.9854	35.5889	E50
FUZ.hg38.mm10.copy0|g11578|e1005|chr19|45650406|45688149	1458.83	0	0	0	0	0	0	FUZ.10100	1.3096	0.7578	0.7262	0.7958	0.9911	0	0.8088	E50
SASS6.hg38.mm10.copy0|g1029|e115|chr1|100401207|100424449	2403.52	0	0	0	0	0	0	SASS6.42288	6.5479	2.2735	1.4523	1.5915	0.9911	1.4612	1.6177	E50
DLST.hg38.mm10.copy0|g19080|e1824|chr7|137518163|137557611	546.83	0	0	0	0	0	0	DLST.13803	30.7751	28.0397	26.8678	25.4641	23.7872	17.534	21.8387	E50
FAM136A.hg38.mm10.copy2|g5209|e533|chr13|71197780|71236172	7909.97	0	0	0	0	0	0	FAM136A.42704	21.608	18.1879	19.6062	16.7108	14.867	5.8447	10.5149	E50
TIPIN.hg38.mm10.copy0|g18263|e1752|chr7|42751405|42869023	1540.4	0	0	0	0	0	0	TIPIN.9161	1.3096	0	0	0	0	0	0	E50
DIAPH1.hg38.mm10.copy0|g17440|e1674|chr6|139468787|139640154	1771.7	0	0	0	0	0	0	DIAPH1.16386	36.6682	31.8288	28.3201	24.6684	20.8138	26.3009	19.4122	E50
SMC4.hg38.mm10.copy0|g12720|e1117|chr2|134866789|134932587	2022.3	0	0	0	0	0	0	SMC4.54306	229.831	26.524	15.9754	15.9151	9.9113	14.6116	10.5149	E50
FANCE.hg38.mm10.copy0|g15528|e1397|chr4|35911466|35977222	2905.6	0	0	0	0	0	0	FANCE.16349	1.3096	0.7578	0	0	0	0	0.8088	E50
QSER1.hg38.mm10.copy0|g6461|e591|chr14|32254243|32485261	351.279	0	0	0	0	0	0	QSER1.27376	203.639	71.236	60.9971	52.5198	39.6453	49.6796	48.5304	E50
PIAS4.hg38.mm10.copy0|g10384|e976|chr19|3400633|3488681	1518.53	0	0	0	0	0	0	PIAS4.11475	11.7862	8.3361	7.2616	7.1618	6.9379	5.8447	10.5149	E50
MSANTD2.hg38.mm10.copy0|g7147|e664|chr14|117967889|118214678	2131.79	0	0	0	0	0	0	MSANTD2.3386	1.9644	1.5157	0.7262	0.7958	0.9911	1.4612	0.8088	E50
XRCC3.hg38.mm10.copy0|g19383|e1850|chr7|165890028|165916077	17635.9	0	0	0	0	0	0	XRCC3.28392	15.7149	6.0626	5.0831	3.183	5.9468	8.767	5.6619	E50
ID2.hg38.mm10.copy0|g4876|e468|chr13|9291779|9357290	973.211	0	0	0	0	0	0	ID2.33139	9.8218	4.547	6.5354	9.5491	7.9291	1.4612	6.4707	E50
STK17A.hg38.copy0|g14560|e1277|chr3|65042683|65098209	3301.18	0	0	0	0	0	0	STK17A.18555	29.4655	6.0626	10.1662	15.1193	11.8936	10.2281	6.4707	E50
FBXL12.hg38.mm10.copy0|g10651|e981|chr19|10768701|10816012	518.517	0	0	0	0	0	0	FBXL12.46673	1.3096	0.7578	0.7262	0.7958	0	0	0.8088	E50
RNF138.hg38.mm10.copy0|g10103|e940|chr18|20849546|20928801	784.11	0	0	0	0	0	0	RNF138.56992	25.5368	15.9144	13.797	11.1406	7.9291	7.3058	10.5149	E50
ZNF322.hg38.copy0|g15442|e1393|chr4|26799538|26813748	12990.4	0	0	0	0	0	0	ZNF322.22274	50.4188	43.1963	33.4032	27.0557	29.7339	18.9951	34.7801	E50
CCT3.hg38.mm10.copy0|g1386|e126|chr1|130537991|130561428	10566.9	0	0	0	0	0	0	CCT3.18685	182.031	140.198	116.911	105.04	91.1841	46.7572	84.1193	E50
GDF9.hg38.mm10.copy0|g17239|e1658|chr6|130917719|131006021	535.589	0	0	0	0	0	0	GDF9.16193	9.8218	3.7891	2.9046	3.183	1.9823	0	2.4265	E50
TSN.hg38.mm10.copy0|g4240|e387|chr12|10018120|10040228	4818.88	0	0	0	0	0	0	TSN.8886	7.8575	4.547	4.3569	4.7745	4.9557	2.9223	5.6619	E50
PRKD1.hg38.mm10.copy0|g18784|e1789|chr7|90663347|90725674	5913.07	0	0	0	0	0	0	PRKD1.34126	91.0157	18.9457	14.5231	21.4854	35.6807	39.4514	48.5304	E50
ERI1.hg38.mm10.copy0|g19548|e1868|chr8|11472088|11551475	1259.02	0	0	0	0	0	0	ERI1.47853	8.5123	5.3048	3.6308	2.3873	1.9823	4.3835	2.4265	E50
BANF1.hg38.mm10.copy0|g5680|e571|chr14|8934146|8947463	17087.8	0	0	0	0	0	0	BANF1.35896	9.8218	6.8205	7.2616	3.9788	3.9645	1.4612	4.853	E50
HDGF.hg38.mm10.copy0|g1392|e126|chr1|130537991|130561428	10566.9	0	0	0	0	0	0	HDGF.29417	302.513	118.221	113.28	77.9839	122.9	35.0679	132.65	E50
MEGF6.hg38.mm10.copy0|g78|e3|chr1|2258304|2319968	2404.49	0	0	0	0	0	945.759	MEGF6.33996	16.3697	8.3361	3.6308	5.5703	2.9734	4.3835	3.2354	E50
SNRNP35.hg38.mm10.copy0|g4104|e370|chr11|123027103|123076782	1860.41	0	0	0	0	0	0	SNRNP35.73221	2.6192	1.5157	2.1785	1.5915	1.9823	0	2.4265	E50
EI24.hg38.mm10.copy0|g7161|e665|chr14|118870754|118910773	8955.7	0	0	0	0	0	0	EI24.22752	3.2739	3.0313	2.1785	3.183	2.9734	0	2.4265	E50
HSCB.hg38.mm10.copy0|g2811|e263|chr10|69781981|69949904	819.251	0	0	0	0	0	0	HSCB.57450	4.5835	3.0313	2.1785	2.3873	2.9734	4.3835	4.0442	E50
DAND5.hg38.mm10.copy0|g10912|e984|chr19|13669588|13725853	771.682	0	0	0	0	0	0	DAND5.10817	0.6548	0	0	0	0	0	0	E50
SNORD45C.hg38.mm10.copy0|g891|e97|chr1|76152420|76201990	308.21	0	0	0	0	0	0	SNORD45C.70227	0.6548	0	0	0	0	0	0	E50
PCIF1.hg38.mm10.copy0|g2101|e208|chr10|18271450|18365419	1119.49	0	0	0	0	0	0	PCIF1.20613	47.1448	28.0397	21.0585	22.2811	21.8049	36.5291	29.1182	E50
LMAN2.hg38.mm10.copy0|g17716|e1713|chr6|175073131|175090753	1551.1	0	0	0	0	0	0	LMAN2.45938	4.5835	2.2735	2.1785	2.3873	2.9734	2.9223	3.2354	E50
HNRNPUL1.hg38.mm10.copy0|g11314|e1002|chr19|37954910|37991310	2434.93	0	0	0	0	0	0	HNRNPUL1.8517	1117.73	654.765	726.883	489.389	362.754	409.126	404.42	E50
ZNF319.hg38.copy0|g13639|e1206|chr20|42318448|42346508	4416.14	0	0	0	0	0	0	ZNF319.28816	20.2985	18.1879	15.2493	11.9363	9.9113	2.9223	12.1326	E50
DHX9.hg38.mm10.copy0|g1728|e163|chr1|185198141|185280362	612.041	0	0	0	0	0	0	DHX9.49889	373.23	181.121	146.684	135.278	124.883	96.4368	118.899	E50
ZFP2.hg38.mm10.copy0|g17763|e1716|chr6|177890459|177952345	2668.92	0	0	0	0	0	0	ZFP2.8763	27.5011	19.7036	19.6062	22.2811	13.8758	14.6116	11.3238	E50
BUB3.hg38.mm10.copy0|g20857|e2068|chr9|118130572|118219268	2315.13	0	0	0	0	0	0	BUB3.24856	32.7395	12.8831	9.44	8.7533	8.9202	4.3835	13.7503	E50
SAPCD2.hg38.mm10.copy0|g7272|e684|chr15|888426|904492	6366.2	0	0	0	0	0	0	SAPCD2.34883	2.6192	0	0	0	0	0	0	E50
LIPG.hg38.mm10.copy0|g10186|e951|chr18|38584654|38615135	3204.54	0	0	0	0	0	0	LIPG.575	11.1314	0.7578	0	0	0	0	0.8088	E50
DLEU2L.hg38.copy0|g9756|e885|chr17|28546029|28597383	3671.78	0	0	0	0	0	0	DLEU2L.74944	20.9533	4.547	1.4523	1.5915	2.9734	2.9223	5.6619	E50
GMCL1.hg38.mm10.copy0|g5209|e533|chr13|71197780|71236172	7909.97	0	0	0	0	0	0	GMCL1.21853	21.608	12.8831	13.0708	11.9363	13.8758	14.6116	21.0298	E50
ZBED8.hg38.copy0|g17600|e1694|chr6|158438353|158486109	1952.12	0	0	0	0	0	0	ZBED8.45507	30.1203	29.5554	23.9632	19.0981	27.7517	14.6116	25.8829	E50
BNIP1.hg38.mm10.copy0|g17659|e1708|chr6|170803907|170883867	1178.97	0	0	0	0	0	0	BNIP1.37844	13.0958	9.8518	9.44	9.5491	7.9291	10.2281	8.8972	E50
SNORA2A.hg38.copy0|g3453|e322|chr11|47483943|47493713	12826.2	0	0	0	0	0	0	SNORA2A.64142	1.3096	0.7578	0	0	0	0	0	E50
GM8624.mm10.copy0|g17049|e1618|chr6|79016854|79043828	858.773	0	0	0	0	0	0	GM8624.60373	27.5011	19.7036	15.2493	14.3236	12.8847	4.3835	16.1768	E50
ZFP758.mm10.copy1|g11715|e1006|chr19|46032809|46078432	876.45	0	0	0	0	0	0	ZFP758.52332	1.9644	1.5157	0.7262	0.7958	0.9911	1.4612	0.8088	E50
ZNF101.hg38.copy0|g11040|e988|chr19|18797845|18856403	1146.9	0	0	0	0	0	0	ZNF101.44119	1.3096	0	0	0	0	0	0	E50
HIST1H2AC.hg38.mm10.copy0|g15442|e1393|chr4|26799538|26813748	12990.4	0	0	0	0	0	0	HIST1H2AC.10211	259.951	18.1879	29.0463	9.5491	3.9645	0	2.4265	E50
DMC1.hg38.mm10.copy0|g2968|e275|chr10|80764763|80783133	2103.49	0	0	0	0	0	0	DMC1.25462	1.9644	0	0	0	0	0	0	E50
SDCBP.hg38.mm10.copy0|g19761|e1892|chr8|56112798|56158710	2055.8	0	0	0	0	0	0	SDCBP.16852	11.7862	8.3361	10.8923	11.1406	9.9113	4.3835	9.7061	E50
TIMM50.hg38.mm10.copy0|g11226|e1000|chr19|34421165|34463370	2148.96	0	0	0	0	0	0	TIMM50.2911	5.8931	3.7891	2.1785	3.183	3.9645	4.3835	3.2354	E50
GOLGA6L4.hg38.copy2|g18614|e1781|chr7|80324616|80401006	235.697	0	0	0	0	0	0	GOLGA6L4.50002	0.6548	0	0	0	0	0	0	E50
DACH1.hg38.mm10.copy0|g9811|e891|chr17|52879165|52931612	2045.34	0	0	0	0	0	0	DACH1.1672	19.6437	0.7578	0.7262	1.5915	1.9823	0	0.8088	E50
C3ORF14.hg38.copy0|g12246|e1080|chr2|79799139|79829319	2945.04	0	0	0	0	0	0	C3ORF14.23932	6.5479	4.547	4.3569	4.7745	5.9468	1.4612	3.2354	E50
ACVR2B.hg38.mm10.copy0|g12554|e1097|chr2|104797258|104860568	939.919	0	0	0	0	0	0	ACVR2B.34560	1310.89	375.883	275.213	212.466	247.783	124.199	211.107	E50
HIST1H2AA.hg38.mm10.copy0|g15442|e1393|chr4|26799538|26813748	12990.4	0	0	0	0	0	0	HIST1H2AA.17048	406.624	18.1879	18.8801	8.7533	2.9734	4.3835	1.6177	E50
FAM60A.hg38.mm10.copy0|g3368|e311|chr11|33305782|33364224	1366.1	0	0	0	0	0	0	FAM60A.11693	0.6548	0	0	0	0	0	0	E50
GADD45G.hg38.mm10.copy0|g8170|e775|chr15|105448318|105475482	1383.28	0	0	0	0	0	0	GADD45G.37094	12.441	0.7578	0.7262	1.5915	0.9911	0	0.8088	E50
PRKRIR.mm10.copy0|g6703|e613|chr14|68920944|68947970	504.843	0	0	0	0	0	0	PRKRIR.6333	3.9287	2.2735	2.1785	1.5915	0.9911	0	0.8088	E50
TTC9C.hg38.mm10.copy0|g5839|e575|chr14|12363119|12415658	3719.82	0	0	0	0	0	0	TTC9C.8326	2.6192	2.2735	2.1785	2.3873	1.9823	0	2.4265	E50
SERPINB6.hg38.copy0|g15264|e1364|chr4|3149558|3157764	12255.5	0	0	0	0	0	0	SERPINB6.26400	0.6548	0	0	0	0	0	0	E50
RPL13AP20.hg38.copy0|g11567|e1005|chr19|45650406|45688149	1458.83	0	0	0	0	0	0	RPL13AP20.73816	100.183	90.9395	55.1879	51.724	41.6275	8.767	42.0597	E50
LCMT2.hg38.mm10.copy0|g18126|e1741|chr7|20248498|20485690	361.841	0	0	0	0	0	0	LCMT2.31928	1.3096	0.7578	0.7262	0	0	0	0	E50
UNKL.hg38.mm10.copy0|g13078|e1160|chr20|1072405|1158421	2658.39	0	0	0	0	0	0	UNKL.53790	19.6437	18.1879	13.797	15.1193	16.8492	14.6116	16.9856	E50
XPO1.hg38.mm10.copy0|g5152|e526|chr13|63038040|63059388	1831.02	0	0	0	0	0	0	XPO1.33844	42.5613	24.2505	21.0585	19.8939	18.8315	11.6893	18.6033	E50
WDR74.hg38.mm10.copy0|g5839|e575|chr14|12363119|12415658	3719.82	0	0	0	0	0	0	WDR74.2788	15.0602	12.8831	9.44	9.5491	9.9113	8.767	8.0884	E50
STXBP4.hg38.mm10.copy0|g8784|e809|chr16|34006324|34067973	772.096	0	0	0	0	0	0	STXBP4.10760	7.2027	6.0626	2.9046	2.3873	0.9911	4.3835	1.6177	E50
SLC37A4.hg38.mm10.copy0|g6935|e653|chr14|112314572|112386961	640.427	0	0	0	0	0	0	SLC37A4.11068	1.3096	0.7578	0	0	0	0	0	E50
TSTD2.hg38.mm10.copy0|g7711|e723|chr15|41012066|41289742	299.495	0	0	0	0	0	0	TSTD2.2266	13.0958	11.3674	7.9877	7.1618	6.9379	5.8447	6.4707	E50
LINC00339.hg38.copy0|g364|e38|chr1|20047586|20095050	1228.53	0	0	0	0	0	0	LINC00339.71831	0.6548	0	0	0	0	0	0	E50
LOC729683.hg38.copy0|g9204|e823|chr16|56882494|57048839	304.21	0	0	0	0	0	0	LOC729683.64425	1.3096	0.7578	0	0	0	0	0	E50
RPL9.hg38.mm10.copy0|g18877|e1804|chr7|113811221|113876268	2141.51	0	0	0	0	0	0	RPL9.597	89.0513	55.3216	32.677	42.175	33.6985	7.3058	34.7801	E50
CDC42SE1.hg38.mm10.copy0|g1278|e124|chr1|124940602|124949266	18477.7	0	0	0	0	0	0	CDC42SE1.24245	7.2027	6.0626	5.8093	7.1618	5.9468	1.4612	5.6619	E50
ERH.hg38.mm10.copy0|g19028|e1820|chr7|131741488|131794715	3023.26	0	0	0	0	0	0	ERH.36356	44.5257	18.1879	22.5108	22.2811	18.8315	10.2281	16.1768	E50
ZNF490.hg38.copy0|g10791|e982|chr19|13240727|13292048	228.224	0	0	0	0	0	0	ZNF490.44221	17.6793	12.1253	9.44	7.9575	8.9202	4.3835	9.7061	E50
ZFP781.mm10.copy1|g10758|e981|chr19|10768701|10816012	518.517	0	0	0	0	0	0	ZFP781.51032	4.5835	3.0313	2.1785	2.3873	1.9823	1.4612	2.4265	E50
NEK6.hg38.mm10.copy0|g7501|e706|chr15|15262173|15347611	1905.76	0	0	0	0	0	0	NEK6.27825	19.6437	6.0626	3.6308	5.5703	6.9379	5.8447	11.3238	E50
EIF4G2.hg38.mm10.copy0|g6533|e600|chr14|54940541|55073470	1020.71	0	0	0	0	0	0	EIF4G2.21154	1022.78	992.757	879.375	736.869	408.346	179.723	401.185	E50
NUDT5.hg38.mm10.copy0|g20254|e1982|chr9|11175533|11261934	3028.77	0	0	0	0	0	0	NUDT5.28982	13.0958	7.5783	4.3569	5.5703	5.9468	11.6893	8.0884	E50
INAFM2.hg38.mm10.copy0|g18038|e1737|chr7|16398228|16435249	3497.82	0	0	0	0	0	0	INAFM2.30949	9.167	4.547	5.0831	5.5703	7.9291	1.4612	6.4707	E50
GTF2I.hg38.mm10.copy0|g14428|e1257|chr3|42573432|42579458	32754.1	0	0	0	0	0	0	GTF2I.17021	34.049	16.6722	12.3447	13.5278	14.867	21.9175	16.1768	E50
PKMYT1.hg38.mm10.copy0|g13207|e1161|chr20|4503350|4523139	466.765	0	0	0	0	0	0	PKMYT1.12080	0.6548	0	0	0	0	0	0	E50
C1QTNF9.hg38.mm10.copy0|g9587|e859|chr17|4800717|4845421	2577.99	0	0	0	0	0	0	C1QTNF9.50640	2.6192	1.5157	0	0	0	0	0.8088	E50
POC1A.hg38.mm10.copy0|g12290|e1087|chr2|90937373|91003101	151.92	0	0	0	0	0	0	POC1A.45789	13.7506	2.2735	2.1785	3.183	1.9823	1.4612	2.4265	E50
ZBTB24.hg38.mm10.copy0|g16101|e1483|chr4|157415674|157459875	416.174	0	0	0	0	0	0	ZBTB24.1378	9.8218	7.5783	6.5354	4.7745	5.9468	5.8447	6.4707	E50
MCM9.hg38.mm10.copy0|g16028|e1477|chr4|149824261|149925116	1323.7	0	0	0	0	0	0	MCM9.42590	37.323	19.7036	13.0708	17.5066	15.8581	18.9951	28.3094	E50
NOC3L.hg38.mm10.copy0|g20612|e2043|chr9|88629175|88668817	1272.77	0	0	0	0	0	0	NOC3L.3916	9.167	6.0626	4.3569	3.183	3.9645	5.8447	4.853	E50
MIR124-2.hg38.copy0|g19786|e1902|chr8|61618101|61677013	1296.24	0	0	0	0	0	0	MIR124-2.60482	0.6548	0	0	0	0	0	0	E50
MYT1.hg38.mm10.copy0|g1910|e188|chr10|86818|131531	3709.88	0	0	0	0	0	0	MYT1.16465	79.8843	17.4301	6.5354	6.366	6.9379	37.9903	6.4707	E50
CDKN2C.hg38.mm10.copy0|g736|e69|chr1|49617087|49629454	10230.5	0	0	0	0	0	0	CDKN2C.12340	15.7149	0.7578	0.7262	0.7958	0.9911	0	1.6177	E50
HES5.hg38.mm10.copy0|g76|e3|chr1|2258304|2319968	2404.49	0	0	0	0	0	945.759	HES5.13863	5.2383	1.5157	2.1785	2.3873	0.9911	0	0.8088	E50
LINC01311.hg38.copy0|g2685|e252|chr10|61690668|61735619	3616.94	0	0	0	0	0	0	LINC01311.75011	1.9644	0.7578	0.7262	0	0.9911	0	1.6177	E50
PCSK9.hg38.mm10.copy0|g784|e72|chr1|54140023|54181634	6870.88	0	0	0	0	0	0	PCSK9.68476	5.2383	0	0.7262	0.7958	0.9911	0	0	E50
MTFR1.hg38.mm10.copy0|g19792|e1907|chr8|63561474|63586184	783.012	0	0	0	0	0	0	MTFR1.4170	9.8218	6.8205	6.5354	5.5703	0.9911	2.9223	6.4707	E50
MAP4K4.hg38.mm10.copy0|g5350|e548|chr13|96211986|96288076	681.356	0	0	0	0	0	0	MAP4K4.54909	1037.19	872.262	846.698	579.309	414.293	603.461	803.178	E50
PLIN2.hg38.mm10.copy1|g7976|e735|chr15|64054273|64085462	1830.34	0	0	0	0	0	0	PLIN2.44242	3.9287	3.0313	2.9046	2.3873	0.9911	0	0.8088	E50
TIGD1.hg38.copy0|g4706|e434|chr12|114156523|114185647	5939.61	0	0	0	0	0	0	TIGD1.26291	0.6548	0	0	0	0	0	0	E50
AU041133.mm10.copy0|g10744|e981|chr19|10768701|10816012	518.517	0	0	0	0	0	0	AU041133.10699	1.9644	1.5157	0.7262	0.7958	0	0	0.8088	E50
SPHK1.hg38.mm10.copy0|g9381|e836|chr16|69168616|69183688	5041.74	0	0	0	0	0	0	SPHK1.55325	18.3341	3.0313	2.1785	1.5915	3.9645	1.4612	16.1768	E50
MRPL47.hg38.mm10.copy0|g12649|e1103|chr2|113234226|113305686	246.892	0	0	0	0	0	0	MRPL47.9224	1.9644	1.5157	1.4523	0.7958	0.9911	0	1.6177	E50
POLR1C.hg38.mm10.copy0|g15680|e1413|chr4|45044459|45082617	2778.84	0	0	0	0	0	0	POLR1C.51871	3.9287	3.7891	2.1785	2.3873	1.9823	2.9223	2.4265	E50
TROAP.hg38.mm10.copy0|g5780|e573|chr14|9812774|9871902	2792.15	0	0	0	0	0	0	TROAP.53664	15.0602	0	0	0	0	0	0	E50
BUB1B.hg38.mm10.copy0|g18009|e1737|chr7|16398228|16435249	3497.82	0	0	0	0	0	0	BUB1B.30325	48.4544	1.5157	0.7262	1.5915	0	0	0.8088	E50
USP6NL.hg38.mm10.copy0|g20248|e1981|chr9|11025886|11083322	3314.17	0	0	0	0	0	0	USP6NL.8303	17.6793	12.1253	13.797	14.3236	8.9202	7.3058	14.5591	E50
ATF7IP2.hg38.mm10.copy0|g13322|e1172|chr20|11130266|11212774	2130.13	0	0	0	0	0	0	ATF7IP2.24501	2.6192	0.7578	0.7262	1.5915	0.9911	1.4612	0.8088	E50
SDF2L1.hg38.mm10.copy0|g2721|e255|chr10|63799803|63821463	8484.27	0	0	0	0	0	0	SDF2L1.26303	5.8931	2.2735	1.4523	1.5915	1.9823	0	3.2354	E50
ATP8B5P.hg38.copy1|g7903|e731|chr15|49745883|49762927	5168.2	0	0	0	0	0	0	ATP8B5P.74410	73.3364	48.5011	44.2955	44.5623	36.6719	13.1505	37.2066	E50
ZFP934.mm10.copy0|g11042|e988|chr19|18797845|18856403	1146.9	0	0	0	0	0	0	ZFP934.22941	15.0602	8.3361	7.9877	7.1618	2.9734	5.8447	2.4265	E50
SUZ12P1.hg38.copy0|g8718|e804|chr16|26510265|26538855	9106.1	0	0	0	0	0	0	SUZ12P1.66907	60.8954	33.3445	24.6893	33.4217	42.6186	45.2961	46.9127	E50
SS18L2.hg38.copy0|g20346|e1997|chr9|35566130|35601549	1936.7	0	0	0	0	0	0	SS18L2.33475	0.6548	0	0	0	0	0	0	E50
SOX6.hg38.mm10.copy0|g6512|e597|chr14|49821013|49843546	8376.26	0	0	0	0	0	0	SOX6.1287	109.35	49.2589	56.6402	65.2519	51.5388	58.4465	45.295	E50
CPSF2.hg38.mm10.copy0|g19176|e1837|chr7|153308964|153346231	1326.29	0	0	0	0	0	0	CPSF2.2224	69.4077	31.8288	34.1293	27.0557	33.6985	29.2233	46.9127	E50
CYR61.hg38.mm10.copy0|g943|e102|chr1|84974222|85021490	2499.43	0	0	0	0	0	0	CYR61.9539	14.4054	1.5157	1.4523	2.3873	2.9734	4.3835	2.4265	E50
KIF18B.hg38.mm10.copy0|g9059|e817|chr16|50929213|50971781	3004.01	0	0	0	0	0	0	KIF18B.47278	1.9644	0	0	0	0	0	0	E50
PAPOLG.hg38.mm10.copy0|g5137|e525|chr13|60709822|60735564	3112.11	0	0	0	0	0	0	PAPOLG.55122	41.9065	39.4071	37.034	26.2599	21.8049	23.3786	19.4122	E50
NOTCH2.hg38.mm10.copy0|g1150|e120|chr1|121213802|121229497	6786.2	0	0	0	0	0	0	NOTCH2.36971	36.6682	7.5783	5.0831	9.5491	14.867	16.0728	21.0298	E50
RCL1.hg38.mm10.copy0|g8025|e746|chr15|80498744|80564216	339.504	0	0	0	0	0	0	RCL1.51704	7.8575	5.3048	3.6308	3.183	2.9734	2.9223	4.0442	E50
CHEK2.hg38.mm10.copy0|g2813|e263|chr10|69781981|69949904	819.251	0	0	0	0	0	0	CHEK2.8255	7.8575	0.7578	0	0.7958	0	0	0.8088	E50
EEF2KMT.hg38.mm10.copy0|g13289|e1164|chr20|6024095|6095601	1144.9	0	0	0	0	0	0	EEF2KMT.53074	0.6548	0	0	0	0	0	0	E50
IQGAP3.hg38.mm10.copy0|g1370|e126|chr1|130537991|130561428	10566.9	0	0	0	0	0	0	IQGAP3.28531	46.49	2.2735	0.7262	0.7958	0	1.4612	0	E50
YAE1D1.hg38.mm10.copy0|g14574|e1281|chr3|69169735|69215385	231.765	0	0	0	0	0	0	YAE1D1.20217	2.6192	2.2735	1.4523	0.7958	1.9823	1.4612	1.6177	E50
OARD1.hg38.mm10.copy0|g15603|e1410|chr4|42379011|42425271	3294.63	0	0	0	0	0	0	OARD1.31415	1.9644	0.7578	0.7262	0	0	0	0.8088	E50
TUT1.hg38.mm10.copy0|g5841|e575|chr14|12363119|12415658	3719.82	0	0	0	0	0	0	TUT1.37378	6.5479	3.0313	2.9046	2.3873	2.9734	2.9223	4.853	E50
MBTD1.hg38.mm10.copy0|g8829|e811|chr16|38481565|38664761	2682.63	0	0	0	0	0	0	MBTD1.42783	18.9889	10.6096	7.2616	5.5703	4.9557	8.767	4.853	E50
PMF1.hg38.mm10.copy1|g1364|e126|chr1|130537991|130561428	10566.9	0	0	0	0	0	0	PMF1.26538	7.2027	0.7578	0.7262	0.7958	0.9911	2.9223	1.6177	E50
KLHDC2.hg38.mm10.copy0|g18868|e1803|chr7|112732728|112812141	507.642	0	0	0	0	0	0	KLHDC2.50153	6.5479	6.0626	5.0831	4.7745	4.9557	4.3835	5.6619	E50
ALDH7A1.hg38.mm10.copy0|g17193|e1655|chr6|125028693|125087255	857.401	0	0	0	0	0	0	ALDH7A1.19599	3528.66	2187.85	1946.1	1996.55	1612.57	774.417	2019.67	E50
ZHX1-C8ORF76.hg38.copy0|g19995|e1936|chr8|122021832|122131875	885.825	0	0	0	0	0	0	ZHX1-C8ORF76.25056	6.5479	6.0626	5.8093	5.5703	4.9557	5.8447	4.853	E50
HYAL2.hg38.mm10.copy0|g12371|e1089|chr2|92070196|92085894	15247.4	0	0	0	0	0	0	HYAL2.12547	2.6192	1.5157	0.7262	0.7958	0	0	0.8088	E50
WDR76.hg38.mm10.copy0|g18133|e1741|chr7|20248498|20485690	361.841	0	0	0	0	0	0	WDR76.5810	7.8575	0.7578	0.7262	0.7958	0	0	0	E50
U2AF1.hg38.mm10.copy0|g14091|e1233|chr3|3920993|3960259	3602.86	0	0	0	0	0	0	U2AF1.30542	1.3096	0.7578	0.7262	0	0	0	0	E50
1700123O20RIK.mm10.copy0|g18734|e1784|chr7|84830252|84846079	21772.7	0	0	0	0	0	0	1700123O20RIK.8979	1.3096	0.7578	0.7262	0.7958	0.9911	0	0.8088	E50
POLH.hg38.mm10.copy0|g15680|e1413|chr4|45044459|45082617	2778.84	0	0	0	0	0	0	POLH.26655	141.435	79.5721	58.8187	49.3368	55.5034	75.9805	78.4574	E50
EMP2.hg38.mm10.copy0|g13325|e1172|chr20|11130266|11212774	2130.13	0	0	0	0	0	0	EMP2.50736	3.9287	0.7578	0.7262	1.5915	2.9734	0	3.2354	E50
LOC106699570.hg38.copy0|g13673|e1210|chr20|50379348|50526812	517.231	0	0	0	0	0	0	LOC106699570.74891	0.6548	0	0	0	0	0	0	E50
RPL32.hg38.mm10.copy1|g12077|e1038|chr2|53322897|53364724	5670.45	0	0	0	0	0	0	RPL32.5278	20.9533	13.6409	10.8923	11.1406	8.9202	2.9223	8.0884	E50
KNOP1.hg38.mm10.copy0|g13411|e1183|chr20|18892289|18946940	618.436	0	0	0	0	0	0	KNOP1.39889	1.3096	0.7578	0.7262	0.7958	0	0	0	E50
MPDU1.hg38.mm10.copy0|g8414|e788|chr16|8471049|8527548	443.572	0	0	0	0	0	0	MPDU1.34206	1.3096	0.7578	0.7262	0.7958	0.9911	0	0.8088	E50
SPAG9.hg38.mm10.copy0|g8813|e811|chr16|38481565|38664761	2682.63	0	0	0	0	0	0	SPAG9.15264	14.4054	12.8831	10.8923	11.1406	10.9024	10.2281	11.3238	E50
KDELR1.hg38.mm10.copy0|g11546|e1004|chr19|42995808|43069001	2835.35	0	0	0	0	0	0	KDELR1.25309	11.7862	7.5783	7.2616	7.1618	4.9557	2.9223	5.6619	E50
CASC10.hg38.copy0|g20310|e1992|chr9|21186470|21317026	277.693	0	0	0	0	0	0	CASC10.50723	1.3096	0	0.7262	0	0	0	0	E50
KCTD14.hg38.mm10.copy0|g6744|e617|chr14|70955409|70986756	2670.29	0	0	0	0	0	0	KCTD14.14609	17.0245	14.3988	12.3447	15.1193	15.8581	2.9223	14.5591	E50
RPL22.hg38.mm10.copy0|g127|e13|chr1|6044535|6088667	1360.97	0	0	0	0	0	895.581	RPL22.59212	75.3008	70.4781	55.914	49.3368	31.7162	13.1505	28.3094	E50
COA5.hg38.mm10.copy0|g5316|e539|chr13|93183301|93201274	2730.1	0	0	0	0	0	0	COA5.20194	21.608	15.1566	13.0708	12.7321	14.867	8.767	18.6033	E50
RPN1.hg38.mm10.copy0|g12022|e1034|chr2|50731860|50791886	2543.96	0	0	0	0	0	0	RPN1.30318	190.544	134.136	121.268	147.215	160.563	105.204	155.297	E50
GM12657.mm10.copy1|g1821|e174|chr1|202816218|203060068	1831.56	0	0	0	0	0	0	GM12657.3846	100.838	37.8915	22.5108	21.4854	12.8847	7.3058	15.368	E50
ZNF710.hg38.copy0|g18471|e1770|chr7|67446841|67490836	4304.55	0	0	0	0	0	0	ZNF710.27760	0.6548	0	0	0	0	0	0	E50
ZNF780A.hg38.copy0|g11241|e1001|chr19|36263663|36336462	261.4	0	0	0	0	0	0	ZNF780A.43567	0.6548	0	0	0	0	0	0	E50
SAR1A.hg38.mm10.copy0|g20537|e2023|chr9|62956546|62998596	1799.59	0	0	0	0	0	0	SAR1A.7177	55.6571	54.5637	49.3786	51.724	50.5477	17.534	50.1481	E50
RAI1.hg38.mm10.copy0|g8566|e797|chr16|18617849|18630924	15237.6	0	0	0	0	0	0	RAI1.33846	22.9176	21.9771	19.6062	17.5066	21.8049	18.9951	18.6033	E50
TMEM185B.hg38.mm10.copy0|g4244|e387|chr12|10018120|10040228	4818.88	0	0	0	0	0	0	TMEM185B.40078	11.1314	6.8205	7.2616	6.366	7.9291	1.4612	9.7061	E50
ZBED6.hg38.mm10.copy0|g1654|e157|chr1|163299312|163311011	20619.2	0	0	0	0	0	0	ZBED6.51108	56.3119	34.8602	22.5108	23.0769	28.7428	40.9126	39.6331	E50
LOC407835.hg38.copy0|g10387|e976|chr19|3400633|3488681	1518.53	0	0	0	0	0	0	LOC407835.67750	12.441	10.6096	9.44	8.7533	10.9024	7.3058	10.5149	E50
TIA1.hg38.mm10.copy0|g5200|e533|chr13|71197780|71236172	7909.97	0	0	0	0	0	0	TIA1.18953	41.2517	34.1023	22.5108	18.3024	14.867	24.8398	16.1768	E50
HSPA8.hg38.mm10.copy0|g6975|e658|chr14|114918576|114928981	6205.46	0	0	0	0	0	0	HSPA8.32562	172.864	147.777	129.982	139.257	143.714	23.3786	124.561	E50
S1PR3.hg38.mm10.copy0|g8172|e775|chr15|105448318|105475482	1383.28	0	0	0	0	0	0	S1PR3.23461	6.5479	3.7891	3.6308	6.366	0.9911	1.4612	4.853	E50
DDX39A.hg38.copy0|g10947|e986|chr19|14262606|14287331	6943.08	0	0	0	0	0	0	DDX39A.17873	312.989	181.879	108.923	98.6736	68.3881	121.277	82.5016	E50
SERPINB6C.mm10.copy0|g15264|e1364|chr4|3149558|3157764	12255.5	0	0	0	0	0	0	SERPINB6C.5613	4.5835	3.0313	1.4523	0.7958	0.9911	1.4612	2.4265	E50
SLC25A1.hg38.mm10.copy0|g2693|e252|chr10|61690668|61735619	3616.94	0	0	0	0	0	0	SLC25A1.15215	193.818	150.05	135.065	98.6736	88.2107	65.7524	185.224	E50
TIMM9.hg38.mm10.copy0|g18944|e1811|chr7|121264556|121342071	1115.04	0	0	0	0	0	0	TIMM9.2610	5.2383	4.547	2.9046	3.9788	2.9734	1.4612	3.2354	E50
UBE2D4.hg38.copy0|g14560|e1277|chr3|65042683|65098209	3301.18	0	0	0	0	0	0	UBE2D4.207	65.4789	59.1107	57.3663	52.5198	40.6364	17.534	40.442	E50
SLIRP.hg38.mm10.copy0|g19127|e1826|chr7|139335847|139392796	10673.6	0	0	0	0	0	0	SLIRP.31136	12.441	6.8205	6.5354	7.9575	7.9291	2.9223	8.8972	E50
LOC103171574.hg38.copy1|g18475|e1770|chr7|67446841|67490836	4304.55	0	0	0	0	0	0	LOC103171574.68238	1.3096	0	0	0	0	0	0.8088	E50
TEX10.hg38.mm10.copy0|g7689|e720|chr15|38296336|38361502	500.053	0	0	0	0	0	0	TEX10.5480	39.2874	28.0397	18.8801	18.3024	14.867	16.0728	11.3238	E50
RPP40.hg38.mm10.copy0|g15280|e1370|chr4|5794269|5857504	2577.07	0	0	0	0	0	0	RPP40.31782	3.2739	3.0313	2.1785	3.183	1.9823	1.4612	1.6177	E50
GM6548.mm10.copy1|g5030|e499|chr13|40759309|40843587	773.221	0	0	0	0	0	0	GM6548.57337	677.707	431.205	267.952	282.493	149.661	56.9854	165.812	E50
MIR6890.hg38.copy0|g12402|e1090|chr2|92795849|92862933	597.942	0	0	0	0	0	0	MIR6890.61128	1.3096	0.7578	0.7262	0.7958	0	0	0	E50
FCF1P2.hg38.copy0|g12417|e1091|chr2|95089584|95122954	452.403	0	0	0	0	0	0	FCF1P2.72347	0.6548	0	0	0	0	0	0	E50
TRIP10.hg38.mm10.copy0|g10454|e979|chr19|6381924|6396664	8137.68	0	0	0	0	0	0	TRIP10.74278	57.6215	9.8518	5.8093	7.1618	14.867	43.8349	26.6917	E50
SMARCB1.hg38.mm10.copy0|g2770|e257|chr10|65039452|65076099	1209.25	0	0	0	0	0	0	SMARCB1.56600	9.167	6.0626	5.0831	3.9788	2.9734	2.9223	3.2354	E50
POLR2D.hg38.mm10.copy0|g4221|e385|chr12|2089404|2202935	2953.14	0	0	0	0	0	0	POLR2D.41972	4.5835	3.7891	3.6308	3.183	2.9734	2.9223	2.4265	E50
RBL1.hg38.mm10.copy0|g2233|e218|chr10|26626689|26712082	2341.32	0	0	0	0	0	0	RBL1.56147	183.996	50.7746	31.2247	32.6259	39.6453	140.272	58.2365	E50
CCND1.hg38.mm10.copy0|g5579|e569|chr14|3955899|4167726	1971.7	0	0	0	0	0	0	CCND1.32272	14.4054	3.7891	3.6308	6.366	13.8758	5.8447	13.7503	E50
WTAP.hg38.mm10.copy1|g16119|e1485|chr4|159896023|159931990	3030.13	0	0	0	0	0	0	WTAP.25890	179.412	128.073	90.7695	94.6948	91.1841	68.6747	93.0166	E50
GLYATL2.hg38.copy0|g6027|e578|chr14|15817344|15881674	3466.54	0	0	0	0	0	0	GLYATL2.17287	0.6548	0	0	0	0	0	0	E50
AKR7A3.hg38.copy0|g320|e35|chr1|17848048|17964138	0.227928	0	0	0.220993	0.0963504	0.127778	0.090265	AKR7A3.21420	11.1314	6.8205	7.2616	6.366	4.9557	4.3835	7.2796	E50
GSTM2P1.hg38.copy0|g16091|e1481|chr4|156379585|156444447	3833.1	0	0	0	0	0	0	GSTM2P1.62995	3.9287	0.7578	0.7262	0.7958	0.9911	1.4612	1.6177	E50
KANSL1.hg38.mm10.copy0|g9142|e820|chr16|52973858|53009424	1299.02	0	0	0	0	0	0	KANSL1.3817	102.147	68.2047	50.8309	49.3368	46.5832	55.5242	54.1923	E50
JAGN1.hg38.mm10.copy0|g12116|e1045|chr2|55696850|55761591	2950.19	0	0	0	0	0	0	JAGN1.51356	6.5479	4.547	3.6308	4.7745	4.9557	0	4.853	E50
EYA3.hg38.mm10.copy0|g468|e44|chr1|25946801|26010788	1048.26	0	0	0	0	0	0	EYA3.18617	294.655	168.996	127.803	156.764	191.288	217.713	191.695	E50
ZFP966.mm10.copy1|g10673|e981|chr19|10768701|10816012	518.517	0	0	0	0	0	0	ZFP966.33684	100.183	79.5721	43.5694	54.1113	43.6098	37.9903	53.3834	E50
LIN9.hg38.mm10.copy0|g1451|e132|chr1|140160688|140187656	4136.36	0	0	0	0	0	0	LIN9.17307	55.6571	18.9457	15.2493	10.3448	8.9202	7.3058	8.0884	E50
FUBP3.hg38.mm10.copy0|g7407|e699|chr15|7789541|7854737	3825.31	0	0	0	0	0	0	FUBP3.26013	14.4054	6.8205	7.9877	7.9575	7.9291	13.1505	11.3238	E50
GNAI3.hg38.mm10.copy0|g1068|e116|chr1|110788646|110844212	1706.58	0	0	0	0	0	0	GNAI3.22411	8.5123	6.0626	5.8093	3.9788	2.9734	1.4612	5.6619	E50
PKNOX1.hg38.mm10.copy0|g14091|e1233|chr3|3920993|3960259	3602.86	0	0	0	0	0	0	PKNOX1.35913	91.0157	62.142	43.5694	39.7877	36.6719	67.2135	36.3978	E50
ZSCAN21.hg38.mm10.copy0|g14835|e1316|chr3|124448468|124568216	349.735	0	0	0	0	0	0	ZSCAN21.22057	9.8218	6.8205	5.8093	3.9788	4.9557	7.3058	5.6619	E50
RYK.hg38.mm10.copy0|g12834|e1136|chr2|167658656|167685458	4429.39	0	0	0	0	0	0	RYK.31824	29.4655	16.6722	14.5231	14.3236	10.9024	13.1505	12.9414	E50
MCCC2.hg38.mm10.copy0|g16973|e1608|chr6|67074703|67100404	290.257	0	0	0	0	0	0	MCCC2.26174	7.2027	3.7891	3.6308	5.5703	4.9557	4.3835	6.4707	E50
PSMB2.hg38.mm10.copy0|g571|e54|chr1|35756422|35938517	1035.88	0	0	0	0	0	0	PSMB2.29332	3.2739	2.2735	2.1785	2.3873	1.9823	0	2.4265	E50
LSM5.hg38.mm10.copy0|g14615|e1287|chr3|76661541|76711916	3274.48	0	0	0	0	0	0	LSM5.10362	4.5835	2.2735	1.4523	1.5915	1.9823	0	0.8088	E50
GM1110.mm10.copy0|g7202|e680|chr14|126925393|126981122	2590.9	0	0	0	0	0	0	GM1110.50981	0.6548	0	0	0	0	0	0	E50
RPL27.hg38.mm10.copy0|g9005|e816|chr16|49103014|49148022	89749.2	0	0	0	0	0	0	RPL27.16230	3.9287	3.0313	3.6308	2.3873	1.9823	1.4612	1.6177	E50
INSM2.hg38.mm10.copy0|g18828|e1800|chr7|96746285|96797077	812.836	0	0	0	0	0	0	INSM2.36918	2.6192	0	0	0	0.9911	0	0.8088	E50
PPM1L.hg38.mm10.copy0|g12728|e1117|chr2|134866789|134932587	2022.3	0	0	0	0	0	0	PPM1L.59672	346.384	340.265	344.198	341.379	342.931	172.417	241.843	E50
BRD7.hg38.mm10.copy0|g13531|e1198|chr20|33586866|33624634	6297.64	0	0	0	0	0	0	BRD7.8160	109.35	63.6577	68.2587	53.3156	49.5566	67.2135	59.8541	E50
A430005L14RIK.mm10.copy0|g94|e3|chr1|2258304|2319968	2404.49	0	0	0	0	0	945.759	A430005L14RIK.16511	0.6548	0	0	0	0	0	0	E50
CD248.hg38.mm10.copy0|g5680|e571|chr14|8934146|8947463	17087.8	0	0	0	0	0	0	CD248.45309	0.6548	0	0	0	0	0	0	E50
DHPS.hg38.mm10.copy0|g10814|e982|chr19|13240727|13292048	228.224	0	0	0	0	0	0	DHPS.49597	1.9644	0.7578	0.7262	0.7958	0	0	0.8088	E50
ZNF627.hg38.copy0|g10669|e981|chr19|10768701|10816012	518.517	0	0	0	0	0	0	ZNF627.17075	64.8241	52.2902	37.7601	32.6259	21.8049	17.534	19.4122	E50
STRADA.hg38.mm10.copy0|g9184|e823|chr16|56882494|57048839	304.21	0	0	0	0	0	0	STRADA.29729	11.7862	9.094	7.9877	7.9575	9.9113	11.6893	10.5149	E50
GM4925.mm10.copy0|g20293|e1991|chr9|17098398|17143640	2676.94	0	0	0	0	0	0	GM4925.38722	46.49	32.5867	44.2955	25.4641	13.8758	5.8447	16.9856	E50
GM4340.mm10.copy0|g9515|e856|chr16|75329352|75356759	3832.47	0	0	0	0	0	0	GM4340.16822	1.9644	0.7578	1.4523	0.7958	0	0	0.8088	E50
BRD2.hg38.mm10.copy0|g15491|e1395|chr4|34799368|34849154	2543.84	0	0	0	0	0	0	BRD2.9720	98.2184	68.9625	96.5788	52.5198	26.7605	35.0679	26.6917	E50
LOC101927314.hg38.copy0|g15826|e1440|chr4|95886133|95931257	3935.41	0	0	0	0	0	0	LOC101927314.58642	19.6437	12.1253	5.8093	8.7533	7.9291	18.9951	4.0442	E50
FBXL7.hg38.mm10.copy0|g16825|e1579|chr6|16962238|17099749	385.388	0	0	0	0	0	0	FBXL7.56683	17.6793	3.0313	3.6308	3.9788	3.9645	1.4612	5.6619	E50
AA619741.mm10.copy0|g7578|e711|chr15|17468972|17659408	1177.59	0	0	0	0	0	0	AA619741.57423	34.049	5.3048	3.6308	3.9788	13.8758	13.1505	29.9271	E50
B3GNT5.hg38.mm10.copy0|g12631|e1102|chr2|110806157|110833067	5178.19	0	0	0	0	0	0	B3GNT5.10962	15.7149	12.8831	11.6185	5.5703	0.9911	0	1.6177	E50
CCDC90B.hg38.mm10.copy0|g6754|e625|chr14|75952272|75989526	1925.45	0	0	0	0	0	0	CCDC90B.12756	2.6192	2.2735	2.1785	1.5915	0.9911	1.4612	1.6177	E50
ZCCHC9.hg38.mm10.copy0|g17052|e1618|chr6|79016854|79043828	858.773	0	0	0	0	0	0	ZCCHC9.16932	10.4766	7.5783	5.8093	6.366	4.9557	2.9223	5.6619	E50
CFAP20.hg38.mm10.copy0|g13653|e1206|chr20|42318448|42346508	4416.14	0	0	0	0	0	0	CFAP20.56797	26.8464	22.7349	18.1539	17.5066	11.8936	5.8447	11.3238	E50
MARCH5.hg38.mm10.copy0|g20593|e2038|chr9|86666884|86673525	23479.4	0	0	0	0	0	0	MARCH5.56890	2.6192	2.2735	2.1785	2.3873	1.9823	0	0.8088	E50
EIF3K.hg38.mm10.copy0|g11205|e998|chr19|33913617|33932757	6398.23	0	0	0	0	0	0	EIF3K.6160	184.651	140.956	94.4003	121.75	111.007	70.1359	119.708	E50
HIST1H1E.hg38.mm10.copy0|g15442|e1393|chr4|26799538|26813748	12990.4	0	0	0	0	0	0	HIST1H1E.41807	43.8709	4.547	6.5354	5.5703	4.9557	0	5.6619	E50
DEDD2.hg38.mm10.copy0|g11377|e1002|chr19|37954910|37991310	2434.93	0	0	0	0	0	0	DEDD2.46339	6.5479	6.0626	3.6308	3.9788	3.9645	4.3835	4.853	E50
SNORA27.hg38.copy0|g9608|e861|chr17|6379242|6439998	947.327	0	0	0	0	0	0	SNORA27.61979	0.6548	0	0	0	0	0	0	E50
CALML4.hg38.mm10.copy0|g18291|e1754|chr7|45490997|45606647	5483.58	0	0	0	0	0	0	CALML4.26420	3.2739	1.5157	2.1785	1.5915	0.9911	1.4612	1.6177	E50
TPX2.hg38.mm10.copy0|g2343|e222|chr10|31591215|31672179	3800.67	0	0	0	0	0	0	TPX2.20494	79.8843	5.3048	3.6308	5.5703	2.9734	2.9223	2.4265	E50
OXA1L.hg38.mm10.copy0|g18710|e1784|chr7|84830252|84846079	21772.7	0	0	0	0	0	0	OXA1L.5678	75.9556	47.7433	42.8432	48.541	64.4235	49.6796	61.4718	E50
AGMAT.hg38.mm10.copy0|g264|e25|chr1|13828273|13890492	0.439816	0.10778	0	0.0731757	0.202482	0	0.202104	AGMAT.468	1.9644	1.5157	0.7262	0.7958	0.9911	0	0.8088	E50
EMC8.hg38.mm10.copy0|g13899|e1224|chr20|70344458|70367702	7605.65	0	0	0	0	0	0	EMC8.8792	4.5835	3.7891	3.6308	3.183	2.9734	1.4612	3.2354	E50
GM14325.mm10.copy0|g10691|e981|chr19|10768701|10816012	518.517	0	0	0	0	0	0	GM14325.39777	26.8464	20.4614	12.3447	15.9151	13.8758	13.1505	16.9856	E50
LAMC1.hg38.mm10.copy0|g1720|e162|chr1|183307337|183416605	1211.25	0	0	0	0	0	0	LAMC1.52540	13.0958	9.8518	7.2616	10.3448	5.9468	8.767	5.6619	E50
NCOA2.hg38.mm10.copy0|g19827|e1911|chr8|68308556|68412288	1579.51	0	0	0	0	0	0	NCOA2.45556	195.782	150.808	145.957	149.602	144.705	100.82	143.974	E50
2900092D14RIK.mm10.copy0|g5379|e555|chr13|100047745|100109744	2600.22	0	0	0	0	0	0	2900092D14RIK.64964	78.5747	63.6577	47.9263	38.1962	23.7872	8.767	26.6917	E50
NOL9.hg38.mm10.copy0|g129|e14|chr1|6606270|6639049	1931.37	0	0	0	0	0	425.352	NOL9.21324	60.8954	57.595	56.6402	55.7028	48.5654	32.1456	40.442	E50
RPL27A.hg38.mm10.copy0|g14227|e1237|chr3|26230544|26302837	314.389	0	0	0	0	0	0	RPL27A.27564	81.8487	36.3758	79.151	37.4005	21.8049	20.4563	29.1182	E50
CBX5.hg38.mm10.copy0|g3645|e329|chr11|52832937|52850331	10307.7	0	0	0	0	0	0	CBX5.8278	266.499	101.549	99.4834	91.5118	102.087	30.6844	101.914	E50
RPL10A.hg38.mm10.copy0|g15528|e1397|chr4|35911466|35977222	2905.6	0	0	0	0	0	0	RPL10A.15473	32.0847	24.2505	18.1539	15.1193	11.8936	7.3058	10.5149	E50
ZFP62.hg38.mm10.copy0|g17801|e1717|chr6|178903285|178947793	464.273	0	0	0	0	0	0	ZFP62.39260	168.281	119.737	98.7573	71.6179	79.2905	100.82	81.6928	E50
HIST1H2BA.hg38.mm10.copy0|g15442|e1393|chr4|26799538|26813748	12990.4	0	0	0	0	0	0	HIST1H2BA.56499	17.0245	1.5157	1.4523	0.7958	0	0	0.8088	E50
EIF2S2.hg38.mm10.copy0|g2280|e221|chr10|30539381|30623051	1231.57	0	0	0	0	0	0	EIF2S2.52334	24.882	22.7349	21.0585	20.6896	17.8404	7.3058	16.9856	E50
ITPA.hg38.mm10.copy0|g2472|e226|chr10|36470544|36513419	1070.5	0	0	0	0	0	0	ITPA.8073	45.1805	40.165	37.7601	27.8514	28.7428	23.3786	26.6917	E50
DET1.hg38.mm10.copy0|g18484|e1770|chr7|67446841|67490836	4304.55	0	0	0	0	0	0	DET1.299	3.9287	2.2735	1.4523	1.5915	0.9911	0	1.6177	E50
CCDC134.hg38.mm10.copy0|g3078|e281|chr10|83554573|83589556	5443.68	0	0	0	0	0	0	CCDC134.16750	3.2739	1.5157	0.7262	0.7958	0.9911	1.4612	1.6177	E50
TRP53BP2.mm10.copy0|g1469|e133|chr1|141748859|141786594	2648.45	0	0	0	0	0	0	TRP53BP2.2856	39.2874	15.1566	15.2493	15.1193	23.7872	21.9175	28.3094	E50
ATAD2.hg38.mm10.copy0|g19996|e1936|chr8|122021832|122131875	885.825	0	0	0	0	0	0	ATAD2.38048	26.1916	2.2735	3.6308	3.9788	1.9823	7.3058	2.4265	E50
CANT1.hg38.mm10.copy0|g9438|e849|chr16|72521294|72570430	2639.62	0	0	0	0	0	0	CANT1.18769	11.1314	9.094	7.9877	7.1618	6.9379	1.4612	6.4707	E50
TSSK4.hg38.mm10.copy0|g18720|e1784|chr7|84830252|84846079	21772.7	0	0	0	0	0	0	TSSK4.62466	1.9644	0.7578	0	0	0	1.4612	0.8088	E50
ZFP105.mm10.copy0|g12476|e1092|chr2|97002483|97030571	2739.88	0	0	0	0	0	0	ZFP105.10901	9.167	6.8205	4.3569	3.9788	2.9734	2.9223	3.2354	E50
PPIAL4F.hg38.copy0|g14539|e1276|chr3|64301285|64416167	587.898	0	0	0	0	0	0	PPIAL4F.36324	9.8218	7.5783	7.2616	6.366	3.9645	0	4.853	E50
FOXN3.hg38.mm10.copy0|g19160|e1835|chr7|151301632|151422772	982.948	0	0	0	0	0	0	FOXN3.19303	206.259	159.902	145.957	137.666	119.927	64.2912	97.0608	E50
POLR3D.hg38.mm10.copy0|g19641|e1880|chr8|22970547|22987607	3644.98	0	0	0	0	0	0	POLR3D.37650	1.9644	1.5157	1.4523	0.7958	0.9911	0	0.8088	E50
KLF3.hg38.mm10.copy0|g16349|e1519|chr5|37773540|37846061	850.93	0	0	0	0	0	0	KLF3.33993	111.969	100.791	91.4957	74.0052	57.4856	32.1456	69.5602	E50
TTF2.hg38.mm10.copy0|g1129|e119|chr1|117896711|117933510	1261.61	0	0	0	0	0	0	TTF2.51441	12.441	0.7578	0	0.7958	0	1.4612	0.8088	E50
ZFP472.mm10.copy0|g10689|e981|chr19|10768701|10816012	518.517	0	0	0	0	0	0	ZFP472.17268	18.9889	8.3361	7.2616	7.9575	8.9202	2.9223	9.7061	E50
PPIH.hg38.mm10.copy0|g639|e62|chr1|41751368|41778705	4658.11	0	0	0	0	0	0	PPIH.37306	1.3096	0.7578	0.7262	0.7958	0	0	0.8088	E50
ZMIZ1.hg38.mm10.copy0|g20453|e2010|chr9|54246788|54290178	7452.02	0	0	0	0	0	0	ZMIZ1.44258	556.571	434.994	425.528	265.782	232.916	77.4417	198.166	E50
BCS1L.hg38.mm10.copy0|g4608|e427|chr12|101565295|101613039	2323.26	0	0	0	0	0	0	BCS1L.34366	2.6192	2.2735	2.1785	1.5915	1.9823	1.4612	1.6177	E50
HDAC1.hg38.mm10.copy0|g498|e49|chr1|31822862|31869392	2225.27	0	0	0	0	0	0	HDAC1.11633	4.5835	0.7578	0	0	0	0	1.6177	E50
SDHAF2.hg38.mm10.copy0|g5891|e575|chr14|12363119|12415658	3719.82	0	0	0	0	0	0	SDHAF2.31058	36.6682	33.3445	23.237	26.2599	33.6985	10.2281	30.7359	E50
GTSE1.hg38.mm10.copy0|g3143|e288|chr10|88008466|88063316	2032.37	0	0	0	0	0	0	GTSE1.38657	0.6548	0	0	0	0	0	0	E50
ELMOD2.hg38.mm10.copy0|g16648|e1549|chr5|139741382|139802574	4154.58	0	0	0	0	0	0	ELMOD2.29106	9.167	4.547	2.9046	2.3873	2.9734	2.9223	3.2354	E50
PARD3.hg38.mm10.copy0|g20342|e1997|chr9|35566130|35601549	1936.7	0	0	0	0	0	0	PARD3.56949	7.8575	2.2735	2.1785	1.5915	1.9823	7.3058	3.2354	E50
NSUN5P2.hg38.copy0|g14427|e1257|chr3|42573432|42579458	32754.1	0	0	0	0	0	0	NSUN5P2.64235	43.2161	34.1023	27.5939	28.6472	33.6985	26.3009	29.1182	E50
DESI2.hg38.mm10.copy0|g1905|e186|chr1|220168216|220254678	3388.35	0	0	0	0	0	0	DESI2.653	40.5969	26.524	23.237	21.4854	17.8404	8.767	13.7503	E50
NSA2.hg38.mm10.copy0|g17004|e1611|chr6|70516160|70592928	1555.48	0	0	0	0	0	0	NSA2.21349	4.5835	3.0313	2.9046	1.5915	1.9823	1.4612	2.4265	E50
WDR73.hg38.mm10.copy0|g18435|e1768|chr7|63199298|63308780	159.059	0	0	0	0	0	0	WDR73.1055	5.2383	2.2735	0.7262	1.5915	1.9823	1.4612	2.4265	E50
MORC2B.mm10.copy0|g2869|e265|chr10|72718735|72768501	1123.48	0	0	0	0	0	0	MORC2B.23737	54.3475	37.1336	32.677	23.8726	20.8138	36.5291	20.221	E50
FAM114A1.hg38.mm10.copy0|g16352|e1519|chr5|37773540|37846061	850.93	0	0	0	0	0	0	FAM114A1.3003	4.5835	0.7578	0.7262	1.5915	0.9911	0	1.6177	E50
SNW1.hg38.mm10.copy0|g19129|e1826|chr7|139335847|139392796	10673.6	0	0	0	0	0	0	SNW1.33926	8.5123	4.547	5.8093	3.9788	2.9734	5.8447	3.2354	E50
LDLRAD3.hg38.mm10.copy0|g6425|e588|chr14|29674898|29723508	1578.23	0	0	0	0	0	0	LDLRAD3.18647	9.167	3.0313	1.4523	0.7958	0.9911	1.4612	4.0442	E50
E2F6.hg38.mm10.copy0|g4910|e473|chr13|11725013|11784745	1038.07	0	0	0	0	0	0	E2F6.15881	7.2027	3.7891	2.9046	3.183	4.9557	5.8447	5.6619	E50
ZNF660.hg38.copy0|g12479|e1092|chr2|97002483|97030571	2739.88	0	0	0	0	0	0	ZNF660.51480	50.4188	26.524	19.6062	11.9363	7.9291	8.767	7.2796	E50
CHAF1A.hg38.mm10.copy0|g10391|e977|chr19|4866658|4900358	977.327	0	0	0	0	0	0	CHAF1A.43541	43.8709	10.6096	7.9877	6.366	4.9557	5.8447	4.853	E50
TIGD7.hg38.copy0|g13178|e1161|chr20|4503350|4523139	466.765	0	0	0	0	0	0	TIGD7.28918	20.9533	19.7036	14.5231	15.9151	16.8492	11.6893	15.368	E50
GSTT3.mm10.copy0|g2763|e257|chr10|65039452|65076099	1209.25	0	0	0	0	0	0	GSTT3.51607	3.9287	1.5157	0	0.7958	0.9911	1.4612	1.6177	E50
ZKSCAN7.hg38.mm10.copy0|g12480|e1092|chr2|97002483|97030571	2739.88	0	0	0	0	0	0	ZKSCAN7.34558	13.0958	7.5783	5.0831	3.183	1.9823	4.3835	1.6177	E50
PTPN21.hg38.mm10.copy0|g19158|e1835|chr7|151301632|151422772	982.948	0	0	0	0	0	0	PTPN21.7496	26.8464	22.7349	18.1539	11.9363	10.9024	21.9175	20.221	E50
PSMA7.hg38.mm10.copy0|g1976|e189|chr10|2823582|2885520	1628.43	0	0	0	0	0	0	PSMA7.54022	5.2383	4.547	5.0831	3.183	3.9645	1.4612	3.2354	E50
RGS3.hg38.mm10.copy0|g7593|e714|chr15|25773750|25821436	2284.81	0	0	0	0	0	0	RGS3.23770	3.9287	0.7578	0.7262	1.5915	0.9911	1.4612	2.4265	E50
BTD.hg38.mm10.copy0|g12865|e1139|chr2|172261730|172289538	747.963	0	0	0	0	0	0	BTD.27312	2.6192	0.7578	0	0	0	0	0	E50
PRPF8.hg38.mm10.copy0|g8276|e783|chr16|1788855|1835500	4764.33	0	0	0	0	0	0	PRPF8.46524	618.776	398.618	275.213	302.387	315.18	236.708	376.11	E50
POMZP3.hg38.copy0|g14427|e1257|chr3|42573432|42579458	32754.1	0	0	0	0	0	0	POMZP3.50588	8.5123	7.5783	7.9877	5.5703	6.9379	2.9223	7.2796	E50
SOX12.hg38.mm10.copy0|g2360|e223|chr10|32402860|32420958	2929.05	0	0	0	0	0	0	SOX12.2614	73.9912	32.5867	22.5108	9.5491	0.9911	0	0	E50
HNRNPLL.hg38.mm10.copy0|g5030|e498|chr13|39671855|39756235	411.499	0	0	0	0	0	0	HNRNPLL.21701	231.141	162.933	134.339	132.095	155.608	159.267	143.165	E50
SEC61B.hg38.mm10.copy1|g7698|e723|chr15|41012066|41289742	299.495	0	0	0	0	0	0	SEC61B.56930	3.9287	3.0313	2.9046	1.5915	0.9911	0	1.6177	E50
UBB.hg38.mm10.copy0|g8507|e791|chr16|16975368|17009378	4287.14	0	0	0	0	0	0	UBB.39248	244.891	137.167	157.576	145.623	167.501	49.6796	195.739	E50
FAM234A.hg38.mm10.copy0|g13033|e1160|chr20|1072405|1158421	2658.39	0	0	0	0	0	0	FAM234A.2427	17.6793	15.9144	13.797	14.3236	8.9202	17.534	11.3238	E50
SERF2.hg38.mm10.copy0|g18119|e1741|chr7|20248498|20485690	361.841	0	0	0	0	0	0	SERF2.21151	52.3831	31.071	32.677	31.8302	33.6985	10.2281	42.0597	E50
DHFR.hg38.mm10.copy1|g1461|e133|chr1|141748859|141786594	2648.45	0	0	0	0	0	0	DHFR.7720	125.719	14.3988	24.6893	16.7108	14.867	10.2281	17.7945	E50
MKRN9P.hg38.copy0|g15039|e1347|chr3|165948173|166059708	723.386	0	0	0	0	0	0	MKRN9P.69909	39.9421	37.1336	37.034	35.809	31.7162	26.3009	26.6917	E50
ZFPM2.hg38.mm10.copy0|g19944|e1929|chr8|104383232|104421847	1985.24	0	0	0	0	0	0	ZFPM2.26020	9.167	2.2735	1.4523	1.5915	3.9645	2.9223	3.2354	E50
KIF4-PS.mm10.copy1|g17561|e1691|chr6|152859469|152926736	1825.15	0	0	0	0	0	0	KIF4-PS.57320	0.6548	0	0	0	0	0	0	E50
AIDA.hg38.mm10.copy0|g1479|e134|chr1|142507993|142557621	779.514	0	0	0	0	0	0	AIDA.7406	18.3341	17.4301	18.1539	15.9151	16.8492	7.3058	12.9414	E50
ATF7IP.hg38.mm10.copy0|g3348|e307|chr11|14932771|14962930	8686.28	0	0	0	0	0	0	ATF7IP.22651	58.931	34.1023	26.8678	23.0769	17.8404	20.4563	16.9856	E50
STON1-GTF2A1L.hg38.copy0|g5081|e506|chr13|48891574|48929576	3416.87	0	0	0	0	0	0	STON1-GTF2A1L.22285	3.9287	1.5157	2.1785	0.7958	0	0	0	E50
ADH1.mm10.copy0|g16562|e1538|chr5|97093797|97250596	1634.93	0	0	0	0	0	0	ADH1.13729	3.2739	1.5157	1.4523	1.5915	0.9911	0	0.8088	E50
GSTT1.hg38.mm10.copy0|g2762|e257|chr10|65039452|65076099	1209.25	0	0	0	0	0	0	GSTT1.17840	1.3096	0	0	0	0	0	0	E50
SETD1B.hg38.mm10.copy0|g4111|e370|chr11|123027103|123076782	1860.41	0	0	0	0	0	0	SETD1B.55316	103.457	93.213	90.7695	73.2094	53.5211	81.8252	55.8099	E50
PYCRL.hg38.mm10.copy0|g20145|e1962|chr8|142719182|142785577	1142.16	0	0	0	0	0	0	PYCRL.35004	9.8218	6.8205	4.3569	4.7745	3.9645	2.9223	5.6619	E50
ZFP91-CNTF.hg38.copy0|g6027|e578|chr14|15817344|15881674	3466.54	0	0	0	0	0	0	ZFP91-CNTF.61964	43.2161	30.3132	36.3078	30.2387	35.6807	39.4514	36.3978	E50
FAM83B.hg38.mm10.copy0|g15708|e1417|chr4|55055989|55136701	1456.88	0	0	0	0	0	0	FAM83B.24049	0.6548	0	0	0	0	0	0	E50
PPP1R3B.hg38.mm10.copy0|g19548|e1868|chr8|11472088|11551475	1259.02	0	0	0	0	0	0	PPP1R3B.12809	1.3096	0.7578	0	0.7958	0.9911	0	0.8088	E50
PAK4.hg38.mm10.copy0|g11205|e998|chr19|33913617|33932757	6398.23	0	0	0	0	0	0	PAK4.38344	25.5368	11.3674	10.8923	7.9575	12.8847	16.0728	22.6475	E50
CMBL.hg38.mm10.copy0|g16803|e1576|chr6|10377017|10395145	9252.95	0	0	0	0	0	0	CMBL.56720	52.3831	13.6409	14.5231	15.9151	22.796	7.3058	26.6917	E50
CKLF-CMTM1.hg38.copy0|g13700|e1210|chr20|50379348|50526812	517.231	0	0	0	0	0	0	CKLF-CMTM1.3796	1.3096	0	0	0	0	0	0	E50
FBXL22.hg38.mm10.copy0|g18220|e1751|chr7|39994094|40058643	3035.82	0	0	0	0	0	0	FBXL22.44039	0.6548	0	0	0	0	0	0	E50
2010315B03RIK.mm10.copy3|g10696|e981|chr19|10768701|10816012	518.517	0	0	0	0	0	0	2010315B03RIK.7273	7.8575	4.547	2.9046	3.183	2.9734	1.4612	4.0442	E50
TLK2.hg38.mm10.copy0|g9179|e822|chr16|55767706|55808884	1075.68	0	0	0	0	0	0	TLK2.45260	67.4433	52.2902	46.474	46.1538	44.6009	46.7572	46.9127	E50
DEPDC4.hg38.copy0|g3864|e352|chr11|99744736|99794299	994.435	0	0	0	0	0	0	DEPDC4.6744	0.6548	0	0	0	0	0	0	E50
RPS3.hg38.mm10.copy0|g6688|e612|chr14|66800908|66837444	436.412	0	0	0	0	0	0	RPS3.14260	214.771	115.19	131.434	112.997	97.1309	49.6796	94.6342	E50
SOX4.hg38.mm10.copy0|g15351|e1386|chr4|21470367|21622661	3945.7	0	0	0	0	0	0	SOX4.20332	487.818	222.044	142.327	74.0052	14.867	1.4612	9.7061	E50
HNRNPH1.hg38.mm10.copy0|g17770|e1716|chr6|177890459|177952345	2668.92	0	0	0	0	0	0	HNRNPH1.16906	563.119	257.662	267.226	201.326	142.723	168.034	139.929	E50
AKAP13.hg38.mm10.copy0|g18423|e1768|chr7|63199298|63308780	159.059	0	0	0	0	0	0	AKAP13.6313	49.764	21.2192	14.5231	18.3024	22.796	36.5291	33.9713	E50
RBM15B.hg38.mm10.copy0|g12336|e1088|chr2|91654877|91692009	1531.81	0	0	0	0	0	0	RBM15B.44612	72.0268	43.1963	32.677	27.0557	17.8404	5.8447	17.7945	E50
RNF216.hg38.mm10.copy0|g14336|e1252|chr3|39458648|39482298	6018.15	0	0	0	0	0	0	RNF216.4418	130.303	92.4552	87.1388	86.7372	92.1752	127.121	94.6342	E50
ZKSCAN1.hg38.mm10.copy0|g14834|e1316|chr3|124448468|124568216	349.735	0	0	0	0	0	0	ZKSCAN1.41898	312.334	184.91	172.099	151.193	169.483	127.121	296.035	E50
CDK8.hg38.mm10.copy0|g9585|e859|chr17|4800717|4845421	2577.99	0	0	0	0	0	0	CDK8.48995	40.5969	28.7975	29.0463	23.8726	24.7783	14.6116	38.0155	E50
NPM1.hg38.mm10.copy3|g17638|e1706|chr6|168744195|168788798	1172.93	0	0	0	0	0	0	NPM1.23052	5.8931	2.2735	2.1785	1.5915	1.9823	1.4612	2.4265	E50
MIR1244-1.hg38.copy1|g5412|e557|chr13|103337185|103389220	18260.3	0	0	0	0	0	0	MIR1244-1.67926	15.0602	5.3048	3.6308	3.183	2.9734	0	5.6619	E50
MIR6073.hg38.copy0|g6513|e597|chr14|49821013|49843546	8376.26	0	0	0	0	0	0	MIR6073.61914	3.2739	1.5157	1.4523	1.5915	0.9911	0	1.6177	E50
GM4305.mm10.copy0|g9515|e856|chr16|75329352|75356759	3832.47	0	0	0	0	0	0	GM4305.34353	1.9644	0.7578	1.4523	0.7958	0	0	0	E50
BC052688.mm10.copy0|g11048|e988|chr19|18797845|18856403	1146.9	0	0	0	0	0	0	BC052688.71278	13.0958	6.8205	4.3569	4.7745	1.9823	2.9223	1.6177	E50
MOB3A.hg38.mm10.copy0|g10306|e974|chr19|2430590|2456283	1406.39	0	0	0	0	0	0	MOB3A.46308	1.9644	0.7578	0.7262	0.7958	0	0	0	E50
SNORA77.hg38.copy0|g2696|e252|chr10|61690668|61735619	3616.94	0	0	0	0	0	0	SNORA77.63676	0.6548	0	0	0	0	0	0	E50
4933417G07RIK.mm10.copy0|g12104|e1045|chr2|55696850|55761591	2950.19	0	0	0	0	0	0	4933417G07RIK.60616	15.0602	10.6096	7.9877	7.1618	5.9468	7.3058	7.2796	E50
RFC4.hg38.mm10.copy0|g12927|e1148|chr2|192399094|192436803	292.485	0	0	0	0	0	0	RFC4.19725	7.2027	3.7891	3.6308	3.183	3.9645	5.8447	2.4265	E50
HSDL1.hg38.mm10.copy0|g13859|e1219|chr20|69213669|69263454	2426.25	0	0	0	0	0	0	HSDL1.48505	51.0736	46.2276	36.3078	18.3024	12.8847	5.8447	13.7503	E50
PIK3R2.hg38.mm10.copy0|g11056|e988|chr19|18797845|18856403	1146.9	0	0	0	0	0	0	PIK3R2.40971	7.2027	0.7578	0.7262	1.5915	0.9911	0	0.8088	E50
VIM.hg38.mm10.copy0|g20293|e1991|chr9|17098398|17143640	2676.94	0	0	0	0	0	0	VIM.46490	49.764	4.547	1.4523	3.9788	2.9734	0	2.4265	E50
SNORD36A.hg38.copy0|g7378|e695|chr15|5315750|5336266	3788.97	0	0	0	0	0	0	SNORD36A.69374	1.3096	0.7578	0	0.7958	0	0	0.8088	E50
CBSL.hg38.copy0|g14091|e1233|chr3|3920993|3960259	3602.86	0	0	0	0	0	0	CBSL.31199	43.2161	17.4301	13.797	13.5278	29.7339	39.4514	35.5889	E50
TBC1D3P1-DHX40P1.hg38.copy0|g9142|e820|chr16|52973858|53009424	1299.02	0	0	0	0	0	0	TBC1D3P1-DHX40P1.57568	5.8931	3.0313	2.1785	2.3873	2.9734	1.4612	3.2354	E50
NEDD4L.hg38.mm10.copy0|g10235|e966|chr18|47946802|47980070	2945.17	0	0	0	0	0	0	NEDD4L.28540	15.7149	12.8831	12.3447	11.9363	9.9113	7.3058	6.4707	E50
USP44.hg38.mm10.copy0|g3840|e349|chr11|96056023|96112139	1283.21	0	0	0	0	0	0	USP44.8075	7.2027	1.5157	0	0.7958	0.9911	1.4612	2.4265	E50
NRARP.hg38.mm10.copy0|g7272|e684|chr15|888426|904492	6366.2	0	0	0	0	0	0	NRARP.3890	238.998	76.5408	80.6033	102.652	62.4413	20.4563	42.8685	E50
FOXP4.hg38.mm10.copy0|g15620|e1410|chr4|42379011|42425271	3294.63	0	0	0	0	0	0	FOXP4.47342	6.5479	0	0	0	1.9823	1.4612	2.4265	E50
UBAC2-AS1.hg38.copy0|g9909|e908|chr17|81578850|81619221	2517.01	0	0	0	0	0	0	UBAC2-AS1.71727	0.6548	0	0	0	0	0	0	E50
BCL2L12.hg38.mm10.copy0|g11573|e1005|chr19|45650406|45688149	1458.83	0	0	0	0	0	0	BCL2L12.50271	0.6548	0	0	0	0	0	0	E50
MRM3.hg38.copy0|g8273|e781|chr16|933683|973440	4607.13	0	0	0	0	0	0	MRM3.23348	3.2739	3.0313	2.9046	2.3873	1.9823	1.4612	2.4265	E50
SP7.hg38.mm10.copy0|g3640|e329|chr11|52832937|52850331	10307.7	0	0	0	0	0	0	SP7.35530	1.9644	0.7578	0	0	0	0	0	E50
R3HCC1L.hg38.mm10.copy0|g20667|e2046|chr9|93810019|93861380	753.84	0	0	0	0	0	0	R3HCC1L.23503	20.2985	11.3674	10.1662	9.5491	11.8936	17.534	10.5149	E50
BCL2.hg38.mm10.copy0|g10250|e968|chr18|52310574|52400421	1315.53	0	0	0	0	0	0	BCL2.37710	1.9644	0.7578	0.7262	0.7958	0.9911	0	1.6177	E50
TMEM163.hg38.mm10.copy0|g4266|e391|chr12|20019129|20086659	1515.57	0	0	0	0	0	0	TMEM163.19885	17.6793	12.8831	10.8923	15.1193	5.9468	0	3.2354	E50
SCO1.hg38.mm10.copy0|g8499|e790|chr16|10050220|10106196	814.559	0	0	0	0	0	0	SCO1.7001	4.5835	3.0313	2.9046	3.183	3.9645	2.9223	4.0442	E50
HP1BP3.hg38.mm10.copy0|g363|e38|chr1|20047586|20095050	1228.53	0	0	0	0	0	0	HP1BP3.10366	9.8218	6.8205	5.8093	4.7745	3.9645	4.3835	3.2354	E50
CEP78.hg38.mm10.copy0|g8103|e762|chr15|93934612|94119732	448.436	0	0	0	0	0	0	CEP78.46479	23.5724	16.6722	10.8923	11.1406	11.8936	21.9175	10.5149	E50
TMEM218.hg38.mm10.copy0|g7149|e664|chr14|117967889|118214678	2131.79	0	0	0	0	0	0	TMEM218.17625	3.2739	3.0313	2.1785	1.5915	1.9823	0	3.2354	E50
MAGOH2P.hg38.copy1|g746|e71|chr1|53015878|53061529	1032.27	0	0	0	0	0	0	MAGOH2P.62511	1.9644	0.7578	0.7262	0.7958	0	0	0.8088	E50
ZFP740.mm10.copy0|g3632|e328|chr11|52352066|52361768	7272.9	0	0	0	0	0	0	ZFP740.14283	41.9065	21.9771	15.2493	15.9151	24.7783	14.6116	21.8387	E50
NACA2.hg38.copy0|g9160|e821|chr16|55036213|55062713	3516.07	0	0	0	0	0	0	NACA2.27206	46.49	34.1023	44.2955	25.4641	12.8847	13.1505	12.9414	E50
C19ORF48.hg38.copy0|g11681|e1005|chr19|45650406|45688149	1458.83	0	0	0	0	0	0	C19ORF48.41081	1.3096	0.7578	0	0	0	0	0	E50
RPF1.hg38.mm10.copy0|g930|e102|chr1|84974222|85021490	2499.43	0	0	0	0	0	0	RPF1.48837	15.7149	9.094	10.1662	6.366	6.9379	8.767	8.0884	E50
WDR5B.hg38.mm10.copy0|g11968|e1027|chr2|44132649|44234928	3433.15	0	0	0	0	0	0	WDR5B.11481	3.9287	1.5157	0.7262	0.7958	0.9911	0	2.4265	E50
HIF1A.hg38.mm10.copy0|g18958|e1813|chr7|123758701|123810047	753.579	0	0	0	0	0	0	HIF1A.3887	237.034	156.113	134.339	124.138	117.945	71.597	106.767	E50
ACVR2B-AS1.hg38.copy0|g12555|e1097|chr2|104797258|104860568	939.919	0	0	0	0	0	0	ACVR2B-AS1.72200	0.6548	0	0	0	0	0	0	E50
CCDC167.hg38.mm10.copy0|g15571|e1403|chr4|38473551|38485057	8087.66	0	0	0	0	0	0	CCDC167.28628	3.9287	3.0313	1.4523	0.7958	0.9911	0	0.8088	E50
CHRAC1.hg38.mm10.copy0|g20038|e1958|chr8|138990373|139244397	936.246	0	0	0	0	0	0	CHRAC1.47142	7.2027	3.0313	2.1785	2.3873	1.9823	1.4612	4.0442	E50
KIF2C.hg38.mm10.copy0|g723|e67|chr1|44194366|44217096	4186.89	0	0	0	0	0	0	KIF2C.24141	176.138	8.3361	2.9046	3.183	0.9911	1.4612	1.6177	E50
PPIA.hg38.mm10.copy0|g15287|e1371|chr4|6719904|6806013	710.499	0	0	0	0	0	0	PPIA.1552	1.3096	0.7578	0.7262	0.7958	0	0	0.8088	E50
ZC3H4.hg38.mm10.copy0|g11524|e1004|chr19|42995808|43069001	2835.35	0	0	0	0	0	0	ZC3H4.9012	142.744	84.8769	101.662	60.4773	54.5122	43.8349	71.1779	E50
LIG3.hg38.mm10.copy0|g8736|e808|chr16|29025776|29072502	1495.96	0	0	0	0	0	0	LIG3.21792	68.7529	32.5867	25.4155	32.6259	22.796	35.0679	23.4563	E50
ZFP869.mm10.copy1|g10731|e981|chr19|10768701|10816012	518.517	0	0	0	0	0	0	ZFP869.22973	1.3096	0.7578	0	0	0	0	0	E50
JRKL.hg38.mm10.copy0|g6806|e636|chr14|88299793|88348253	703.192	0	0	0	0	0	0	JRKL.19355	30.1203	25.0084	25.4155	13.5278	13.8758	7.3058	16.9856	E50
SKP2.hg38.mm10.copy0|g16845|e1585|chr6|37023038|37065889	2896.96	0	0	0	0	0	0	SKP2.19085	118.517	24.2505	23.237	17.5066	18.8315	30.6844	14.5591	E50
MIR15B.hg38.mm10.copy0|g12716|e1117|chr2|134866789|134932587	2022.3	0	0	0	0	0	0	MIR15B.70484	1.3096	0	0	0	0	0	0	E50
LINC00324.hg38.copy0|g8442|e788|chr16|8471049|8527548	443.572	0	0	0	0	0	0	LINC00324.60498	1.9644	1.5157	0.7262	1.5915	0.9911	0	1.6177	E50
KRTCAP2.hg38.mm10.copy0|g1382|e126|chr1|130537991|130561428	10566.9	0	0	0	0	0	0	KRTCAP2.34052	29.4655	25.7662	18.1539	27.0557	16.8492	14.6116	19.4122	E50
CHRNA5.hg38.mm10.copy0|g18385|e1764|chr7|54942109|54987682	3532.94	0	0	0	0	0	0	CHRNA5.25587	19.6437	5.3048	3.6308	17.5066	2.9734	1.4612	7.2796	E50
API5.hg38.mm10.copy0|g6414|e586|chr14|21773646|21823325	2041.4	0	0	0	0	0	0	API5.34595	14.4054	10.6096	11.6185	10.3448	12.8847	10.2281	12.9414	E50
CKAP4.hg38.mm10.copy0|g3881|e353|chr11|105629282|105658017	2742.75	0	0	0	0	0	0	CKAP4.18240	53.6927	34.8602	30.4986	27.0557	22.796	7.3058	18.6033	E50
H2AFY.hg38.mm10.copy0|g17272|e1663|chr6|133172887|133230341	6023.37	0	0	0	0	0	0	H2AFY.21283	77.2651	29.5554	26.1416	25.4641	27.7517	24.8398	25.074	E50
PPP4C.hg38.mm10.copy0|g13478|e1190|chr20|26464497|26525393	783.488	0	0	0	0	0	0	PPP4C.27482	9.167	4.547	5.0831	3.9788	2.9734	4.3835	3.2354	E50
ACOX1.hg38.mm10.copy0|g9380|e836|chr16|69168616|69183688	5041.74	0	0	0	0	0	0	ACOX1.15118	37.9778	35.618	30.4986	31.0344	27.7517	24.8398	32.3536	E50
IFI27.hg38.mm10.copy0|g20521|e2023|chr9|62956546|62998596	1799.59	0	0	0	0	0	0	IFI27.50580	0.6548	0	0	0	0	0	0	E50
IKBIP.hg38.mm10.copy0|g3852|e350|chr11|98558810|98675965	419.493	0	0	0	0	0	0	IKBIP.51190	3.9287	0.7578	0.7262	0.7958	0.9911	0	1.6177	E50
GLTP.hg38.mm10.copy0|g3936|e358|chr11|109957063|109997600	983.156	0	0	0	0	0	0	GLTP.54957	3.2739	1.5157	2.9046	1.5915	0.9911	2.9223	3.2354	E50
CSNK2A1.hg38.mm10.copy0|g2365|e223|chr10|32402860|32420958	2929.05	0	0	0	0	0	0	CSNK2A1.25456	41.2517	32.5867	30.4986	30.2387	22.796	10.2281	20.221	E50
ZNF589.hg38.copy0|g12418|e1091|chr2|95089584|95122954	452.403	0	0	0	0	0	0	ZNF589.49518	8.5123	6.8205	5.8093	4.7745	6.9379	5.8447	4.853	E50
TMEM39A.hg38.mm10.copy0|g11914|e1024|chr2|40135231|40200369	1709.75	0	0	0	0	0	0	TMEM39A.46933	1.3096	0.7578	0	0	0	0	0.8088	E50
CAPRIN1.hg38.mm10.copy0|g6441|e591|chr14|32254243|32485261	351.279	0	0	0	0	0	0	CAPRIN1.25984	44.5257	31.071	24.6893	22.2811	15.8581	7.3058	16.1768	E50
MCL1.hg38.mm10.copy0|g1270|e124|chr1|124940602|124949266	18477.7	0	0	0	0	0	0	MCL1.43642	39.2874	23.4927	18.8801	18.3024	17.8404	8.767	18.6033	E50
RWDD4A.mm10.copy0|g16773|e1568|chr5|183159751|183222455	1071.95	0	0	0	0	0	0	RWDD4A.46866	3.2739	2.2735	2.1785	1.5915	0.9911	1.4612	1.6177	E50
GTF2E1.hg38.mm10.copy0|g11935|e1025|chr2|41749469|41768685	3804.24	0	0	0	0	0	0	GTF2E1.40623	9.8218	6.0626	4.3569	3.183	4.9557	4.3835	7.2796	E50
ARXES1.mm10.copy0|g16758|e1566|chr5|176152018|176172189	10294.7	0	0	0	0	0	0	ARXES1.10358	3.2739	1.5157	1.4523	1.5915	2.9734	0	2.4265	E50
PELI2.hg38.mm10.copy0|g18915|e1808|chr7|119044832|119066650	5002.95	0	0	0	0	0	0	PELI2.15068	36.6682	34.1023	31.9509	24.6684	13.8758	10.2281	12.1326	E50
SNORD28.hg38.copy0|g5839|e575|chr14|12363119|12415658	3719.82	0	0	0	0	0	0	SNORD28.57601	1.3096	0.7578	0	0	0	0	0	E50
ARL2BP.hg38.mm10.copy0|g13635|e1206|chr20|42318448|42346508	4416.14	0	0	0	0	0	0	ARL2BP.56054	68.7529	46.9854	45.7478	34.2174	54.5122	21.9175	51.7657	E50
SUMO2.hg38.mm10.copy0|g9381|e836|chr16|69168616|69183688	5041.74	0	0	0	0	0	0	SUMO2.24404	11.7862	6.8205	6.5354	7.1618	4.9557	1.4612	3.2354	E50
KCNE3.hg38.mm10.copy0|g6692|e612|chr14|66800908|66837444	436.412	0	0	0	0	0	0	KCNE3.32153	1.3096	0.7578	0	0	0	0	0.8088	E50
IDI1.hg38.mm10.copy0|g20174|e1964|chr9|410420|521914	3110.17	0	0	0	0	0	0	IDI1.26882	22.9176	19.7036	13.0708	15.1193	8.9202	4.3835	12.9414	E50
HIST1H1A.hg38.mm10.copy0|g15442|e1393|chr4|26799538|26813748	12990.4	0	0	0	0	0	0	HIST1H1A.10309	325.43	23.4927	20.3324	18.3024	14.867	4.3835	16.1768	E50
GM10052.mm10.copy1|g3645|e329|chr11|52832937|52850331	10307.7	0	0	0	0	0	0	GM10052.67684	26.1916	12.1253	21.0585	8.7533	4.9557	7.3058	4.0442	E50
C19ORF47.hg38.copy0|g11247|e1001|chr19|36263663|36336462	261.4	0	0	0	0	0	0	C19ORF47.9937	0.6548	0	0	0	0	0	0	E50
PTOV1.hg38.mm10.copy0|g11580|e1005|chr19|45650406|45688149	1458.83	0	0	0	0	0	0	PTOV1.18141	48.4544	37.8915	35.5817	27.8514	18.8315	14.6116	20.221	E50
SMARCC1.hg38.mm10.copy0|g12445|e1091|chr2|95089584|95122954	452.403	0	0	0	0	0	0	SMARCC1.38309	250.13	71.236	63.9018	51.724	45.592	86.2087	59.8541	E50
ZNF19.hg38.copy0|g13768|e1213|chr20|56558005|56584824	2474.47	0	0	0	0	0	0	ZNF19.37573	15.0602	13.6409	9.44	7.9575	7.9291	11.6893	8.8972	E50
SNORA4.hg38.copy0|g12930|e1148|chr2|192399094|192436803	292.485	0	0	0	0	0	0	SNORA4.74954	0.6548	0	0	0	0	0	0	E50
COL1A1.hg38.mm10.copy0|g8824|e811|chr16|38481565|38664761	2682.63	0	0	0	0	0	0	COL1A1.35013	3.9287	1.5157	0	0.7958	0	0	0	E50
GJC2.hg38.mm10.copy0|g1436|e130|chr1|138773350|138810698	692.593	0	0	0	0	0	0	GJC2.445	3.2739	3.0313	2.9046	2.3873	0	0	0	E50
FSCN1.hg38.mm10.copy0|g14338|e1252|chr3|39458648|39482298	6018.15	0	0	0	0	0	0	FSCN1.10529	43.8709	36.3758	34.1293	23.8726	25.7694	4.3835	33.1624	E50
ZFP442.mm10.copy0|g10760|e981|chr19|10768701|10816012	518.517	0	0	0	0	0	0	ZFP442.49086	2.6192	1.5157	1.4523	1.5915	0.9911	0	1.6177	E50
DLSTP1.hg38.copy0|g19081|e1824|chr7|137518163|137557611	546.83	0	0	0	0	0	0	DLSTP1.69106	34.7038	31.8288	31.2247	29.4429	27.7517	20.4563	25.074	E50
NTHL1.hg38.mm10.copy0|g13101|e1160|chr20|1072405|1158421	2658.39	0	0	0	0	0	0	NTHL1.23234	3.2739	2.2735	2.9046	2.3873	2.9734	2.9223	3.2354	E50
SNAI3-AS1.hg38.copy0|g13926|e1229|chr20|73831641|73899850	1479.41	0	0	0	0	0	0	SNAI3-AS1.66770	2.6192	2.2735	1.4523	1.5915	0.9911	0	1.6177	E50
LOC440311.hg38.copy0|g11492|e1004|chr19|42995808|43069001	2835.35	0	0	0	0	0	0	LOC440311.57493	22.2628	15.1566	15.2493	9.5491	4.9557	7.3058	6.4707	E50
MRPL11.hg38.mm10.copy0|g5680|e571|chr14|8934146|8947463	17087.8	0	0	0	0	0	0	MRPL11.20772	22.9176	13.6409	13.797	12.7321	16.8492	7.3058	14.5591	E50
PHF12.hg38.mm10.copy0|g8661|e801|chr16|22997980|23024529	6763.81	0	0	0	0	0	0	PHF12.12111	7.2027	5.3048	5.0831	3.9788	2.9734	4.3835	4.0442	E50
TCF7L1.hg38.mm10.copy0|g5240|e536|chr13|86979951|87033210	2245.13	0	0	0	0	0	0	TCF7L1.55639	1.9644	0	0	0	0	0	0	E50
RPL23AP64.hg38.copy1|g6909|e653|chr14|112314572|112386961	640.427	0	0	0	0	0	0	RPL23AP64.64257	0.6548	0	0	0	0	0	0	E50
DHX32.hg38.mm10.copy0|g20886|e2075|chr9|121008448|121049212	4299.21	0	0	0	0	0	0	DHX32.33985	52.3831	43.9541	29.7724	32.6259	31.7162	35.0679	35.5889	E50
FOXG1.hg38.mm10.copy0|g18784|e1789|chr7|90663347|90725674	5913.07	0	0	0	0	0	0	FOXG1.37851	51.0736	24.2505	22.5108	14.3236	8.9202	5.8447	5.6619	E50
IDNK.hg38.mm10.copy0|g8132|e767|chr15|100575893|100661688	2756.3	0	0	0	0	0	0	IDNK.25048	12.441	8.3361	7.9877	6.366	7.9291	10.2281	8.0884	E50
LOC646214.hg38.copy0|g13030|e1159|chr2|204120340|204226485	1890.73	0	0	0	0	0	0	LOC646214.58411	268.464	196.278	203.324	130.504	62.4413	55.5242	110.811	E50
POM121C.hg38.copy0|g14320|e1252|chr3|39458648|39482298	6018.15	0	0	0	0	0	0	POM121C.38249	61.5502	42.4385	58.0925	39.7877	43.6098	23.3786	42.0597	E50
ZFP462.mm10.copy0|g7648|e716|chr15|32508628|32553696	1807.95	0	0	0	0	0	0	ZFP462.30139	45.1805	14.3988	13.797	9.5491	4.9557	8.767	4.853	E50
TRAF3IP2-AS1.hg38.copy0|g16091|e1481|chr4|156379585|156444447	3833.1	0	0	0	0	0	0	TRAF3IP2-AS1.64873	2.6192	2.2735	2.1785	1.5915	0.9911	0	0.8088	E50
KARS.hg38.mm10.copy0|g13817|e1216|chr20|58976338|59019924	281.375	0	0	0	0	0	0	KARS.49038	113.933	94.7287	69.711	63.6604	54.5122	32.1456	54.1923	E50
ZFP952.mm10.copy0|g11052|e988|chr19|18797845|18856403	1146.9	0	0	0	0	0	0	ZFP952.49998	30.7751	26.524	17.4278	19.0981	19.8226	16.0728	19.4122	E50
RPL31-PS12.mm10.copy0|g18735|e1784|chr7|84830252|84846079	21772.7	0	0	0	0	0	0	RPL31-PS12.27799	9.167	5.3048	0	7.1618	0.9911	0	0.8088	E50
RAD23B.hg38.mm10.copy0|g7645|e716|chr15|32508628|32553696	1807.95	0	0	0	0	0	0	RAD23B.31378	5.8931	4.547	5.8093	4.7745	3.9645	1.4612	3.2354	E50
CENPW.hg38.mm10.copy0|g16019|e1473|chr4|141838890|141867250	3619.28	0	0	0	0	0	0	CENPW.17636	3.9287	0	0	0	0	0	0	E50
AP3M1.hg38.mm10.copy0|g20481|e2017|chr9|57927131|57939064	11436.2	0	0	0	0	0	0	AP3M1.50590	204.294	136.409	110.376	103.448	65.4147	33.6068	71.1779	E50
GMEB1.hg38.mm10.copy0|g469|e45|chr1|28613126|28695018	1078.39	0	0	0	0	0	0	GMEB1.28060	15.0602	9.094	7.9877	7.1618	4.9557	4.3835	4.853	E50
TMEM177.hg38.mm10.copy0|g4247|e388|chr12|10494928|10570581	1201.19	0	0	0	0	0	0	TMEM177.52590	34.049	12.8831	5.8093	3.9788	11.8936	2.9223	10.5149	E50
GM7367.mm10.copy0|g9380|e836|chr16|69168616|69183688	5041.74	0	0	0	0	0	0	GM7367.58114	23.5724	13.6409	18.1539	9.5491	8.9202	4.3835	9.7061	E50
TTC30A1.mm10.copy0|g4447|e410|chr12|64617095|64649621	2747.69	0	0	0	0	0	0	TTC30A1.919	3.2739	1.5157	0.7262	0.7958	0.9911	0	1.6177	E50
ZNF397.hg38.copy0|g10115|e942|chr18|23491875|23530663	923.039	0	0	0	0	0	0	ZNF397.46384	4.5835	1.5157	1.4523	0.7958	0.9911	1.4612	2.4265	E50
CCNE1.hg38.mm10.copy0|g11092|e990|chr19|26042867|26129093	1882.82	0	0	0	0	0	0	CCNE1.45919	2.6192	0	0	0.7958	0	0	0.8088	E50
DIAPH3.hg38.mm10.copy0|g9796|e887|chr17|39452415|39502707	1682.5	0	0	0	0	0	0	DIAPH3.20219	34.049	8.3361	2.9046	1.5915	1.9823	1.4612	2.4265	E50
RBM4.hg38.mm10.copy0|g5623|e570|chr14|7525706|7543868	6610.79	0	0	0	0	0	0	RBM4.15791	81.1939	64.4155	45.0217	49.3368	39.6453	80.364	39.6331	E50
TUG1.hg38.mm10.copy0|g2869|e265|chr10|72718735|72768501	1123.48	0	0	0	0	0	0	TUG1.62414	66.7885	53.8059	47.9263	44.5623	25.7694	10.2281	25.8829	E50
RFWD3.hg38.mm10.copy0|g13806|e1215|chr20|58401477|58499634	902.048	0	0	0	0	0	0	RFWD3.19830	17.6793	4.547	3.6308	3.183	4.9557	4.3835	6.4707	E50
GM24572.mm10.copy0|g2685|e252|chr10|61690668|61735619	3616.94	0	0	0	0	0	0	GM24572.69879	1.9644	1.5157	0.7262	0.7958	0	0	0	E50
RBM34.hg38.mm10.copy0|g1882|e182|chr1|211353243|211399588	1979.81	0	0	0	0	0	0	RBM34.61470	1.3096	0.7578	0.7262	0.7958	0	0	0	E50
UBA52.hg38.mm10.copy0|g11064|e988|chr19|18797845|18856403	1146.9	0	0	0	0	0	0	UBA52.2965	23.5724	16.6722	11.6185	13.5278	9.9113	2.9223	8.0884	E50
SEPT2.hg38.mm10.copy0|g4827|e449|chr12|123801470|123823328	3974.42	0	0	0	0	0	0	SEPT2.35810	680.326	322.077	288.284	366.843	402.399	312.689	643.836	E50
C17ORF75.hg38.copy0|g8718|e804|chr16|26510265|26538855	9106.1	0	0	0	0	0	0	C17ORF75.22013	71.372	63.6577	53.0094	55.7028	49.5566	45.2961	50.1481	E50
RB1.hg38.mm10.copy0|g9744|e884|chr17|27638014|27679653	2209.87	0	0	0	0	0	0	RB1.23892	28.8107	15.9144	18.8801	18.3024	19.8226	13.1505	24.2652	E50
HIST1H2BD.hg38.copy0|g15442|e1393|chr4|26799538|26813748	12990.4	0	0	0	0	0	0	HIST1H2BD.43071	31.4299	2.2735	2.9046	1.5915	0.9911	1.4612	1.6177	E50
TNRC18.hg38.mm10.copy0|g14325|e1252|chr3|39458648|39482298	6018.15	0	0	0	0	0	0	TNRC18.26449	285.488	221.286	201.145	174.27	147.679	162.189	138.312	E50
ZNF852.hg38.copy0|g12492|e1093|chr2|98630101|98672906	481.931	0	0	0	0	0	0	ZNF852.50663	10.4766	9.8518	6.5354	4.7745	3.9645	8.767	4.0442	E50
MYL9.hg38.mm10.copy0|g2235|e218|chr10|26626689|26712082	2341.32	0	0	0	0	0	0	MYL9.47690	18.9889	16.6722	10.8923	16.7108	14.867	4.3835	13.7503	E50
METAP2.hg38.mm10.copy0|g3832|e349|chr11|96056023|96112139	1283.21	0	0	0	0	0	0	METAP2.18964	101.492	80.3299	95.1265	73.2094	72.3526	67.2135	81.6928	E50
MTBP.hg38.mm10.copy0|g19985|e1935|chr8|119084485|119147316	360.281	0	0	0	0	0	0	MTBP.5574	12.441	2.2735	1.4523	1.5915	1.9823	7.3058	4.0442	E50
PTGFRN.hg38.mm10.copy0|g1129|e119|chr1|117896711|117933510	1261.61	0	0	0	0	0	0	PTGFRN.55544	114.588	65.1733	87.8649	111.406	75.326	35.0679	92.2077	E50
LYRM2.hg38.mm10.copy0|g15816|e1437|chr4|88280199|88364831	1004.03	0	0	0	0	0	0	LYRM2.51793	41.2517	26.524	25.4155	23.8726	28.7428	18.9951	29.1182	E50
DSEL.hg38.mm10.copy0|g10270|e970|chr18|58308395|58343176	2574.92	0	0	0	0	0	0	DSEL.38327	22.9176	15.1566	18.1539	15.1193	9.9113	1.4612	8.0884	E50
ABCD2.hg38.mm10.copy0|g3383|e312|chr11|37042644|37110715	716.978	0	0	0	0	0	0	ABCD2.8772	130.303	24.2505	43.5694	57.2943	88.2107	86.2087	56.6188	E50
TCP1.hg38.mm10.copy0|g16128|e1485|chr4|159896023|159931990	3030.13	0	0	0	0	0	0	TCP1.34937	11.7862	9.094	11.6185	5.5703	4.9557	2.9223	4.0442	E50
CCDC102A.hg38.mm10.copy0|g13649|e1206|chr20|42318448|42346508	4416.14	0	0	0	0	0	0	CCDC102A.10586	18.3341	3.7891	4.3569	3.9788	3.9645	2.9223	5.6619	E50
HNRNPL.hg38.mm10.copy0|g11205|e998|chr19|33913617|33932757	6398.23	0	0	0	0	0	0	HNRNPL.3795	153.221	77.2986	61.7233	59.6816	67.3969	83.2863	75.2221	E50
CMTM6.hg38.mm10.copy1|g3453|e322|chr11|47483943|47493713	12826.2	0	0	0	0	0	0	CMTM6.27486	1.9644	0.7578	0	0	0	0	1.6177	E50
IQCD.hg38.mm10.copy0|g3976|e362|chr11|112339479|112378387	2678.48	0	0	0	0	0	0	IQCD.1080	3.2739	0	0	0	0	0	0	E50
GM21312.mm10.copy0|g9515|e856|chr16|75329352|75356759	3832.47	0	0	0	0	0	0	GM21312.55799	1.9644	0.7578	1.4523	0.7958	0	0	0	E50
MAP3K13.hg38.mm10.copy0|g12628|e1101|chr2|108272906|108319656	2945.4	0	0	0	0	0	0	MAP3K13.63884	0.6548	0	0	0	0	0	0	E50
CD58.hg38.copy0|g1129|e119|chr1|117896711|117933510	1261.61	0	0	0	0	0	0	CD58.70984	5.2383	0.7578	0.7262	2.3873	1.9823	1.4612	3.2354	E50
SMIM20.hg38.mm10.copy0|g16329|e1515|chr5|25212445|25258429	840.376	0	0	0	0	0	0	SMIM20.48563	0.6548	0	0	0	0	0	0	E50
POLB.hg38.mm10.copy0|g19746|e1891|chr8|42190161|42241373	1194.89	0	0	0	0	0	0	POLB.54062	6.5479	5.3048	2.9046	2.3873	1.9823	2.9223	2.4265	E50
GOLPH3.hg38.mm10.copy0|g16839|e1584|chr6|33133539|33173068	1972.48	0	0	0	0	0	0	GOLPH3.57128	73.9912	62.8998	65.3541	72.4137	68.3881	27.7621	65.516	E50
RPL3.hg38.mm10.copy1|g3000|e275|chr10|80764763|80783133	2103.49	0	0	0	0	0	0	RPL3.24311	100.183	60.6264	49.3786	49.3368	49.5566	26.3009	52.5746	E50
LOXL1.hg38.mm10.copy0|g18319|e1761|chr7|50057212|50097435	1183.32	0	0	0	0	0	0	LOXL1.29227	27.5011	22.7349	16.7016	11.1406	4.9557	1.4612	5.6619	E50
VIM-AS1.hg38.copy0|g20293|e1991|chr9|17098398|17143640	2676.94	0	0	0	0	0	0	VIM-AS1.73498	0.6548	0	0	0	0	0	0	E50
RNASEH1-AS1.hg38.copy0|g4853|e456|chr13|3115137|3206727	4228.61	0	0	0	0	0	0	RNASEH1-AS1.75690	0.6548	0	0	0	0	0	0	E50
LINC00639.hg38.copy0|g20116|e1962|chr8|142719182|142785577	1142.16	0	0	0	0	0	0	LINC00639.64014	5.8931	0.7578	0	0	0	0	0	E50
FLAD1.hg38.mm10.copy0|g1382|e126|chr1|130537991|130561428	10566.9	0	0	0	0	0	0	FLAD1.30492	12.441	7.5783	7.2616	5.5703	6.9379	5.8447	7.2796	E50
TRMT6.hg38.mm10.copy0|g2489|e228|chr10|37805304|37874281	2716.13	0	0	0	0	0	0	TRMT6.44009	1.9644	0.7578	1.4523	0.7958	0.9911	1.4612	0.8088	E50
FBXL12OS.mm10.copy0|g10541|e980|chr19|9840180|9913782	281.921	0	0	0	0	0	0	FBXL12OS.62236	3.2739	2.2735	1.4523	1.5915	0.9911	0	0.8088	E50
NARS2.hg38.mm10.copy0|g6744|e621|chr14|71673364|71682023	13685.1	0	0	0	0	0	0	NARS2.23022	14.4054	9.094	8.7139	8.7533	8.9202	11.6893	8.8972	E50
CDC25B.hg38.mm10.copy0|g2472|e226|chr10|36470544|36513419	1070.5	0	0	0	0	0	0	CDC25B.17147	12.441	3.0313	2.1785	2.3873	1.9823	0	1.6177	E50
USP3.hg38.mm10.copy0|g18228|e1751|chr7|39994094|40058643	3035.82	0	0	0	0	0	0	USP3.46629	15.7149	6.8205	4.3569	3.183	1.9823	2.9223	2.4265	E50
PCGF2.hg38.mm10.copy0|g8907|e815|chr16|45339442|45371709	15293.6	0	0	0	0	0	0	PCGF2.16791	115.243	73.5095	76.2464	46.1538	24.7783	26.3009	23.4563	E50
CENPH.hg38.mm10.copy0|g16947|e1604|chr6|66357850|66438188	723.894	0	0	0	0	0	0	CENPH.53302	15.0602	1.5157	0.7262	0.7958	0	0	0.8088	E50
PMF1-BGLAP.hg38.copy0|g1363|e126|chr1|130537991|130561428	10566.9	0	0	0	0	0	0	PMF1-BGLAP.21362	1.3096	0	0	0	0	0	0	E50
1700029P11RIK.mm10.copy0|g3824|e348|chr11|94058033|94119717	463.662	0	0	0	0	0	0	1700029P11RIK.33352	1.3096	0.7578	0.7262	0.7958	0.9911	0	0.8088	E50
MIR9-2.hg38.mm10.copy0|g17061|e1620|chr6|84666041|84734821	9945.66	0	0	0	0	0	0	MIR9-2.75565	0.6548	0	0	0	0	0	0	E50
AASS.hg38.mm10.copy0|g14922|e1329|chr3|147498014|147586805	1497.14	0	0	0	0	0	0	AASS.5022	15.7149	1.5157	2.1785	3.9788	5.9468	10.2281	6.4707	E50
BMF.hg38.mm10.copy0|g18008|e1737|chr7|16398228|16435249	3497.82	0	0	0	0	0	0	BMF.30188	9.167	4.547	2.1785	3.183	1.9823	0	3.2354	E50
SHISA2.hg38.mm10.copy0|g9583|e859|chr17|4800717|4845421	2577.99	0	0	0	0	0	0	SHISA2.544	208.878	50.7746	21.7847	15.1193	12.8847	2.9223	19.4122	E50
CTNNB1.hg38.mm10.copy0|g12526|e1095|chr2|102456757|102511423	255.327	0	0	0	0	0	0	CTNNB1.49717	51.0736	20.4614	21.7847	31.8302	33.6985	14.6116	29.9271	E50
TAX1BP3.hg38.mm10.copy0|g8335|e786|chr16|2744358|2884312	772.36	0	0	0	0	0	0	TAX1BP3.55693	8.5123	4.547	3.6308	2.3873	1.9823	1.4612	4.0442	E50
LDB1.hg38.mm10.copy0|g20729|e2050|chr9|98387723|98403423	5638.64	0	0	0	0	0	0	LDB1.33227	23.5724	12.1253	10.8923	8.7533	6.9379	7.3058	7.2796	E50
CSDC2.hg38.mm10.copy0|g3077|e281|chr10|83554573|83589556	5443.68	0	0	0	0	0	0	CSDC2.36766	3.2739	1.5157	1.4523	0	0	0	0.8088	E50
LMAN1.hg38.mm10.copy0|g10237|e966|chr18|47946802|47980070	2945.17	0	0	0	0	0	0	LMAN1.31034	248.82	176.574	151.041	119.363	136.776	78.9028	184.415	E50
CDCA4.hg38.mm10.copy0|g19414|e1854|chr7|166923788|166948665	7029.36	0	0	0	0	0	0	CDCA4.40743	3.2739	0.7578	0	0	0	0	0	E50
TAF11.hg38.mm10.copy0|g15528|e1397|chr4|35911466|35977222	2905.6	0	0	0	0	0	0	TAF11.12584	1.3096	0.7578	0.7262	0.7958	0.9911	0	0.8088	E50
PLEKHG2.hg38.mm10.copy0|g11232|e1000|chr19|34421165|34463370	2148.96	0	0	0	0	0	0	PLEKHG2.29090	56.9667	34.1023	27.5939	16.7108	1.9823	4.3835	4.0442	E50
FAM104A.hg38.mm10.copy0|g9278|e830|chr16|65851253|65875950	6222.6	0	0	0	0	0	0	FAM104A.21730	23.5724	19.7036	16.7016	13.5278	15.8581	10.2281	18.6033	E50
MIR17.hg38.mm10.copy0|g9875|e900|chr17|72868850|72941605	982.484	0	0	0	0	0	0	MIR17.58551	1.3096	0.7578	0	0	0	0	0	E50
NEUROD6.hg38.mm10.copy0|g14653|e1289|chr3|77585190|77606022	7025.29	0	0	0	0	0	0	NEUROD6.37785	44.5257	39.4071	31.9509	17.5066	4.9557	0	4.0442	E50
TMEM80.hg38.mm10.copy0|g5521|e565|chr14|1233237|1248468	2656.97	0	0	0	0	0	0	TMEM80.37214	4.5835	2.2735	2.1785	3.183	1.9823	0	4.0442	E50
EXOSC7.hg38.mm10.copy0|g12469|e1092|chr2|97002483|97030571	2739.88	0	0	0	0	0	0	EXOSC7.66689	17.0245	12.1253	11.6185	11.9363	15.8581	16.0728	14.5591	E50
HIST1H2AE.hg38.mm10.copy0|g15442|e1393|chr4|26799538|26813748	12990.4	0	0	0	0	0	0	HIST1H2AE.18028	193.818	37.8915	96.5788	27.8514	16.8492	1.4612	8.8972	E50
CDK1.hg38.mm10.copy0|g20571|e2034|chr9|72911206|72957879	2134.18	0	0	0	0	0	0	CDK1.33093	14.4054	0	0	0	0	0	0.8088	E50
SHB.hg38.mm10.copy0|g7770|e726|chr15|45638312|45750168	2307.37	0	0	0	0	0	0	SHB.16380	10.4766	7.5783	2.9046	1.5915	1.9823	1.4612	2.4265	E50
MED30.hg38.mm10.copy0|g19965|e1933|chr8|117019285|117100439	625.756	0	0	0	0	0	0	MED30.7230	11.7862	4.547	5.8093	3.183	3.9645	1.4612	4.0442	E50
MIR17HG.hg38.mm10.copy0|g9875|e900|chr17|72868850|72941605	982.484	0	0	0	0	0	0	MIR17HG.61875	367.991	163.691	82.0557	28.6472	18.8315	7.3058	32.3536	E50
PPIAP30.hg38.copy0|g14539|e1276|chr3|64301285|64416167	587.898	0	0	0	0	0	0	PPIAP30.71284	47.1448	35.618	36.3078	33.4217	20.8138	5.8447	23.4563	E50
AKR1B1.hg38.copy0|g15014|e1345|chr3|160143712|160188485	606.874	0	0	0	0	0	0	AKR1B1.35556	11.7862	9.094	6.5354	7.1618	6.9379	4.3835	8.8972	E50
GM7134.mm10.copy0|g9094|e817|chr16|50929213|50971781	3004.01	0	0	0	0	0	0	GM7134.67542	22.2628	0	0	0	0	0	0	E50
OXLD1.hg38.mm10.copy0|g9531|e856|chr16|75329352|75356759	3832.47	0	0	0	0	0	0	OXLD1.61887	0.6548	0	0	0	0	0	0	E50
RBM6.hg38.mm10.copy0|g12371|e1089|chr2|92070196|92085894	15247.4	0	0	0	0	0	0	RBM6.52012	26.1916	20.4614	10.8923	19.8939	7.9291	4.3835	8.8972	E50
DCAF5.hg38.mm10.copy0|g19010|e1816|chr7|130237383|130352517	3686.04	0	0	0	0	0	0	DCAF5.43788	37.323	33.3445	31.2247	35.809	28.7428	35.0679	29.1182	E50
CHRNA3.hg38.mm10.copy0|g18391|e1765|chr7|55187519|55213061	908.176	0	0	0	0	0	0	CHRNA3.6389	8.5123	0.7578	4.3569	7.9575	0.9911	0	0	E50
RPS19-PS3.mm10.copy0|g11321|e1002|chr19|37954910|37991310	2434.93	0	0	0	0	0	0	RPS19-PS3.74666	5.8931	3.7891	2.1785	2.3873	0.9911	0	1.6177	E50
CDC20.hg38.mm10.copy0|g669|e63|chr1|42438516|42472771	2359.67	0	0	0	0	0	0	CDC20.21949	10.4766	0	0	0	0	0	0	E50
LOC101929089.hg38.copy0|g6930|e653|chr14|112314572|112386961	640.427	0	0	0	0	0	0	LOC101929089.73110	0.6548	0	0	0	0	0	0	E50
KHDRBS1.hg38.mm10.copy0|g533|e49|chr1|31822862|31869392	2225.27	0	0	0	0	0	0	KHDRBS1.47060	32.0847	18.9457	15.2493	11.9363	9.9113	7.3058	10.5149	E50
SCRT2.hg38.mm10.copy0|g2379|e224|chr10|34044286|34080292	460.936	0	0	0	0	0	0	SCRT2.54924	15.0602	3.0313	2.1785	0.7958	0	0	0	E50
CRNKL1.hg38.mm10.copy0|g2547|e244|chr10|53527164|53600900	2023.89	0	0	0	0	0	0	CRNKL1.34526	15.0602	11.3674	10.1662	7.1618	6.9379	8.767	9.7061	E50
MTF2.hg38.mm10.copy0|g983|e107|chr1|94275482|94291363	1215.75	0	0	0	0	0	0	MTF2.39195	19.6437	12.8831	11.6185	11.9363	10.9024	17.534	8.0884	E50
AMIGO3.hg38.mm10.copy0|g12371|e1089|chr2|92070196|92085894	15247.4	0	0	0	0	0	0	AMIGO3.9126	4.5835	4.547	3.6308	3.183	1.9823	1.4612	4.0442	E50
ZNF451.hg38.copy0|g15717|e1418|chr4|57796080|57851666	1532.41	0	0	0	0	0	0	ZNF451.38015	282.869	275.092	243.262	200.53	156.599	157.806	137.503	E50
SNORA10.hg38.copy0|g13154|e1160|chr20|1072405|1158421	2658.39	0	0	0	0	0	0	SNORA10.62438	3.2739	2.2735	1.4523	0.7958	0	1.4612	1.6177	E50
FAM86JP.hg38.copy0|g13289|e1164|chr20|6024095|6095601	1144.9	0	0	0	0	0	0	FAM86JP.61774	5.2383	1.5157	2.1785	0.7958	1.9823	1.4612	0.8088	E50
QARS.hg38.mm10.copy0|g12386|e1090|chr2|92795849|92862933	597.942	0	0	0	0	0	0	QARS.31897	151.911	117.464	79.151	104.244	77.3082	141.733	76.8398	E50
PCBD2.hg38.mm10.copy0|g17259|e1661|chr6|131684733|131701088	6065.39	0	0	0	0	0	0	PCBD2.55358	2.6192	2.2735	2.1785	1.5915	0.9911	1.4612	1.6177	E50
HNRNPU.hg38.mm10.copy0|g1908|e187|chr1|220410158|220463488	1161.17	0	0	0	0	0	0	HNRNPU.18025	876.763	431.205	578.747	385.145	312.206	498.257	355.081	E50
IGDCC3.hg38.mm10.copy0|g18255|e1752|chr7|42751405|42869023	1540.4	0	0	0	0	0	0	IGDCC3.15428	36.6682	26.524	13.0708	9.5491	4.9557	5.8447	4.853	E50
WBSCR22.hg38.mm10.copy0|g14428|e1257|chr3|42573432|42579458	32754.1	0	0	0	0	0	0	WBSCR22.27808	6.5479	3.7891	3.6308	3.9788	4.9557	2.9223	6.4707	E50
FBXO21.hg38.mm10.copy0|g4001|e363|chr11|116482788|116545708	811.001	0	0	0	0	0	0	FBXO21.12325	17.0245	16.6722	13.0708	12.7321	15.8581	10.2281	15.368	E50
PTCD2.hg38.mm10.copy0|g16980|e1610|chr6|69133908|69178755	967.478	0	0	0	0	0	0	PTCD2.15513	28.8107	17.4301	14.5231	15.9151	18.8315	14.6116	20.221	E50
RBMX.hg38.mm10.copy1|g965|e105|chr1|88635207|88665327	894.028	0	0	0	0	0	0	RBMX.30961	749.734	369.063	254.881	205.305	136.776	125.66	194.93	E50
AKR1B3.mm10.copy0|g15014|e1345|chr3|160143712|160188485	606.874	0	0	0	0	0	0	AKR1B3.23830	14.4054	11.3674	8.7139	8.7533	8.9202	5.8447	11.3238	E50
DYRK3.hg38.mm10.copy0|g1566|e149|chr1|160024169|160076184	834.837	0	0	0	0	0	0	DYRK3.25424	4.5835	3.7891	3.6308	3.183	1.9823	0	0.8088	E50
MIR6783.hg38.copy0|g9093|e817|chr16|50929213|50971781	3004.01	0	0	0	0	0	0	MIR6783.69430	1.9644	0	0	0	0	0	0	E50
SREK1IP1.hg38.mm10.copy0|g16931|e1600|chr6|63933464|64004367	621.672	0	0	0	0	0	0	SREK1IP1.40684	78.5747	52.2902	61.7233	44.5623	46.5832	20.4563	27.5005	E50
DPF2.hg38.mm10.copy0|g5703|e571|chr14|8934146|8947463	17087.8	0	0	0	0	0	0	DPF2.34310	5.2383	2.2735	2.1785	1.5915	1.9823	2.9223	4.0442	E50
RBX1.hg38.mm10.copy0|g3077|e281|chr10|83554573|83589556	5443.68	0	0	0	0	0	0	RBX1.621	6.5479	6.0626	3.6308	4.7745	4.9557	1.4612	5.6619	E50
PPAT.hg38.mm10.copy0|g16472|e1529|chr5|77949420|77999738	1191.5	0	0	0	0	0	0	PPAT.54540	83.813	59.1107	61.7233	51.724	30.7251	17.534	26.6917	E50
TNRC18P1.hg38.copy0|g14326|e1252|chr3|39458648|39482298	6018.15	0	0	0	0	0	0	TNRC18P1.63896	17.6793	11.3674	10.8923	8.7533	5.9468	16.0728	5.6619	E50
RPSAP9.hg38.copy4|g9074|e817|chr16|50929213|50971781	3004.01	0	0	0	0	0	0	RPSAP9.58487	2.6192	2.2735	2.1785	2.3873	0.9911	0	1.6177	E50
TSPAN3.hg38.mm10.copy0|g18369|e1764|chr7|54942109|54987682	3532.94	0	0	0	0	0	0	TSPAN3.31570	226.557	147.777	124.173	161.538	195.253	35.0679	173.092	E50
SLC25A20.hg38.mm10.copy0|g12390|e1090|chr2|92795849|92862933	597.942	0	0	0	0	0	0	SLC25A20.29635	4.5835	3.7891	2.9046	3.183	1.9823	1.4612	2.4265	E50
GM4907.mm10.copy0|g14899|e1327|chr3|141875441|141991592	282.187	0	0	0	0	0	0	GM4907.14077	0.6548	0	0	0	0	0	0	E50
HLTF.hg38.mm10.copy0|g12718|e1117|chr2|134866789|134932587	2022.3	0	0	0	0	0	0	HLTF.16636	26.1916	23.4927	16.7016	15.9151	14.867	20.4563	16.1768	E50
CREB1.hg38.mm10.copy0|g4545|e421|chr12|88972695|88993766	5859.34	0	0	0	0	0	0	CREB1.14145	68.7529	43.9541	41.3909	28.6472	28.7428	20.4563	26.6917	E50
ZWILCH.hg38.mm10.copy0|g18244|e1752|chr7|42751405|42869023	1540.4	0	0	0	0	0	0	ZWILCH.2000	28.8107	9.094	13.0708	14.3236	11.8936	8.767	10.5149	E50
MSH2.hg38.mm10.copy0|g5076|e506|chr13|48891574|48929576	3416.87	0	0	0	0	0	0	MSH2.50247	19.6437	9.094	6.5354	6.366	6.9379	7.3058	5.6619	E50
HJURP.hg38.mm10.copy0|g4745|e438|chr12|117070102|117117778	593.086	0	0	0	0	0	0	HJURP.4551	7.2027	0	0	0	0	0	0	E50
PROSER2.hg38.mm10.copy0|g20249|e1981|chr9|11025886|11083322	3314.17	0	0	0	0	0	0	PROSER2.22819	7.8575	2.2735	2.1785	7.1618	0.9911	0	0	E50
GSTM7.mm10.copy0|g1099|e117|chr1|111616970|111634257	2369.58	0	0	0	0	0	0	GSTM7.48480	4.5835	3.0313	3.6308	2.3873	3.9645	2.9223	3.2354	E50
RPL21P28.hg38.copy6|g18925|e1808|chr7|119044832|119066650	5002.95	0	0	0	0	0	0	RPL21P28.63523	11.7862	8.3361	5.8093	6.366	5.9468	1.4612	3.2354	E50
HMGA2.hg38.mm10.copy0|g3723|e333|chr11|65468036|65505699	2570.57	0	0	0	0	0	0	HMGA2.51955	136.851	0.7578	0.7262	2.3873	0	0	0.8088	E50
TUBB2B.hg38.mm10.copy0|g15264|e1364|chr4|3149558|3157764	12255.5	0	0	0	0	0	0	TUBB2B.1429	141.435	107.612	119.09	120.955	85.2373	29.2233	88.9724	E50
ADSL.hg38.mm10.copy0|g3014|e277|chr10|82183699|82232471	1984.13	0	0	0	0	0	0	ADSL.41763	39.9421	37.1336	27.5939	32.6259	25.7694	35.0679	21.0298	E50
TMEFF1.hg38.mm10.copy0|g7688|e720|chr15|38296336|38361502	500.053	0	0	0	0	0	0	TMEFF1.18813	20.2985	18.9457	18.8801	11.9363	8.9202	4.3835	16.1768	E50
PPIAL4D.hg38.copy0|g14539|e1276|chr3|64301285|64416167	587.898	0	0	0	0	0	0	PPIAL4D.31054	7.8575	6.0626	6.5354	5.5703	2.9734	0	4.0442	E50
ZFP69B.hg38.copy0|g625|e59|chr1|40700712|40735182	7011.24	0	0	0	0	0	0	ZFP69B.29010	58.2762	46.2276	33.4032	25.4641	11.8936	16.0728	8.8972	E50
GNG5.hg38.mm10.copy0|g940|e102|chr1|84974222|85021490	2499.43	0	0	0	0	0	0	GNG5.618	5.2383	0.7578	1.4523	0.7958	0.9911	0	0.8088	E50
CHST10.hg38.mm10.copy0|g5341|e546|chr13|95412982|95424960	7003.54	0	0	0	0	0	0	CHST10.46174	199.711	181.121	137.97	144.827	84.2462	109.587	77.6486	E50
MKRN1.hg38.mm10.copy0|g15038|e1347|chr3|165948173|166059708	723.386	0	0	0	0	0	0	MKRN1.6474	230.486	225.075	201.145	199.734	176.421	109.587	145.591	E50
ZFP418.mm10.copy0|g11734|e1007|chr19|52179387|52355459	1513.63	0	0	0	0	0	0	ZFP418.25067	1.9644	0.7578	0.7262	0.7958	0	0	0.8088	E50
ZNF217.hg38.copy0|g2021|e197|chr10|10498479|10515600	8122.52	0	0	0	0	0	0	ZNF217.38959	1.3096	0	0	0	0	0	0	E50
KPNA2.hg38.mm10.copy0|g9254|e826|chr16|60957577|61188052	984.534	0	0	0	0	0	0	KPNA2.15788	135.541	25.0084	21.7847	26.2599	15.8581	10.2281	12.9414	E50
ZFP120.mm10.copy0|g11041|e988|chr19|18797845|18856403	1146.9	0	0	0	0	0	0	ZFP120.17784	3.2739	3.0313	1.4523	1.5915	1.9823	0	1.6177	E50
UGGT1.hg38.mm10.copy0|g4221|e385|chr12|2089404|2202935	2953.14	0	0	0	0	0	0	UGGT1.18932	123.1	97.0022	87.1388	86.7372	76.3171	103.743	67.1337	E50
PIH1D1.hg38.mm10.copy0|g11562|e1005|chr19|45650406|45688149	1458.83	0	0	0	0	0	0	PIH1D1.29478	12.441	6.8205	4.3569	4.7745	3.9645	10.2281	4.853	E50
DCTN3.hg38.mm10.copy0|g7903|e731|chr15|49745883|49762927	5168.2	0	0	0	0	0	0	DCTN3.47075	734.019	578.982	535.177	528.381	550.078	225.019	448.097	E50
PCBP3.hg38.mm10.copy0|g14023|e1230|chr3|1546455|1616474	901.946	0	0	0	0	0	0	PCBP3.11484	15.0602	7.5783	5.0831	5.5703	5.9468	4.3835	6.4707	E50
MRPS10.hg38.mm10.copy0|g15619|e1410|chr4|42379011|42425271	3294.63	0	0	0	0	0	0	MRPS10.27374	6.5479	4.547	3.6308	3.9788	5.9468	2.9223	6.4707	E50
ZIC1.hg38.mm10.copy0|g12786|e1129|chr2|154359913|154372010	21776.1	0	0	0	0	0	0	ZIC1.41989	102.147	13.6409	11.6185	14.3236	16.8492	5.8447	21.0298	E50
ZNF621.hg38.copy0|g12548|e1096|chr2|102525737|102617659	301.874	0	0	0	0	0	0	ZNF621.48144	9.167	6.8205	4.3569	3.183	3.9645	7.3058	5.6619	E50
TMEM69.hg38.mm10.copy0|g9837|e895|chr17|59051124|59074990	388.882	0	0	0	0	0	0	TMEM69.38052	3.2739	2.2735	2.1785	1.5915	0.9911	0	1.6177	E50
SLC25A39.hg38.mm10.copy0|g9110|e817|chr16|50929213|50971781	3004.01	0	0	0	0	0	0	SLC25A39.783	55.0023	50.0167	48.6525	53.3156	48.5654	49.6796	50.9569	E50
UBA2.hg38.mm10.copy0|g11132|e996|chr19|29830552|29931050	1543.58	0	0	0	0	0	0	UBA2.43879	125.719	67.4468	58.0925	62.0689	66.4058	58.4465	62.2807	E50
ZNF462.hg38.copy0|g7647|e716|chr15|32508628|32553696	1807.95	0	0	0	0	0	0	ZNF462.2418	622.05	199.309	189.527	140.849	76.3171	132.966	76.0309	E50
4931406C07RIK.mm10.copy0|g6787|e635|chr14|85401833|85458689	796.569	0	0	0	0	0	0	4931406C07RIK.4467	0.6548	0	0	0	0	0	0	E50
TMEM98.hg38.mm10.copy0|g8720|e804|chr16|26510265|26538855	9106.1	0	0	0	0	0	0	TMEM98.50863	7.2027	0.7578	0	0	0	0	3.2354	E50
EIF2S1.hg38.mm10.copy0|g19014|e1816|chr7|130237383|130352517	3686.04	0	0	0	0	0	0	EIF2S1.46419	85.7774	77.2986	66.8064	68.4349	70.3703	48.2184	54.1923	E50
PTGDR.hg38.mm10.copy0|g18880|e1804|chr7|113811221|113876268	2141.51	0	0	0	0	0	0	PTGDR.19066	1.3096	0.7578	0	0	0.9911	0	0	E50
MYEOV2.mm10.copy0|g4797|e445|chr12|122958846|122988033	5681.97	0	0	0	0	0	0	MYEOV2.5514	5.8931	3.0313	5.8093	4.7745	3.9645	1.4612	4.853	E50
BCL11A.hg38.mm10.copy0|g5136|e525|chr13|60709822|60735564	3112.11	0	0	0	0	0	0	BCL11A.39451	40.5969	9.8518	10.1662	7.9575	5.9468	1.4612	3.2354	E50
NEUROD2.hg38.mm10.copy0|g8957|e815|chr16|45339442|45371709	15293.6	0	0	0	0	0	0	NEUROD2.3238	96.9088	73.5095	47.9263	27.8514	20.8138	2.9223	13.7503	E50
GM15421.mm10.copy0|g12685|e1110|chr2|122396195|122608756	836.196	0	0	0	0	0	0	GM15421.68006	0.6548	0	0	0	0	0	0	E50
MYBL2.hg38.mm10.copy0|g2163|e209|chr10|20506188|20538771	372.024	0	0	0	0	0	0	MYBL2.22327	8.5123	0	0	0	0	0	0	E50
IDH1.hg38.mm10.copy0|g4551|e422|chr12|89009684|89044231	3099.78	0	0	0	0	0	0	IDH1.22165	13.0958	8.3361	7.2616	8.7533	7.9291	5.8447	6.4707	E50
PRRC1.hg38.mm10.copy0|g17190|e1655|chr6|125028693|125087255	857.401	0	0	0	0	0	0	PRRC1.13469	98.8732	75.783	56.6402	38.992	27.7517	23.3786	29.1182	E50
GT(ROSA)26SOR.mm10.copy0|g12133|e1046|chr2|57071214|57129834	1790.67	0	0	0	0	0	0	GT(ROSA)26SOR.74268	0.6548	0	0	0	0	0	0	E50
SNORA105B.hg38.copy0|g12785|e1128|chr2|149442873|149479310	2337.1	0	0	0	0	0	0	SNORA105B.72026	26.8464	12.8831	11.6185	12.7321	13.8758	2.9223	12.9414	E50
KBTBD11-OT1.hg38.copy0|g19436|e1858|chr8|1633771|1718354	1218.97	0	0	0	0	0	0	KBTBD11-OT1.61152	1.9644	0.7578	0.7262	0.7958	0.9911	1.4612	1.6177	E50
GSTZ1.hg38.mm10.copy0|g19127|e1826|chr7|139335847|139392796	10673.6	0	0	0	0	0	0	GSTZ1.51631	5.2383	2.2735	0.7262	1.5915	0.9911	2.9223	3.2354	E50
NIPA2.hg38.mm10.copy0|g17813|e1718|chr7|2803|58924	1551.02	0	0	0	0	0	0	NIPA2.6677	9.167	7.5783	7.9877	7.9575	8.9202	1.4612	8.0884	E50
GJC1.hg38.mm10.copy0|g9054|e817|chr16|50929213|50971781	3004.01	0	0	0	0	0	0	GJC1.41606	26.8464	25.0084	23.9632	17.5066	0.9911	0	0.8088	E50
LCLAT1.hg38.mm10.copy0|g5002|e496|chr13|31106449|31136534	958.517	0	0	0	0	0	0	LCLAT1.27045	41.9065	40.165	39.9386	39.7877	24.7783	20.4563	21.0298	E50
NINL.hg38.mm10.copy0|g2590|e248|chr10|58339269|58419701	270.29	0	0	0	0	0	0	NINL.26929	35.3586	25.0084	12.3447	5.5703	1.9823	20.4563	2.4265	E50
IAH1.hg38.mm10.copy0|g4894|e470|chr13|10346158|10414386	4097.94	0	0	0	0	0	0	IAH1.15210	13.7506	12.1253	10.1662	11.9363	12.8847	8.767	13.7503	E50
SLC7A10.hg38.mm10.copy0|g11132|e996|chr19|29830552|29931050	1543.58	0	0	0	0	0	0	SLC7A10.47644	4.5835	1.5157	2.9046	3.183	2.9734	4.3835	1.6177	E50
MATR3.hg38.mm10.copy0|g17319|e1665|chr6|136326704|136349442	3543.76	0	0	0	0	0	0	MATR3.40593	660.028	621.42	579.473	541.113	511.424	416.432	402.802	E50
MIR7112.hg38.copy0|g20137|e1962|chr8|142719182|142785577	1142.16	0	0	0	0	0	0	MIR7112.73872	2.6192	2.2735	1.4523	1.5915	0.9911	0	1.6177	E50
MSRB1.hg38.mm10.copy0|g13094|e1160|chr20|1072405|1158421	2658.39	0	0	0	0	0	0	MSRB1.29454	1.3096	0.7578	0.7262	0.7958	0.9911	0	0.8088	E50
PDCL3P4.hg38.copy1|g5341|e546|chr13|95412982|95424960	7003.54	0	0	0	0	0	0	PDCL3P4.64788	3.2739	0.7578	0.7262	0.7958	1.9823	0	2.4265	E50
RPLP0.hg38.mm10.copy1|g4019|e366|chr11|120267592|120308656	1318.36	0	0	0	0	0	0	RPLP0.25404	325.43	274.334	167.016	196.551	73.3437	16.0728	76.8398	E50
SDE2.hg38.mm10.copy0|g1451|e132|chr1|140160688|140187656	4136.36	0	0	0	0	0	0	SDE2.27842	15.7149	9.8518	12.3447	8.7533	10.9024	10.2281	14.5591	E50
MDK.hg38.mm10.copy1|g6379|e581|chr14|20001348|20072898	2586.67	0	0	0	0	0	0	MDK.5997	0.6548	0	0	0	0	0	0	E50
C11ORF98.hg38.copy1|g5839|e575|chr14|12363119|12415658	3719.82	0	0	0	0	0	0	C11ORF98.56508	3.2739	1.5157	0.7262	0.7958	0.9911	1.4612	1.6177	E50
MMP15.hg38.mm10.copy0|g13642|e1206|chr20|42318448|42346508	4416.14	0	0	0	0	0	0	MMP15.21064	13.0958	12.1253	7.9877	3.9788	0.9911	0	1.6177	E50
RWDD4.hg38.copy0|g16771|e1568|chr5|183159751|183222455	1071.95	0	0	0	0	0	0	RWDD4.44651	18.9889	12.8831	15.2493	9.5491	9.9113	10.2281	10.5149	E50
NHLRC3.hg38.mm10.copy0|g9671|e872|chr17|18673713|18752645	558.22	0	0	0	0	0	0	NHLRC3.55396	4.5835	3.7891	2.9046	2.3873	3.9645	2.9223	4.0442	E50
TRMT13.hg38.mm10.copy0|g1029|e115|chr1|100401207|100424449	2403.52	0	0	0	0	0	0	TRMT13.41308	0.6548	0	0	0	0	0	0	E50
MSI1.hg38.mm10.copy0|g4024|e366|chr11|120267592|120308656	1318.36	0	0	0	0	0	0	MSI1.27717	49.1092	37.1336	31.2247	33.4217	35.6807	37.9903	38.8243	E50
LOC642361.hg38.copy0|g4218|e385|chr12|2089404|2202935	2953.14	0	0	0	0	0	0	LOC642361.68115	5.8931	3.7891	3.6308	2.3873	0.9911	0	1.6177	E50
MRPL32.hg38.mm10.copy0|g14564|e1277|chr3|65042683|65098209	3301.18	0	0	0	0	0	0	MRPL32.50848	12.441	9.8518	8.7139	7.9575	10.9024	4.3835	8.8972	E50
E2F1.hg38.mm10.copy0|g2284|e221|chr10|30539381|30623051	1231.57	0	0	0	0	0	0	E2F1.45909	11.1314	0	0	0	0	0	0.8088	E50
GLO1.hg38.mm10.copy0|g15576|e1406|chr4|39181872|39216290	1863.78	0	0	0	0	0	0	GLO1.37539	187.27	76.5408	81.3295	100.265	149.661	64.2912	165.812	E50
RPS19.hg38.mm10.copy2|g11388|e1002|chr19|37954910|37991310	2434.93	0	0	0	0	0	0	RPS19.11340	151.256	109.885	55.914	57.2943	28.7428	11.6893	36.3978	E50
MTERF4.hg38.mm10.copy0|g4803|e445|chr12|122958846|122988033	5681.97	0	0	0	0	0	0	MTERF4.64350	4.5835	3.7891	2.9046	3.183	3.9645	4.3835	4.0442	E50
NGRN.hg38.mm10.copy0|g18493|e1770|chr7|67446841|67490836	4304.55	0	0	0	0	0	0	NGRN.247	16.3697	12.8831	13.797	15.9151	11.8936	4.3835	8.8972	E50
ZFP623.mm10.copy0|g20116|e1962|chr8|142719182|142785577	1142.16	0	0	0	0	0	0	ZFP623.17377	7.8575	6.0626	3.6308	3.9788	2.9734	5.8447	4.0442	E50
ARL5A.hg38.mm10.copy0|g4312|e399|chr12|38915080|39232183	709.895	0	0	0	0	0	0	ARL5A.40881	27.5011	19.7036	25.4155	24.6684	24.7783	10.2281	20.221	E50
CYB5R3.hg38.mm10.copy0|g3104|e283|chr10|85694972|85729811	1329.59	0	0	0	0	0	0	CYB5R3.55318	51.7283	47.7433	36.3078	37.4005	20.8138	8.767	29.9271	E50
PI4K2B.hg38.mm10.copy0|g16319|e1515|chr5|25212445|25258429	840.376	0	0	0	0	0	0	PI4K2B.14390	13.7506	4.547	7.2616	6.366	3.9645	7.3058	7.2796	E50
FAM86B1.hg38.copy0|g13289|e1164|chr20|6024095|6095601	1144.9	0	0	0	0	0	0	FAM86B1.20584	2.6192	0.7578	0.7262	0.7958	0.9911	0	0	E50
LDHC.hg38.mm10.copy0|g6508|e595|chr14|48871253|48893089	5168.8	0	0	0	0	0	0	LDHC.16816	12.441	6.0626	5.8093	7.1618	10.9024	5.8447	10.5149	E50
MMADHC.hg38.mm10.copy0|g4301|e398|chr12|35398062|35459497	1901.18	0	0	0	0	0	0	MMADHC.16602	3.2739	2.2735	1.4523	1.5915	1.9823	0	1.6177	E50
ZFP938.mm10.copy1|g10742|e981|chr19|10768701|10816012	518.517	0	0	0	0	0	0	ZFP938.1610	11.1314	7.5783	4.3569	4.7745	3.9645	2.9223	4.853	E50
MAGEF1.hg38.mm10.copy0|g12602|e1101|chr2|108272906|108319656	2945.4	0	0	0	0	0	0	MAGEF1.17561	35.3586	26.524	25.4155	27.0557	28.7428	14.6116	21.0298	E50
UBL7-AS1.hg38.copy0|g18356|e1763|chr7|51476740|51526651	8048.2	0	0	0	0	0	0	UBL7-AS1.68297	2.6192	0.7578	0	0.7958	0.9911	0	1.6177	E50
CTCF.hg38.mm10.copy0|g13726|e1211|chr20|51719559|51755522	361.39	0	0	0	0	0	0	CTCF.49990	144.708	94.7287	87.1388	64.4561	61.4501	58.4465	64.7072	E50
POLR2G.hg38.mm10.copy0|g5875|e575|chr14|12363119|12415658	3719.82	0	0	0	0	0	0	POLR2G.39406	18.9889	6.8205	5.0831	7.1618	6.9379	2.9223	10.5149	E50
MRPL57.hg38.mm10.copy0|g9551|e858|chr17|2303824|2412655	38415.5	0	0	0	0	0	0	MRPL57.3607	15.0602	9.8518	9.44	10.3448	9.9113	5.8447	9.7061	E50
RPL38.hg38.mm10.copy1|g9287|e832|chr16|66878792|66934034	3327.16	0	0	0	0	0	0	RPL38.40928	32.7395	28.7975	17.4278	25.4641	11.8936	4.3835	13.7503	E50
FRMD4B.hg38.mm10.copy0|g12199|e1070|chr2|72571638|72650704	755.166	0	0	0	0	0	0	FRMD4B.21188	282.214	168.238	34.8555	32.6259	50.5477	80.364	194.93	E50
ZNF607.hg38.copy0|g11205|e998|chr19|33913617|33932757	6398.23	0	0	0	0	0	0	ZNF607.8042	3.9287	3.7891	2.1785	1.5915	1.9823	1.4612	0.8088	E50
NR4A3.hg38.mm10.copy0|g7696|e722|chr15|38845007|38890230	302.558	0	0	0	0	0	0	NR4A3.40342	1.3096	0.7578	0	0	0.9911	0	0.8088	E50
IPO9.hg38.mm10.copy0|g1665|e158|chr1|165258796|165275297	2789.53	0	0	0	0	0	0	IPO9.15159	182.686	119.737	100.936	116.976	91.1841	94.9756	78.4574	E50
ZFP473.mm10.copy0|g11672|e1005|chr19|45650406|45688149	1458.83	0	0	0	0	0	0	ZFP473.5260	27.5011	7.5783	7.2616	7.1618	9.9113	10.2281	13.7503	E50
MEN1.hg38.mm10.copy0|g5745|e571|chr14|8934146|8947463	17087.8	0	0	0	0	0	0	MEN1.31056	7.8575	5.3048	3.6308	3.9788	3.9645	4.3835	4.0442	E50
NOL11.hg38.mm10.copy1|g9243|e826|chr16|60957577|61188052	984.534	0	0	0	0	0	0	NOL11.36719	17.6793	16.6722	12.3447	11.1406	9.9113	8.767	8.8972	E50
UTP15.hg38.mm10.copy0|g16991|e1611|chr6|70516160|70592928	1555.48	0	0	0	0	0	0	UTP15.6688	11.7862	9.094	7.9877	7.1618	7.9291	8.767	8.8972	E50
MIR301B.hg38.mm10.copy0|g2721|e255|chr10|63799803|63821463	8484.27	0	0	0	0	0	0	MIR301B.68255	0.6548	0	0	0	0	0	0	E50
MIR937.hg38.copy0|g20134|e1962|chr8|142719182|142785577	1142.16	0	0	0	0	0	0	MIR937.59879	3.9287	2.2735	1.4523	1.5915	0.9911	2.9223	3.2354	E50
SEZ6.hg38.mm10.copy0|g8652|e801|chr16|22997980|23024529	6763.81	0	0	0	0	0	0	SEZ6.7584	214.771	167.48	136.517	126.525	88.2107	26.3009	36.3978	E50
ARF4.hg38.mm10.copy0|g12259|e1083|chr2|83522585|83552698	2784.11	0	0	0	0	0	0	ARF4.34255	0.6548	0	0	0	0	0	0	E50
SON.hg38.mm10.copy0|g14118|e1234|chr3|12842640|12908622	886.376	0	0	0	0	0	0	SON.18313	57.6215	39.4071	33.4032	35.809	35.6807	49.6796	43.6773	E50
MEIS3.hg38.mm10.copy0|g11530|e1004|chr19|42995808|43069001	2835.35	0	0	0	0	0	0	MEIS3.18923	2.6192	2.2735	0.7262	0.7958	0	0	0	E50
HYAL1.hg38.mm10.copy0|g12371|e1089|chr2|92070196|92085894	15247.4	0	0	0	0	0	0	HYAL1.39110	3.2739	2.2735	1.4523	2.3873	1.9823	1.4612	1.6177	E50
TMEM258.hg38.mm10.copy0|g8913|e815|chr16|45339442|45371709	15293.6	0	0	0	0	0	0	TMEM258.25701	1.9644	0.7578	0	0	0	0	0.8088	E50
SCRIB.hg38.mm10.copy0|g20134|e1962|chr8|142719182|142785577	1142.16	0	0	0	0	0	0	SCRIB.10739	258.642	174.301	135.065	123.342	126.865	168.034	220.813	E50
PELI1.hg38.mm10.copy0|g5173|e529|chr13|65735858|65765313	2164.46	0	0	0	0	0	0	PELI1.30765	22.2628	20.4614	21.7847	14.3236	7.9291	4.3835	6.4707	E50
1810009A15RIK.mm10.copy1|g5839|e575|chr14|12363119|12415658	3719.82	0	0	0	0	0	0	1810009A15RIK.69555	2.6192	1.5157	0.7262	0.7958	0.9911	1.4612	1.6177	E50
SRSF4.hg38.mm10.copy0|g473|e45|chr1|28613126|28695018	1078.39	0	0	0	0	0	0	SRSF4.26627	9.167	5.3048	6.5354	4.7745	4.9557	8.767	4.853	E50
ZNF292.hg38.copy0|g15780|e1434|chr4|86012146|86086229	1942.34	0	0	0	0	0	0	ZNF292.54100	106.731	93.9709	78.4249	67.6391	42.6186	58.4465	42.0597	E50
ADAMTS14.hg38.mm10.copy0|g20512|e2021|chr9|60793122|60868402	2619.81	0	0	0	0	0	0	ADAMTS14.2807	2.6192	2.2735	0.7262	0	0	0	0.8088	E50
SERF1A.hg38.copy0|g16972|e1608|chr6|67074703|67100404	290.257	0	0	0	0	0	0	SERF1A.55965	3.2739	2.2735	1.4523	1.5915	0	0	0	E50
MSANTD3-TMEFF1.hg38.copy0|g7691|e720|chr15|38296336|38361502	500.053	0	0	0	0	0	0	MSANTD3-TMEFF1.4742	73.9912	69.7203	67.5325	44.5623	32.7073	21.9175	56.6188	E50
TEAD3.hg38.mm10.copy0|g15528|e1397|chr4|35911466|35977222	2905.6	0	0	0	0	0	0	TEAD3.55078	4.5835	0	0	0.7958	0.9911	1.4612	1.6177	E50
MCTS2.mm10.copy1|g2329|e222|chr10|31591215|31672179	3800.67	0	0	0	0	0	0	MCTS2.46893	2.6192	2.2735	1.4523	1.5915	0.9911	0	0.8088	E50
DHX30.hg38.mm10.copy0|g12421|e1091|chr2|95089584|95122954	452.403	0	0	0	0	0	0	DHX30.4877	35.3586	31.8288	24.6893	28.6472	34.6896	33.6068	32.3536	E50
MND1.hg38.mm10.copy0|g16701|e1561|chr5|153120773|153174139	8102.99	0	0	0	0	0	0	MND1.21592	8.5123	1.5157	2.1785	0.7958	0.9911	0	0	E50
WDFY2.hg38.mm10.copy0|g9770|e886|chr17|30971019|31049196	805.596	0	0	0	0	0	0	WDFY2.36639	5.8931	2.2735	1.4523	2.3873	3.9645	5.8447	5.6619	E50
CKM.hg38.mm10.copy0|g11413|e1003|chr19|41053670|41065906	4713.76	0	0	0	0	0	0	CKM.11354	44.5257	15.9144	15.2493	13.5278	42.6186	23.3786	40.442	E50
RHPN1.hg38.mm10.copy0|g20134|e1962|chr8|142719182|142785577	1142.16	0	0	0	0	0	0	RHPN1.37597	22.2628	13.6409	8.7139	12.7321	9.9113	20.4563	21.8387	E50
TTC30B.hg38.mm10.copy0|g4447|e410|chr12|64617095|64649621	2747.69	0	0	0	0	0	0	TTC30B.50720	4.5835	2.2735	1.4523	1.5915	0.9911	0	2.4265	E50
CNN3.hg38.mm10.copy0|g1000|e108|chr1|95509171|95553976	1319.41	0	0	0	0	0	0	CNN3.42716	25.5368	9.8518	7.2616	8.7533	9.9113	2.9223	14.5591	E50
NRBP2.hg38.mm10.copy0|g20116|e1962|chr8|142719182|142785577	1142.16	0	0	0	0	0	0	NRBP2.56887	9.167	7.5783	7.2616	6.366	6.9379	7.3058	6.4707	E50
STRA13.hg38.mm10.copy0|g9517|e856|chr16|75329352|75356759	3832.47	0	0	0	0	0	0	STRA13.44698	14.4054	9.094	8.7139	6.366	5.9468	2.9223	7.2796	E50
ZFP608.mm10.copy0|g17174|e1652|chr6|122865614|122901156	3870.71	0	0	0	0	0	0	ZFP608.12166	20.2985	19.7036	18.8801	13.5278	7.9291	13.1505	8.8972	E50
DENND4C.hg38.mm10.copy0|g7973|e735|chr15|64054273|64085462	1830.34	0	0	0	0	0	0	DENND4C.4507	3.9287	3.7891	2.9046	3.183	1.9823	2.9223	2.4265	E50
ERAL1.hg38.mm10.copy0|g8651|e801|chr16|22997980|23024529	6763.81	0	0	0	0	0	0	ERAL1.46035	2.6192	2.2735	1.4523	1.5915	1.9823	1.4612	2.4265	E50
OR7E91P.hg38.copy0|g10501|e980|chr19|9840180|9913782	281.921	0	0	0	0	0	0	OR7E91P.69294	1.9644	1.5157	1.4523	0.7958	0.9911	0	0.8088	E50
RAD21.hg38.mm10.copy0|g19961|e1933|chr8|117019285|117100439	625.756	0	0	0	0	0	0	RAD21.8948	58.931	37.1336	34.1293	31.8302	33.6985	14.6116	32.3536	E50
DYNLRB2.hg38.mm10.copy0|g13839|e1217|chr20|64682993|64706508	4389.19	0	0	0	0	0	0	DYNLRB2.29074	0.6548	0	0	0	0	0	0	E50
6330549D23RIK.mm10.copy0|g18237|e1752|chr7|42751405|42869023	1540.4	0	0	0	0	0	0	6330549D23RIK.73219	11.7862	7.5783	6.5354	5.5703	6.9379	4.3835	7.2796	E50
GINS1.hg38.mm10.copy0|g2588|e247|chr10|57463237|57493810	355.737	0	0	0	0	0	0	GINS1.54630	48.4544	17.4301	14.5231	14.3236	17.8404	10.2281	14.5591	E50
SLC7A6OS.hg38.mm10.copy0|g13743|e1211|chr20|51719559|51755522	361.39	0	0	0	0	0	0	SLC7A6OS.13342	5.2383	4.547	5.0831	3.183	2.9734	2.9223	3.2354	E50
ZFP708.mm10.copy6|g13662|e1210|chr20|50379348|50526812	517.231	0	0	0	0	0	0	ZFP708.25896	1.3096	0	0	0	0	0	0	E50
TMEM167A.hg38.copy0|g17051|e1618|chr6|79016854|79043828	858.773	0	0	0	0	0	0	TMEM167A.6414	81.8487	53.0481	52.2833	46.9495	55.5034	26.3009	52.5746	E50
USP37.hg38.mm10.copy0|g4608|e427|chr12|101565295|101613039	2323.26	0	0	0	0	0	0	USP37.6808	37.9778	28.0397	24.6893	22.2811	23.7872	35.0679	21.8387	E50
ZNF121.hg38.copy0|g10542|e980|chr19|9840180|9913782	281.921	0	0	0	0	0	0	ZNF121.29826	60.2406	46.2276	31.9509	31.0344	20.8138	13.1505	19.4122	E50
TIFA.hg38.mm10.copy0|g16624|e1543|chr5|111263412|111290740	7919.04	0	0	0	0	0	0	TIFA.20675	108.04	6.8205	1.4523	1.5915	0.9911	0	5.6619	E50
BRD3.hg38.mm10.copy0|g7375|e694|chr15|4772773|4803710	2783.67	0	0	0	0	0	0	BRD3.21857	89.7061	68.9625	74.0679	49.3368	28.7428	17.534	24.2652	E50
ZNF333.hg38.copy0|g10947|e986|chr19|14262606|14287331	6943.08	0	0	0	0	0	0	ZNF333.6258	15.0602	14.3988	11.6185	7.9575	7.9291	7.3058	9.7061	E50
CCND2.hg38.mm10.copy0|g3216|e297|chr11|4009064|4061368	5343	0	0	0	0	0	0	CCND2.51254	170.245	29.5554	17.4278	24.6684	61.4501	21.9175	42.8685	E50
ZNF189.hg38.copy0|g7684|e720|chr15|38296336|38361502	500.053	0	0	0	0	0	0	ZNF189.27792	5.8931	3.7891	2.9046	2.3873	3.9645	2.9223	4.0442	E50
ZBTB8A.hg38.mm10.copy0|g542|e51|chr1|32504472|32522633	3262.22	0	0	0	0	0	0	ZBTB8A.42670	4.5835	4.547	4.3569	3.183	0.9911	0	0.8088	E50
VDAC3.hg38.mm10.copy0|g19746|e1891|chr8|42190161|42241373	1194.89	0	0	0	0	0	0	VDAC3.36554	34.7038	34.1023	29.7724	31.8302	33.6985	10.2281	31.5447	E50
OTX1.hg38.mm10.copy0|g5145|e526|chr13|63038040|63059388	1831.02	0	0	0	0	0	0	OTX1.2773	1.3096	0	0	0	0	0	0	E50
DIRAS3.hg38.copy0|g866|e89|chr1|67713631|67734908	5464.21	0	0	0	0	0	0	DIRAS3.25985	5.2383	0.7578	0	0	0	0	0.8088	E50
SYDE1.hg38.mm10.copy0|g10947|e986|chr19|14262606|14287331	6943.08	0	0	0	0	0	0	SYDE1.46068	7.2027	1.5157	0.7262	0.7958	1.9823	0	4.0442	E50
ESD.hg38.mm10.copy0|g9726|e883|chr17|25726604|25855041	1464.41	0	0	0	0	0	0	ESD.25566	0.6548	0	0	0	0	0	0	E50
RPS14.hg38.mm10.copy0|g17535|e1685|chr6|148759489|148798035	2688.9	0	0	0	0	0	0	RPS14.55957	147.328	95.4865	63.1756	69.2306	67.3969	14.6116	66.3249	E50
GM3604.mm10.copy1|g10738|e981|chr19|10768701|10816012	518.517	0	0	0	0	0	0	GM3604.41085	3.9287	3.7891	2.1785	2.3873	2.9734	1.4612	1.6177	E50
RNF26.hg38.mm10.copy0|g6956|e655|chr14|112916260|112969822	1174.84	0	0	0	0	0	0	RNF26.40235	2.6192	1.5157	1.4523	1.5915	1.9823	0	2.4265	E50
NAA50.hg38.mm10.copy0|g11892|e1019|chr2|34273080|34334159	5480.66	0	0	0	0	0	0	NAA50.48012	68.0981	41.6806	45.7478	45.358	64.4235	36.5291	54.1923	E50
TTC30A2.mm10.copy0|g4447|e410|chr12|64617095|64649621	2747.69	0	0	0	0	0	0	TTC30A2.35114	9.8218	4.547	3.6308	3.183	2.9734	1.4612	4.853	E50
GSTM4.hg38.mm10.copy0|g1099|e117|chr1|111616970|111634257	2369.58	0	0	0	0	0	0	GSTM4.32925	24.2272	11.3674	10.8923	10.3448	17.8404	20.4563	18.6033	E50
GCSHP3.hg38.copy1|g4532|e418|chr12|88568629|88585482	2515.47	0	0	0	0	0	0	GCSHP3.60549	2.6192	2.2735	2.1785	1.5915	0.9911	0	1.6177	E50
VGLL4.hg38.mm10.copy0|g12097|e1041|chr2|54725448|54764204	6128.2	0	0	0	0	0	0	VGLL4.9433	7.2027	6.8205	5.8093	4.7745	3.9645	2.9223	5.6619	E50
SYNJ2BP-COX16.hg38.mm10.copy0|g19033|e1820|chr7|131741488|131794715	3023.26	0	0	0	0	0	0	SYNJ2BP-COX16.33402	8.5123	8.3361	7.2616	7.1618	7.9291	4.3835	6.4707	E50
CTDSPL.hg38.mm10.copy0|g12561|e1097|chr2|104797258|104860568	939.919	0	0	0	0	0	0	CTDSPL.50283	12.441	9.094	5.8093	6.366	10.9024	8.767	7.2796	E50
STOML2.hg38.mm10.copy0|g7903|e731|chr15|49745883|49762927	5168.2	0	0	0	0	0	0	STOML2.29900	328.049	190.973	175.73	199.734	237.871	150.5	218.387	E50
LINC01159.hg38.copy0|g5379|e555|chr13|100047745|100109744	2600.22	0	0	0	0	0	0	LINC01159.67537	130.958	15.9144	7.2616	3.183	1.9823	1.4612	3.2354	E50
ROR1.hg38.mm10.copy0|g825|e84|chr1|64309949|64371184	642.173	0	0	0	0	0	0	ROR1.34697	18.3341	4.547	2.9046	3.9788	3.9645	4.3835	3.2354	E50
ZFP647.mm10.copy0|g20155|e1963|chr8|143811197|143903902	465.038	0	0	0	0	0	0	ZFP647.21282	1.9644	1.5157	0.7262	0.7958	0	0	0	E50
BC052040.mm10.copy0|g17989|e1735|chr7|13254261|13300924	2296.23	0	0	0	0	0	0	BC052040.3151	39.2874	12.8831	9.44	7.9575	7.9291	14.6116	8.8972	E50
SDHAF3.hg38.mm10.copy0|g14797|e1314|chr3|123326738|123379365	665.604	0	0	0	0	0	0	SDHAF3.12197	1.3096	0.7578	0.7262	0.7958	0	0	0.8088	E50
DHRS4L2.hg38.copy0|g18741|e1784|chr7|84830252|84846079	21772.7	0	0	0	0	0	0	DHRS4L2.22432	0.6548	0	0	0	0	0	0	E50
LOC646813.hg38.copy0|g1729|e163|chr1|185198141|185280362	612.041	0	0	0	0	0	0	LOC646813.74075	79.2295	35.618	30.4986	29.4429	26.7605	20.4563	24.2652	E50
ZNF583.hg38.copy0|g11770|e1007|chr19|52179387|52355459	1513.63	0	0	0	0	0	0	ZNF583.22689	17.0245	15.9144	13.0708	11.9363	9.9113	13.1505	10.5149	E50
MRPL10.hg38.mm10.copy0|g8877|e812|chr16|41880755|41931582	8690.15	0	0	0	0	0	0	MRPL10.60315	6.5479	3.7891	3.6308	3.183	3.9645	0	6.4707	E50
METTL9.hg38.mm10.copy0|g13430|e1185|chr20|20083043|20108880	243.836	0	0	0	0	0	0	METTL9.25386	250.784	167.48	161.933	174.27	221.022	89.131	147.209	E50
KIF5B.hg38.mm10.copy0|g20327|e1994|chr9|31927048|31953388	4653.41	0	0	0	0	0	0	KIF5B.2258	132.267	72.7516	71.1633	61.2731	62.4413	59.9077	96.2519	E50
FZD7.hg38.mm10.copy0|g4501|e414|chr12|83514835|83554548	2373.48	0	0	0	0	0	0	FZD7.56080	1.9644	0.7578	0	0	0.9911	0	0.8088	E50
MKI67.hg38.mm10.copy0|g20902|e2077|chr9|124030298|124074749	557.595	0	0	0	0	0	0	MKI67.21257	206.913	7.5783	4.3569	3.9788	0	0	0	E50
MIR1306.hg38.mm10.copy0|g2685|e252|chr10|61690668|61735619	3616.94	0	0	0	0	0	0	MIR1306.72437	1.3096	0.7578	0.7262	0	0	0	0	E50
MIR3605.hg38.copy0|g542|e51|chr1|32504472|32522633	3262.22	0	0	0	0	0	0	MIR3605.65883	1.3096	0	0	0	0	0	0	E50
DLG5.hg38.mm10.copy0|g20454|e2010|chr9|54246788|54290178	7452.02	0	0	0	0	0	0	DLG5.32044	87.087	60.6264	47.9263	52.5198	30.7251	43.8349	26.6917	E50
KDM6B.hg38.mm10.copy0|g8425|e788|chr16|8471049|8527548	443.572	0	0	0	0	0	0	KDM6B.49317	50.4188	43.9541	39.9386	19.8939	9.9113	14.6116	8.8972	E50
KIFC5B.mm10.copy0|g15466|e1395|chr4|34799368|34849154	2543.84	0	0	0	0	0	0	KIFC5B.25133	34.049	1.5157	0	0.7958	0	0	0.8088	E50
CDO1.hg38.mm10.copy0|g17153|e1647|chr6|112929966|112969514	1637.04	0	0	0	0	0	0	CDO1.37715	1.3096	0.7578	0.7262	0.7958	0.9911	0	0.8088	E50
PRPH.hg38.mm10.copy0|g3499|e322|chr11|47483943|47493713	12826.2	0	0	0	0	0	0	PRPH.35434	96.254	9.8518	3.6308	8.7533	5.9468	1.4612	6.4707	E50
SECISBP2.hg38.mm10.copy0|g8168|e775|chr15|105448318|105475482	1383.28	0	0	0	0	0	0	SECISBP2.7300	85.1226	44.7119	30.4986	31.0344	35.6807	75.9805	40.442	E50
CMTM1.hg38.mm10.copy0|g13669|e1210|chr20|50379348|50526812	517.231	0	0	0	0	0	0	CMTM1.54728	3.2739	1.5157	0.7262	0.7958	0.9911	0	1.6177	E50
LOC400940.hg38.copy0|g4867|e463|chr13|5999944|6033590	6928.28	0	0	0	0	0	0	LOC400940.73674	7.2027	6.0626	4.3569	3.183	0.9911	2.9223	3.2354	E50
SYNE2.hg38.mm10.copy0|g18967|e1814|chr7|126618749|126711911	1609.5	0	0	0	0	0	0	SYNE2.15012	1382.26	142.472	68.2587	76.3924	49.5566	162.189	63.0895	E50
SEC24A.hg38.mm10.copy0|g17259|e1661|chr6|131684733|131701088	6065.39	0	0	0	0	0	0	SEC24A.28458	34.049	28.7975	24.6893	21.4854	24.7783	33.6068	23.4563	E50
AKR1E2.hg38.copy0|g20222|e1972|chr9|5471886|5528690	515.197	0	0	0	0	0	0	AKR1E2.18054	1.9644	1.5157	1.4523	0.7958	0.9911	0	1.6177	E50
PHF21B.hg38.mm10.copy0|g3112|e286|chr10|86231895|86317197	3738.81	0	0	0	0	0	0	PHF21B.31178	74.646	8.3361	4.3569	3.9788	2.9734	7.3058	2.4265	E50
ZNF507.hg38.copy0|g11096|e994|chr19|28137154|28170690	1312.16	0	0	0	0	0	0	ZNF507.17585	41.9065	31.071	27.5939	23.8726	26.7605	32.1456	25.074	E50
LCT.hg38.mm10.copy0|g4276|e392|chr12|21511912|21588645	845.105	0	0	0	0	0	0	LCT.29200	0.6548	0	0	0	0	0	0	E50
PRRC2B.hg38.mm10.copy0|g7400|e699|chr15|7789541|7854737	3825.31	0	0	0	0	0	0	PRRC2B.40887	396.802	344.055	349.281	294.429	319.144	189.951	300.888	E50
TBL3.hg38.mm10.copy0|g13097|e1160|chr20|1072405|1158421	2658.39	0	0	0	0	0	0	TBL3.8483	3.9287	2.2735	1.4523	1.5915	1.9823	2.9223	2.4265	E50
PDCL.hg38.mm10.copy0|g7521|e706|chr15|15262173|15347611	1905.76	0	0	0	0	0	0	PDCL.39653	30.1203	16.6722	21.7847	13.5278	12.8847	7.3058	18.6033	E50
GSE1.hg38.mm10.copy0|g13899|e1224|chr20|70344458|70367702	7605.65	0	0	0	0	0	0	GSE1.38433	7.8575	2.2735	1.4523	0.7958	1.9823	1.4612	1.6177	E50
CAND2.hg38.mm10.copy0|g12077|e1038|chr2|53322897|53364724	5670.45	0	0	0	0	0	0	CAND2.10406	15.7149	15.1566	12.3447	12.7321	12.8847	2.9223	9.7061	E50
KHSRP.hg38.mm10.copy0|g10469|e979|chr19|6381924|6396664	8137.68	0	0	0	0	0	0	KHSRP.8940	367.337	222.044	270.13	212.466	194.262	111.048	202.21	E50
SMN1.hg38.mm10.copy0|g16972|e1608|chr6|67074703|67100404	290.257	0	0	0	0	0	0	SMN1.5374	0.6548	0	0	0	0	0	0	E50
MAD2L1BP.hg38.mm10.copy0|g15680|e1413|chr4|45044459|45082617	2778.84	0	0	0	0	0	0	MAD2L1BP.34463	1.3096	0.7578	0.7262	0.7958	0	0	0.8088	E50
SP3.hg38.mm10.copy0|g4399|e408|chr12|61538965|61606649	340.194	0	0	0	0	0	0	SP3.45180	39.2874	21.2192	15.9754	15.1193	13.8758	10.2281	13.7503	E50
KPNB1.hg38.mm10.copy0|g8880|e812|chr16|41880755|41931582	8690.15	0	0	0	0	0	0	KPNB1.11716	16.3697	7.5783	6.5354	7.1618	6.9379	2.9223	8.0884	E50
LINC00863.hg38.copy1|g4218|e385|chr12|2089404|2202935	2953.14	0	0	0	0	0	0	LINC00863.58362	0.6548	0	0	0	0	0	0	E50
3830406C13RIK.mm10.copy0|g12246|e1080|chr2|79799139|79829319	2945.04	0	0	0	0	0	0	3830406C13RIK.56580	0.6548	0	0	0	0	0	0	E50
ZNF776.hg38.copy0|g11793|e1007|chr19|52179387|52355459	1513.63	0	0	0	0	0	0	ZNF776.34068	9.8218	7.5783	5.8093	5.5703	5.9468	4.3835	4.853	E50
LOC283731.hg38.copy0|g18347|e1763|chr7|51476740|51526651	8048.2	0	0	0	0	0	0	LOC283731.70951	1.9644	1.5157	0.7262	0	0	0	0	E50
INIP.hg38.mm10.copy0|g7607|e714|chr15|25773750|25821436	2284.81	0	0	0	0	0	0	INIP.43366	2.6192	1.5157	1.4523	1.5915	1.9823	0	1.6177	E50
TK1.hg38.mm10.copy0|g9425|e844|chr16|71241422|71253461	14826.6	0	0	0	0	0	0	TK1.6202	0.6548	0	0	0	0	0	0	E50
SNORD33.hg38.mm10.copy0|g11657|e1005|chr19|45650406|45688149	1458.83	0	0	0	0	0	0	SNORD33.58085	0.6548	0	0	0	0	0	0	E50
FEN1.hg38.mm10.copy0|g5882|e575|chr14|12363119|12415658	3719.82	0	0	0	0	0	0	FEN1.16113	18.3341	3.7891	5.0831	3.9788	5.9468	1.4612	4.853	E50
LATS1.hg38.mm10.copy0|g15934|e1456|chr4|117172918|117199619	6495.36	0	0	0	0	0	0	LATS1.54684	56.3119	53.8059	45.0217	41.3792	28.7428	33.6068	28.3094	E50
ZNF833P.hg38.copy0|g10722|e981|chr19|10768701|10816012	518.517	0	0	0	0	0	0	ZNF833P.71055	13.7506	11.3674	9.44	11.1406	10.9024	7.3058	11.3238	E50
POU3F3.hg38.mm10.copy0|g5370|e552|chr13|99258290|99299100	2734.77	0	0	0	0	0	0	POU3F3.5449	1439.23	1367.88	980.311	667.638	410.328	208.946	485.304	E50
SEPN1.hg38.mm10.copy0|g432|e41|chr1|24714287|24725487	6704.63	0	0	0	0	0	0	SEPN1.42692	24.2272	15.9144	13.797	11.1406	10.9024	16.0728	12.9414	E50
C87436.mm10.copy0|g5200|e533|chr13|71197780|71236172	7909.97	0	0	0	0	0	0	C87436.9483	1.3096	0.7578	0.7262	0.7958	0.9911	0	0.8088	E50
PPP1CA.hg38.mm10.copy0|g5656|e570|chr14|7525706|7543868	6610.79	0	0	0	0	0	0	PPP1CA.35890	30.1203	21.2192	18.1539	22.2811	26.7605	7.3058	23.4563	E50
ZNF662.hg38.copy0|g12514|e1094|chr2|100397641|100479470	523.074	0	0	0	0	0	0	ZNF662.29731	2.6192	1.5157	0.7262	0.7958	0	0	0	E50
RCC1L.hg38.copy0|g14427|e1257|chr3|42573432|42579458	32754.1	0	0	0	0	0	0	RCC1L.34811	15.0602	14.3988	12.3447	11.9363	14.867	10.2281	13.7503	E50
TUBB4A.hg38.mm10.copy0|g10470|e979|chr19|6381924|6396664	8137.68	0	0	0	0	0	0	TUBB4A.1018	146.673	111.401	123.447	124.933	88.2107	29.2233	92.2077	E50
XPR1.hg38.mm10.copy0|g1743|e164|chr1|186016544|186072793	477.718	0	0	0	0	0	0	XPR1.19837	1814.42	1136.74	957.074	603.182	208.138	113.971	151.253	E50
ANP32AP1.hg38.copy0|g18287|e1754|chr7|45490997|45606647	5483.58	0	0	0	0	0	0	ANP32AP1.72970	96.9088	40.9228	56.6402	31.8302	34.6896	29.2233	32.3536	E50
FAM111B.hg38.copy0|g6027|e578|chr14|15817344|15881674	3466.54	0	0	0	0	0	0	FAM111B.46226	14.4054	1.5157	0.7262	0.7958	0	0	0	E50
SLC30A5.hg38.mm10.copy0|g16945|e1604|chr6|66357850|66438188	723.894	0	0	0	0	0	0	SLC30A5.39241	55.0023	52.2902	48.6525	46.9495	50.5477	21.9175	48.5304	E50
HPS3.hg38.mm10.copy0|g12720|e1117|chr2|134866789|134932587	2022.3	0	0	0	0	0	0	HPS3.4888	11.7862	9.8518	6.5354	7.9575	5.9468	11.6893	9.7061	E50
THAP1.hg38.mm10.copy0|g19746|e1891|chr8|42190161|42241373	1194.89	0	0	0	0	0	0	THAP1.11042	10.4766	5.3048	7.2616	4.7745	4.9557	2.9223	4.853	E50
RPL19.hg38.mm10.copy2|g8953|e815|chr16|45339442|45371709	15293.6	0	0	0	0	0	0	RPL19.26874	8.5123	5.3048	5.0831	4.7745	3.9645	1.4612	4.0442	E50
TEN1.hg38.mm10.copy0|g9380|e836|chr16|69168616|69183688	5041.74	0	0	0	0	0	0	TEN1.5363	0.6548	0	0	0	0	0	0	E50
UBXN2A.hg38.mm10.copy0|g4955|e486|chr13|23624908|23804536	2275.3	0	0	0	0	0	0	UBXN2A.35698	0.6548	0	0	0	0	0	0	E50
ZDHHC16.hg38.mm10.copy0|g20667|e2046|chr9|93810019|93861380	753.84	0	0	0	0	0	0	ZDHHC16.61755	15.0602	12.1253	10.8923	10.3448	10.9024	14.6116	12.1326	E50
CNTROB.hg38.mm10.copy0|g8430|e788|chr16|8471049|8527548	443.572	0	0	0	0	0	0	CNTROB.35876	114.588	49.2589	36.3078	33.4217	28.7428	43.8349	40.442	E50
TSHR.hg38.mm10.copy0|g19138|e1831|chr7|143814144|143845520	4070.95	0	0	0	0	0	0	TSHR.34912	1.3096	0	0	0	0	0	0	E50
ZFP775.mm10.copy0|g15128|e1354|chr3|177328778|177364729	644.09	0	0	0	0	0	0	ZFP775.39793	7.2027	4.547	3.6308	1.5915	1.9823	0	4.853	E50
BLVRA.hg38.mm10.copy0|g14565|e1277|chr3|65042683|65098209	3301.18	0	0	0	0	0	0	BLVRA.15340	11.1314	6.8205	6.5354	5.5703	7.9291	4.3835	9.7061	E50
1700009N14RIK.mm10.copy0|g4153|e377|chr11|132076835|132105265	1278.02	0	0	0	0	0	0	1700009N14RIK.53297	16.3697	7.5783	7.2616	7.1618	7.9291	2.9223	6.4707	E50
MBTPS1.hg38.mm10.copy0|g13858|e1219|chr20|69213669|69263454	2426.25	0	0	0	0	0	0	MBTPS1.13561	100.838	93.213	70.4372	68.4349	82.2639	92.0533	83.3105	E50
TMEM179B.hg38.mm10.copy0|g5875|e575|chr14|12363119|12415658	3719.82	0	0	0	0	0	0	TMEM179B.55386	1.9644	0.7578	0	0.7958	0.9911	0	1.6177	E50
THUMPD3.hg38.mm10.copy0|g12143|e1046|chr2|57071214|57129834	1790.67	0	0	0	0	0	0	THUMPD3.38164	62.205	33.3445	26.1416	27.0557	23.7872	20.4563	28.3094	E50
NDC1.hg38.mm10.copy0|g778|e72|chr1|54140023|54181634	6870.88	0	0	0	0	0	0	NDC1.25447	27.5011	17.4301	12.3447	15.9151	13.8758	5.8447	17.7945	E50
MAPK6.hg38.mm10.copy0|g18163|e1743|chr7|28136405|28157859	479.217	0	0	0	0	0	0	MAPK6.13271	3.9287	2.2735	1.4523	0.7958	0	0	0.8088	E50
GINS2.hg38.mm10.copy0|g13899|e1224|chr20|70344458|70367702	7605.65	0	0	0	0	0	0	GINS2.38599	2.6192	0	0	0	0	0	0	E50
RPL14.hg38.mm10.copy1|g3785|e344|chr11|85919957|85931490	7235.84	0	0	0	0	0	0	RPL14.4502	19.6437	13.6409	8.7139	12.7321	7.9291	4.3835	8.0884	E50
SNHG20.hg38.mm10.copy0|g9425|e844|chr16|71241422|71253461	14826.6	0	0	0	0	0	0	SNHG20.70700	9.167	6.8205	4.3569	6.366	6.9379	7.3058	4.853	E50
PPIAL4A.hg38.copy0|g17060|e1620|chr6|84666041|84734821	9945.66	0	0	0	0	0	0	PPIAL4A.42312	3.9287	3.0313	2.1785	3.183	0.9911	0	2.4265	E50
SF3B4.hg38.mm10.copy0|g1220|e124|chr1|124940602|124949266	18477.7	0	0	0	0	0	0	SF3B4.27947	8.5123	4.547	7.9877	3.9788	2.9734	1.4612	2.4265	E50
PMM2.hg38.mm10.copy0|g13292|e1165|chr20|8743432|8764426	7113.64	0	0	0	0	0	0	PMM2.7909	3.9287	3.7891	2.9046	3.183	2.9734	1.4612	2.4265	E50
LINC00487.hg38.copy0|g4867|e463|chr13|5999944|6033590	6928.28	0	0	0	0	0	0	LINC00487.60602	0.6548	0	0	0	0	0	0	E50
GM6763.mm10.copy0|g9515|e856|chr16|75329352|75356759	3832.47	0	0	0	0	0	0	GM6763.28309	16.3697	6.0626	13.797	5.5703	3.9645	7.3058	4.853	E50
IGF2BP3.hg38.mm10.copy0|g14710|e1302|chr3|83706863|83787451	190.213	0	0	0	0	0	0	IGF2BP3.29132	28.1559	6.0626	2.9046	1.5915	0	0	0	E50
SMARCD1.hg38.mm10.copy0|g3478|e322|chr11|47483943|47493713	12826.2	0	0	0	0	0	0	SMARCD1.36497	70.7172	31.8288	24.6893	28.6472	18.8315	23.3786	20.221	E50
CDKN2AIP.hg38.mm10.copy0|g16769|e1568|chr5|183159751|183222455	1071.95	0	0	0	0	0	0	CDKN2AIP.14684	15.7149	11.3674	10.1662	7.9575	9.9113	2.9223	9.7061	E50
STAG1.hg38.mm10.copy0|g12811|e1134|chr2|166220759|166298561	895.743	0	0	0	0	0	0	STAG1.3344	51.0736	28.7975	16.7016	15.1193	15.8581	36.5291	18.6033	E50
RPL23AP32.hg38.copy2|g17104|e1637|chr6|100674895|100732271	1381.49	0	0	0	0	0	0	RPL23AP32.76252	9.8218	6.0626	4.3569	5.5703	2.9734	1.4612	4.853	E50
DDX54.hg38.mm10.copy0|g3990|e362|chr11|112339479|112378387	2678.48	0	0	0	0	0	0	DDX54.6913	35.3586	19.7036	21.7847	16.7108	21.8049	18.9951	26.6917	E50
CDCA8.hg38.mm10.copy0|g585|e55|chr1|36005631|36077692	1335.28	0	0	0	0	0	0	CDCA8.53117	4.5835	0	0	0	0	0	0	E50
MIR149.hg38.mm10.copy0|g4803|e445|chr12|122958846|122988033	5681.97	0	0	0	0	0	0	MIR149.63256	1.3096	0.7578	0.7262	0.7958	0.9911	0	0.8088	E50
ZNF22.hg38.copy0|g20380|e2000|chr9|40394261|40419081	1712.1	0	0	0	0	0	0	ZNF22.18162	85.7774	45.4698	37.7601	27.8514	22.796	8.767	22.6475	E50
CCNB2.hg38.mm10.copy0|g18194|e1746|chr7|35009618|35078325	289.438	0	0	0	0	0	0	CCNB2.5126	25.5368	0.7578	0	0	0	0	0	E50
PPIAL4C.hg38.copy0|g17060|e1620|chr6|84666041|84734821	9945.66	0	0	0	0	0	0	PPIAL4C.15376	66.1337	50.0167	51.5571	46.9495	28.7428	8.767	32.3536	E50
MYEF2.hg38.mm10.copy0|g18138|e1742|chr7|24024734|24073496	1776.63	0	0	0	0	0	0	MYEF2.44368	52.3831	37.1336	49.3786	33.4217	28.7428	29.2233	21.8387	E50
ANP32A.hg38.mm10.copy0|g18291|e1754|chr7|45490997|45606647	5483.58	0	0	0	0	0	0	ANP32A.52893	8.5123	3.7891	4.3569	2.3873	2.9734	1.4612	2.4265	E50
ENY2.hg38.mm10.copy0|g19957|e1932|chr8|108376208|108436848	1628.97	0	0	0	0	0	0	ENY2.36422	1.9644	1.5157	0.7262	1.5915	0.9911	0	0.8088	E50
SNRPN.hg38.mm10.copy0|g17830|e1720|chr7|2391383|2636879	568.311	0	0	0	0	0	0	SNRPN.24361	35.3586	11.3674	7.9877	6.366	9.9113	4.3835	9.7061	E50
FAM160B2.hg38.mm10.copy0|g19642|e1880|chr8|22970547|22987607	3644.98	0	0	0	0	0	0	FAM160B2.35269	4.5835	3.7891	2.9046	3.183	1.9823	4.3835	3.2354	E50
ARL6IP1.hg38.mm10.copy2|g13393|e1181|chr20|17118109|17335502	820.093	0	0	0	0	0	0	ARL6IP1.3405	42.5613	33.3445	30.4986	26.2599	27.7517	20.4563	30.7359	E50
PIGF.hg38.mm10.copy0|g5073|e505|chr13|47567172|47624748	1914.89	0	0	0	0	0	0	PIGF.43892	28.8107	12.8831	10.1662	8.7533	9.9113	1.4612	12.9414	E50
C1QBP.hg38.mm10.copy0|g8372|e787|chr16|5829906|5916407	283.214	0	0	0	0	0	0	C1QBP.24663	20.9533	15.9144	14.5231	11.9363	15.8581	2.9223	13.7503	E50
GM6578.mm10.copy0|g14565|e1277|chr3|65042683|65098209	3301.18	0	0	0	0	0	0	GM6578.61385	5.2383	3.7891	4.3569	3.183	3.9645	1.4612	3.2354	E50
EFNB1.hg38.mm10.copy0|g21031|e2087|chrX|63543655|63575642	2629.45	0	0	0	0	0	0	EFNB1.12382	12.441	3.0313	2.1785	2.3873	0.9911	0	0.8088	E50
SYNJ2BP.hg38.mm10.copy0|g19032|e1820|chr7|131741488|131794715	3023.26	0	0	0	0	0	0	SYNJ2BP.36474	28.8107	20.4614	21.0585	19.8939	25.7694	14.6116	21.0298	E50
PSMA8.hg38.mm10.copy0|g10079|e938|chr18|14944544|14986299	334.184	0	0	0	0	0	0	PSMA8.52741	11.1314	9.094	10.8923	7.9575	8.9202	5.8447	8.0884	E50
RDX.hg38.mm10.copy0|g6823|e639|chr14|103921008|103981181	344.67	0	0	0	0	0	0	RDX.36760	36.6682	17.4301	18.8801	15.9151	15.8581	11.6893	36.3978	E50
MAPK1.hg38.mm10.copy0|g2721|e255|chr10|63799803|63821463	8484.27	0	0	0	0	0	0	MAPK1.49526	5.2383	3.0313	2.1785	1.5915	0.9911	1.4612	1.6177	E50
AGPAT5.hg38.mm10.copy0|g19442|e1864|chr8|7587419|7617645	41127.4	0	0	0	0	0	0	AGPAT5.12558	32.7395	32.5867	31.2247	29.4429	26.7605	10.2281	31.5447	E50
ADH6.hg38.copy0|g16561|e1538|chr5|97093797|97250596	1634.93	0	0	0	0	0	0	ADH6.55516	3.2739	1.5157	1.4523	1.5915	0.9911	0	0.8088	E50
GM4850.mm10.copy0|g9515|e856|chr16|75329352|75356759	3832.47	0	0	0	0	0	0	GM4850.66282	3.9287	1.5157	2.9046	1.5915	0.9911	1.4612	0.8088	E50
TYW3.hg38.mm10.copy0|g887|e96|chr1|74485137|74527175	1108.5	0	0	0	0	0	0	TYW3.18034	0.6548	0	0	0	0	0	0	E50
HNRNPA1.hg38.mm10.copy1|g3645|e329|chr11|52832937|52850331	10307.7	0	0	0	0	0	0	HNRNPA1.18473	16.3697	6.8205	5.0831	5.5703	2.9734	4.3835	3.2354	E50
SMTN.hg38.mm10.copy0|g2869|e265|chr10|72718735|72768501	1123.48	0	0	0	0	0	0	SMTN.46010	5.2383	2.2735	2.1785	1.5915	0.9911	2.9223	1.6177	E50
USPL1.hg38.mm10.copy0|g9644|e864|chr17|9694714|9760759	729.106	0	0	0	0	0	0	USPL1.25927	110.659	93.9709	78.4249	74.8009	73.3437	59.9077	71.1779	E50
CREB5.hg38.mm10.copy0|g14660|e1293|chr3|79365436|79466492	1863.23	0	0	0	0	0	0	CREB5.46901	223.283	12.8831	46.474	46.1538	40.6364	30.6844	114.046	E50
ZNF354C.hg38.copy0|g17770|e1716|chr6|177890459|177952345	2668.92	0	0	0	0	0	0	ZNF354C.19906	8.5123	6.8205	5.0831	3.183	1.9823	1.4612	2.4265	E50
PATL1.hg38.mm10.copy0|g6026|e577|chr14|14521885|14543700	2828.53	0	0	0	0	0	0	PATL1.35052	5.8931	3.7891	3.6308	3.183	2.9734	2.9223	3.2354	E50
SUMO4.hg38.copy1|g9381|e836|chr16|69168616|69183688	5041.74	0	0	0	0	0	0	SUMO4.29636	1.9644	0.7578	1.4523	0.7958	0	0	0	E50
THUMPD3-AS1.hg38.copy0|g12134|e1046|chr2|57071214|57129834	1790.67	0	0	0	0	0	0	THUMPD3-AS1.59571	5.2383	3.0313	2.1785	2.3873	2.9734	4.3835	4.0442	E50
ZFP3.hg38.mm10.copy0|g8392|e787|chr16|5829906|5916407	283.214	0	0	0	0	0	0	ZFP3.46073	26.8464	18.1879	15.2493	11.1406	12.8847	13.1505	16.9856	E50
PRPSAP2.hg38.mm10.copy0|g8566|e797|chr16|18617849|18630924	15237.6	0	0	0	0	0	0	PRPSAP2.44168	1.3096	0.7578	0.7262	0.7958	0	0	0.8088	E50
WDR25.hg38.mm10.copy0|g19232|e1845|chr7|161965809|161993960	3074.53	0	0	0	0	0	0	WDR25.47102	37.323	35.618	33.4032	34.2174	27.7517	29.2233	37.2066	E50
1700049L16RIK.mm10.copy0|g13085|e1160|chr20|1072405|1158421	2658.39	0	0	0	0	0	0	1700049L16RIK.65480	1.9644	0.7578	0.7262	0	0	0	0.8088	E50
MCMBP.hg38.mm10.copy0|g20830|e2065|chr9|116234824|116318676	157.683	0	0	0	0	0	0	MCMBP.7670	4.5835	3.0313	2.1785	1.5915	0.9911	0	1.6177	E50
FAM96A.hg38.mm10.copy0|g18226|e1751|chr7|39994094|40058643	3035.82	0	0	0	0	0	0	FAM96A.31194	1.3096	0	0	0	0	0	0.8088	E50
NDC80.hg38.mm10.copy0|g10045|e933|chr18|6041376|6050801	20596.4	0	0	0	0	0	0	NDC80.7844	28.1559	0.7578	0	0.7958	0	0	0	E50
NEDD1.hg38.mm10.copy0|g3838|e349|chr11|96056023|96112139	1283.21	0	0	0	0	0	0	NEDD1.16374	37.9778	7.5783	5.0831	3.9788	5.9468	5.8447	11.3238	E50
BFAR.hg38.mm10.copy0|g13363|e1178|chr20|14188636|14285660	1266.67	0	0	0	0	0	0	BFAR.53278	45.1805	33.3445	29.0463	32.6259	31.7162	37.9903	33.9713	E50
SGPL1.hg38.mm10.copy0|g20514|e2021|chr9|60793122|60868402	2619.81	0	0	0	0	0	0	SGPL1.2797	4.5835	1.5157	1.4523	2.3873	1.9823	1.4612	2.4265	E50
PUS3.hg38.mm10.copy0|g7164|e665|chr14|118870754|118910773	8955.7	0	0	0	0	0	0	PUS3.41071	2.6192	1.5157	1.4523	0.7958	1.9823	0	1.6177	E50
SLMO2-ATP5E.hg38.copy0|g2006|e193|chr10|4888695|4925708	1829.67	0	0	0	0	0	0	SLMO2-ATP5E.60613	12.441	10.6096	7.9877	10.3448	7.9291	2.9223	8.8972	E50
LRP6.hg38.mm10.copy0|g3332|e304|chr11|13926107|13956641	1666.98	0	0	0	0	0	0	LRP6.24088	83.813	49.2589	32.677	35.809	20.8138	14.6116	30.7359	E50
PEX11A.hg38.mm10.copy0|g18487|e1770|chr7|67446841|67490836	4304.55	0	0	0	0	0	0	PEX11A.5180	1.9644	1.5157	1.4523	0.7958	0.9911	0	1.6177	E50
ATXN7L3B.hg38.mm10.copy0|g3752|e336|chr11|74423294|74489379	1460.31	0	0	0	0	0	0	ATXN7L3B.47416	102.147	81.8456	73.3418	77.1882	85.2373	18.9951	64.7072	E50
CHMP4A.hg38.copy0|g18752|e1784|chr7|84830252|84846079	21772.7	0	0	0	0	0	0	CHMP4A.32734	0.6548	0	0	0	0	0	0	E50
EPB41L5.hg38.mm10.copy0|g4245|e388|chr12|10494928|10570581	1201.19	0	0	0	0	0	0	EPB41L5.50040	57.6215	53.0481	39.2124	40.5835	23.7872	21.9175	24.2652	E50
RPLP2-PS1.mm10.copy0|g5533|e565|chr14|1233237|1248468	2656.97	0	0	0	0	0	0	RPLP2-PS1.74863	3.9287	3.0313	2.1785	1.5915	0.9911	1.4612	1.6177	E50
SLC35D1.hg38.mm10.copy0|g866|e89|chr1|67713631|67734908	5464.21	0	0	0	0	0	0	SLC35D1.46510	23.5724	16.6722	13.0708	15.1193	16.8492	14.6116	14.5591	E50
NUDT15.hg38.mm10.copy1|g9743|e884|chr17|27638014|27679653	2209.87	0	0	0	0	0	0	NUDT15.2264	0.6548	0	0	0	0	0	0	E50
ADH4.hg38.mm10.copy0|g16563|e1538|chr5|97093797|97250596	1634.93	0	0	0	0	0	0	ADH4.38397	35.3586	20.4614	18.8801	19.0981	13.8758	4.3835	16.1768	E50
DTYMK.hg38.mm10.copy0|g4825|e449|chr12|123801470|123823328	3974.42	0	0	0	0	0	0	DTYMK.12530	53.6927	10.6096	7.2616	4.7745	4.9557	5.8447	9.7061	E50
SRF.hg38.mm10.copy0|g15680|e1413|chr4|45044459|45082617	2778.84	0	0	0	0	0	0	SRF.3553	4.5835	3.0313	3.6308	3.183	3.9645	1.4612	3.2354	E50
EIF3M.hg38.mm10.copy0|g6449|e591|chr14|32254243|32485261	351.279	0	0	0	0	0	0	EIF3M.22609	48.4544	43.9541	38.4863	37.4005	31.7162	18.9951	29.9271	E50
ZFP423.mm10.copy0|g13531|e1198|chr20|33586866|33624634	6297.64	0	0	0	0	0	0	ZFP423.55614	13.0958	5.3048	1.4523	2.3873	3.9645	4.3835	5.6619	E50
SCP2.hg38.mm10.copy0|g742|e71|chr1|53015878|53061529	1032.27	0	0	0	0	0	0	SCP2.13189	239.653	238.716	214.216	220.424	171.466	178.262	210.298	E50
C14ORF119.hg38.copy0|g18734|e1784|chr7|84830252|84846079	21772.7	0	0	0	0	0	0	C14ORF119.19029	17.6793	14.3988	10.8923	9.5491	13.8758	2.9223	16.9856	E50
PSMD13.hg38.mm10.copy0|g5490|e563|chr14|699540|748459	1681.31	0	0	0	0	0	0	PSMD13.36981	5.8931	5.3048	4.3569	4.7745	4.9557	2.9223	4.0442	E50
CMTM3.hg38.mm10.copy0|g13701|e1210|chr20|50379348|50526812	517.231	0	0	0	0	0	0	CMTM3.13759	11.7862	8.3361	5.8093	3.9788	1.9823	1.4612	4.0442	E50
2210418O10RIK.mm10.copy0|g10685|e981|chr19|10768701|10816012	518.517	0	0	0	0	0	0	2210418O10RIK.15353	5.8931	4.547	2.9046	3.183	2.9734	2.9223	3.2354	E50
ARID1A.hg38.mm10.copy0|g434|e41|chr1|24714287|24725487	6704.63	0	0	0	0	0	0	ARID1A.6960	314.954	233.411	220.025	174.27	137.767	94.9756	156.106	E50
B3GAT1.hg38.mm10.copy0|g7202|e680|chr14|126925393|126981122	2590.9	0	0	0	0	0	0	B3GAT1.53671	5.2383	2.2735	0.7262	0	0	0	0.8088	E50
HGD.hg38.mm10.copy0|g11929|e1025|chr2|41749469|41768685	3804.24	0	0	0	0	0	0	HGD.11946	1.9644	0.7578	0	0	0.9911	1.4612	0.8088	E50
XRN2.hg38.mm10.copy0|g2550|e244|chr10|53527164|53600900	2023.89	0	0	0	0	0	0	XRN2.47061	37.323	23.4927	19.6062	15.1193	9.9113	16.0728	9.7061	E50
GAS2L3.hg38.mm10.copy0|g3867|e352|chr11|99744736|99794299	994.435	0	0	0	0	0	0	GAS2L3.11449	22.2628	9.8518	4.3569	2.3873	0	0	0	E50
RRP1B.hg38.mm10.copy0|g14096|e1233|chr3|3920993|3960259	3602.86	0	0	0	0	0	0	RRP1B.23798	36.0134	19.7036	11.6185	9.5491	13.8758	18.9951	13.7503	E50
DOT1L.hg38.mm10.copy0|g10308|e974|chr19|2430590|2456283	1406.39	0	0	0	0	0	0	DOT1L.18755	26.1916	12.8831	12.3447	10.3448	5.9468	14.6116	7.2796	E50
CBX3.hg38.mm10.copy0|g14698|e1298|chr3|81734836|81769345	1868.36	0	0	0	0	0	0	CBX3.25887	18.3341	9.8518	10.8923	5.5703	5.9468	2.9223	4.0442	E50
C15ORF39.hg38.copy0|g18355|e1763|chr7|51476740|51526651	8048.2	0	0	0	0	0	0	C15ORF39.698	4.5835	0.7578	0.7262	0.7958	1.9823	0	2.4265	E50
SPTLC1.hg38.mm10.copy0|g8179|e776|chr15|108044527|108086180	2494.12	0	0	0	0	0	0	SPTLC1.50838	85.7774	54.5637	53.0094	59.6816	64.4235	61.3689	84.9282	E50
CCDC85C.hg38.mm10.copy0|g19213|e1845|chr7|161965809|161993960	3074.53	0	0	0	0	0	0	CCDC85C.12137	110.005	68.9625	74.7941	77.1882	79.2905	23.3786	35.5889	E50
STAM-AS1.hg38.copy0|g20300|e1991|chr9|17098398|17143640	2676.94	0	0	0	0	0	0	STAM-AS1.65032	3.9287	2.2735	0.7262	0	1.9823	1.4612	1.6177	E50
RAB8B.hg38.mm10.copy0|g18220|e1751|chr7|39994094|40058643	3035.82	0	0	0	0	0	0	RAB8B.50785	24.2272	9.8518	8.7139	6.366	6.9379	2.9223	7.2796	E50
SNORD86.hg38.copy0|g2472|e226|chr10|36470544|36513419	1070.5	0	0	0	0	0	0	SNORD86.59322	2.6192	2.2735	0.7262	1.5915	0.9911	1.4612	1.6177	E50
TSKU.hg38.mm10.copy0|g6717|e613|chr14|68920944|68947970	504.843	0	0	0	0	0	0	TSKU.16109	1.9644	1.5157	0.7262	0.7958	0	0	0.8088	E50
COPZ1.hg38.mm10.copy0|g3640|e329|chr11|52832937|52850331	10307.7	0	0	0	0	0	0	COPZ1.40153	1.3096	0.7578	0.7262	0.7958	0.9911	0	0.8088	E50
GNG12.hg38.mm10.copy0|g866|e89|chr1|67713631|67734908	5464.21	0	0	0	0	0	0	GNG12.18304	157.804	61.3842	45.0217	45.358	58.4768	21.9175	97.8696	E50
UBE2DNL1.mm10.copy0|g17329|e1669|chr6|137506166|137549311	3475.41	0	0	0	0	0	0	UBE2DNL1.29983	37.323	24.2505	21.0585	27.0557	31.7162	10.2281	28.3094	E50
BRD7P3.hg38.copy0|g13531|e1198|chr20|33586866|33624634	6297.64	0	0	0	0	0	0	BRD7P3.57271	47.7996	25.7662	23.9632	22.2811	19.8226	29.2233	25.074	E50
EFNA4.hg38.mm10.copy0|g1360|e126|chr1|130537991|130561428	10566.9	0	0	0	0	0	0	EFNA4.28144	3.2739	0.7578	0	0	0	1.4612	0	E50
CHD7.hg38.mm10.copy0|g19774|e1897|chr8|58788693|58839793	2588.14	0	0	0	0	0	0	CHD7.45771	101.492	12.8831	8.7139	9.5491	9.9113	26.3009	29.1182	E50
ZNF891.hg38.copy0|g4168|e379|chr11|132854093|132911676	4114.74	0	0	0	0	0	0	ZNF891.50231	3.2739	3.0313	2.1785	2.3873	0.9911	2.9223	1.6177	E50
LOC644936.hg38.copy0|g14322|e1252|chr3|39458648|39482298	6018.15	0	0	0	0	0	0	LOC644936.61762	140.125	93.9709	101.662	81.9627	57.4856	16.0728	75.2221	E50
ZFP850.mm10.copy0|g11286|e1001|chr19|36263663|36336462	261.4	0	0	0	0	0	0	ZFP850.43975	2.6192	1.5157	1.4523	0.7958	0.9911	0	0.8088	E50
TOPBP1.hg38.mm10.copy0|g12838|e1136|chr2|167658656|167685458	4429.39	0	0	0	0	0	0	TOPBP1.26764	51.7283	39.4071	34.8555	37.4005	28.7428	45.2961	24.2652	E50
SRP14.hg38.mm10.copy0|g18029|e1737|chr7|16398228|16435249	3497.82	0	0	0	0	0	0	SRP14.4038	22.9176	13.6409	21.0585	15.1193	16.8492	10.2281	17.7945	E50
PGAM5.hg38.mm10.copy0|g4158|e379|chr11|132854093|132911676	4114.74	0	0	0	0	0	0	PGAM5.45855	7.2027	6.0626	5.8093	4.7745	6.9379	1.4612	5.6619	E50
CPT2.hg38.mm10.copy0|g763|e71|chr1|53015878|53061529	1032.27	0	0	0	0	0	0	CPT2.3168	4.5835	1.5157	1.4523	0.7958	2.9734	0	4.0442	E50
SIK1.hg38.mm10.copy0|g14091|e1233|chr3|3920993|3960259	3602.86	0	0	0	0	0	0	SIK1.20585	113.278	38.6493	17.4278	27.0557	58.4768	36.5291	40.442	E50
FAM76B.hg38.mm10.copy0|g6811|e636|chr14|88299793|88348253	703.192	0	0	0	0	0	0	FAM76B.26227	39.9421	26.524	21.7847	16.7108	13.8758	21.9175	16.1768	E50
SPC24.hg38.mm10.copy0|g10654|e981|chr19|10768701|10816012	518.517	0	0	0	0	0	0	SPC24.40138	11.7862	0	0	0	0.9911	2.9223	0	E50
CCDC14.hg38.mm10.copy0|g11965|e1027|chr2|44132649|44234928	3433.15	0	0	0	0	0	0	CCDC14.14368	17.6793	7.5783	5.0831	4.7745	2.9734	8.767	3.2354	E50
EML4.hg38.mm10.copy0|g5033|e500|chr13|43546237|43599483	4453.17	0	0	0	0	0	0	EML4.47741	84.4678	74.2673	69.711	73.2094	40.6364	43.8349	33.9713	E50
CENPF.hg38.mm10.copy0|g1498|e136|chr1|152112075|152171417	1263.7	0	0	0	0	0	0	CENPF.8901	111.314	9.094	4.3569	3.183	0.9911	1.4612	1.6177	E50
GM5643.mm10.copy1|g3645|e329|chr11|52832937|52850331	10307.7	0	0	0	0	0	0	GM5643.66450	169.59	84.8769	86.4126	60.4773	45.592	27.7621	50.1481	E50
COL4A2.hg38.mm10.copy0|g9937|e914|chr17|92085198|92134682	683.481	0	0	0	0	0	0	COL4A2.14844	77.9199	76.5408	76.2464	62.0689	18.8315	62.83	19.4122	E50
ZNF879.hg38.copy0|g17773|e1716|chr6|177890459|177952345	2668.92	0	0	0	0	0	0	ZNF879.46309	13.0958	10.6096	10.8923	7.1618	6.9379	5.8447	7.2796	E50
KPNA4.hg38.mm10.copy0|g12716|e1117|chr2|134866789|134932587	2022.3	0	0	0	0	0	0	KPNA4.37034	121.791	107.612	90.7695	87.533	94.1575	52.6019	87.3547	E50
RFC5.hg38.mm10.copy0|g4007|e365|chr11|118268889|118315143	2276.61	0	0	0	0	0	0	RFC5.40333	3.2739	0.7578	0.7262	0.7958	0	1.4612	0	E50
COLGALT2.hg38.mm10.copy0|g1719|e162|chr1|183307337|183416605	1211.25	0	0	0	0	0	0	COLGALT2.17601	6.5479	5.3048	5.8093	3.183	2.9734	4.3835	3.2354	E50
E130309D02RIK.mm10.copy0|g14348|e1252|chr3|39458648|39482298	6018.15	0	0	0	0	0	0	E130309D02RIK.49663	11.7862	9.8518	7.9877	7.1618	5.9468	5.8447	5.6619	E50
ZFP957.mm10.copy0|g3077|e281|chr10|83554573|83589556	5443.68	0	0	0	0	0	0	ZFP957.23818	22.9176	20.4614	21.0585	18.3024	16.8492	16.0728	13.7503	E50
PTBP2.hg38.mm10.copy0|g1011|e112|chr1|97866652|97919385	880.552	0	0	0	0	0	0	PTBP2.45109	74.646	13.6409	9.44	11.9363	12.8847	43.8349	14.5591	E50
RPS27L.hg38.mm10.copy0|g18220|e1751|chr7|39994094|40058643	3035.82	0	0	0	0	0	0	RPS27L.11859	1.9644	0	0	0	0	0	0.8088	E50
TEAD2.hg38.mm10.copy0|g11556|e1005|chr19|45650406|45688149	1458.83	0	0	0	0	0	0	TEAD2.50312	6.5479	0	0	0	0	0	0	E50
LOC145845.hg38.copy0|g17995|e1735|chr7|13254261|13300924	2296.23	0	0	0	0	0	0	LOC145845.75109	1.9644	0.7578	0	0.7958	0	1.4612	0	E50
ZNF775.hg38.copy0|g15127|e1354|chr3|177328778|177364729	644.09	0	0	0	0	0	0	ZNF775.40950	7.2027	4.547	3.6308	1.5915	1.9823	0	4.853	E50
DMRTA2.hg38.mm10.copy0|g735|e69|chr1|49617087|49629454	10230.5	0	0	0	0	0	0	DMRTA2.41577	87.7418	4.547	2.9046	3.9788	2.9734	0	2.4265	E50
CTR9.hg38.mm10.copy0|g6538|e600|chr14|54940541|55073470	1020.71	0	0	0	0	0	0	CTR9.27584	130.958	81.8456	81.3295	70.8221	76.3171	56.9854	80.884	E50
NUP43.hg38.mm10.copy0|g15934|e1456|chr4|117172918|117199619	6495.36	0	0	0	0	0	0	NUP43.52721	9.167	3.7891	2.9046	1.5915	0.9911	2.9223	1.6177	E50
WDR36.hg38.mm10.copy0|g17126|e1643|chr6|109152108|109174286	13918.5	0	0	0	0	0	0	WDR36.11291	19.6437	17.4301	13.797	13.5278	15.8581	17.534	16.1768	E50
FAAP24.hg38.mm10.copy0|g11104|e994|chr19|28137154|28170690	1312.16	0	0	0	0	0	0	FAAP24.52825	0.6548	0	0	0	0	0	0	E50
PALMD.hg38.mm10.copy0|g1029|e115|chr1|100401207|100424449	2403.52	0	0	0	0	0	0	PALMD.32842	1.3096	0.7578	0	0	0	0	0	E50
PLCB3.hg38.mm10.copy0|g5759|e573|chr14|9812774|9871902	2792.15	0	0	0	0	0	0	PLCB3.17	26.8464	5.3048	5.0831	7.1618	11.8936	14.6116	16.9856	E50
GM10416.mm10.copy0|g10788|e982|chr19|13240727|13292048	228.224	0	0	0	0	0	0	GM10416.72954	6.5479	5.3048	2.9046	3.183	2.9734	2.9223	4.0442	E50
EPB41.hg38.mm10.copy0|g471|e45|chr1|28613126|28695018	1078.39	0	0	0	0	0	0	EPB41.50942	4.5835	3.0313	2.1785	0.7958	0.9911	1.4612	1.6177	E50
H1F0.hg38.mm10.copy0|g2951|e275|chr10|80764763|80783133	2103.49	0	0	0	0	0	0	H1F0.44104	42.5613	16.6722	20.3324	14.3236	7.9291	5.8447	9.7061	E50
ZFP950.mm10.copy1|g10739|e981|chr19|10768701|10816012	518.517	0	0	0	0	0	0	ZFP950.50080	123.755	70.4781	45.7478	55.7028	56.4945	49.6796	64.7072	E50
AMMECR1L.hg38.mm10.copy0|g4218|e385|chr12|2089404|2202935	2953.14	0	0	0	0	0	0	AMMECR1L.53521	71.372	58.3529	53.0094	52.5198	33.6985	26.3009	31.5447	E50
HIST3H2BB.hg38.copy0|g1451|e132|chr1|140160688|140187656	4136.36	0	0	0	0	0	0	HIST3H2BB.10626	19.6437	13.6409	9.44	3.183	3.9645	1.4612	1.6177	E50
FZD5.hg38.mm10.copy0|g4545|e421|chr12|88972695|88993766	5859.34	0	0	0	0	0	0	FZD5.30141	4.5835	0	0	0	0	0	0	E50
CHEK1.hg38.mm10.copy0|g7164|e665|chr14|118870754|118910773	8955.7	0	0	0	0	0	0	CHEK1.14318	61.5502	27.2819	21.7847	23.0769	21.8049	14.6116	23.4563	E50
METTL1.hg38.mm10.copy0|g3678|e330|chr11|56701210|56731445	10700.8	0	0	0	0	0	0	METTL1.43228	2.6192	0.7578	0.7262	0.7958	0.9911	1.4612	0.8088	E50
ZNF444.hg38.copy0|g11776|e1007|chr19|52179387|52355459	1513.63	0	0	0	0	0	0	ZNF444.48998	4.5835	3.7891	2.9046	3.183	3.9645	1.4612	4.0442	E50
CHTF18.hg38.mm10.copy0|g13064|e1160|chr20|1072405|1158421	2658.39	0	0	0	0	0	0	CHTF18.47343	14.4054	6.8205	4.3569	4.7745	2.9734	4.3835	3.2354	E50
TMTC3.hg38.mm10.copy0|g3792|e345|chr11|86498343|86541894	628.013	0	0	0	0	0	0	TMTC3.42793	5.2383	3.0313	2.9046	2.3873	4.9557	1.4612	4.853	E50
UBAP2.hg38.mm10.copy0|g7905|e731|chr15|49745883|49762927	5168.2	0	0	0	0	0	0	UBAP2.22633	328.049	193.246	238.179	213.262	158.581	207.485	168.239	E50
MIR9-3.hg38.mm10.copy0|g18462|e1770|chr7|67446841|67490836	4304.55	0	0	0	0	0	0	MIR9-3.67784	0.6548	0	0	0	0	0	0	E50
CDCA2.hg38.mm10.copy0|g19660|e1882|chr8|26465692|26514384	1524.88	0	0	0	0	0	0	CDCA2.8611	41.2517	1.5157	0.7262	0	0	0	0	E50
ZFP526.mm10.copy0|g11379|e1002|chr19|37954910|37991310	2434.93	0	0	0	0	0	0	ZFP526.4015	3.2739	1.5157	1.4523	0.7958	1.9823	1.4612	2.4265	E50
CTTNBP2.hg38.mm10.copy0|g14916|e1328|chr3|143589923|143705521	1317.5	0	0	0	0	0	0	CTTNBP2.22185	249.475	143.988	72.6156	63.6604	47.5743	109.587	80.884	E50
MFSD4B1.mm10.copy0|g16091|e1481|chr4|156379585|156444447	3833.1	0	0	0	0	0	0	MFSD4B1.24596	2.6192	1.5157	0.7262	1.5915	1.9823	0	1.6177	E50
MCM8.hg38.mm10.copy0|g2488|e228|chr10|37805304|37874281	2716.13	0	0	0	0	0	0	MCM8.29452	3.2739	0.7578	0	0.7958	0	0	0.8088	E50
TBC1D1.hg38.mm10.copy0|g16346|e1519|chr5|37773540|37846061	850.93	0	0	0	0	0	0	TBC1D1.38756	52.3831	25.0084	17.4278	16.7108	21.8049	36.5291	18.6033	E50
HMGB1-RS17.mm10.copy0|g9642|e864|chr17|9694714|9760759	729.106	0	0	0	0	0	0	HMGB1-RS17.68892	441.983	173.543	250.524	169.496	94.1575	48.2184	98.6784	E50
GM14403.mm10.copy0|g10759|e981|chr19|10768701|10816012	518.517	0	0	0	0	0	0	GM14403.62608	5.2383	3.7891	2.1785	2.3873	1.9823	1.4612	2.4265	E50
MIR1226.hg38.copy0|g12444|e1091|chr2|95089584|95122954	452.403	0	0	0	0	0	0	MIR1226.72117	0.6548	0	0	0	0	0	0	E50
SFR1.hg38.mm10.copy0|g20759|e2053|chr9|100144792|100154890	12171.2	0	0	0	0	0	0	SFR1.15567	32.7395	7.5783	12.3447	3.9788	7.9291	14.6116	21.8387	E50
MCM10.hg38.mm10.copy0|g20273|e1987|chr9|13949370|14002514	1289.6	0	0	0	0	0	0	MCM10.55347	26.1916	0.7578	0.7262	0	0	0	0	E50
TMEM70.hg38.mm10.copy0|g19850|e1912|chr8|72458858|72547343	1211.62	0	0	0	0	0	0	TMEM70.36955	66.1337	56.8372	51.5571	49.3368	50.5477	13.1505	49.3392	E50
SERPINB6B.mm10.copy0|g15264|e1364|chr4|3149558|3157764	12255.5	0	0	0	0	0	0	SERPINB6B.17665	26.8464	18.1879	9.44	7.9575	6.9379	13.1505	16.1768	E50
DONSON.hg38.mm10.copy0|g14117|e1234|chr3|12842640|12908622	886.376	0	0	0	0	0	0	DONSON.19831	5.2383	3.7891	4.3569	4.7745	2.9734	2.9223	2.4265	E50
ZNF271P.hg38.copy0|g10119|e942|chr18|23491875|23530663	923.039	0	0	0	0	0	0	ZNF271P.59546	62.8598	53.0481	42.8432	41.3792	44.6009	49.6796	50.9569	E50
INHBB.hg38.mm10.copy0|g4242|e387|chr12|10018120|10040228	4818.88	0	0	0	0	0	0	INHBB.44339	22.2628	5.3048	3.6308	3.9788	2.9734	0	2.4265	E50
PDLIM7.hg38.mm10.copy0|g17728|e1714|chr6|175147372|175198233	670.921	0	0	0	0	0	0	PDLIM7.29819	46.49	15.1566	10.8923	6.366	4.9557	27.7621	13.7503	E50
RPS10.hg38.mm10.copy1|g1451|e132|chr1|140160688|140187656	4136.36	0	0	0	0	0	0	RPS10.8489	3.2739	2.2735	1.4523	1.5915	0.9911	0	1.6177	E50
ARMT1.hg38.mm10.copy0|g15892|e1454|chr4|115469364|115530725	1606.59	0	0	0	0	0	0	ARMT1.22198	2.6192	1.5157	1.4523	0.7958	1.9823	0	1.6177	E50
GAS1.hg38.mm10.copy0|g8156|e772|chr15|103063160|103094458	3130.21	0	0	0	0	0	0	GAS1.39356	100.838	24.2505	13.797	10.3448	11.8936	1.4612	17.7945	E50
UHRF1.hg38.mm10.copy0|g10422|e978|chr19|5632601|5666748	2632.82	0	0	0	0	0	0	UHRF1.40536	114.588	3.7891	1.4523	2.3873	0.9911	1.4612	1.6177	E50
KIF15.hg38.mm10.copy0|g12472|e1092|chr2|97002483|97030571	2739.88	0	0	0	0	0	0	KIF15.53352	48.4544	2.2735	0.7262	0.7958	0	1.4612	0	E50
TMEM94.hg38.mm10.copy0|g9381|e836|chr16|69168616|69183688	5041.74	0	0	0	0	0	0	TMEM94.16801	414.482	321.32	271.582	310.344	309.233	263.01	389.861	E50
UBE2NL.hg38.copy1|g3811|e347|chr11|92888384|92928995	475.16	0	0	0	0	0	0	UBE2NL.58586	36.6682	36.3758	36.3078	35.0132	32.7073	16.0728	25.074	E50
GTPBP2.hg38.mm10.copy0|g15680|e1413|chr4|45044459|45082617	2778.84	0	0	0	0	0	0	GTPBP2.26030	4.5835	3.7891	2.9046	3.183	1.9823	4.3835	3.2354	E50
UNC119B.hg38.mm10.copy0|g4046|e366|chr11|120267592|120308656	1318.36	0	0	0	0	0	0	UNC119B.9132	1.9644	0	0	0	0	0	0.8088	E50
SEC22A.hg38.mm10.copy0|g11969|e1027|chr2|44132649|44234928	3433.15	0	0	0	0	0	0	SEC22A.47215	3.2739	2.2735	2.1785	2.3873	2.9734	2.9223	2.4265	E50
TIMM8B.hg38.mm10.copy2|g6855|e641|chr14|104817655|104828804	13469.1	0	0	0	0	0	0	TIMM8B.53108	0.6548	0	0	0	0	0	0	E50
ZBED5.hg38.mm10.copy0|g6531|e600|chr14|54940541|55073470	1020.71	0	0	0	0	0	0	ZBED5.54668	275.666	172.027	135.065	91.5118	94.1575	49.6796	119.708	E50
TAF7.hg38.mm10.copy0|g17437|e1674|chr6|139468787|139640154	1771.7	0	0	0	0	0	0	TAF7.40504	3.9287	2.2735	1.4523	1.5915	0.9911	0	1.6177	E50
DPH2.hg38.mm10.copy0|g719|e67|chr1|44194366|44217096	4186.89	0	0	0	0	0	0	DPH2.48145	1.3096	0.7578	0.7262	0.7958	0.9911	0	0.8088	E50
MRPL14.hg38.mm10.copy0|g15680|e1413|chr4|45044459|45082617	2778.84	0	0	0	0	0	0	MRPL14.32098	1.3096	0.7578	0.7262	0.7958	0.9911	0	0.8088	E50
NCAPG2.hg38.mm10.copy0|g15218|e1361|chr3|184431919|184507454	696.704	0	0	0	0	0	0	NCAPG2.7365	24.2272	6.0626	5.0831	4.7745	2.9734	5.8447	4.853	E50
CARHSP1.hg38.mm10.copy0|g13293|e1165|chr20|8743432|8764426	7113.64	0	0	0	0	0	0	CARHSP1.560	172.864	109.127	76.2464	38.992	20.8138	11.6893	72.7956	E50
SNCAIP.hg38.mm10.copy0|g17160|e1648|chr6|120098270|120141278	2020.97	0	0	0	0	0	0	SNCAIP.13685	13.0958	5.3048	2.9046	2.3873	0.9911	2.9223	0.8088	E50
NPR3.hg38.mm10.copy0|g16838|e1584|chr6|33133539|33173068	1972.48	0	0	0	0	0	0	NPR3.12303	24.882	18.9457	12.3447	4.7745	0	0	0	E50
EIF4A1.hg38.mm10.copy1|g2515|e236|chr10|48761914|48809276	623.364	0	0	0	0	0	0	EIF4A1.33	312.334	205.372	178.634	158.355	82.2639	35.0679	69.5602	E50
TGFBR1.hg38.mm10.copy0|g7700|e723|chr15|41012066|41289742	299.495	0	0	0	0	0	0	TGFBR1.19637	180.067	61.3842	37.7601	31.0344	26.7605	14.6116	51.7657	E50
SEPT9.hg38.mm10.copy0|g9425|e844|chr16|71241422|71253461	14826.6	0	0	0	0	0	0	SEPT9.36903	58.2762	26.524	21.7847	18.3024	31.7162	33.6068	35.5889	E50
SMARCA4.hg38.mm10.copy0|g10652|e981|chr19|10768701|10816012	518.517	0	0	0	0	0	0	SMARCA4.721	19.6437	13.6409	13.0708	9.5491	6.9379	13.1505	7.2796	E50
ZNF516.hg38.copy0|g10292|e973|chr18|67162544|67304109	565.994	0	0	0	0	0	0	ZNF516.33012	3.9287	0.7578	0.7262	0.7958	0.9911	0	0.8088	E50
PRELID1.hg38.mm10.copy0|g17714|e1713|chr6|175073131|175090753	1551.1	0	0	0	0	0	0	PRELID1.41755	4.5835	3.0313	4.3569	3.9788	3.9645	0	3.2354	E50
COPS9.hg38.copy0|g4797|e445|chr12|122958846|122988033	5681.97	0	0	0	0	0	0	COPS9.15130	6.5479	4.547	5.0831	6.366	4.9557	1.4612	6.4707	E50
SYT14P1.hg38.copy1|g1539|e143|chr1|157305178|157377138	1874.51	0	0	0	0	0	0	SYT14P1.61993	4.5835	3.7891	2.9046	1.5915	1.9823	1.4612	2.4265	E50
CCAR2.hg38.mm10.copy0|g19641|e1880|chr8|22970547|22987607	3644.98	0	0	0	0	0	0	CCAR2.43734	180.067	163.691	139.422	122.546	143.714	100.82	139.929	E50
ASB7.hg38.mm10.copy0|g18606|e1781|chr7|80324616|80401006	235.697	0	0	0	0	0	0	ASB7.4673	17.0245	15.1566	14.5231	12.7321	13.8758	10.2281	12.9414	E50
GM38431.mm10.copy0|g10651|e981|chr19|10768701|10816012	518.517	0	0	0	0	0	0	GM38431.59706	24.2272	11.3674	10.8923	10.3448	11.8936	11.6893	14.5591	E50
STARD7-AS1.hg38.copy0|g5283|e538|chr13|91852203|91876594	615.328	0	0	0	0	0	0	STARD7-AS1.57378	3.2739	2.2735	2.1785	3.183	2.9734	1.4612	2.4265	E50
FAU.hg38.mm10.copy1|g5709|e571|chr14|8934146|8947463	17087.8	0	0	0	0	0	0	FAU.21348	3.2739	2.2735	2.9046	2.3873	0.9911	0	1.6177	E50
SEPT11.hg38.mm10.copy0|g16416|e1526|chr5|57779720|57863677	2694.05	0	0	0	0	0	0	SEPT11.52477	157.804	142.472	123.447	110.61	83.255	77.4417	58.2365	E50
AW146154.mm10.copy1|g10756|e981|chr19|10768701|10816012	518.517	0	0	0	0	0	0	AW146154.5433	3.2739	3.0313	2.1785	2.3873	1.9823	1.4612	1.6177	E50
EPHB1.hg38.mm10.copy0|g12838|e1136|chr2|167658656|167685458	4429.39	0	0	0	0	0	0	EPHB1.2904	49.764	39.4071	31.2247	23.8726	14.867	11.6893	6.4707	E50
RNF38.hg38.mm10.copy0|g7847|e729|chr15|48706781|48759803	1071.63	0	0	0	0	0	0	RNF38.5347	249.475	221.286	223.656	196.551	186.333	86.2087	160.15	E50
CDC5L.hg38.mm10.copy0|g15680|e1413|chr4|45044459|45082617	2778.84	0	0	0	0	0	0	CDC5L.55002	104.766	78.8143	96.5788	70.0264	62.4413	64.2912	54.1923	E50
APIP.hg38.mm10.copy0|g6436|e590|chr14|30095432|30186980	1313.59	0	0	0	0	0	0	APIP.40204	0.6548	0	0	0	0	0	0	E50
PSMD14.hg38.mm10.copy0|g4336|e403|chr12|48675126|48765363	2554.48	0	0	0	0	0	0	PSMD14.10151	44.5257	31.071	26.8678	27.8514	32.7073	21.9175	30.7359	E50
ARXES2.mm10.copy0|g16757|e1566|chr5|176152018|176172189	10294.7	0	0	0	0	0	0	ARXES2.51844	11.1314	7.5783	6.5354	6.366	9.9113	4.3835	8.8972	E50
FKRP.hg38.mm10.copy0|g11475|e1004|chr19|42995808|43069001	2835.35	0	0	0	0	0	0	FKRP.56207	5.2383	3.7891	2.9046	3.9788	4.9557	1.4612	4.853	E50
SNAP29.hg38.mm10.copy0|g2697|e253|chr10|62230944|62245304	1100.11	0	0	0	0	0	0	SNAP29.31588	3.2739	3.0313	2.9046	3.183	2.9734	1.4612	3.2354	E50
NSMCE1.hg38.mm10.copy0|g13459|e1189|chr20|25970455|26018545	1838.85	0	0	0	0	0	0	NSMCE1.16585	3.9287	1.5157	1.4523	1.5915	0.9911	2.9223	2.4265	E50
CASP2.hg38.mm10.copy0|g15119|e1352|chr3|170815804|170963061	897.525	0	0	0	0	0	0	CASP2.41999	7.2027	2.2735	1.4523	1.5915	0.9911	1.4612	0.8088	E50
WDR20RT.mm10.copy0|g19362|e1847|chr7|164146475|164269659	901.851	0	0	0	0	0	0	WDR20RT.7220	1.3096	0.7578	0.7262	0.7958	0.9911	0	0.8088	E50
FEZF2.hg38.mm10.copy0|g12246|e1080|chr2|79799139|79829319	2945.04	0	0	0	0	0	0	FEZF2.45256	62.205	9.8518	13.0708	8.7533	7.9291	1.4612	5.6619	E50
ZNF830.hg38.copy0|g8734|e808|chr16|29025776|29072502	1495.96	0	0	0	0	0	0	ZNF830.11516	6.5479	5.3048	5.8093	5.5703	4.9557	5.8447	5.6619	E50
HIST1H3D.hg38.mm10.copy0|g15442|e1393|chr4|26799538|26813748	12990.4	0	0	0	0	0	0	HIST1H3D.31756	37.9778	3.0313	2.9046	1.5915	0	0	0	E50
MRPL23.hg38.mm10.copy0|g5528|e565|chr14|1233237|1248468	2656.97	0	0	0	0	0	0	MRPL23.22392	3.9287	1.5157	1.4523	0.7958	1.9823	1.4612	2.4265	E50
ZNF200.hg38.copy0|g13181|e1161|chr20|4503350|4523139	466.765	0	0	0	0	0	0	ZNF200.15498	36.0134	25.0084	21.0585	20.6896	20.8138	32.1456	18.6033	E50
ZC3H18.hg38.mm10.copy0|g13957|e1229|chr20|73831641|73899850	1479.41	0	0	0	0	0	0	ZC3H18.45971	2.6192	1.5157	1.4523	0.7958	0.9911	1.4612	1.6177	E50
ZSCAN18.hg38.mm10.copy0|g11728|e1007|chr19|52179387|52355459	1513.63	0	0	0	0	0	0	ZSCAN18.75266	5.8931	4.547	3.6308	3.9788	2.9734	5.8447	1.6177	E50
CNIH3.hg38.mm10.copy0|g1463|e133|chr1|141748859|141786594	2648.45	0	0	0	0	0	0	CNIH3.35924	242.272	91.6974	87.8649	158.355	193.271	67.2135	106.767	E50
RPL28.hg38.mm10.copy1|g8723|e805|chr16|26622010|26762267	2034.99	0	0	0	0	0	0	RPL28.30885	4.5835	3.7891	2.1785	3.183	1.9823	0	2.4265	E50
HBA-X.mm10.copy0|g13126|e1160|chr20|1072405|1158421	2658.39	0	0	0	0	0	0	HBA-X.20481	1.3096	0.7578	0.7262	0	0	0	0	E50
SMCO4.hg38.mm10.copy0|g6785|e635|chr14|85401833|85458689	796.569	0	0	0	0	0	0	SMCO4.16909	3.9287	1.5157	1.4523	0.7958	0	0	0.8088	E50
TM9SF1.hg38.mm10.copy0|g18750|e1784|chr7|84830252|84846079	21772.7	0	0	0	0	0	0	TM9SF1.35650	49.1092	34.1023	28.3201	31.0344	34.6896	17.534	42.0597	E50
JMJD8.hg38.mm10.copy0|g13131|e1160|chr20|1072405|1158421	2658.39	0	0	0	0	0	0	JMJD8.19496	3.9287	3.7891	2.9046	3.183	1.9823	2.9223	2.4265	E50
CES3.hg38.copy0|g13686|e1210|chr20|50379348|50526812	517.231	0	0	0	0	0	0	CES3.6444	1.9644	1.5157	0.7262	0.7958	0.9911	1.4612	1.6177	E50
GOLIM4.hg38.mm10.copy0|g12695|e1113|chr2|126427067|126478244	882.752	0	0	0	0	0	0	GOLIM4.50059	28.8107	5.3048	5.0831	4.7745	9.9113	7.3058	16.1768	E50
CTDSPL2.hg38.mm10.copy0|g18119|e1741|chr7|20248498|20485690	361.841	0	0	0	0	0	0	CTDSPL2.50392	15.7149	11.3674	10.8923	10.3448	7.9291	5.8447	6.4707	E50
POMP.hg38.mm10.copy0|g9613|e863|chr17|8835260|8934581	1758.57	0	0	0	0	0	0	POMP.39725	5.8931	4.547	4.3569	4.7745	4.9557	1.4612	4.853	E50
PRMT1.hg38.mm10.copy0|g11574|e1005|chr19|45650406|45688149	1458.83	0	0	0	0	0	0	PRMT1.3574	5.8931	3.0313	3.6308	1.5915	0.9911	0	1.6177	E50
HAT1.hg38.mm10.copy0|g4386|e407|chr12|59232372|59278740	791.969	0	0	0	0	0	0	HAT1.3773	7.2027	2.2735	2.1785	2.3873	2.9734	2.9223	4.0442	E50
DHX40.hg38.mm10.copy0|g9142|e820|chr16|52973858|53009424	1299.02	0	0	0	0	0	0	DHX40.38122	3.2739	1.5157	1.4523	1.5915	0.9911	0	1.6177	E50
CEP120.hg38.mm10.copy0|g17173|e1649|chr6|121215562|121240591	2983.32	0	0	0	0	0	0	CEP120.53306	17.6793	16.6722	13.797	11.1406	9.9113	16.0728	11.3238	E50
KIAA1524.hg38.copy0|g11860|e1014|chr2|29418285|29476296	439.345	0	0	0	0	0	0	KIAA1524.9441	35.3586	14.3988	10.8923	9.5491	5.9468	7.3058	4.853	E50
HNRNPA1P10.hg38.copy1|g3645|e329|chr11|52832937|52850331	10307.7	0	0	0	0	0	0	HNRNPA1P10.61604	5.8931	3.0313	3.6308	1.5915	0.9911	1.4612	1.6177	E50
DDB1.hg38.mm10.copy0|g5863|e575|chr14|12363119|12415658	3719.82	0	0	0	0	0	0	DDB1.9781	68.0981	53.0481	44.2955	50.9283	54.5122	52.6019	51.7657	E50
SNHG18.hg38.mm10.copy0|g16803|e1576|chr6|10377017|10395145	9252.95	0	0	0	0	0	0	SNHG18.71811	13.7506	0.7578	0.7262	0.7958	1.9823	2.9223	8.0884	E50
PHIP.hg38.mm10.copy0|g15766|e1432|chr4|77619808|77648954	1407.55	0	0	0	0	0	0	PHIP.17476	730.745	284.186	209.859	181.432	207.147	542.092	260.446	E50
LFNG.hg38.mm10.copy0|g14303|e1248|chr3|36501960|36512438	10123.1	0	0	0	0	0	0	LFNG.21368	90.3609	8.3361	10.1662	21.4854	21.8049	17.534	24.2652	E50
ING3.hg38.mm10.copy0|g14918|e1329|chr3|147498014|147586805	1497.14	0	0	0	0	0	0	ING3.33118	41.9065	28.0397	29.0463	27.0557	31.7162	40.9126	31.5447	E50
LRRC75A.hg38.mm10.copy0|g8527|e791|chr16|16975368|17009378	4287.14	0	0	0	0	0	0	LRRC75A.35460	62.205	42.4385	26.8678	31.0344	45.592	20.4563	37.2066	E50
VPRBP.hg38.mm10.copy0|g12336|e1088|chr2|91654877|91692009	1531.81	0	0	0	0	0	0	VPRBP.9439	2.6192	2.2735	1.4523	0.7958	0.9911	1.4612	1.6177	E50
MIR4680.hg38.copy0|g20776|e2056|chr9|106716774|106805759	2222	0	0	0	0	0	0	MIR4680.75432	1.9644	0	0.7262	0.7958	0.9911	0	1.6177	E50
DDOST.hg38.mm10.copy0|g363|e38|chr1|20047586|20095050	1228.53	0	0	0	0	0	0	DDOST.44785	20.9533	15.1566	12.3447	13.5278	11.8936	7.3058	12.9414	E50
EEPD1.hg38.mm10.copy0|g14599|e1285|chr3|72774506|72827725	1057.68	0	0	0	0	0	0	EEPD1.47988	37.323	15.9144	10.8923	15.9151	15.8581	17.534	19.4122	E50
DCLRE1A.hg38.mm10.copy0|g20802|e2059|chr9|110349348|110451449	1037.87	0	0	0	0	0	0	DCLRE1A.56565	6.5479	4.547	4.3569	4.7745	4.9557	2.9223	4.853	E50
HIST1H1D.hg38.mm10.copy0|g15442|e1393|chr4|26799538|26813748	12990.4	0	0	0	0	0	0	HIST1H1D.29812	504.842	39.4071	30.4986	32.6259	29.7339	7.3058	32.3536	E50
RANBP1.hg38.mm10.copy0|g2685|e252|chr10|61690668|61735619	3616.94	0	0	0	0	0	0	RANBP1.7813	64.1693	25.7662	22.5108	24.6684	20.8138	14.6116	20.221	E50
POLD1.hg38.mm10.copy0|g11592|e1005|chr19|45650406|45688149	1458.83	0	0	0	0	0	0	POLD1.3511	24.882	6.0626	4.3569	5.5703	2.9734	5.8447	6.4707	E50
LSM12.hg38.mm10.copy0|g9015|e816|chr16|49103014|49148022	89749.2	0	0	0	0	0	0	LSM12.22539	12.441	9.8518	10.8923	10.3448	9.9113	2.9223	8.0884	E50
NME1.hg38.mm10.copy0|g8791|e811|chr16|38481565|38664761	2682.63	0	0	0	0	0	0	NME1.22258	24.2272	18.1879	19.6062	19.0981	21.8049	7.3058	17.7945	E50
FADD.hg38.mm10.copy0|g5576|e569|chr14|3955899|4167726	1971.7	0	0	0	0	0	0	FADD.31740	1.9644	0.7578	0.7262	0.7958	0.9911	1.4612	0.8088	E50
SNRPE.hg38.mm10.copy0|g1654|e157|chr1|163299312|163311011	20619.2	0	0	0	0	0	0	SNRPE.26309	23.5724	10.6096	11.6185	10.3448	10.9024	5.8447	12.1326	E50
ZNF33A.hg38.copy0|g20349|e1997|chr9|35566130|35601549	1936.7	0	0	0	0	0	0	ZNF33A.13425	16.3697	14.3988	9.44	10.3448	9.9113	13.1505	9.7061	E50
RPLP2.hg38.mm10.copy0|g5533|e565|chr14|1233237|1248468	2656.97	0	0	0	0	0	0	RPLP2.34546	25.5368	17.4301	14.5231	11.9363	8.9202	2.9223	9.7061	E50
SCUBE3.hg38.mm10.copy0|g15528|e1397|chr4|35911466|35977222	2905.6	0	0	0	0	0	0	SCUBE3.52535	37.9778	35.618	12.3447	7.9575	1.9823	2.9223	1.6177	E50
BRMS1.hg38.mm10.copy0|g5680|e571|chr14|8934146|8947463	17087.8	0	0	0	0	0	0	BRMS1.20188	8.5123	4.547	4.3569	2.3873	2.9734	4.3835	5.6619	E50
TCF3.hg38.mm10.copy0|g10294|e974|chr19|2430590|2456283	1406.39	0	0	0	0	0	0	TCF3.56059	194.472	47.7433	37.034	30.2387	32.7073	37.9903	42.0597	E50
4930503E24RIK.mm10.copy0|g519|e49|chr1|31822862|31869392	2225.27	0	0	0	0	0	0	4930503E24RIK.59901	74.646	38.6493	40.6648	39.7877	45.592	24.8398	51.7657	E50
SHCBP1.hg38.mm10.copy0|g13509|e1191|chr20|30757540|30838077	407.133	0	0	0	0	0	0	SHCBP1.40963	9.8218	0	0	0	0	0	0	E50
ZFP518A.mm10.copy0|g20643|e2044|chr9|92082604|92170382	455.519	0	0	0	0	0	0	ZFP518A.33842	3.9287	3.7891	2.9046	3.183	2.9734	2.9223	3.2354	E50
POU2F2.hg38.mm10.copy0|g11331|e1002|chr19|37954910|37991310	2434.93	0	0	0	0	0	0	POU2F2.24747	3.9287	3.0313	2.1785	0.7958	0.9911	1.4612	0.8088	E50
TCEANC2.hg38.mm10.copy0|g769|e72|chr1|54140023|54181634	6870.88	0	0	0	0	0	0	TCEANC2.46242	17.6793	9.8518	8.7139	6.366	5.9468	7.3058	8.8972	E50
SNORD65.hg38.mm10.copy0|g8528|e791|chr16|16975368|17009378	4287.14	0	0	0	0	0	0	SNORD65.57686	0.6548	0	0	0	0	0	0	E50
HMGA1.hg38.mm10.copy0|g15571|e1403|chr4|38473551|38485057	8087.66	0	0	0	0	0	0	HMGA1.12818	464.246	132.62	181.539	105.04	96.1397	37.9903	80.884	E50
TALDO1.hg38.mm10.copy0|g5521|e565|chr14|1233237|1248468	2656.97	0	0	0	0	0	0	TALDO1.5697	18.3341	13.6409	13.797	11.1406	10.9024	4.3835	15.368	E50
HMCES.hg38.mm10.copy0|g12026|e1034|chr2|50731860|50791886	2543.96	0	0	0	0	0	0	HMCES.37059	17.0245	9.094	10.1662	9.5491	10.9024	5.8447	10.5149	E50
AAMDC.hg38.mm10.copy0|g6744|e617|chr14|70955409|70986756	2670.29	0	0	0	0	0	0	AAMDC.4422	1.3096	0	0	0	0.9911	0	0.8088	E50
EIF4E1B.hg38.mm10.copy0|g17725|e1713|chr6|175073131|175090753	1551.1	0	0	0	0	0	0	EIF4E1B.47799	7.2027	6.8205	6.5354	6.366	5.9468	1.4612	5.6619	E50
DCAF16.hg38.copy0|g16314|e1513|chr5|17060121|17101689	3341.81	0	0	0	0	0	0	DCAF16.47068	73.9912	46.9854	38.4863	46.9495	38.6541	36.5291	43.6773	E50
ZSCAN20.hg38.mm10.copy0|g542|e51|chr1|32504472|32522633	3262.22	0	0	0	0	0	0	ZSCAN20.25401	27.5011	15.9144	13.0708	11.9363	18.8315	26.3009	25.8829	E50
APAF1.hg38.mm10.copy0|g3851|e350|chr11|98558810|98675965	419.493	0	0	0	0	0	0	APAF1.37909	157.804	131.862	84.2341	81.167	59.4679	96.4368	84.1193	E50
MIR9-1.hg38.mm10.copy0|g1385|e126|chr1|130537991|130561428	10566.9	0	0	0	0	0	0	MIR9-1.71340	0.6548	0	0	0	0	0	0	E50
NHSL1.hg38.mm10.copy0|g15966|e1467|chr4|128793872|128805186	10802.5	0	0	0	0	0	0	NHSL1.11974	67.4433	34.1023	18.1539	11.1406	8.9202	8.767	12.9414	E50
SNX6.hg38.mm10.copy0|g18808|e1799|chr7|95168461|95224492	1176.84	0	0	0	0	0	0	SNX6.56840	36.6682	25.0084	19.6062	15.9151	12.8847	17.534	27.5005	E50
FZD8.hg38.mm10.copy0|g20347|e1997|chr9|35566130|35601549	1936.7	0	0	0	0	0	0	FZD8.6253	91.0157	4.547	2.9046	6.366	8.9202	1.4612	7.2796	E50
SHD.hg38.mm10.copy0|g10389|e976|chr19|3400633|3488681	1518.53	0	0	0	0	0	0	SHD.24664	113.278	50.7746	59.5448	55.7028	74.3349	36.5291	79.2663	E50
HDLBP.hg38.mm10.copy0|g4827|e449|chr12|123801470|123823328	3974.42	0	0	0	0	0	0	HDLBP.45962	99.528	59.1107	67.5325	80.3712	82.2639	86.2087	92.2077	E50
DLEU2.hg38.mm10.copy0|g9763|e885|chr17|28546029|28597383	3671.78	0	0	0	0	0	0	DLEU2.57563	7.8575	2.2735	0.7262	0.7958	1.9823	2.9223	4.0442	E50
GM5779.mm10.copy1|g4020|e366|chr11|120267592|120308656	1318.36	0	0	0	0	0	0	GM5779.69519	76.6103	64.4155	39.2124	46.1538	16.8492	2.9223	17.7945	E50
NBPF15.hg38.copy0|g1168|e120|chr1|121213802|121229497	6786.2	0	0	0	0	0	0	NBPF15.20311	3.2739	2.2735	1.4523	1.5915	0.9911	2.9223	2.4265	E50
MAFF.hg38.mm10.copy0|g2961|e275|chr10|80764763|80783133	2103.49	0	0	0	0	0	0	MAFF.27198	0.6548	0	0	0	0	0	0	E50
SEPHS1.hg38.mm10.copy1|g20270|e1987|chr9|13949370|14002514	1289.6	0	0	0	0	0	0	SEPHS1.16038	2.6192	0	0	0.7958	0	0	0	E50
MIR6850.hg38.copy0|g20152|e1963|chr8|143811197|143903902	465.038	0	0	0	0	0	0	MIR6850.29277	278.285	182.637	209.859	132.095	109.024	48.2184	126.179	E50
ELP3.hg38.mm10.copy0|g19679|e1886|chr8|29077533|29120222	675.213	0	0	0	0	0	0	ELP3.29004	32.0847	28.0397	24.6893	28.6472	31.7162	18.9951	27.5005	E50
DEPDC1.hg38.copy0|g866|e89|chr1|67713631|67734908	5464.21	0	0	0	0	0	0	DEPDC1.52712	61.5502	3.0313	1.4523	1.5915	0	0	0	E50
PCBP1.hg38.mm10.copy0|g5200|e533|chr13|71197780|71236172	7909.97	0	0	0	0	0	0	PCBP1.42458	13.7506	8.3361	7.9877	6.366	6.9379	1.4612	8.0884	E50
TEX264.hg38.mm10.copy0|g12336|e1088|chr2|91654877|91692009	1531.81	0	0	0	0	0	0	TEX264.49837	24.882	15.9144	12.3447	12.7321	12.8847	20.4563	18.6033	E50
TOR1AIP2.hg38.mm10.copy0|g1748|e165|chr1|188530527|188549029	1302.06	0	0	0	0	0	0	TOR1AIP2.588	11.1314	6.8205	5.0831	6.366	6.9379	2.9223	7.2796	E50
ARL4D.hg38.mm10.copy0|g9009|e816|chr16|49103014|49148022	89749.2	0	0	0	0	0	0	ARL4D.26168	79.8843	44.7119	61.7233	50.9283	33.6985	2.9223	14.5591	E50
CCNT1.hg38.mm10.copy0|g3453|e322|chr11|47483943|47493713	12826.2	0	0	0	0	0	0	CCNT1.24650	77.9199	62.8998	50.1048	51.724	63.4324	64.2912	67.1337	E50
ADPGK.hg38.mm10.copy0|g18347|e1763|chr7|51476740|51526651	8048.2	0	0	0	0	0	0	ADPGK.29623	0.6548	0	0	0	0	0	0	E50
ZFP119B.mm10.copy2|g10698|e981|chr19|10768701|10816012	518.517	0	0	0	0	0	0	ZFP119B.26149	20.9533	18.9457	12.3447	15.1193	14.867	7.3058	12.9414	E50
UTP11L.mm10.copy0|g594|e57|chr1|36421551|36525808	650.025	0	0	0	0	0	0	UTP11L.15474	17.0245	13.6409	14.5231	11.1406	9.9113	10.2281	7.2796	E50
IGLON5.hg38.mm10.copy0|g11644|e1005|chr19|45650406|45688149	1458.83	0	0	0	0	0	0	IGLON5.16040	316.263	235.685	168.468	140.053	68.3881	37.9903	40.442	E50
ZNF395.hg38.copy0|g19679|e1886|chr8|29077533|29120222	675.213	0	0	0	0	0	0	ZNF395.32473	8.5123	6.0626	4.3569	3.9788	6.9379	4.3835	8.0884	E50
UNC119.hg38.mm10.copy0|g8660|e801|chr16|22997980|23024529	6763.81	0	0	0	0	0	0	UNC119.40364	2.6192	0	0.7262	0	0	0	0.8088	E50
YY1.hg38.mm10.copy0|g19230|e1845|chr7|161965809|161993960	3074.53	0	0	0	0	0	0	YY1.29251	123.755	106.096	112.554	101.857	87.2196	40.9126	81.6928	E50
TBL2.hg38.mm10.copy0|g14427|e1257|chr3|42573432|42579458	32754.1	0	0	0	0	0	0	TBL2.48063	36.6682	25.7662	26.8678	27.0557	20.8138	13.1505	24.2652	E50
POLE.hg38.mm10.copy0|g4160|e379|chr11|132854093|132911676	4114.74	0	0	0	0	0	0	POLE.40900	312.334	33.3445	20.3324	22.2811	6.9379	23.3786	16.1768	E50
KLHDC8A.hg38.mm10.copy0|g1622|e153|chr1|161936719|161972362	3978.65	0	0	0	0	0	0	KLHDC8A.19986	101.492	37.1336	42.1171	33.4217	5.9468	2.9223	4.0442	E50
JAG1.hg38.mm10.copy0|g2510|e233|chr10|43050029|43095892	865.218	0	0	0	0	0	0	JAG1.1101	13.0958	6.8205	3.6308	5.5703	6.9379	11.6893	8.0884	E50
MIR3940.hg38.copy0|g10449|e979|chr19|6381924|6396664	8137.68	0	0	0	0	0	0	MIR3940.69908	1.3096	0.7578	0.7262	0.7958	0	0	0.8088	E50
PPRC1.hg38.mm10.copy0|g20729|e2050|chr9|98387723|98403423	5638.64	0	0	0	0	0	0	PPRC1.7701	18.9889	15.1566	12.3447	11.1406	7.9291	13.1505	10.5149	E50
DNAJC15.hg38.mm10.copy0|g9699|e875|chr17|22474285|22653713	2011.07	0	0	0	0	0	0	DNAJC15.30910	21.608	20.4614	18.8801	15.9151	15.8581	10.2281	14.5591	E50
MIR125A.hg38.mm10.copy0|g11706|e1006|chr19|46032809|46078432	876.45	0	0	0	0	0	0	MIR125A.61667	5.8931	3.7891	2.1785	0.7958	0.9911	0	0.8088	E50
TMEM170A.hg38.copy0|g13829|e1216|chr20|58976338|59019924	281.375	0	0	0	0	0	0	TMEM170A.30622	20.9533	10.6096	13.0708	10.3448	15.8581	10.2281	20.221	E50
MKRN3.hg38.mm10.copy0|g17825|e1718|chr7|2803|58924	1551.02	0	0	0	0	0	0	MKRN3.35715	2.6192	2.2735	0.7262	1.5915	0.9911	0	0	E50
CDC6.hg38.mm10.copy0|g8934|e815|chr16|45339442|45371709	15293.6	0	0	0	0	0	0	CDC6.40207	5.2383	0	0	0	0	0	0	E50
MGC70870.hg38.copy0|g20880|e2075|chr9|121008448|121049212	4299.21	0	0	0	0	0	0	MGC70870.68524	20.9533	10.6096	5.0831	4.7745	3.9645	2.9223	5.6619	E50
PPP4R3B.hg38.copy0|g5116|e519|chr13|55806355|55856641	970.256	0	0	0	0	0	0	PPP4R3B.28952	226.557	174.301	149.588	122.546	149.661	128.582	136.694	E50
MIER3.hg38.mm10.copy0|g16918|e1595|chr6|58399854|58436696	1718.33	0	0	0	0	0	0	MIER3.35834	62.8598	50.0167	41.3909	27.8514	29.7339	27.7621	32.3536	E50
DPYSL4.hg38.mm10.copy0|g20926|e2080|chr9|128424120|128509378	1862.77	0	0	0	0	0	0	DPYSL4.7867	12.441	5.3048	6.5354	7.1618	2.9734	2.9223	2.4265	E50
NCOR1P1.hg38.copy0|g8530|e791|chr16|16975368|17009378	4287.14	0	0	0	0	0	0	NCOR1P1.69928	17.6793	17.4301	16.7016	17.5066	15.8581	17.534	14.5591	E50
MIR6886.hg38.copy0|g10653|e981|chr19|10768701|10816012	518.517	0	0	0	0	0	0	MIR6886.65121	0.6548	0	0	0	0	0	0	E50
SEC11A.hg38.mm10.copy0|g18434|e1768|chr7|63199298|63308780	159.059	0	0	0	0	0	0	SEC11A.55210	30.7751	21.9771	16.7016	18.3024	13.8758	13.1505	16.9856	E50
RCN2.hg38.mm10.copy0|g18367|e1764|chr7|54942109|54987682	3532.94	0	0	0	0	0	0	RCN2.50181	34.7038	17.4301	16.7016	19.8939	29.7339	10.2281	25.074	E50
PSME3.hg38.mm10.copy0|g8995|e816|chr16|49103014|49148022	89749.2	0	0	0	0	0	0	PSME3.4266	5.8931	4.547	4.3569	4.7745	4.9557	1.4612	4.853	E50
CYTH2.hg38.mm10.copy0|g11512|e1004|chr19|42995808|43069001	2835.35	0	0	0	0	0	0	CYTH2.5378	40.5969	34.1023	34.1293	23.8726	16.8492	20.4563	16.9856	E50
SYF2.hg38.mm10.copy0|g428|e41|chr1|24714287|24725487	6704.63	0	0	0	0	0	0	SYF2.6035	4.5835	2.2735	3.6308	1.5915	2.9734	1.4612	3.2354	E50
NUP153.hg38.mm10.copy0|g15347|e1385|chr4|17489059|17562238	697.28	0	0	0	0	0	0	NUP153.15363	66.7885	50.0167	39.2124	37.4005	33.6985	37.9903	30.7359	E50
HNRNPA3.hg38.mm10.copy0|g4447|e410|chr12|64617095|64649621	2747.69	0	0	0	0	0	0	HNRNPA3.10284	87.7418	49.2589	44.2955	42.175	50.5477	33.6068	44.4862	E50
PINK1-AS.hg38.copy0|g363|e38|chr1|20047586|20095050	1228.53	0	0	0	0	0	0	PINK1-AS.72316	2.6192	1.5157	0.7262	0.7958	0.9911	0	0.8088	E50
LHX2.hg38.mm10.copy0|g7501|e706|chr15|15262173|15347611	1905.76	0	0	0	0	0	0	LHX2.51383	267.809	159.144	136.517	87.533	43.6098	32.1456	32.3536	E50
ZFP617.mm10.copy1|g10737|e981|chr19|10768701|10816012	518.517	0	0	0	0	0	0	ZFP617.20941	46.49	36.3758	24.6893	27.0557	29.7339	14.6116	25.074	E50
SNORD16A.mm10.copy0|g18245|e1752|chr7|42751405|42869023	1540.4	0	0	0	0	0	0	SNORD16A.64496	0.6548	0	0	0	0	0	0	E50
BYSL.hg38.mm10.copy0|g15613|e1410|chr4|42379011|42425271	3294.63	0	0	0	0	0	0	BYSL.56753	3.2739	2.2735	2.1785	2.3873	0.9911	0	1.6177	E50
U2AF2.hg38.mm10.copy1|g8083|e758|chr15|88880999|88916750	569.453	0	0	0	0	0	0	U2AF2.29383	3.9287	2.2735	2.1785	1.5915	0.9911	1.4612	1.6177	E50
EXOSC2.hg38.mm10.copy0|g7406|e699|chr15|7789541|7854737	3825.31	0	0	0	0	0	0	EXOSC2.52521	3.9287	2.2735	1.4523	1.5915	1.9823	2.9223	1.6177	E50
NAA40.hg38.mm10.copy0|g5768|e573|chr14|9812774|9871902	2792.15	0	0	0	0	0	0	NAA40.35561	5.8931	3.7891	2.1785	2.3873	1.9823	2.9223	1.6177	E50
IFT46.hg38.mm10.copy0|g6903|e653|chr14|112314572|112386961	640.427	0	0	0	0	0	0	IFT46.54704	8.5123	6.8205	6.5354	6.366	6.9379	7.3058	7.2796	E50
SPTY2D1.hg38.mm10.copy0|g6508|e594|chr14|48536933|48607420	280.578	0	0	0	0	0	0	SPTY2D1.3116	3.2739	2.2735	2.1785	1.5915	2.9734	1.4612	2.4265	E50
UNK.hg38.mm10.copy0|g9380|e836|chr16|69168616|69183688	5041.74	0	0	0	0	0	0	UNK.31671	11.1314	6.0626	4.3569	3.9788	3.9645	7.3058	6.4707	E50
TBPL2.hg38.mm10.copy0|g18901|e1806|chr7|116567302|116680832	586.286	0	0	0	0	0	0	TBPL2.48152	2.6192	2.2735	1.4523	1.5915	0.9911	1.4612	0.8088	E50
WDR90.hg38.mm10.copy0|g13051|e1160|chr20|1072405|1158421	2658.39	0	0	0	0	0	0	WDR90.12361	30.1203	13.6409	10.1662	10.3448	7.9291	17.534	8.8972	E50
POLD2.hg38.mm10.copy0|g14565|e1277|chr3|65042683|65098209	3301.18	0	0	0	0	0	0	POLD2.44565	15.7149	8.3361	7.2616	7.9575	7.9291	2.9223	7.2796	E50
CELF1.hg38.mm10.copy0|g6240|e579|chr14|17857458|18006347	1238.49	0	0	0	0	0	0	CELF1.4346	354.896	352.391	242.536	233.952	211.111	127.121	169.048	E50
MYO1A.hg38.mm10.copy0|g3651|e330|chr11|56701210|56731445	10700.8	0	0	0	0	0	0	MYO1A.50728	5.2383	3.0313	2.1785	1.5915	0.9911	1.4612	0.8088	E50
B3GAT3.hg38.mm10.copy0|g5839|e575|chr14|12363119|12415658	3719.82	0	0	0	0	0	0	B3GAT3.53025	7.2027	2.2735	0.7262	0	0	0	0.8088	E50
ESPL1.hg38.mm10.copy0|g3645|e329|chr11|52832937|52850331	10307.7	0	0	0	0	0	0	ESPL1.52284	25.5368	0.7578	0	0.7958	0	0	0	E50
JAM2.hg38.mm10.copy0|g14219|e1236|chr3|20979610|21098667	1200.96	0	0	0	0	0	0	JAM2.56196	13.0958	8.3361	10.1662	10.3448	7.9291	2.9223	8.0884	E50
RPL8.hg38.mm10.copy0|g20150|e1963|chr8|143811197|143903902	465.038	0	0	0	0	0	0	RPL8.9640	180.722	118.979	135.791	85.9415	70.3703	30.6844	81.6928	E50
RPS29.hg38.mm10.copy4|g16620|e1543|chr5|111263412|111290740	7919.04	0	0	0	0	0	0	RPS29.29780	3.9287	3.0313	1.4523	2.3873	0.9911	0	1.6177	E50
PEMT.hg38.mm10.copy0|g8574|e797|chr16|18617849|18630924	15237.6	0	0	0	0	0	0	PEMT.30175	1.3096	0.7578	0.7262	0.7958	0.9911	0	0.8088	E50
MAB21L1.hg38.mm10.copy0|g9666|e871|chr17|14195536|14246669	1000.25	0	0	0	0	0	0	MAB21L1.30884	0.6548	0	0	0	0	0	0	E50
LOC105371433.hg38.copy0|g1224|e124|chr1|124940602|124949266	18477.7	0	0	0	0	0	0	LOC105371433.62545	1.9644	0.7578	0	0.7958	0	0	0	E50
TMEM115.hg38.mm10.copy0|g12371|e1089|chr2|92070196|92085894	15247.4	0	0	0	0	0	0	TMEM115.6439	8.5123	7.5783	7.2616	7.1618	7.9291	1.4612	8.0884	E50
USP49.hg38.mm10.copy0|g15624|e1410|chr4|42379011|42425271	3294.63	0	0	0	0	0	0	USP49.12336	54.3475	27.2819	20.3324	17.5066	6.9379	7.3058	6.4707	E50
SUFU.hg38.mm10.copy0|g20738|e2050|chr9|98387723|98403423	5638.64	0	0	0	0	0	0	SUFU.23541	15.7149	12.1253	9.44	8.7533	8.9202	11.6893	8.0884	E50
MIR125B-1.mm10.copy0|g6967|e658|chr14|114918576|114928981	6205.46	0	0	0	0	0	0	MIR125B-1.73159	24.2272	15.9144	7.9877	4.7745	2.9734	1.4612	5.6619	E50
HES6.hg38.mm10.copy0|g4782|e443|chr12|121095810|121138593	2536.9	0	0	0	0	0	0	HES6.3100	17.0245	14.3988	8.7139	3.9788	0.9911	0	0.8088	E50
ALYREF.hg38.mm10.copy0|g9515|e856|chr16|75329352|75356759	3832.47	0	0	0	0	0	0	ALYREF.1544	9.167	3.0313	6.5354	3.183	1.9823	4.3835	2.4265	E50
KDM3B.hg38.mm10.copy0|g17300|e1665|chr6|136326704|136349442	3543.76	0	0	0	0	0	0	KDM3B.6242	143.399	78.0564	68.2587	66.0476	80.2816	93.5145	90.59	E50
ZFP141.mm10.copy1|g1429|e130|chr1|138773350|138810698	692.593	0	0	0	0	0	0	ZFP141.15053	6.5479	5.3048	5.0831	3.9788	2.9734	2.9223	2.4265	E50
MIS12.hg38.mm10.copy1|g1460|e133|chr1|141748859|141786594	2648.45	0	0	0	0	0	0	MIS12.20030	5.2383	1.5157	0.7262	0.7958	0.9911	0	1.6177	E50
LINC01547.hg38.copy0|g13990|e1230|chr3|1546455|1616474	901.946	0	0	0	0	0	0	LINC01547.67429	13.0958	5.3048	5.0831	2.3873	1.9823	2.9223	4.0442	E50
SRSF2.hg38.mm10.copy0|g9425|e844|chr16|71241422|71253461	14826.6	0	0	0	0	0	0	SRSF2.4831	186.615	97.76	71.8895	72.4137	77.3082	43.8349	68.7514	E50
ARPC1A.hg38.mm10.copy0|g14801|e1315|chr3|124224231|124259209	1635.62	0	0	0	0	0	0	ARPC1A.55374	43.8709	42.4385	31.9509	36.6047	34.6896	18.9951	34.7801	E50
SF3B5.hg38.mm10.copy0|g15946|e1464|chr4|123715456|123765325	211.429	0	0	0	0	0	0	SF3B5.47105	31.4299	24.2505	15.9754	20.6896	17.8404	4.3835	21.0298	E50
KCNAB3.hg38.mm10.copy0|g8431|e788|chr16|8471049|8527548	443.572	0	0	0	0	0	0	KCNAB3.20216	2.6192	0	0	0	0.9911	1.4612	0.8088	E50
PFDN1.hg38.mm10.copy0|g17350|e1669|chr6|137506166|137549311	3475.41	0	0	0	0	0	0	PFDN1.1053	87.7418	62.142	68.9848	63.6604	75.326	18.9951	72.7956	E50
AMOTL1.hg38.mm10.copy0|g6798|e636|chr14|88299793|88348253	703.192	0	0	0	0	0	0	AMOTL1.20449	17.0245	7.5783	5.8093	5.5703	7.9291	4.3835	11.3238	E50
MANF.hg38.mm10.copy0|g12336|e1088|chr2|91654877|91692009	1531.81	0	0	0	0	0	0	MANF.52759	2.6192	0.7578	1.4523	0.7958	0.9911	0	0.8088	E50
GEMIN8.hg38.mm10.copy0|g20971|e2083|chrX|12998725|13059650	737.347	0	0	0	0	0	0	GEMIN8.21959	3.2739	1.5157	0.7262	0.7958	0.9911	2.9223	2.4265	E50
1110051M20RIK.mm10.copy0|g6375|e581|chr14|20001348|20072898	2586.67	0	0	0	0	0	0	1110051M20RIK.16413	4.5835	4.547	3.6308	3.9788	1.9823	2.9223	3.2354	E50
DCTN4.hg38.mm10.copy0|g17535|e1685|chr6|148759489|148798035	2688.9	0	0	0	0	0	0	DCTN4.26076	398.767	318.288	282.475	303.183	246.792	264.471	266.108	E50
HIST2H2AC.hg38.mm10.copy0|g1264|e124|chr1|124940602|124949266	18477.7	0	0	0	0	0	0	HIST2H2AC.26984	53.6927	6.8205	4.3569	5.5703	7.9291	1.4612	11.3238	E50
GTF2F2.hg38.mm10.copy0|g9708|e880|chr17|23616852|23632080	9407.66	0	0	0	0	0	0	GTF2F2.30057	31.4299	29.5554	25.4155	19.0981	12.8847	16.0728	13.7503	E50
EED.hg38.mm10.copy0|g6774|e634|chr14|79371020|79401782	1570.34	0	0	0	0	0	0	EED.40309	4.5835	3.0313	2.1785	1.5915	2.9734	2.9223	2.4265	E50
RTKN2.hg38.mm10.copy0|g20556|e2029|chr9|70638080|70795703	1408.55	0	0	0	0	0	0	RTKN2.54868	55.6571	7.5783	5.8093	4.7745	3.9645	17.534	4.0442	E50
1600029O15RIK.mm10.copy1|g8566|e797|chr16|18617849|18630924	15237.6	0	0	0	0	0	0	1600029O15RIK.58562	6.5479	5.3048	2.9046	3.183	1.9823	0	2.4265	E50
GM11837.mm10.copy0|g19858|e1913|chr8|89460636|89543876	608.244	0	0	0	0	0	0	GM11837.16522	3.9287	2.2735	1.4523	1.5915	1.9823	1.4612	1.6177	E50
ZNF623.hg38.copy0|g20116|e1962|chr8|142719182|142785577	1142.16	0	0	0	0	0	0	ZNF623.8154	147.982	113.674	83.508	77.1882	69.3792	68.6747	72.7956	E50
TRPC2.hg38.mm10.copy0|g6650|e607|chr14|63938023|63961738	13359.3	0	0	0	0	0	0	TRPC2.68659	0.6548	0	0	0	0	0	0	E50
C14ORF93.hg38.copy0|g18710|e1784|chr7|84830252|84846079	21772.7	0	0	0	0	0	0	C14ORF93.146	3.2739	0.7578	0.7262	0.7958	0.9911	1.4612	0.8088	E50
SNORD31.hg38.copy0|g5839|e575|chr14|12363119|12415658	3719.82	0	0	0	0	0	0	SNORD31.65245	1.9644	1.5157	0.7262	0.7958	0	0	0	E50
RPS17.hg38.mm10.copy2|g6528|e599|chr14|54164089|54213674	1045.64	0	0	0	0	0	0	RPS17.35988	79.2295	63.6577	76.9726	50.1325	23.7872	16.0728	23.4563	E50
HIC2.hg38.mm10.copy0|g2732|e255|chr10|63799803|63821463	8484.27	0	0	0	0	0	0	HIC2.3769	4.5835	3.7891	2.9046	3.183	1.9823	1.4612	1.6177	E50
UBXN7.hg38.mm10.copy0|g12998|e1157|chr2|203871040|203897525	869.929	0	0	0	0	0	0	UBXN7.21133	138.161	112.159	90.7695	72.4137	76.3171	68.6747	84.1193	E50
RPL36AL.hg38.mm10.copy1|g15934|e1456|chr4|117172918|117199619	6495.36	0	0	0	0	0	0	RPL36AL.7304	8.5123	5.3048	6.5354	6.366	4.9557	5.8447	6.4707	E50
ZFP791.mm10.copy0|g10686|e981|chr19|10768701|10816012	518.517	0	0	0	0	0	0	ZFP791.973	7.8575	6.8205	5.0831	5.5703	5.9468	2.9223	5.6619	E50
DLL3.hg38.mm10.copy0|g11226|e1000|chr19|34421165|34463370	2148.96	0	0	0	0	0	0	DLL3.18723	15.7149	1.5157	0.7262	0	0.9911	0	0.8088	E50
ZNF696.hg38.copy0|g20116|e1962|chr8|142719182|142785577	1142.16	0	0	0	0	0	0	ZNF696.46492	22.2628	18.9457	14.5231	12.7321	14.867	11.6893	17.7945	E50
ADGRG1.hg38.mm10.copy0|g13649|e1206|chr20|42318448|42346508	4416.14	0	0	0	0	0	0	ADGRG1.2760	39.9421	12.8831	9.44	10.3448	8.9202	2.9223	11.3238	E50
FGFBP3.hg38.mm10.copy0|g20593|e2038|chr9|86666884|86673525	23479.4	0	0	0	0	0	0	FGFBP3.30634	25.5368	6.0626	7.2616	5.5703	1.9823	0	1.6177	E50
SIAH1B.mm10.copy0|g13519|e1195|chr20|31811658|31849146	801.191	0	0	0	0	0	0	SIAH1B.48622	45.8352	40.165	23.237	20.6896	11.8936	4.3835	14.5591	E50
EXOG.hg38.mm10.copy0|g12568|e1097|chr2|104797258|104860568	939.919	0	0	0	0	0	0	EXOG.31308	9.8218	4.547	3.6308	4.7745	4.9557	5.8447	5.6619	E50
PDIA3P1.hg38.copy0|g18119|e1741|chr7|20248498|20485690	361.841	0	0	0	0	0	0	PDIA3P1.74541	63.5146	46.2276	56.6402	50.1325	48.5654	20.4563	55.0011	E50
TBC1D5.hg38.mm10.copy0|g12881|e1141|chr2|175015326|175064140	2817.44	0	0	0	0	0	0	TBC1D5.42937	70.7172	46.9854	50.1048	66.0476	61.4501	46.7572	65.516	E50
PSMA4.hg38.mm10.copy0|g18384|e1764|chr7|54942109|54987682	3532.94	0	0	0	0	0	0	PSMA4.14462	22.2628	17.4301	19.6062	19.8939	18.8315	7.3058	14.5591	E50
ZNF664.hg38.copy0|g4109|e370|chr11|123027103|123076782	1860.41	0	0	0	0	0	0	ZNF664.21938	53.0379	17.4301	11.6185	10.3448	17.8404	8.767	21.8387	E50
SLC35B2.hg38.mm10.copy0|g15680|e1413|chr4|45044459|45082617	2778.84	0	0	0	0	0	0	SLC35B2.6139	1.9644	0.7578	0.7262	0.7958	0	0	1.6177	E50
ASF1B.hg38.mm10.copy0|g10947|e986|chr19|14262606|14287331	6943.08	0	0	0	0	0	0	ASF1B.27446	46.49	4.547	2.1785	3.9788	8.9202	2.9223	14.5591	E50
LOC401127.hg38.copy0|g7375|e694|chr15|4772773|4803710	2783.67	0	0	0	0	0	0	LOC401127.62629	3.2739	2.2735	2.1785	2.3873	1.9823	2.9223	1.6177	E50
ZDHHC6.hg38.mm10.copy0|g20787|e2058|chr9|107733423|107803777	1104.52	0	0	0	0	0	0	ZDHHC6.21035	68.0981	50.0167	46.474	50.1325	55.5034	56.9854	54.1923	E50
MEIS2.hg38.mm10.copy0|g17992|e1735|chr7|13254261|13300924	2296.23	0	0	0	0	0	0	MEIS2.52045	52.3831	44.7119	29.0463	21.4854	9.9113	8.767	8.0884	E50
THAP12.hg38.copy0|g21034|e2088|chrX|89028237|89120191	2011.54	0	0	0	0	0	0	THAP12.27501	7.2027	4.547	3.6308	3.183	2.9734	0	2.4265	E50
LOC102724814.hg38.copy0|g18736|e1784|chr7|84830252|84846079	21772.7	0	0	0	0	0	0	LOC102724814.71445	3.9287	0	0	0	0.9911	1.4612	2.4265	E50
ALDH2.hg38.mm10.copy0|g3971|e362|chr11|112339479|112378387	2678.48	0	0	0	0	0	0	ALDH2.45346	56.3119	54.5637	32.677	29.4429	35.6807	13.1505	46.1039	E50
TC2N.hg38.mm10.copy0|g19179|e1837|chr7|153308964|153346231	1326.29	0	0	0	0	0	0	TC2N.39776	34.049	3.0313	12.3447	24.6684	20.8138	10.2281	20.221	E50
ZBTB1.hg38.mm10.copy0|g18983|e1814|chr7|126618749|126711911	1609.5	0	0	0	0	0	0	ZBTB1.8164	9.167	6.0626	5.8093	5.5703	5.9468	7.3058	7.2796	E50
CETN3.hg38.mm10.copy0|g17070|e1629|chr6|86289559|86464774	324.798	0	0	0	0	0	0	CETN3.49305	2.6192	0.7578	1.4523	0.7958	0.9911	1.4612	1.6177	E50
ZFP12.mm10.copy0|g14331|e1252|chr3|39458648|39482298	6018.15	0	0	0	0	0	0	ZFP12.38484	22.9176	18.1879	14.5231	15.1193	15.8581	11.6893	13.7503	E50
DCAF12.hg38.mm10.copy0|g7914|e731|chr15|49745883|49762927	5168.2	0	0	0	0	0	0	DCAF12.30219	12.441	10.6096	8.7139	8.7533	5.9468	2.9223	5.6619	E50
ABCF2.hg38.mm10.copy0|g15180|e1355|chr3|177757727|177818856	825.444	0	0	0	0	0	0	ABCF2.428	5.8931	5.3048	5.0831	5.5703	4.9557	4.3835	5.6619	E50
NHLH2.hg38.mm10.copy0|g1129|e119|chr1|117896711|117933510	1261.61	0	0	0	0	0	0	NHLH2.32023	1.9644	0	0	0	0	0	0	E50
SNRPB2.hg38.mm10.copy0|g2519|e238|chr10|49647855|49697530	605.906	0	0	0	0	0	0	SNRPB2.35722	5.2383	1.5157	1.4523	0.7958	0.9911	1.4612	0.8088	E50
RPS27.hg38.mm10.copy3|g1654|e157|chr1|163299312|163311011	20619.2	0	0	0	0	0	0	RPS27.11579	9.8218	2.2735	2.1785	1.5915	2.9734	1.4612	4.0442	E50
RPL36A.hg38.mm10.copy2|g5341|e546|chr13|95412982|95424960	7003.54	0	0	0	0	0	0	RPL36A.9723	7.2027	4.547	6.5354	4.7745	3.9645	4.3835	4.853	E50
NXN.hg38.mm10.copy0|g8276|e783|chr16|1788855|1835500	4764.33	0	0	0	0	0	0	NXN.17414	13.7506	3.0313	0.7262	0.7958	0.9911	0	0.8088	E50
ZNF277.hg38.copy0|g14885|e1325|chr3|137284482|137341136	422.347	0	0	0	0	0	0	ZNF277.31558	321.502	238.716	174.278	178.249	169.483	213.33	232.946	E50
4930529C04RIK.mm10.copy0|g3177|e293|chr10|91460395|91518506	976.609	0	0	0	0	0	0	4930529C04RIK.68613	34.049	18.9457	14.5231	9.5491	3.9645	4.3835	3.2354	E50
SNRPB.hg38.mm10.copy0|g2418|e225|chr10|36154725|36187925	214.213	0	0	0	0	0	0	SNRPB.49275	21.608	7.5783	5.0831	4.7745	6.9379	8.767	6.4707	E50
CCDC89.hg38.mm10.copy0|g6774|e632|chr14|79067224|79091790	723.341	0	0	0	0	0	0	CCDC89.34220	22.9176	20.4614	16.7016	17.5066	15.8581	14.6116	17.7945	E50
THRAP3.hg38.mm10.copy0|g587|e55|chr1|36005631|36077692	1335.28	0	0	0	0	0	0	THRAP3.39620	9.8218	5.3048	5.8093	4.7745	4.9557	7.3058	5.6619	E50
PTTG1.hg38.mm10.copy0|g17600|e1694|chr6|158438353|158486109	1952.12	0	0	0	0	0	0	PTTG1.1614	5.2383	0	0	0	0	0	0	E50
ZNF302.hg38.copy0|g11128|e996|chr19|29830552|29931050	1543.58	0	0	0	0	0	0	ZNF302.54200	61.5502	50.7746	34.8555	35.0132	29.7339	46.7572	28.3094	E50
MKRN7P.hg38.copy0|g2094|e208|chr10|18271450|18365419	1119.49	0	0	0	0	0	0	MKRN7P.68730	0.6548	0	0	0	0	0	0	E50
MMP14.hg38.mm10.copy0|g18734|e1784|chr7|84830252|84846079	21772.7	0	0	0	0	0	0	MMP14.4985	5.8931	2.2735	1.4523	2.3873	0.9911	0	2.4265	E50
PBX3.hg38.mm10.copy0|g7498|e705|chr15|14131191|14165205	1603.76	0	0	0	0	0	0	PBX3.54359	9.8218	6.0626	7.2616	5.5703	3.9645	2.9223	7.2796	E50
LINC01089.hg38.copy0|g4111|e370|chr11|123027103|123076782	1860.41	0	0	0	0	0	0	LINC01089.74297	41.2517	25.7662	15.9754	21.4854	16.8492	21.9175	23.4563	E50
BOP1.hg38.mm10.copy0|g20119|e1962|chr8|142719182|142785577	1142.16	0	0	0	0	0	0	BOP1.51989	15.0602	12.8831	11.6185	8.7533	10.9024	8.767	9.7061	E50
ACTB.hg38.mm10.copy0|g14321|e1252|chr3|39458648|39482298	6018.15	0	0	0	0	0	0	ACTB.9794	1316.13	882.871	956.348	771.086	548.096	179.723	714.205	E50
ZCCHC3.hg38.mm10.copy0|g2359|e223|chr10|32402860|32420958	2929.05	0	0	0	0	0	0	ZCCHC3.24809	5.2383	3.0313	2.1785	1.5915	1.9823	0	1.6177	E50
ZNF526.hg38.copy0|g11376|e1002|chr19|37954910|37991310	2434.93	0	0	0	0	0	0	ZNF526.56662	6.5479	4.547	3.6308	3.183	3.9645	1.4612	4.853	E50
NFIA.hg38.mm10.copy0|g817|e80|chr1|60725047|60747344	20355.4	0	0	0	0	0	0	NFIA.12904	1929.66	488.8	311.521	200.53	244.809	118.354	303.315	E50
SEMA3F.hg38.mm10.copy0|g12371|e1089|chr2|92070196|92085894	15247.4	0	0	0	0	0	0	SEMA3F.26050	24.2272	19.7036	13.0708	8.7533	3.9645	5.8447	7.2796	E50
ATP6V0E.mm10.copy0|g17658|e1708|chr6|170803907|170883867	1178.97	0	0	0	0	0	0	ATP6V0E.39101	30.7751	12.1253	6.5354	10.3448	14.867	18.9951	25.074	E50
SMURF2.hg38.mm10.copy0|g9219|e824|chr16|58453263|58520341	505.542	0	0	0	0	0	0	SMURF2.29558	117.862	84.8769	75.5203	70.8221	50.5477	52.6019	50.9569	E50
AURKB.hg38.mm10.copy0|g8441|e788|chr16|8471049|8527548	443.572	0	0	0	0	0	0	AURKB.6994	64.1693	3.0313	0.7262	0.7958	0	1.4612	0	E50
AGO3.hg38.mm10.copy0|g587|e55|chr1|36005631|36077692	1335.28	0	0	0	0	0	0	AGO3.12883	303.822	146.261	119.09	112.201	154.617	274.699	177.136	E50
RPL7.hg38.mm10.copy0|g19833|e1912|chr8|72458858|72547343	1211.62	0	0	0	0	0	0	RPL7.9492	6.5479	3.0313	0.7262	2.3873	1.9823	0	2.4265	E50
MDFI.hg38.mm10.copy0|g15606|e1410|chr4|42379011|42425271	3294.63	0	0	0	0	0	0	MDFI.30931	1.3096	0.7578	0	0.7958	0	0	0.8088	E50
MUC1.hg38.mm10.copy0|g1393|e126|chr1|130537991|130561428	10566.9	0	0	0	0	0	0	MUC1.44700	1.3096	0	0	0	0	0	0	E50
UBR7.hg38.mm10.copy0|g19188|e1838|chr7|154897705|154937713	502.809	0	0	0	0	0	0	UBR7.3923	26.8464	12.1253	10.8923	11.9363	14.867	4.3835	13.7503	E50
SRP54A.mm10.copy0|g18815|e1800|chr7|96746285|96797077	812.836	0	0	0	0	0	0	SRP54A.2725	36.6682	28.0397	26.8678	24.6684	24.7783	17.534	30.7359	E50
CPSF3.hg38.mm10.copy0|g4894|e470|chr13|10346158|10414386	4097.94	0	0	0	0	0	0	CPSF3.13404	56.3119	29.5554	21.0585	20.6896	22.796	43.8349	26.6917	E50
KAT6B.hg38.mm10.copy0|g20481|e2017|chr9|57927131|57939064	11436.2	0	0	0	0	0	0	KAT6B.24981	34.7038	21.2192	18.8801	14.3236	11.8936	13.1505	10.5149	E50
BOD1.hg38.mm10.copy0|g17673|e1710|chr6|172443124|172546760	1719.46	0	0	0	0	0	0	BOD1.22727	7.8575	7.5783	5.8093	3.9788	3.9645	1.4612	3.2354	E50
MIEF1.hg38.mm10.copy0|g2987|e275|chr10|80764763|80783133	2103.49	0	0	0	0	0	0	MIEF1.8426	2.6192	1.5157	1.4523	1.5915	1.9823	0	1.6177	E50
GTF2H3.hg38.mm10.copy0|g4106|e370|chr11|123027103|123076782	1860.41	0	0	0	0	0	0	GTF2H3.46525	36.0134	24.2505	21.0585	27.0557	22.796	17.534	22.6475	E50
MED17.hg38.mm10.copy0|g6786|e635|chr14|85401833|85458689	796.569	0	0	0	0	0	0	MED17.46808	702.589	506.23	376.149	325.464	283.464	227.941	352.654	E50
MIR6761.hg38.copy0|g3980|e362|chr11|112339479|112378387	2678.48	0	0	0	0	0	0	MIR6761.75074	5.8931	4.547	2.9046	2.3873	2.9734	1.4612	4.0442	E50
VPS26A.hg38.mm10.copy0|g20542|e2023|chr9|62956546|62998596	1799.59	0	0	0	0	0	0	VPS26A.49719	111.969	110.643	98.7573	91.5118	105.06	46.7572	105.958	E50
TMEM216.hg38.mm10.copy0|g5867|e575|chr14|12363119|12415658	3719.82	0	0	0	0	0	0	TMEM216.55290	3.2739	0.7578	0.7262	0.7958	0.9911	0	1.6177	E50
AKNA.hg38.mm10.copy0|g7609|e714|chr15|25773750|25821436	2284.81	0	0	0	0	0	0	AKNA.6503	9.8218	1.5157	1.4523	1.5915	2.9734	4.3835	5.6619	E50
CACFD1.hg38.mm10.copy0|g7378|e695|chr15|5315750|5336266	3788.97	0	0	0	0	0	0	CACFD1.6847	4.5835	3.7891	2.1785	1.5915	0.9911	0	0.8088	E50
PROKR2.hg38.mm10.copy0|g2487|e228|chr10|37805304|37874281	2716.13	0	0	0	0	0	0	PROKR2.23854	29.4655	12.1253	6.5354	3.183	4.9557	1.4612	2.4265	E50
CBY1.hg38.mm10.copy0|g14091|e1233|chr3|3920993|3960259	3602.86	0	0	0	0	0	0	CBY1.3422	11.1314	9.094	7.9877	6.366	4.9557	5.8447	4.853	E50
SOX11.hg38.mm10.copy0|g4868|e463|chr13|5999944|6033590	6928.28	0	0	0	0	0	0	SOX11.2289	6708.97	3120.74	1898.9	1032.09	104.069	13.1505	58.2365	E50
TCF20.hg38.mm10.copy0|g3077|e281|chr10|83554573|83589556	5443.68	0	0	0	0	0	0	TCF20.14885	11.7862	10.6096	10.8923	9.5491	8.9202	7.3058	7.2796	E50
PLXNA2.hg38.mm10.copy0|g1540|e143|chr1|157305178|157377138	1874.51	0	0	0	0	0	0	PLXNA2.52639	481.27	461.518	255.607	179.84	198.226	197.257	129.414	E50
FAM86EP.hg38.copy0|g13289|e1164|chr20|6024095|6095601	1144.9	0	0	0	0	0	0	FAM86EP.58542	3.9287	1.5157	1.4523	0.7958	0.9911	0	0.8088	E50
SUV39H2.hg38.mm10.copy0|g20273|e1988|chr9|14732195|14766568	1676.61	0	0	0	0	0	0	SUV39H2.27804	38.6326	15.9144	11.6185	9.5491	9.9113	13.1505	9.7061	E50
ZFP867.mm10.copy0|g10782|e982|chr19|13240727|13292048	228.224	0	0	0	0	0	0	ZFP867.19393	18.3341	15.1566	9.44	9.5491	6.9379	7.3058	6.4707	E50
HELB.hg38.mm10.copy0|g3717|e333|chr11|65468036|65505699	2570.57	0	0	0	0	0	0	HELB.40718	2.6192	0.7578	0.7262	0.7958	0.9911	1.4612	2.4265	E50
OGG1.hg38.mm10.copy0|g12122|e1045|chr2|55696850|55761591	2950.19	0	0	0	0	0	0	OGG1.53953	42.5613	33.3445	27.5939	19.0981	19.8226	21.9175	21.8387	E50
FKBP14.hg38.mm10.copy0|g14652|e1289|chr3|77585190|77606022	7025.29	0	0	0	0	0	0	FKBP14.9493	15.7149	3.7891	4.3569	6.366	13.8758	11.6893	13.7503	E50
TPM4.hg38.mm10.copy0|g10964|e987|chr19|15142359|15208112	2804.31	0	0	0	0	0	0	TPM4.13053	56.9667	28.0397	27.5939	21.4854	23.7872	17.534	22.6475	E50
ELOF1.hg38.mm10.copy0|g10719|e981|chr19|10768701|10816012	518.517	0	0	0	0	0	0	ELOF1.17417	3.2739	2.2735	2.1785	2.3873	2.9734	1.4612	2.4265	E50
GM8764.mm10.copy0|g9515|e856|chr16|75329352|75356759	3832.47	0	0	0	0	0	0	GM8764.55616	1.9644	0.7578	1.4523	0.7958	0	0	0	E50
GINS4.hg38.mm10.copy0|g19754|e1891|chr8|42190161|42241373	1194.89	0	0	0	0	0	0	GINS4.41336	1.9644	0	0	0	0	0	0	E50
CENPN.hg38.mm10.copy0|g13842|e1217|chr20|64682993|64706508	4389.19	0	0	0	0	0	0	CENPN.15423	19.6437	0.7578	0.7262	0.7958	0	0	0.8088	E50
SYCE2.hg38.mm10.copy0|g10918|e984|chr19|13669588|13725853	771.682	0	0	0	0	0	0	SYCE2.65550	0.6548	0	0	0	0	0	0	E50
ZFAND3.hg38.mm10.copy0|g15571|e1403|chr4|38473551|38485057	8087.66	0	0	0	0	0	0	ZFAND3.4999	51.0736	26.524	31.2247	34.2174	37.663	17.534	40.442	E50
RGMA.hg38.mm10.copy0|g18508|e1775|chr7|71345502|71351385	25087.1	0	0	0	0	0	0	RGMA.57157	22.2628	11.3674	13.0708	11.1406	16.8492	4.3835	21.8387	E50
COMMD6.hg38.mm10.copy0|g9826|e894|chr17|57173041|57207026	1012.36	0	0	0	0	0	0	COMMD6.52008	3.9287	3.0313	2.9046	2.3873	0.9911	0	1.6177	E50
HMGXB4.hg38.mm10.copy0|g2907|e273|chr10|77390118|77437541	376.241	0	0	0	0	0	0	HMGXB4.6424	87.7418	62.142	57.3663	47.7453	36.6719	49.6796	40.442	E50
TRA2B.hg38.mm10.copy0|g12599|e1100|chr2|106827899|106889866	1115.97	0	0	0	0	0	0	TRA2B.10668	138.161	65.1733	55.1879	53.3156	44.6009	46.7572	45.295	E50
DIS3.hg38.mm10.copy0|g9814|e891|chr17|52879165|52931612	2045.34	0	0	0	0	0	0	DIS3.24283	4.5835	2.2735	1.4523	1.5915	0.9911	2.9223	1.6177	E50
MRPL50.hg38.mm10.copy0|g7685|e720|chr15|38296336|38361502	500.053	0	0	0	0	0	0	MRPL50.30324	9.8218	8.3361	8.7139	7.1618	7.9291	4.3835	5.6619	E50
UBE2R2.hg38.mm10.copy0|g7918|e731|chr15|49745883|49762927	5168.2	0	0	0	0	0	0	UBE2R2.15893	103.457	67.4468	73.3418	60.4773	51.5388	18.9951	43.6773	E50
PIN4.hg38.mm10.copy1|g3951|e360|chr11|111010586|111075473	888.006	0	0	0	0	0	0	PIN4.71926	0.6548	0	0	0	0	0	0	E50
SLC31A1.hg38.mm10.copy1|g7616|e714|chr15|25773750|25821436	2284.81	0	0	0	0	0	0	SLC31A1.37808	8.5123	3.7891	2.9046	5.5703	5.9468	4.3835	5.6619	E50
ATP5A1.hg38.mm10.copy0|g10156|e947|chr18|34299961|34337425	2814.14	0	0	0	0	0	0	ATP5A1.9787	85.1226	77.2986	55.1879	71.6179	83.255	27.7621	68.7514	E50
TRA2A.hg38.mm10.copy0|g14709|e1302|chr3|83706863|83787451	190.213	0	0	0	0	0	0	TRA2A.23068	56.9667	23.4927	20.3324	20.6896	15.8581	17.534	16.1768	E50
MRPS18A.hg38.mm10.copy0|g15680|e1413|chr4|45044459|45082617	2778.84	0	0	0	0	0	0	MRPS18A.32108	5.8931	3.7891	4.3569	3.9788	4.9557	2.9223	5.6619	E50
GM2381.mm10.copy0|g10789|e982|chr19|13240727|13292048	228.224	0	0	0	0	0	0	GM2381.67992	12.441	11.3674	7.9877	8.7533	8.9202	4.3835	6.4707	E50
RBM12.hg38.mm10.copy0|g2247|e219|chr10|27577974|27670843	1573.27	0	0	0	0	0	0	RBM12.691	1004.45	718.422	534.451	499.734	444.027	753.961	423.023	E50
ZFP24.mm10.copy0|g10128|e942|chr18|23491875|23530663	923.039	0	0	0	0	0	0	ZFP24.35452	1.3096	0.7578	0	0	0	0	0.8088	E50
SLC35A4.hg38.mm10.copy0|g17337|e1669|chr6|137506166|137549311	3475.41	0	0	0	0	0	0	SLC35A4.11794	41.2517	26.524	23.9632	20.6896	30.7251	7.3058	38.8243	E50
TTC30A.hg38.copy0|g4447|e410|chr12|64617095|64649621	2747.69	0	0	0	0	0	0	TTC30A.35161	21.608	9.8518	10.8923	7.9575	6.9379	4.3835	10.5149	E50
ZFP217.mm10.copy0|g2021|e197|chr10|10498479|10515600	8122.52	0	0	0	0	0	0	ZFP217.24412	20.9533	1.5157	0.7262	1.5915	0.9911	1.4612	2.4265	E50
CCDC150.hg38.mm10.copy0|g12785|e1128|chr2|149442873|149479310	2337.1	0	0	0	0	0	0	CCDC150.42111	0.6548	0	0	0	0	0	0	E50
NUP62.hg38.mm10.copy0|g11584|e1005|chr19|45650406|45688149	1458.83	0	0	0	0	0	0	NUP62.49951	7.2027	4.547	3.6308	2.3873	1.9823	0	3.2354	E50
LBH.hg38.mm10.copy0|g5001|e496|chr13|31106449|31136534	958.517	0	0	0	0	0	0	LBH.3729	22.9176	18.1879	7.2616	6.366	3.9645	0	4.853	E50
MTFR2.hg38.mm10.copy0|g15988|e1468|chr4|130910143|130958766	755.546	0	0	0	0	0	0	MTFR2.35800	9.167	1.5157	1.4523	2.3873	2.9734	2.9223	2.4265	E50
ZFP971.mm10.copy0|g10754|e981|chr19|10768701|10816012	518.517	0	0	0	0	0	0	ZFP971.40429	15.7149	12.1253	7.9877	7.9575	5.9468	4.3835	6.4707	E50
AKR1A1.hg38.mm10.copy0|g720|e67|chr1|44194366|44217096	4186.89	0	0	0	0	0	0	AKR1A1.12194	30.1203	17.4301	6.5354	8.7533	8.9202	2.9223	13.7503	E50
GTF3C4.hg38.mm10.copy0|g7382|e695|chr15|5315750|5336266	3788.97	0	0	0	0	0	0	GTF3C4.17114	9.167	7.5783	7.2616	6.366	4.9557	1.4612	4.0442	E50
STT3A.hg38.mm10.copy0|g7164|e665|chr14|118870754|118910773	8955.7	0	0	0	0	0	0	STT3A.8529	3.9287	2.2735	2.1785	1.5915	1.9823	1.4612	2.4265	E50
GSS.hg38.mm10.copy0|g2267|e220|chr10|28216210|28280743	422.702	0	0	0	0	0	0	GSS.12014	38.6326	26.524	22.5108	21.4854	21.8049	30.6844	33.9713	E50
RCBTB2.hg38.mm10.copy0|g9745|e885|chr17|28546029|28597383	3671.78	0	0	0	0	0	0	RCBTB2.55084	5.2383	4.547	4.3569	3.9788	1.9823	2.9223	2.4265	E50
1700017B05RIK.mm10.copy0|g18364|e1763|chr7|51476740|51526651	8048.2	0	0	0	0	0	0	1700017B05RIK.4560	1.9644	0	0	0	0.9911	0	0.8088	E50
ZFP970.mm10.copy1|g10736|e981|chr19|10768701|10816012	518.517	0	0	0	0	0	0	ZFP970.28436	3.9287	3.0313	2.1785	1.5915	0.9911	1.4612	1.6177	E50
RBM12B1.mm10.copy0|g19885|e1918|chr8|92096780|92176314	449.566	0	0	0	0	0	0	RBM12B1.36569	66.7885	51.5324	49.3786	33.4217	35.6807	59.9077	35.5889	E50
CDC45.hg38.mm10.copy0|g2685|e252|chr10|61690668|61735619	3616.94	0	0	0	0	0	0	CDC45.3129	3.2739	0	0	0	0	0	0	E50
PLEKHA8.hg38.mm10.copy0|g14653|e1289|chr3|77585190|77606022	7025.29	0	0	0	0	0	0	PLEKHA8.35986	142.744	65.9312	45.0217	32.6259	32.7073	33.6068	28.3094	E50
EFS.hg38.mm10.copy0|g18734|e1784|chr7|84830252|84846079	21772.7	0	0	0	0	0	0	EFS.478	7.2027	0.7578	0	0	0	0	2.4265	E50
TMPO-AS1.hg38.copy0|g3857|e350|chr11|98558810|98675965	419.493	0	0	0	0	0	0	TMPO-AS1.58550	6.5479	0	0	0	0	0	2.4265	E50
POGLUT1.hg38.mm10.copy0|g11924|e1024|chr2|40135231|40200369	1709.75	0	0	0	0	0	0	POGLUT1.4699	8.5123	4.547	3.6308	3.183	5.9468	7.3058	4.0442	E50
COL2A1.hg38.mm10.copy0|g3452|e321|chr11|46013865|46046014	3937.8	0	0	0	0	0	0	COL2A1.26646	4.5835	0	0	0	0	0	0	E50
BCLAF1.hg38.mm10.copy0|g15987|e1468|chr4|130910143|130958766	755.546	0	0	0	0	0	0	BCLAF1.53804	16.3697	9.8518	10.8923	10.3448	8.9202	7.3058	8.0884	E50
DIXDC1.hg38.mm10.copy0|g6855|e641|chr14|104817655|104828804	13469.1	0	0	0	0	0	0	DIXDC1.34844	33.3943	20.4614	22.5108	24.6684	24.7783	16.0728	31.5447	E50
TIGD4.hg38.mm10.copy0|g16701|e1561|chr5|153120773|153174139	8102.99	0	0	0	0	0	0	TIGD4.10464	3.9287	1.5157	0.7262	0.7958	0.9911	1.4612	0.8088	E50
GANAB.hg38.mm10.copy0|g5839|e575|chr14|12363119|12415658	3719.82	0	0	0	0	0	0	GANAB.48214	266.499	170.512	137.244	149.602	194.262	132.966	212.725	E50
TOMM6.hg38.mm10.copy0|g15610|e1410|chr4|42379011|42425271	3294.63	0	0	0	0	0	0	TOMM6.35016	3.2739	2.2735	2.1785	2.3873	1.9823	0	2.4265	E50
DPH3.hg38.mm10.copy0|g12868|e1139|chr2|172261730|172289538	747.963	0	0	0	0	0	0	DPH3.6297	32.7395	25.0084	21.7847	21.4854	29.7339	16.0728	29.9271	E50
XKR5.hg38.mm10.copy0|g19444|e1864|chr8|7587419|7617645	41127.4	0	0	0	0	0	0	XKR5.23527	0.6548	0	0	0	0	0	0	E50
2210016F16RIK.mm10.copy0|g8132|e767|chr15|100575893|100661688	2756.3	0	0	0	0	0	0	2210016F16RIK.28733	1.3096	0.7578	0.7262	0.7958	0	0	0.8088	E50
ITPRIP.hg38.mm10.copy0|g20759|e2053|chr9|100144792|100154890	12171.2	0	0	0	0	0	0	ITPRIP.27736	6.5479	1.5157	0.7262	1.5915	0.9911	0	1.6177	E50
MIR6748.hg38.copy0|g5875|e575|chr14|12363119|12415658	3719.82	0	0	0	0	0	0	MIR6748.64096	0.6548	0	0	0	0	0	0	E50
SAMD1.hg38.mm10.copy0|g10947|e986|chr19|14262606|14287331	6943.08	0	0	0	0	0	0	SAMD1.39574	22.9176	16.6722	21.7847	12.7321	10.9024	4.3835	12.1326	E50
DDX1.hg38.mm10.copy0|g4920|e476|chr13|15944204|16008223	3125.53	0	0	0	0	0	0	DDX1.50819	107.385	84.8769	76.2464	73.2094	106.051	70.1359	97.0608	E50
NES.hg38.mm10.copy0|g1375|e126|chr1|130537991|130561428	10566.9	0	0	0	0	0	0	NES.15265	111.314	22.7349	13.797	4.7745	1.9823	1.4612	5.6619	E50
RPS21.hg38.mm10.copy0|g1969|e189|chr10|2823582|2885520	1628.43	0	0	0	0	0	0	RPS21.11884	39.9421	26.524	31.9509	31.0344	33.6985	14.6116	39.6331	E50
PTTG2.hg38.copy2|g17600|e1694|chr6|158438353|158486109	1952.12	0	0	0	0	0	0	PTTG2.18051	29.4655	1.5157	0	0.7958	0.9911	0	0.8088	E50
C5ORF15.hg38.copy0|g17259|e1661|chr6|131684733|131701088	6065.39	0	0	0	0	0	0	C5ORF15.32115	144.708	108.37	144.505	120.955	126.865	51.1407	125.37	E50
NUP50.hg38.mm10.copy0|g3113|e286|chr10|86231895|86317197	3738.81	0	0	0	0	0	0	NUP50.2783	209.533	147.019	142.327	113.793	147.679	52.6019	118.899	E50
PPP1R14B.hg38.mm10.copy0|g5760|e573|chr14|9812774|9871902	2792.15	0	0	0	0	0	0	PPP1R14B.43347	111.314	68.9625	40.6648	23.8726	5.9468	4.3835	6.4707	E50
LOC105371038.hg38.copy0|g13130|e1160|chr20|1072405|1158421	2658.39	0	0	0	0	0	0	LOC105371038.67617	0.6548	0	0	0	0	0	0	E50
ZFP687.mm10.copy0|g1257|e124|chr1|124940602|124949266	18477.7	0	0	0	0	0	0	ZFP687.34313	17.6793	5.3048	3.6308	4.7745	7.9291	4.3835	12.9414	E50
APH1A.hg38.mm10.copy0|g1228|e124|chr1|124940602|124949266	18477.7	0	0	0	0	0	0	APH1A.18643	7.8575	6.8205	5.8093	5.5703	4.9557	0	5.6619	E50
PDCL3.hg38.mm10.copy1|g5341|e546|chr13|95412982|95424960	7003.54	0	0	0	0	0	0	PDCL3.197	30.7751	13.6409	14.5231	16.7108	17.8404	11.6893	27.5005	E50
RAVER1.hg38.mm10.copy0|g10651|e981|chr19|10768701|10816012	518.517	0	0	0	0	0	0	RAVER1.37544	64.8241	24.2505	26.1416	19.8939	22.796	24.8398	29.1182	E50
TSR1.hg38.mm10.copy0|g8279|e783|chr16|1788855|1835500	4764.33	0	0	0	0	0	0	TSR1.20749	41.2517	28.0397	21.7847	23.8726	25.7694	37.9903	25.8829	E50
D130040H23RIK.mm10.copy1|g10728|e981|chr19|10768701|10816012	518.517	0	0	0	0	0	0	D130040H23RIK.30996	3.2739	3.0313	1.4523	2.3873	1.9823	1.4612	2.4265	E50
NFYA.hg38.mm10.copy0|g15619|e1410|chr4|42379011|42425271	3294.63	0	0	0	0	0	0	NFYA.43341	134.232	58.3529	29.0463	28.6472	30.7251	21.9175	36.3978	E50
PTCD1.hg38.mm10.copy0|g14822|e1315|chr3|124224231|124259209	1635.62	0	0	0	0	0	0	PTCD1.25119	3.9287	3.7891	2.9046	3.183	2.9734	1.4612	3.2354	E50
RPL23.hg38.mm10.copy0|g8945|e815|chr16|45339442|45371709	15293.6	0	0	0	0	0	0	RPL23.54211	27.5011	15.9144	26.1416	14.3236	8.9202	7.3058	9.7061	E50
CFAP206.hg38.mm10.copy0|g15793|e1434|chr4|86012146|86086229	1942.34	0	0	0	0	0	0	CFAP206.29758	4.5835	1.5157	1.4523	3.183	0.9911	1.4612	0	E50
FUNDC1.hg38.mm10.copy1|g17708|e1713|chr6|175073131|175090753	1551.1	0	0	0	0	0	0	FUNDC1.43281	3.9287	1.5157	2.1785	2.3873	2.9734	1.4612	3.2354	E50
CALR.hg38.mm10.copy0|g10918|e984|chr19|13669588|13725853	771.682	0	0	0	0	0	0	CALR.42675	240.308	138.683	132.16	157.559	161.554	46.7572	184.415	E50
TMA16.hg38.mm10.copy1|g3640|e329|chr11|52832937|52850331	10307.7	0	0	0	0	0	0	TMA16.9608	5.2383	2.2735	4.3569	3.9788	3.9645	2.9223	2.4265	E50
CNOT8.hg38.mm10.copy0|g17561|e1691|chr6|152859469|152926736	1825.15	0	0	0	0	0	0	CNOT8.12449	51.0736	48.5011	39.9386	38.1962	27.7517	8.767	24.2652	E50
SF3B6.hg38.mm10.copy0|g4955|e486|chr13|23624908|23804536	2275.3	0	0	0	0	0	0	SF3B6.54474	1.9644	1.5157	1.4523	1.5915	0.9911	0	1.6177	E50
RSBN1L.hg38.mm10.copy0|g14771|e1312|chr3|115875643|115972863	517.806	0	0	0	0	0	0	RSBN1L.16900	16.3697	12.1253	10.1662	7.9575	8.9202	7.3058	9.7061	E50
MIEN1.hg38.mm10.copy0|g8920|e815|chr16|45339442|45371709	15293.6	0	0	0	0	0	0	MIEN1.56761	2.6192	1.5157	2.1785	1.5915	1.9823	0	2.4265	E50
OS9.hg38.mm10.copy0|g3673|e330|chr11|56701210|56731445	10700.8	0	0	0	0	0	0	OS9.756	271.083	252.357	253.429	211.671	213.093	197.257	228.093	E50
RBM22.hg38.mm10.copy0|g17535|e1685|chr6|148759489|148798035	2688.9	0	0	0	0	0	0	RBM22.50327	5.8931	3.7891	3.6308	3.9788	2.9734	2.9223	4.0442	E50
COX16.hg38.mm10.copy0|g19041|e1820|chr7|131741488|131794715	3023.26	0	0	0	0	0	0	COX16.34044	9.8218	9.094	8.7139	7.1618	7.9291	2.9223	6.4707	E50
ZNF329.hg38.copy0|g11727|e1007|chr19|52179387|52355459	1513.63	0	0	0	0	0	0	ZNF329.16998	2.6192	2.2735	2.1785	1.5915	0.9911	1.4612	0.8088	E50
NUDT21.hg38.mm10.copy0|g13576|e1204|chr20|40028921|40052018	2025.83	0	0	0	0	0	0	NUDT21.17658	108.695	95.4865	101.662	91.5118	93.1663	68.6747	66.3249	E50
ANAPC15.hg38.mm10.copy1|g6656|e607|chr14|63938023|63961738	13359.3	0	0	0	0	0	0	ANAPC15.245	2.6192	0.7578	1.4523	0.7958	0.9911	0	0.8088	E50
OTX2.hg38.mm10.copy0|g18922|e1808|chr7|119044832|119066650	5002.95	0	0	0	0	0	0	OTX2.16262	3.2739	0.7578	0	0	0	0	0	E50
EFR3B.hg38.mm10.copy0|g4971|e491|chr13|25493602|25510538	9993.18	0	0	0	0	0	0	EFR3B.53095	85.7774	75.783	44.2955	38.992	54.5122	42.3737	56.6188	E50
C17ORF80.hg38.copy0|g9280|e830|chr16|65851253|65875950	6222.6	0	0	0	0	0	0	C17ORF80.34699	5.2383	3.0313	2.9046	2.3873	3.9645	4.3835	4.0442	E50
ZFP967.mm10.copy1|g10684|e981|chr19|10768701|10816012	518.517	0	0	0	0	0	0	ZFP967.15769	1.9644	1.5157	0.7262	0.7958	0.9911	0	0.8088	E50
KIF20A.hg38.mm10.copy0|g17317|e1665|chr6|136326704|136349442	3543.76	0	0	0	0	0	0	KIF20A.55979	34.049	0.7578	0	0	0	0	0	E50
MORC2.hg38.copy0|g2869|e265|chr10|72718735|72768501	1123.48	0	0	0	0	0	0	MORC2.43714	14.4054	9.8518	7.9877	6.366	4.9557	8.767	5.6619	E50
ZNF558.hg38.copy0|g10583|e980|chr19|9840180|9913782	281.921	0	0	0	0	0	0	ZNF558.43024	3.9287	3.7891	2.1785	2.3873	1.9823	1.4612	1.6177	E50
RPL13AP5.hg38.copy0|g11566|e1005|chr19|45650406|45688149	1458.83	0	0	0	0	0	0	RPL13AP5.71860	208.878	189.457	114.733	107.427	88.2107	18.9951	87.3547	E50
DSN1.hg38.mm10.copy0|g2233|e218|chr10|26626689|26712082	2341.32	0	0	0	0	0	0	DSN1.11661	31.4299	10.6096	7.2616	10.3448	9.9113	17.534	11.3238	E50
UBE2D2.hg38.copy0|g17315|e1665|chr6|136326704|136349442	3543.76	0	0	0	0	0	0	UBE2D2.26010	5429.51	3890.7	4256	4221.48	4400.62	1540.07	4053.1	E50
CENPE.hg38.mm10.copy0|g16586|e1540|chr5|101433806|101466321	185.553	0	0	0	0	0	0	CENPE.40667	43.8709	5.3048	7.2616	5.5703	3.9645	10.2281	2.4265	E50
RBM4B.hg38.mm10.copy0|g5622|e570|chr14|7525706|7543868	6610.79	0	0	0	0	0	0	RBM4B.610	39.9421	31.071	23.237	16.7108	14.867	24.8398	16.1768	E50
PLK1.hg38.mm10.copy0|g13452|e1187|chr20|22773791|22809918	1431.72	0	0	0	0	0	0	PLK1.1937	3.2739	1.5157	1.4523	0.7958	0.9911	0	0.8088	E50
EZR.hg38.mm10.copy0|g15860|e1447|chr4|106555139|106713109	688.272	0	0	0	0	0	0	EZR.9685	1893.65	423.627	232.37	203.713	280.49	292.233	186.033	E50
C18ORF54.hg38.copy0|g10200|e954|chr18|44486108|44537531	248.521	0	0	0	0	0	0	C18ORF54.24109	5.8931	2.2735	2.1785	2.3873	0.9911	1.4612	0.8088	E50
DDIAS.hg38.mm10.copy0|g6754|e625|chr14|75952272|75989526	1925.45	0	0	0	0	0	0	DDIAS.9819	9.167	0.7578	0	0	0	0	0	E50
SMARCA5.hg38.mm10.copy0|g16654|e1551|chr5|143447380|143498476	1154.08	0	0	0	0	0	0	SMARCA5.35255	47.7996	22.7349	24.6893	20.6896	24.7783	30.6844	30.7359	E50
SLFNL1-AS1.hg38.copy0|g625|e59|chr1|40700712|40735182	7011.24	0	0	0	0	0	0	SLFNL1-AS1.65654	1.9644	0.7578	0.7262	0.7958	0	0	0	E50
LARP7.hg38.mm10.copy0|g16626|e1543|chr5|111263412|111290740	7919.04	0	0	0	0	0	0	LARP7.4531	42.5613	14.3988	13.797	11.1406	11.8936	18.9951	16.1768	E50
HIST3H2A.hg38.mm10.copy0|g1451|e132|chr1|140160688|140187656	4136.36	0	0	0	0	0	0	HIST3H2A.20867	24.2272	0.7578	0.7262	0	0	0	0	E50
GTF3C5.hg38.mm10.copy0|g7378|e695|chr15|5315750|5336266	3788.97	0	0	0	0	0	0	GTF3C5.54325	4.5835	3.7891	2.9046	2.3873	1.9823	1.4612	2.4265	E50
TNFAIP8L2-SCNM1.hg38.copy0|g1281|e124|chr1|124940602|124949266	18477.7	0	0	0	0	0	0	TNFAIP8L2-SCNM1.22528	5.8931	3.0313	3.6308	3.183	1.9823	2.9223	2.4265	E50
SIAH1.hg38.copy0|g13519|e1195|chr20|31811658|31849146	801.191	0	0	0	0	0	0	SIAH1.39856	100.183	87.9082	55.914	46.1538	26.7605	10.2281	30.7359	E50
DYNLT1F.mm10.copy0|g15863|e1447|chr4|106555139|106713109	688.272	0	0	0	0	0	0	DYNLT1F.8155	21.608	12.1253	12.3447	7.9575	1.9823	2.9223	1.6177	E50
PPIAL4E.hg38.copy0|g14539|e1276|chr3|64301285|64416167	587.898	0	0	0	0	0	0	PPIAL4E.18959	7.2027	5.3048	5.0831	4.7745	2.9734	0	3.2354	E50
SERPINH1.hg38.mm10.copy0|g6699|e612|chr14|66800908|66837444	436.412	0	0	0	0	0	0	SERPINH1.10862	13.0958	6.0626	4.3569	5.5703	2.9734	1.4612	3.2354	E50
COQ5.hg38.mm10.copy0|g4045|e366|chr11|120267592|120308656	1318.36	0	0	0	0	0	0	COQ5.33003	11.7862	5.3048	3.6308	3.9788	4.9557	4.3835	6.4707	E50
IP6K2.hg38.mm10.copy0|g12393|e1090|chr2|92795849|92862933	597.942	0	0	0	0	0	0	IP6K2.56043	77.9199	75.783	61.7233	48.541	35.6807	43.8349	42.8685	E50
HIST1H2BC.hg38.mm10.copy0|g15442|e1393|chr4|26799538|26813748	12990.4	0	0	0	0	0	0	HIST1H2BC.10724	216.735	25.7662	26.8678	15.1193	7.9291	4.3835	12.9414	E50
CKAP2.hg38.mm10.copy0|g9782|e886|chr17|30971019|31049196	805.596	0	0	0	0	0	0	CKAP2.261	19.6437	0.7578	0	0	0	0	0	E50
TOP2A.hg38.mm10.copy0|g8936|e815|chr16|45339442|45371709	15293.6	0	0	0	0	0	0	TOP2A.38458	284.833	9.094	4.3569	5.5703	0	0	0	E50
LMNB1.hg38.mm10.copy0|g17189|e1655|chr6|125028693|125087255	857.401	0	0	0	0	0	0	LMNB1.54187	36.0134	5.3048	2.9046	1.5915	0.9911	1.4612	0.8088	E50
AJUBA.hg38.mm10.copy0|g18710|e1784|chr7|84830252|84846079	21772.7	0	0	0	0	0	0	AJUBA.16363	39.2874	3.7891	2.9046	3.9788	2.9734	1.4612	2.4265	E50
KLHL9.hg38.mm10.copy0|g7953|e732|chr15|62993534|63047876	523.02	0	0	0	0	0	0	KLHL9.33217	158.459	140.956	109.65	101.857	78.2994	29.2233	71.9867	E50
ATP6V0A2.hg38.mm10.copy0|g4112|e370|chr11|123027103|123076782	1860.41	0	0	0	0	0	0	ATP6V0A2.42844	28.1559	22.7349	15.9754	13.5278	15.8581	14.6116	19.4122	E50
MIR3198-1.hg38.copy0|g3640|e329|chr11|52832937|52850331	10307.7	0	0	0	0	0	0	MIR3198-1.75141	3.9287	1.5157	0.7262	0.7958	0.9911	0	1.6177	E50
ZNF671.hg38.copy0|g11741|e1007|chr19|52179387|52355459	1513.63	0	0	0	0	0	0	ZNF671.1121	9.167	9.094	7.2616	5.5703	7.9291	2.9223	7.2796	E50
YRDC.hg38.mm10.copy0|g589|e55|chr1|36005631|36077692	1335.28	0	0	0	0	0	0	YRDC.24771	3.2739	2.2735	2.9046	2.3873	1.9823	0	2.4265	E50
SLC39A6.hg38.mm10.copy0|g10134|e943|chr18|23781546|23875765	482.637	0	0	0	0	0	0	SLC39A6.41792	432.161	378.915	323.866	276.923	166.51	125.66	151.253	E50
PLEKHO1.hg38.mm10.copy0|g1223|e124|chr1|124940602|124949266	18477.7	0	0	0	0	0	0	PLEKHO1.53985	10.4766	6.8205	6.5354	4.7745	2.9734	5.8447	3.2354	E50
TP53RK.hg38.copy0|g2094|e208|chr10|18271450|18365419	1119.49	0	0	0	0	0	0	TP53RK.720	3.9287	3.0313	2.1785	2.3873	1.9823	1.4612	3.2354	E50
MRPL37.hg38.mm10.copy0|g769|e72|chr1|54140023|54181634	6870.88	0	0	0	0	0	0	MRPL37.12623	7.2027	4.547	3.6308	5.5703	4.9557	4.3835	4.0442	E50
IGF2BP2.hg38.mm10.copy0|g12597|e1100|chr2|106827899|106889866	1115.97	0	0	0	0	0	0	IGF2BP2.53457	25.5368	4.547	3.6308	2.3873	0	0	0	E50
LOC101927550.hg38.copy0|g14820|e1315|chr3|124224231|124259209	1635.62	0	0	0	0	0	0	LOC101927550.64163	3.2739	2.2735	1.4523	1.5915	0.9911	0	0.8088	E50
TMTC4.hg38.mm10.copy0|g9912|e908|chr17|81578850|81619221	2517.01	0	0	0	0	0	0	TMTC4.56110	17.6793	12.1253	7.9877	7.1618	4.9557	5.8447	12.1326	E50
CSTF3.hg38.mm10.copy0|g6460|e591|chr14|32254243|32485261	351.279	0	0	0	0	0	0	CSTF3.15583	13.7506	11.3674	11.6185	9.5491	7.9291	10.2281	7.2796	E50
GM6654.mm10.copy0|g15535|e1397|chr4|35911466|35977222	2905.6	0	0	0	0	0	0	GM6654.62988	17.0245	6.8205	6.5354	7.1618	6.9379	1.4612	8.0884	E50
CCDC177.hg38.mm10.copy0|g19028|e1820|chr7|131741488|131794715	3023.26	0	0	0	0	0	0	CCDC177.5867	14.4054	6.8205	5.8093	3.9788	5.9468	1.4612	3.2354	E50
RCBTB1.hg38.mm10.copy0|g9764|e885|chr17|28546029|28597383	3671.78	0	0	0	0	0	0	RCBTB1.32144	9.8218	6.0626	5.0831	3.9788	4.9557	2.9223	8.0884	E50
CSPG4P1Y.hg38.copy0|g18411|e1768|chr7|63199298|63308780	159.059	0	0	0	0	0	0	CSPG4P1Y.71635	21.608	6.0626	2.1785	3.9788	3.9645	18.9951	6.4707	E50
MIR20A.hg38.mm10.copy0|g9875|e900|chr17|72868850|72941605	982.484	0	0	0	0	0	0	MIR20A.58674	4.5835	1.5157	0.7262	0	0	0	0	E50
MIR4641.hg38.copy0|g15605|e1410|chr4|42379011|42425271	3294.63	0	0	0	0	0	0	MIR4641.61772	1.3096	0	0	0	0	0	0	E50
HIST1H2BH.hg38.mm10.copy0|g15442|e1393|chr4|26799538|26813748	12990.4	0	0	0	0	0	0	HIST1H2BH.7150	352.277	28.0397	31.9509	25.4641	17.8404	5.8447	12.9414	E50
HES4.hg38.copy0|g5|e1|chr1|547263|553991	6721.29	0	0	0	0	0	3789.37	HES4.26041	6.5479	3.7891	2.9046	5.5703	2.9734	0	1.6177	E50
LOC284798.hg38.copy0|g2586|e247|chr10|57463237|57493810	355.737	0	0	0	0	0	0	LOC284798.75399	0.6548	0	0	0	0	0	0	E50
ABL1.hg38.mm10.copy0|g7405|e699|chr15|7789541|7854737	3825.31	0	0	0	0	0	0	ABL1.53925	9.167	4.547	3.6308	3.183	2.9734	1.4612	4.0442	E50
ZNF24.hg38.copy0|g10120|e942|chr18|23491875|23530663	923.039	0	0	0	0	0	0	ZNF24.20795	123.1	65.1733	58.8187	54.9071	69.3792	39.4514	109.193	E50
CCT5.hg38.mm10.copy0|g16803|e1576|chr6|10377017|10395145	9252.95	0	0	0	0	0	0	CCT5.18133	66.1337	43.9541	37.034	33.4217	30.7251	8.767	29.1182	E50
RAD51B.hg38.mm10.copy0|g19005|e1816|chr7|130237383|130352517	3686.04	0	0	0	0	0	0	RAD51B.36681	7.2027	0.7578	0	0	0	0	0.8088	E50
ZFP319.mm10.copy0|g13641|e1206|chr20|42318448|42346508	4416.14	0	0	0	0	0	0	ZFP319.44605	1.3096	0.7578	0.7262	0.7958	0	0	0.8088	E50
ANO6.hg38.mm10.copy0|g3405|e317|chr11|42413539|42461283	359.29	0	0	0	0	0	0	ANO6.51949	9.8218	4.547	3.6308	3.9788	3.9645	4.3835	3.2354	E50
OSBPL11.hg38.mm10.copy0|g11980|e1031|chr2|45997421|46085076	1175.41	0	0	0	0	0	0	OSBPL11.41118	102.802	86.3926	67.5325	58.8858	43.6098	37.9903	47.7215	E50
GOSR2.hg38.mm10.copy0|g9109|e817|chr16|50929213|50971781	3004.01	0	0	0	0	0	0	GOSR2.42821	59.5858	52.2902	45.0217	54.9071	50.5477	21.9175	50.1481	E50
GRPEL2.hg38.mm10.copy1|g15442|e1393|chr4|26799538|26813748	12990.4	0	0	0	0	0	0	GRPEL2.20334	37.9778	31.8288	32.677	28.6472	24.7783	11.6893	18.6033	E50
LIPT2.hg38.mm10.copy0|g6678|e612|chr14|66800908|66837444	436.412	0	0	0	0	0	0	LIPT2.55278	1.9644	0.7578	0.7262	0.7958	0.9911	0	0.8088	E50
IDE.hg38.mm10.copy0|g20594|e2039|chr9|86799339|86855674	1705.44	0	0	0	0	0	0	IDE.48817	65.4789	34.8602	31.9509	38.1962	40.6364	49.6796	48.5304	E50
CDC14A.hg38.mm10.copy0|g1029|e115|chr1|100401207|100424449	2403.52	0	0	0	0	0	0	CDC14A.25014	1.9644	0	0	0	0.9911	1.4612	0.8088	E50
DHDDS.hg38.mm10.copy0|g428|e41|chr1|24714287|24725487	6704.63	0	0	0	0	0	0	DHDDS.31309	5.8931	1.5157	1.4523	1.5915	0.9911	0	1.6177	E50
BBS10.hg38.mm10.copy0|g3764|e338|chr11|74751960|74802121	1921.32	0	0	0	0	0	0	BBS10.33274	10.4766	8.3361	6.5354	6.366	7.9291	2.9223	8.0884	E50
THTPA.hg38.mm10.copy0|g18711|e1784|chr7|84830252|84846079	21772.7	0	0	0	0	0	0	THTPA.2513	6.5479	3.7891	2.9046	3.183	3.9645	2.9223	4.853	E50
TNPO3.hg38.mm10.copy0|g14958|e1332|chr3|154373555|154418255	908.028	0	0	0	0	0	0	TNPO3.31965	27.5011	25.7662	20.3324	19.8939	16.8492	17.534	18.6033	E50
GTF2H5.hg38.mm10.copy0|g15877|e1450|chr4|108756832|108971438	920.899	0	0	0	0	0	0	GTF2H5.32710	1.9644	1.5157	1.4523	0.7958	0.9911	0	0.8088	E50
TONSL.hg38.mm10.copy0|g20128|e1962|chr8|142719182|142785577	1142.16	0	0	0	0	0	0	TONSL.31962	2.6192	0	0	0	0	1.4612	0	E50
KNSTRN.hg38.mm10.copy0|g18016|e1737|chr7|16398228|16435249	3497.82	0	0	0	0	0	0	KNSTRN.28331	5.8931	0.7578	0	0	0	0	0	E50
MPP3.hg38.mm10.copy0|g9033|e816|chr16|49103014|49148022	89749.2	0	0	0	0	0	0	MPP3.33425	42.5613	26.524	21.7847	21.4854	11.8936	24.8398	7.2796	E50
ATP6V1F.hg38.mm10.copy0|g14958|e1332|chr3|154373555|154418255	908.028	0	0	0	0	0	0	ATP6V1F.6009	13.0958	12.1253	11.6185	11.9363	12.8847	1.4612	11.3238	E50
ZNF510.hg38.copy0|g8206|e778|chr15|110878856|110934959	416.977	0	0	0	0	0	0	ZNF510.1306	1.9644	1.5157	0.7262	0.7958	0.9911	1.4612	0.8088	E50
RPS6KB1.hg38.mm10.copy0|g9152|e820|chr16|52973858|53009424	1299.02	0	0	0	0	0	0	RPS6KB1.54287	49.1092	37.8915	37.7601	36.6047	41.6275	40.9126	40.442	E50
ERCC8.hg38.mm10.copy0|g16925|e1599|chr6|59634609|59646705	12008.2	0	0	0	0	0	0	ERCC8.31130	2.6192	2.2735	1.4523	1.5915	0.9911	0	1.6177	E50
MIR7-1.hg38.mm10.copy0|g8132|e767|chr15|100575893|100661688	2756.3	0	0	0	0	0	0	MIR7-1.71432	0.6548	0	0	0	0	0	0	E50
H2AFY2.hg38.mm10.copy0|g20525|e2023|chr9|62956546|62998596	1799.59	0	0	0	0	0	0	H2AFY2.37704	7.8575	3.0313	3.6308	1.5915	0	0	0	E50
SMIM8.hg38.mm10.copy0|g15783|e1434|chr4|86012146|86086229	1942.34	0	0	0	0	0	0	SMIM8.61523	1.3096	0.7578	0.7262	0.7958	0.9911	0	0.8088	E50
ASCL2.hg38.mm10.copy0|g5536|e565|chr14|1233237|1248468	2656.97	0	0	0	0	0	0	ASCL2.39595	9.167	3.0313	1.4523	1.5915	1.9823	0	2.4265	E50
NKIRAS1.hg38.mm10.copy0|g12892|e1143|chr2|181318457|181341581	353.939	0	0	0	0	0	0	NKIRAS1.46336	4.5835	3.7891	3.6308	3.183	0.9911	1.4612	0.8088	E50
TXN2.hg38.mm10.copy0|g2914|e274|chr10|78833017|78872043	1065.97	0	0	0	0	0	0	TXN2.35375	30.1203	20.4614	26.8678	21.4854	27.7517	14.6116	29.1182	E50
UCP1.hg38.mm10.copy0|g16649|e1549|chr5|139741382|139802574	4154.58	0	0	0	0	0	0	UCP1.42927	41.9065	24.2505	11.6185	15.9151	24.7783	11.6893	30.7359	E50
ZIC4.hg38.mm10.copy0|g12787|e1129|chr2|154359913|154372010	21776.1	0	0	0	0	0	0	ZIC4.57540	5.2383	0.7578	0.7262	0.7958	1.9823	1.4612	4.853	E50
MRPS14.hg38.mm10.copy0|g1781|e170|chr1|192050332|192127619	785.446	0	0	0	0	0	0	MRPS14.44544	1.9644	0.7578	0.7262	0.7958	0.9911	0	0.8088	E50
EIF4A3.hg38.mm10.copy0|g9465|e853|chr16|74293363|74328545	4672.41	0	0	0	0	0	0	EIF4A3.4045	32.7395	21.2192	15.2493	15.9151	13.8758	11.6893	16.9856	E50
PHC1.hg38.mm10.copy0|g3245|e301|chr11|8491675|8534015	1917.43	0	0	0	0	0	0	PHC1.50020	11.1314	9.094	7.9877	6.366	2.9734	4.3835	3.2354	E50
TRAF1.hg38.mm10.copy0|g7578|e711|chr15|17468972|17659408	1177.59	0	0	0	0	0	0	TRAF1.48665	5.8931	4.547	2.1785	2.3873	0.9911	1.4612	3.2354	E50
LIN28B.hg38.mm10.copy0|g15846|e1446|chr4|104859749|104899747	372.963	0	0	0	0	0	0	LIN28B.46021	4.5835	0.7578	0.7262	0.7958	0.9911	1.4612	0	E50
STIP1.hg38.mm10.copy0|g5765|e573|chr14|9812774|9871902	2792.15	0	0	0	0	0	0	STIP1.6985	218.045	131.862	179.361	127.321	137.767	128.582	135.076	E50
FZD1.hg38.mm10.copy0|g14754|e1309|chr3|102894919|102996629	1538.77	0	0	0	0	0	0	FZD1.18947	20.2985	1.5157	0.7262	0.7958	0.9911	0	0.8088	E50
MIR6764.hg38.copy0|g19216|e1845|chr7|161965809|161993960	3074.53	0	0	0	0	0	0	MIR6764.72171	0.6548	0	0	0	0	0	0	E50
GM4724.mm10.copy0|g10748|e981|chr19|10768701|10816012	518.517	0	0	0	0	0	0	GM4724.46378	11.1314	7.5783	5.0831	5.5703	3.9645	2.9223	4.853	E50
SETBP1.hg38.mm10.copy0|g10156|e947|chr18|34299961|34337425	2814.14	0	0	0	0	0	0	SETBP1.12557	82.5034	53.8059	42.1171	35.0132	17.8404	27.7621	10.5149	E50
BUD13.hg38.mm10.copy0|g6901|e650|chr14|109332438|109357255	2566.62	0	0	0	0	0	0	BUD13.52225	34.7038	15.9144	11.6185	10.3448	14.867	33.6068	15.368	E50
XNTRPC.mm10.copy0|g6650|e607|chr14|63938023|63961738	13359.3	0	0	0	0	0	0	XNTRPC.24467	5.8931	1.5157	0.7262	0.7958	0.9911	5.8447	2.4265	E50
MIR124A-2.mm10.copy0|g19534|e1866|chr8|9356863|9557476	2051.45	0	0	0	0	0	0	MIR124A-2.70341	0.6548	0	0	0	0	0	0	E50
RPS12.hg38.mm10.copy0|g20293|e1991|chr9|17098398|17143640	2676.94	0	0	0	0	0	0	RPS12.54378	62.205	44.7119	58.8187	34.2174	19.8226	11.6893	23.4563	E50
PIM1.hg38.mm10.copy0|g15571|e1403|chr4|38473551|38485057	8087.66	0	0	0	0	0	0	PIM1.47148	5.2383	3.0313	1.4523	0.7958	0.9911	0	0.8088	E50
SNORD141B.hg38.copy1|g5030|e499|chr13|40759309|40843587	773.221	0	0	0	0	0	0	SNORD141B.64876	70.0624	48.5011	37.034	25.4641	16.8492	5.8447	21.8387	E50
UNCX.hg38.mm10.copy0|g14283|e1246|chr3|35613357|35628282	1373.56	0	0	0	0	0	0	UNCX.6670	0.6548	0	0	0	0	0	0	E50
RNF20.hg38.mm10.copy0|g7676|e720|chr15|38296336|38361502	500.053	0	0	0	0	0	0	RNF20.26528	3.2739	2.2735	2.1785	2.3873	1.9823	2.9223	2.4265	E50
FAM86C2P.hg38.copy0|g13289|e1164|chr20|6024095|6095601	1144.9	0	0	0	0	0	0	FAM86C2P.70621	0.6548	0	0	0	0	0	0	E50
ZFP931.mm10.copy1|g10674|e981|chr19|10768701|10816012	518.517	0	0	0	0	0	0	ZFP931.19734	26.1916	25.0084	17.4278	20.6896	18.8315	17.534	16.9856	E50
GM6710.mm10.copy1|g10672|e981|chr19|10768701|10816012	518.517	0	0	0	0	0	0	GM6710.7355	15.0602	11.3674	6.5354	7.9575	5.9468	7.3058	8.0884	E50
LDLR.hg38.mm10.copy0|g10712|e981|chr19|10768701|10816012	518.517	0	0	0	0	0	0	LDLR.39824	55.0023	21.9771	11.6185	11.1406	6.9379	26.3009	12.9414	E50
1700012D14RIK.mm10.copy0|g6532|e600|chr14|54940541|55073470	1020.71	0	0	0	0	0	0	1700012D14RIK.70370	9.8218	5.3048	5.8093	2.3873	2.9734	1.4612	4.853	E50
PRELID3B.hg38.copy0|g4540|e421|chr12|88972695|88993766	5859.34	0	0	0	0	0	0	PRELID3B.37875	2.6192	0.7578	1.4523	0.7958	0	0	0.8088	E50
PSMA2.hg38.mm10.copy0|g14563|e1277|chr3|65042683|65098209	3301.18	0	0	0	0	0	0	PSMA2.3237	1.9644	0.7578	0.7262	0.7958	0.9911	0	0.8088	E50
BC024978.mm10.copy0|g11256|e1001|chr19|36263663|36336462	261.4	0	0	0	0	0	0	BC024978.16504	0.6548	0	0	0	0	0	0	E50
KLHL31.hg38.mm10.copy0|g15709|e1417|chr4|55055989|55136701	1456.88	0	0	0	0	0	0	KLHL31.16656	2.6192	1.5157	2.1785	1.5915	0	0	2.4265	E50
MRPL22.hg38.mm10.copy0|g17561|e1691|chr6|152859469|152926736	1825.15	0	0	0	0	0	0	MRPL22.15031	1.9644	1.5157	1.4523	0.7958	0.9911	1.4612	1.6177	E50
GPR12.hg38.mm10.copy0|g9594|e861|chr17|6379242|6439998	947.327	0	0	0	0	0	0	GPR12.53471	3.9287	3.7891	3.6308	2.3873	0	0	0	E50
ZFP516.mm10.copy0|g10292|e973|chr18|67162544|67304109	565.994	0	0	0	0	0	0	ZFP516.25153	47.1448	15.9144	10.8923	13.5278	18.8315	14.6116	16.9856	E50
ZNF256.hg38.copy0|g11733|e1007|chr19|52179387|52355459	1513.63	0	0	0	0	0	0	ZNF256.18415	7.2027	4.547	3.6308	3.9788	3.9645	4.3835	4.0442	E50
ZNF749.hg38.copy0|g11798|e1007|chr19|52179387|52355459	1513.63	0	0	0	0	0	0	ZNF749.29206	18.9889	18.9457	14.5231	13.5278	10.9024	10.2281	11.3238	E50
GM13315.mm10.copy2|g6508|e595|chr14|48871253|48893089	5168.8	0	0	0	0	0	0	GM13315.63003	12.441	10.6096	12.3447	11.9363	11.8936	2.9223	11.3238	E50
AKT1.hg38.mm10.copy0|g19414|e1854|chr7|166923788|166948665	7029.36	0	0	0	0	0	0	AKT1.52891	37.9778	30.3132	25.4155	19.0981	12.8847	8.767	12.9414	E50
EXTL3.hg38.mm10.copy0|g19686|e1886|chr8|29077533|29120222	675.213	0	0	0	0	0	0	EXTL3.53935	117.207	100.034	88.5911	89.9203	92.1752	29.2233	85.737	E50
EIF1AD.hg38.mm10.copy0|g5680|e571|chr14|8934146|8947463	17087.8	0	0	0	0	0	0	EIF1AD.13998	10.4766	6.8205	5.8093	4.7745	5.9468	2.9223	6.4707	E50
IPO5.hg38.mm10.copy0|g9882|e901|chr17|78867572|78921331	2273.66	0	0	0	0	0	0	IPO5.19981	1129.51	732.821	684.039	670.025	634.324	349.218	512.804	E50
TARBP2.hg38.mm10.copy0|g3640|e329|chr11|52832937|52850331	10307.7	0	0	0	0	0	0	TARBP2.8510	10.4766	9.094	7.2616	7.1618	4.9557	5.8447	6.4707	E50
CDK2AP1.hg38.mm10.copy0|g4111|e370|chr11|123027103|123076782	1860.41	0	0	0	0	0	0	CDK2AP1.33780	22.2628	8.3361	5.8093	8.7533	8.9202	4.3835	12.1326	E50
PRR14L.hg38.mm10.copy0|g2869|e265|chr10|72718735|72768501	1123.48	0	0	0	0	0	0	PRR14L.19215	66.1337	47.7433	45.0217	47.7453	35.6807	49.6796	35.5889	E50
PLXNB2.hg38.mm10.copy0|g3180|e293|chr10|91460395|91518506	976.609	0	0	0	0	0	0	PLXNB2.36264	237.034	143.23	76.9726	74.0052	54.5122	111.048	71.1779	E50
ZNF606.hg38.copy0|g11729|e1007|chr19|52179387|52355459	1513.63	0	0	0	0	0	0	ZNF606.53409	119.826	85.6347	49.3786	43.7665	35.6807	51.1407	40.442	E50
LYAR.hg38.mm10.copy0|g16197|e1496|chr5|3558034|3591359	2100.04	0	0	0	0	0	0	LYAR.46698	1.3096	0.7578	0.7262	0	0	0	0	E50
CCDC36.hg38.mm10.copy0|g12382|e1090|chr2|92795849|92862933	597.942	0	0	0	0	0	0	CCDC36.36829	0.6548	0	0	0	0	0	0	E50
LCOR.hg38.mm10.copy0|g20647|e2044|chr9|92082604|92170382	455.519	0	0	0	0	0	0	LCOR.55361	142.089	89.4239	82.7818	74.8009	49.5566	52.6019	55.0011	E50
FAM89B.hg38.mm10.copy0|g5735|e571|chr14|8934146|8947463	17087.8	0	0	0	0	0	0	FAM89B.12627	9.167	8.3361	8.7139	5.5703	3.9645	0	3.2354	E50
CRYBB2P1.hg38.copy0|g2778|e258|chr10|68108735|68176194	316.086	0	0	0	0	0	0	CRYBB2P1.76159	5.8931	5.3048	4.3569	3.9788	3.9645	5.8447	4.0442	E50
STX2.hg38.mm10.copy0|g4153|e377|chr11|132076835|132105265	1278.02	0	0	0	0	0	0	STX2.9264	60.2406	52.2902	39.2124	42.175	19.8226	45.2961	28.3094	E50
RPS10P7.hg38.copy0|g15528|e1397|chr4|35911466|35977222	2905.6	0	0	0	0	0	0	RPS10P7.58444	9.8218	6.0626	3.6308	5.5703	4.9557	1.4612	4.853	E50
WDR34.hg38.mm10.copy0|g7445|e703|chr15|9680096|9709795	6897.11	0	0	0	0	0	0	WDR34.54237	59.5858	32.5867	23.9632	22.2811	23.7872	21.9175	21.0298	E50
EIF3L.hg38.mm10.copy0|g2989|e275|chr10|80764763|80783133	2103.49	0	0	0	0	0	0	EIF3L.36812	64.1693	43.9541	34.1293	33.4217	17.8404	23.3786	18.6033	E50
B230307C23RIK.mm10.copy0|g10872|e982|chr19|13240727|13292048	228.224	0	0	0	0	0	0	B230307C23RIK.65110	9.8218	2.2735	1.4523	1.5915	1.9823	0	2.4265	E50
GM14322.mm10.copy0|g10688|e981|chr19|10768701|10816012	518.517	0	0	0	0	0	0	GM14322.24127	34.049	17.4301	10.1662	14.3236	12.8847	13.1505	16.9856	E50
CASC15.hg38.copy0|g15352|e1386|chr4|21470367|21622661	3945.7	0	0	0	0	0	0	CASC15.58961	2.6192	0.7578	0	0	0	0	0	E50
NDUFB11.hg38.mm10.copy2|g6775|e635|chr14|85401833|85458689	796.569	0	0	0	0	0	0	NDUFB11.8712	3.2739	1.5157	2.1785	1.5915	2.9734	0	2.4265	E50
ZIK1.hg38.mm10.copy0|g11744|e1007|chr19|52179387|52355459	1513.63	0	0	0	0	0	0	ZIK1.14164	13.7506	6.0626	3.6308	4.7745	3.9645	2.9223	3.2354	E50
THAP10.hg38.copy0|g18307|e1760|chr7|47453763|47576997	1024.95	0	0	0	0	0	0	THAP10.801	1.9644	0.7578	0.7262	0	0.9911	0	1.6177	E50
PHLDA1.hg38.mm10.copy0|g3764|e338|chr11|74751960|74802121	1921.32	0	0	0	0	0	0	PHLDA1.27905	151.256	46.2276	43.5694	46.1538	56.4945	18.9951	47.7215	E50
CTDSP2.hg38.mm10.copy0|g3698|e330|chr11|56701210|56731445	10700.8	0	0	0	0	0	0	CTDSP2.22234	299.239	71.236	58.8187	85.1457	151.643	97.898	212.725	E50
PXN.hg38.mm10.copy0|g4022|e366|chr11|120267592|120308656	1318.36	0	0	0	0	0	0	PXN.40830	19.6437	9.8518	7.9877	9.5491	9.9113	11.6893	16.9856	E50
PLCE1.hg38.mm10.copy0|g20611|e2043|chr9|88629175|88668817	1272.77	0	0	0	0	0	0	PLCE1.8083	17.6793	7.5783	7.2616	7.1618	4.9557	13.1505	7.2796	E50
CDK3.hg38.copy0|g9380|e836|chr16|69168616|69183688	5041.74	0	0	0	0	0	0	CDK3.48140	0.6548	0	0	0	0	0	0	E50
RPL32L.mm10.copy1|g12077|e1038|chr2|53322897|53364724	5670.45	0	0	0	0	0	0	RPL32L.23900	51.7283	36.3758	24.6893	28.6472	24.7783	5.8447	22.6475	E50
STYX.hg38.mm10.copy0|g18882|e1804|chr7|113811221|113876268	2141.51	0	0	0	0	0	0	STYX.40038	58.2762	46.9854	53.0094	34.2174	21.8049	13.1505	23.4563	E50
RPS27A.hg38.mm10.copy0|g18979|e1814|chr7|126618749|126711911	1609.5	0	0	0	0	0	0	RPS27A.20893	36.0134	26.524	19.6062	20.6896	19.8226	10.2281	20.221	E50
G3BP1.hg38.mm10.copy0|g17540|e1686|chr6|150646643|150686279	1739.85	0	0	0	0	0	0	G3BP1.11890	385.671	140.198	106.019	93.1033	111.998	61.3689	111.62	E50
TM7SF2.hg38.mm10.copy0|g5738|e571|chr14|8934146|8947463	17087.8	0	0	0	0	0	0	TM7SF2.28174	74.646	22.7349	10.8923	8.7533	5.9468	5.8447	8.8972	E50
FSBP.hg38.mm10.copy0|g19885|e1918|chr8|92096780|92176314	449.566	0	0	0	0	0	0	FSBP.38240	17.0245	11.3674	10.8923	11.1406	9.9113	8.767	7.2796	E50
LEPROTL1.hg38.mm10.copy0|g19688|e1886|chr8|29077533|29120222	675.213	0	0	0	0	0	0	LEPROTL1.1362	35.3586	34.8602	31.9509	24.6684	20.8138	10.2281	21.0298	E50
ACTR2.hg38.mm10.copy0|g5173|e529|chr13|65735858|65765313	2164.46	0	0	0	0	0	0	ACTR2.29697	50.4188	14.3988	10.1662	7.9575	8.9202	8.767	8.8972	E50
RPL6.hg38.mm10.copy1|g3980|e362|chr11|112339479|112378387	2678.48	0	0	0	0	0	0	RPL6.10774	76.6103	52.2902	30.4986	35.0132	26.7605	17.534	24.2652	E50
CNBP.hg38.mm10.copy0|g12044|e1034|chr2|50731860|50791886	2543.96	0	0	0	0	0	0	CNBP.26000	43.8709	21.2192	19.6062	23.0769	31.7162	20.4563	35.5889	E50
CUL3.hg38.mm10.copy0|g4654|e430|chr12|107716904|107758435	2636.06	0	0	0	0	0	0	CUL3.6381	197.092	159.144	175.73	157.559	166.51	132.966	143.165	E50
SALL2.hg38.mm10.copy0|g18649|e1782|chr7|83731079|83756301	5855.33	0	0	0	0	0	0	SALL2.31532	9.8218	6.8205	6.5354	5.5703	5.9468	4.3835	6.4707	E50
WDHD1.hg38.mm10.copy0|g18897|e1806|chr7|116567302|116680832	586.286	0	0	0	0	0	0	WDHD1.24679	1.3096	0	0	0	0	0	0	E50
RPL26L1.hg38.copy0|g17655|e1708|chr6|170803907|170883867	1178.97	0	0	0	0	0	0	RPL26L1.50955	56.9667	48.5011	53.0094	38.1962	22.796	11.6893	23.4563	E50
USP1.hg38.mm10.copy0|g824|e83|chr1|61123022|61147327	6935.67	0	0	0	0	0	0	USP1.45357	88.3965	33.3445	26.1416	23.8726	30.7251	16.0728	33.1624	E50
ALKBH2.hg38.mm10.copy0|g3919|e357|chr11|108595744|108615501	5308.1	0	0	0	0	0	0	ALKBH2.22986	9.167	7.5783	7.9877	7.1618	5.9468	5.8447	6.4707	E50
SFXN2.hg38.mm10.copy0|g20729|e2050|chr9|98387723|98403423	5638.64	0	0	0	0	0	0	SFXN2.13915	1.3096	0.7578	0	0	0	0	0	E50
SVBP.hg38.mm10.copy0|g639|e62|chr1|41751368|41778705	4658.11	0	0	0	0	0	0	SVBP.24366	25.5368	14.3988	14.5231	9.5491	3.9645	2.9223	5.6619	E50
LTBP3.hg38.mm10.copy0|g5691|e571|chr14|8934146|8947463	17087.8	0	0	0	0	0	0	LTBP3.4009	13.7506	5.3048	3.6308	2.3873	4.9557	8.767	11.3238	E50
PSMB3.hg38.mm10.copy0|g8941|e815|chr16|45339442|45371709	15293.6	0	0	0	0	0	0	PSMB3.56351	14.4054	12.1253	11.6185	12.7321	12.8847	4.3835	12.1326	E50
ZDHHC18.hg38.mm10.copy0|g436|e41|chr1|24714287|24725487	6704.63	0	0	0	0	0	0	ZDHHC18.54119	28.8107	22.7349	21.0585	22.2811	13.8758	23.3786	17.7945	E50
SNORD34.hg38.mm10.copy0|g11660|e1005|chr19|45650406|45688149	1458.83	0	0	0	0	0	0	SNORD34.59836	0.6548	0	0	0	0	0	0	E50
NIPBL.hg38.mm10.copy0|g16861|e1585|chr6|37023038|37065889	2896.96	0	0	0	0	0	0	NIPBL.15521	1289.93	794.205	636.839	573.739	580.803	831.402	651.925	E50
LSM7.hg38.mm10.copy0|g10318|e974|chr19|2430590|2456283	1406.39	0	0	0	0	0	0	LSM7.50100	3.2739	1.5157	2.1785	0.7958	0	0	0.8088	E50
E2F3.hg38.mm10.copy0|g15349|e1386|chr4|21470367|21622661	3945.7	0	0	0	0	0	0	E2F3.32219	21.608	14.3988	10.8923	11.9363	8.9202	7.3058	5.6619	E50
SSH2.hg38.mm10.copy0|g8670|e801|chr16|22997980|23024529	6763.81	0	0	0	0	0	0	SSH2.21496	20.9533	19.7036	17.4278	15.9151	12.8847	11.6893	14.5591	E50
CCNG2.hg38.mm10.copy0|g16415|e1526|chr5|57779720|57863677	2694.05	0	0	0	0	0	0	CCNG2.52218	21.608	18.9457	15.9754	13.5278	9.9113	4.3835	5.6619	E50
NUF2.hg38.mm10.copy0|g1835|e176|chr1|205018560|205112538	604.07	0	0	0	0	0	0	NUF2.38227	13.7506	0.7578	0	0	0	0	0	E50
ZNF252P.hg38.copy0|g20157|e1963|chr8|143811197|143903902	465.038	0	0	0	0	0	0	ZNF252P.60686	15.0602	12.8831	10.8923	9.5491	9.9113	14.6116	9.7061	E50
RNF138P1.hg38.copy1|g10111|e940|chr18|20849546|20928801	784.11	0	0	0	0	0	0	RNF138P1.71744	5.2383	3.0313	2.9046	1.5915	0.9911	1.4612	1.6177	E50
TEX26.hg38.mm10.copy0|g9637|e864|chr17|9694714|9760759	729.106	0	0	0	0	0	0	TEX26.11074	0.6548	0	0	0	0	0	0	E50
CD101.hg38.mm10.copy0|g1129|e119|chr1|117896711|117933510	1261.61	0	0	0	0	0	0	CD101.35299	0.6548	0	0	0	0	0	0	E50
PSMA6.hg38.mm10.copy1|g18819|e1800|chr7|96746285|96797077	812.836	0	0	0	0	0	0	PSMA6.26242	29.4655	21.2192	21.7847	20.6896	16.8492	10.2281	15.368	E50
RPLP1.hg38.mm10.copy2|g11205|e998|chr19|33913617|33932757	6398.23	0	0	0	0	0	0	RPLP1.17958	191.853	124.284	96.5788	106.631	79.2905	20.4563	89.7812	E50
C12ORF29.hg38.copy0|g3793|e345|chr11|86498343|86541894	628.013	0	0	0	0	0	0	C12ORF29.41754	9.8218	6.0626	5.8093	3.9788	6.9379	8.767	8.0884	E50
HMMR.hg38.mm10.copy0|g17613|e1699|chr6|161636236|161713265	367.264	0	0	0	0	0	0	HMMR.13578	98.2184	6.0626	4.3569	4.7745	4.9557	8.767	4.853	E50
CHSY1.hg38.mm10.copy0|g18554|e1781|chr7|80324616|80401006	235.697	0	0	0	0	0	0	CHSY1.18312	3.9287	3.7891	2.9046	2.3873	1.9823	1.4612	1.6177	E50
NFATC3.hg38.mm10.copy0|g13756|e1211|chr20|51719559|51755522	361.39	0	0	0	0	0	0	NFATC3.36964	5.8931	3.7891	2.1785	2.3873	2.9734	2.9223	5.6619	E50
TFDP2.hg38.mm10.copy0|g12810|e1132|chr2|160515339|160530446	4945.78	0	0	0	0	0	0	TFDP2.18754	37.9778	15.9144	9.44	10.3448	20.8138	26.3009	21.0298	E50
ZFP97.mm10.copy0|g10733|e981|chr19|10768701|10816012	518.517	0	0	0	0	0	0	ZFP97.54037	9.8218	6.8205	4.3569	5.5703	5.9468	2.9223	6.4707	E50
SNORA50A.hg38.copy0|g13656|e1206|chr20|42318448|42346508	4416.14	0	0	0	0	0	0	SNORA50A.58132	1.3096	0.7578	0	0.7958	0.9911	0	0.8088	E50
COX7A2L.hg38.mm10.copy1|g5034|e500|chr13|43546237|43599483	4453.17	0	0	0	0	0	0	COX7A2L.9494	27.5011	17.4301	17.4278	19.8939	22.796	11.6893	23.4563	E50
HSPE1.hg38.mm10.copy4|g12785|e1128|chr2|149442873|149479310	2337.1	0	0	0	0	0	0	HSPE1.22978	1.3096	0.7578	0	0.7958	0	0	0.8088	E50
RPS26.hg38.mm10.copy0|g15535|e1397|chr4|35911466|35977222	2905.6	0	0	0	0	0	0	RPS26.27953	3.9287	2.2735	1.4523	1.5915	1.9823	0	1.6177	E50
4930594C11RIK.mm10.copy0|g13334|e1172|chr20|11130266|11212774	2130.13	0	0	0	0	0	0	4930594C11RIK.73452	24.882	18.1879	15.9754	16.7108	11.8936	10.2281	12.9414	E50
SNX5.hg38.mm10.copy0|g2527|e241|chr10|50273458|50347473	274.576	0	0	0	0	0	0	SNX5.39506	15.7149	9.8518	10.1662	10.3448	10.9024	7.3058	11.3238	E50
GLI1.hg38.mm10.copy0|g3662|e330|chr11|56701210|56731445	10700.8	0	0	0	0	0	0	GLI1.19170	4.5835	0	0	0	0	0	0	E50
CCNJ.hg38.mm10.copy0|g20641|e2044|chr9|92082604|92170382	455.519	0	0	0	0	0	0	CCNJ.18996	26.8464	13.6409	8.7139	6.366	4.9557	2.9223	4.0442	E50
NSMCE4A.hg38.mm10.copy0|g20847|e2068|chr9|118130572|118219268	2315.13	0	0	0	0	0	0	NSMCE4A.34305	4.5835	2.2735	1.4523	1.5915	0.9911	1.4612	1.6177	E50
LOC728739.hg38.copy1|g3917|e357|chr11|108595744|108615501	5308.1	0	0	0	0	0	0	LOC728739.65820	7.8575	6.8205	6.5354	7.1618	6.9379	2.9223	4.853	E50
FANCL.hg38.mm10.copy0|g5131|e521|chr13|58729249|58783305	3756.59	0	0	0	0	0	0	FANCL.24499	9.167	3.7891	4.3569	4.7745	4.9557	5.8447	8.8972	E50
U2AF1L5.hg38.copy0|g14091|e1233|chr3|3920993|3960259	3602.86	0	0	0	0	0	0	U2AF1L5.49985	32.0847	13.6409	21.0585	11.1406	8.9202	24.8398	10.5149	E50
CSNK2A2.hg38.mm10.copy0|g13643|e1206|chr20|42318448|42346508	4416.14	0	0	0	0	0	0	CSNK2A2.49263	1.9644	1.5157	1.4523	1.5915	0.9911	1.4612	1.6177	E50
JADE2.hg38.mm10.copy0|g17259|e1661|chr6|131684733|131701088	6065.39	0	0	0	0	0	0	JADE2.25683	3.9287	3.0313	2.1785	1.5915	1.9823	1.4612	2.4265	E50
CCNK.hg38.mm10.copy0|g19224|e1845|chr7|161965809|161993960	3074.53	0	0	0	0	0	0	CCNK.6426	113.278	47.7433	58.8187	37.4005	35.6807	51.1407	45.295	E50
SERTAD3.hg38.mm10.copy0|g11293|e1001|chr19|36263663|36336462	261.4	0	0	0	0	0	0	SERTAD3.24602	10.4766	3.7891	3.6308	3.9788	3.9645	1.4612	6.4707	E50
ATP11B.hg38.mm10.copy0|g12639|e1102|chr2|110806157|110833067	5178.19	0	0	0	0	0	0	ATP11B.18370	4.5835	3.0313	2.9046	2.3873	3.9645	2.9223	3.2354	E50
CDC14B.hg38.mm10.copy1|g8217|e778|chr15|110878856|110934959	416.977	0	0	0	0	0	0	CDC14B.31165	0.6548	0	0	0	0	0	0	E50
TMEM159.hg38.mm10.copy0|g13422|e1184|chr20|19904127|19934275	675.096	0	0	0	0	0	0	TMEM159.30241	2.6192	1.5157	2.1785	2.3873	0	0	0	E50
SNRNP40.hg38.mm10.copy0|g486|e48|chr1|29499264|29537126	242.177	0	0	0	0	0	0	SNRNP40.13636	1.9644	0.7578	0.7262	0	0	0	0.8088	E50
LOC101929057.hg38.copy0|g15816|e1437|chr4|88280199|88364831	1004.03	0	0	0	0	0	0	LOC101929057.67996	1.3096	0	0	0	0	0	0	E50
EAF1.hg38.mm10.copy0|g12862|e1139|chr2|172261730|172289538	747.963	0	0	0	0	0	0	EAF1.46194	726.816	425.142	419.718	449.601	525.3	200.179	507.142	E50
DSCC1.hg38.mm10.copy0|g19979|e1935|chr8|119084485|119147316	360.281	0	0	0	0	0	0	DSCC1.21174	15.0602	0.7578	0	0	0	0	0	E50
LRRC51.mm10.copy0|g6650|e607|chr14|63938023|63961738	13359.3	0	0	0	0	0	0	LRRC51.34893	9.167	2.2735	1.4523	1.5915	0.9911	0	1.6177	E50
LDOC1L.hg38.mm10.copy0|g3111|e286|chr10|86231895|86317197	3738.81	0	0	0	0	0	0	LDOC1L.17847	132.922	116.706	98.0311	90.716	60.459	10.2281	50.9569	E50
MIR19A.hg38.mm10.copy0|g9875|e900|chr17|72868850|72941605	982.484	0	0	0	0	0	0	MIR19A.59078	1.9644	0	0	0	0	0	0	E50
BCL2L1.hg38.mm10.copy0|g2341|e222|chr10|31591215|31672179	3800.67	0	0	0	0	0	0	BCL2L1.33004	5.8931	5.3048	5.8093	4.7745	4.9557	1.4612	5.6619	E50
POLR1E.hg38.mm10.copy0|g7773|e726|chr15|45638312|45750168	2307.37	0	0	0	0	0	0	POLR1E.26749	13.7506	12.8831	10.1662	10.3448	5.9468	4.3835	7.2796	E50
HECA.hg38.mm10.copy0|g15972|e1467|chr4|128793872|128805186	10802.5	0	0	0	0	0	0	HECA.42118	11.1314	10.6096	9.44	7.9575	10.9024	4.3835	9.7061	E50
ARHGEF4.hg38.mm10.copy1|g4187|e381|chr12|832869|862572	2655.46	0	0	0	0	0	0	ARHGEF4.12429	18.3341	6.0626	5.8093	4.7745	7.9291	16.0728	15.368	E50
SNORA70F.hg38.copy1|g1662|e158|chr1|165258796|165275297	2789.53	0	0	0	0	0	0	SNORA70F.59460	7.8575	7.5783	5.0831	7.1618	3.9645	4.3835	4.0442	E50
THAP11.hg38.mm10.copy0|g13733|e1211|chr20|51719559|51755522	361.39	0	0	0	0	0	0	THAP11.7986	40.5969	37.8915	27.5939	25.4641	25.7694	5.8447	26.6917	E50
POM121.hg38.mm10.copy0|g14427|e1257|chr3|42573432|42579458	32754.1	0	0	0	0	0	0	POM121.18557	58.2762	42.4385	54.4617	38.1962	42.6186	21.9175	42.0597	E50
LOC105371814.hg38.copy0|g9380|e836|chr16|69168616|69183688	5041.74	0	0	0	0	0	0	LOC105371814.65348	1.9644	0.7578	1.4523	0.7958	0	0	0	E50
TMEM14C.hg38.mm10.copy0|g15297|e1372|chr4|11382798|11464966	2474.85	0	0	0	0	0	0	TMEM14C.22652	5.2383	3.0313	2.1785	1.5915	2.9734	0	4.853	E50
AMH.hg38.mm10.copy0|g10313|e974|chr19|2430590|2456283	1406.39	0	0	0	0	0	0	AMH.25876	1.3096	0.7578	0	0	0	0	0	E50
ALYREF2.mm10.copy0|g9515|e856|chr16|75329352|75356759	3832.47	0	0	0	0	0	0	ALYREF2.51624	22.9176	8.3361	16.7016	7.9575	5.9468	8.767	6.4707	E50
LOC100507283.hg38.copy0|g7125|e664|chr14|117967889|118214678	2131.79	0	0	0	0	0	0	LOC100507283.68487	0.6548	0	0	0	0	0	0	E50
ARHGAP19.hg38.mm10.copy0|g20650|e2044|chr9|92082604|92170382	455.519	0	0	0	0	0	0	ARHGAP19.25576	22.9176	3.0313	1.4523	2.3873	1.9823	0	3.2354	E50
MAPKAPK3.hg38.mm10.copy0|g12376|e1089|chr2|92070196|92085894	15247.4	0	0	0	0	0	0	MAPKAPK3.11023	9.167	3.7891	2.1785	2.3873	2.9734	5.8447	4.853	E50
GM14296.mm10.copy0|g10680|e981|chr19|10768701|10816012	518.517	0	0	0	0	0	0	GM14296.32582	5.2383	3.7891	2.1785	2.3873	1.9823	1.4612	3.2354	E50
NTMT1.hg38.mm10.copy0|g7462|e703|chr15|9680096|9709795	6897.11	0	0	0	0	0	0	NTMT1.15404	1.3096	0.7578	0.7262	0.7958	0.9911	0	0.8088	E50
BOLA1.hg38.mm10.copy0|g1217|e124|chr1|124940602|124949266	18477.7	0	0	0	0	0	0	BOLA1.30041	0.6548	0	0	0	0	0	0	E50
SOX9.hg38.mm10.copy0|g9281|e830|chr16|65851253|65875950	6222.6	0	0	0	0	0	0	SOX9.37206	56.3119	11.3674	13.797	16.7108	18.8315	7.3058	25.074	E50
CCP110.hg38.mm10.copy0|g13411|e1183|chr20|18892289|18946940	618.436	0	0	0	0	0	0	CCP110.17937	28.8107	21.2192	21.0585	18.3024	14.867	14.6116	23.4563	E50
SKIV2L2.hg38.mm10.copy0|g16891|e1593|chr6|56323592|56390281	443.749	0	0	0	0	0	0	SKIV2L2.15374	110.659	62.8998	55.914	50.1325	70.3703	74.5194	77.6486	E50
GNPAT.hg38.mm10.copy0|g1856|e179|chr1|206691985|206788821	900.278	0	0	0	0	0	0	GNPAT.24006	3.2739	2.2735	2.1785	2.3873	0.9911	1.4612	1.6177	E50
RPS8.hg38.mm10.copy1|g719|e67|chr1|44194366|44217096	4186.89	0	0	0	0	0	0	RPS8.34408	1.9644	1.5157	0.7262	0.7958	0	0	0	E50
TOP1P2.hg38.copy0|g2188|e211|chr10|22613348|22678349	1155.28	0	0	0	0	0	0	TOP1P2.68117	73.9912	40.165	49.3786	33.4217	27.7517	13.1505	23.4563	E50
BCL2L11.hg38.mm10.copy0|g5431|e562|chr13|105244387|105285347	439.082	0	0	0	0	0	0	BCL2L11.52260	8.5123	1.5157	2.1785	2.3873	2.9734	1.4612	4.853	E50
SNRPC.hg38.mm10.copy0|g15535|e1397|chr4|35911466|35977222	2905.6	0	0	0	0	0	0	SNRPC.46034	1.3096	0.7578	0.7262	0.7958	0.9911	0	0.8088	E50
LOC389705.hg38.copy0|g16737|e1565|chr5|170208962|170237621	329.727	0	0	0	0	0	0	LOC389705.66326	18.3341	10.6096	11.6185	7.9575	10.9024	7.3058	11.3238	E50
ZNF574.hg38.copy0|g11328|e1002|chr19|37954910|37991310	2434.93	0	0	0	0	0	0	ZNF574.29703	14.4054	14.3988	12.3447	11.1406	10.9024	2.9223	11.3238	E50
ZSCAN29.hg38.mm10.copy0|g18119|e1741|chr7|20248498|20485690	361.841	0	0	0	0	0	0	ZSCAN29.33108	14.4054	9.8518	6.5354	5.5703	5.9468	8.767	5.6619	E50
IDH2.hg38.mm10.copy0|g18473|e1770|chr7|67446841|67490836	4304.55	0	0	0	0	0	0	IDH2.38023	3.2739	2.2735	2.1785	2.3873	1.9823	1.4612	1.6177	E50
RMI1.hg38.mm10.copy0|g8132|e767|chr15|100575893|100661688	2756.3	0	0	0	0	0	0	RMI1.41208	5.2383	1.5157	1.4523	0.7958	0.9911	0	0.8088	E50
NFIB.hg38.mm10.copy0|g7985|e739|chr15|69618858|69746049	11483.4	0	0	0	0	0	0	NFIB.32510	2283.25	307.679	240.358	242.705	183.359	116.893	118.091	E50
PUM1.hg38.mm10.copy0|g483|e47|chr1|29076533|29133116	495.17	0	0	0	0	0	0	PUM1.42170	36.6682	33.3445	32.677	29.4429	28.7428	16.0728	25.074	E50
HIST2H2BF.hg38.copy0|g1262|e124|chr1|124940602|124949266	18477.7	0	0	0	0	0	0	HIST2H2BF.2642	15.0602	1.5157	2.1785	0.7958	0	0	0.8088	E50
LEMD1.hg38.mm10.copy0|g1622|e153|chr1|161936719|161972362	3978.65	0	0	0	0	0	0	LEMD1.15459	1.3096	0	0	0	0	0	0	E50
UBE2Q1.hg38.mm10.copy0|g1293|e125|chr1|129773135|129782048	6799.07	0	0	0	0	0	0	UBE2Q1.52482	7.8575	6.0626	6.5354	6.366	6.9379	4.3835	6.4707	E50
TTPAL.hg38.mm10.copy0|g2154|e209|chr10|20506188|20538771	372.024	0	0	0	0	0	0	TTPAL.36833	13.7506	12.8831	12.3447	12.7321	11.8936	2.9223	9.7061	E50
HMBOX1.hg38.mm10.copy0|g19681|e1886|chr8|29077533|29120222	675.213	0	0	0	0	0	0	HMBOX1.5859	151.911	99.2757	98.7573	94.6948	133.803	112.51	144.782	E50
LOC100420587.hg38.copy0|g11091|e989|chr19|25051131|25206221	1432.16	0	0	0	0	0	0	LOC100420587.73439	0.6548	0	0	0	0	0	0	E50
SNHG1.hg38.mm10.copy0|g5839|e575|chr14|12363119|12415658	3719.82	0	0	0	0	0	0	SNHG1.70264	1.9644	1.5157	0.7262	0.7958	0	0	0	E50
PAPPA2.hg38.mm10.copy0|g1781|e169|chr1|191837361|191887039	437.814	0	0	0	0	0	0	PAPPA2.629	54.3475	24.2505	7.9877	4.7745	6.9379	2.9223	4.853	E50
TDRP.hg38.mm10.copy0|g19421|e1855|chr8|87250|195246	5190.12	0	0	0	0	0	0	TDRP.3852	24.2272	19.7036	10.1662	11.1406	7.9291	10.2281	13.7503	E50
NCBP2.hg38.mm10.copy0|g13030|e1159|chr2|204120340|204226485	1890.73	0	0	0	0	0	0	NCBP2.47043	3.2739	2.2735	2.9046	1.5915	1.9823	1.4612	1.6177	E50
TSPAN12.hg38.mm10.copy0|g14917|e1329|chr3|147498014|147586805	1497.14	0	0	0	0	0	0	TSPAN12.41578	1.9644	0	0	0	0	0	0	E50
AKAIN1.hg38.mm10.copy0|g10035|e927|chr18|5230490|5348621	940.624	0	0	0	0	0	0	AKAIN1.26060	1.9644	0	0	0.7958	0.9911	1.4612	1.6177	E50
EMX2OS.hg38.mm10.copy0|g20824|e2064|chr9|112861666|112920969	3499.61	0	0	0	0	0	0	EMX2OS.69761	49.764	9.094	7.2616	15.1193	26.7605	13.1505	16.9856	E50
EIF4B.hg38.mm10.copy1|g3231|e301|chr11|8491675|8534015	1917.43	0	0	0	0	0	0	EIF4B.28917	179.412	144.745	119.816	109.814	101.095	58.4465	108.385	E50
GLB1L2.hg38.mm10.copy0|g7202|e680|chr14|126925393|126981122	2590.9	0	0	0	0	0	0	GLB1L2.28478	0.6548	0	0	0	0	0	0	E50
MAML3.hg38.mm10.copy0|g16643|e1549|chr5|139741382|139802574	4154.58	0	0	0	0	0	0	MAML3.4340	5.2383	2.2735	1.4523	0.7958	0.9911	0	0.8088	E50
TRIB2.hg38.mm10.copy0|g4909|e473|chr13|11725013|11784745	1038.07	0	0	0	0	0	0	TRIB2.56480	68.7529	48.5011	38.4863	61.2731	54.5122	11.6893	24.2652	E50
GM4307.mm10.copy0|g9515|e856|chr16|75329352|75356759	3832.47	0	0	0	0	0	0	GM4307.37903	16.3697	6.0626	13.0708	5.5703	3.9645	7.3058	4.853	E50
MIR210HG.hg38.copy0|g5528|e565|chr14|1233237|1248468	2656.97	0	0	0	0	0	0	MIR210HG.71713	4.5835	1.5157	0.7262	0.7958	0	0	1.6177	E50
WARS2.hg38.mm10.copy0|g1135|e120|chr1|121213802|121229497	6786.2	0	0	0	0	0	0	WARS2.10609	7.2027	3.7891	3.6308	4.7745	5.9468	5.8447	5.6619	E50
C9ORF163.hg38.copy0|g7285|e684|chr15|888426|904492	6366.2	0	0	0	0	0	0	C9ORF163.48966	1.9644	0.7578	0.7262	0	0.9911	0	1.6177	E50
RPA1.hg38.mm10.copy0|g8276|e783|chr16|1788855|1835500	4764.33	0	0	0	0	0	0	RPA1.899	29.4655	9.8518	9.44	8.7533	10.9024	7.3058	16.9856	E50
ZFP280B.mm10.copy0|g2727|e255|chr10|63799803|63821463	8484.27	0	0	0	0	0	0	ZFP280B.50558	1.9644	1.5157	1.4523	0.7958	0.9911	0	1.6177	E50
NDUFA4L2.hg38.mm10.copy0|g3658|e330|chr11|56701210|56731445	10700.8	0	0	0	0	0	0	NDUFA4L2.23163	9.8218	3.7891	2.9046	1.5915	0.9911	0	1.6177	E50
CDC23.hg38.mm10.copy0|g17300|e1665|chr6|136326704|136349442	3543.76	0	0	0	0	0	0	CDC23.4091	12.441	6.8205	5.8093	6.366	7.9291	8.767	7.2796	E50
MIR4683.hg38.copy0|g20344|e1997|chr9|35566130|35601549	1936.7	0	0	0	0	0	0	MIR4683.72707	3.9287	0	0	0	0	0	0	E50
CABLES2.hg38.mm10.copy0|g1960|e189|chr10|2823582|2885520	1628.43	0	0	0	0	0	0	CABLES2.38687	1.3096	0.7578	0.7262	0.7958	0	0	0	E50
YIPF3.hg38.mm10.copy0|g15680|e1413|chr4|45044459|45082617	2778.84	0	0	0	0	0	0	YIPF3.32415	44.5257	32.5867	30.4986	27.8514	30.7251	16.0728	31.5447	E50
KIF14.hg38.mm10.copy0|g1680|e158|chr1|165258796|165275297	2789.53	0	0	0	0	0	0	KIF14.26931	83.1582	5.3048	2.1785	2.3873	0.9911	2.9223	0.8088	E50
ZNF439.hg38.copy0|g10721|e981|chr19|10768701|10816012	518.517	0	0	0	0	0	0	ZNF439.26233	9.8218	9.094	5.8093	6.366	4.9557	7.3058	6.4707	E50
DNTTIP1.hg38.mm10.copy0|g2112|e208|chr10|18271450|18365419	1119.49	0	0	0	0	0	0	DNTTIP1.20928	15.0602	9.8518	10.8923	9.5491	9.9113	14.6116	11.3238	E50
EIF3I.hg38.mm10.copy0|g517|e49|chr1|31822862|31869392	2225.27	0	0	0	0	0	0	EIF3I.50492	9.167	4.547	5.0831	4.7745	5.9468	2.9223	6.4707	E50
ZIC2.hg38.mm10.copy0|g9909|e908|chr17|81578850|81619221	2517.01	0	0	0	0	0	0	ZIC2.48275	3.2739	0	0	0.7958	0.9911	0	0.8088	E50
MIR703.mm10.copy1|g3397|e316|chr11|42041010|42067668	960.005	0	0	0	0	0	0	MIR703.61681	30.7751	21.9771	13.797	12.7321	6.9379	4.3835	7.2796	E50
SMUG1.hg38.mm10.copy0|g3636|e329|chr11|52832937|52850331	10307.7	0	0	0	0	0	0	SMUG1.5197	9.8218	3.7891	5.0831	3.9788	6.9379	1.4612	5.6619	E50
HIST1H1T.hg38.mm10.copy0|g15442|e1393|chr4|26799538|26813748	12990.4	0	0	0	0	0	0	HIST1H1T.797	13.0958	0.7578	0.7262	0.7958	0	0	0	E50
RNF185.hg38.mm10.copy0|g2869|e265|chr10|72718735|72768501	1123.48	0	0	0	0	0	0	RNF185.348	41.9065	31.8288	27.5939	29.4429	29.7339	14.6116	32.3536	E50
GLTSCR2.hg38.mm10.copy0|g11491|e1004|chr19|42995808|43069001	2835.35	0	0	0	0	0	0	GLTSCR2.10512	106.076	71.9938	74.0679	46.1538	26.7605	37.9903	32.3536	E50
NUP188.hg38.mm10.copy0|g7464|e703|chr15|9680096|9709795	6897.11	0	0	0	0	0	0	NUP188.11177	58.2762	26.524	16.7016	19.0981	18.8315	54.0631	21.0298	E50
ZFP59.mm10.copy0|g11287|e1001|chr19|36263663|36336462	261.4	0	0	0	0	0	0	ZFP59.13811	96.254	70.4781	54.4617	55.7028	70.3703	46.7572	54.1923	E50
ZNF252P-AS1.hg38.copy0|g20158|e1963|chr8|143811197|143903902	465.038	0	0	0	0	0	0	ZNF252P-AS1.74596	1.3096	0.7578	0.7262	0.7958	0.9911	0	0.8088	E50
CSE1L.hg38.mm10.copy0|g2069|e202|chr10|14960064|15109489	871.763	0	0	0	0	0	0	CSE1L.2818	128.994	88.6661	80.6033	73.2094	64.4235	42.3737	67.1337	E50
SPATS2.hg38.mm10.copy0|g3469|e322|chr11|47483943|47493713	12826.2	0	0	0	0	0	0	SPATS2.31767	4.5835	3.7891	3.6308	3.9788	1.9823	4.3835	1.6177	E50
VPS72.hg38.mm10.copy0|g1252|e124|chr1|124940602|124949266	18477.7	0	0	0	0	0	0	VPS72.44585	15.0602	11.3674	8.7139	7.1618	3.9645	2.9223	4.0442	E50
ZFP964.mm10.copy0|g10678|e981|chr19|10768701|10816012	518.517	0	0	0	0	0	0	ZFP964.50732	3.9287	3.0313	1.4523	2.3873	0.9911	1.4612	2.4265	E50
TCTN1.hg38.mm10.copy0|g3942|e358|chr11|109957063|109997600	983.156	0	0	0	0	0	0	TCTN1.366	13.0958	9.8518	7.9877	9.5491	6.9379	11.6893	5.6619	E50
GM14405.mm10.copy2|g10706|e981|chr19|10768701|10816012	518.517	0	0	0	0	0	0	GM14405.71984	15.7149	15.1566	9.44	11.1406	11.8936	8.767	9.7061	E50
EIF4EBP3.hg38.mm10.copy0|g17334|e1669|chr6|137506166|137549311	3475.41	0	0	0	0	0	0	EIF4EBP3.31464	0.6548	0	0	0	0	0	0	E50
METTL2B.hg38.copy0|g9164|e821|chr16|55036213|55062713	3516.07	0	0	0	0	0	0	METTL2B.27009	6.5479	4.547	5.0831	4.7745	5.9468	5.8447	5.6619	E50
RPL37A.hg38.mm10.copy0|g16548|e1538|chr5|97093797|97250596	1634.93	0	0	0	0	0	0	RPL37A.21910	17.0245	10.6096	14.5231	7.1618	4.9557	2.9223	4.853	E50
THOC6.hg38.mm10.copy0|g13203|e1161|chr20|4503350|4523139	466.765	0	0	0	0	0	0	THOC6.55649	7.2027	3.0313	2.9046	2.3873	1.9823	1.4612	1.6177	E50
SNRNP200.hg38.mm10.copy0|g5284|e538|chr13|91852203|91876594	615.328	0	0	0	0	0	0	SNRNP200.25584	490.437	268.272	186.622	202.122	200.208	169.495	247.505	E50
MTA3.hg38.mm10.copy0|g5036|e500|chr13|43546237|43599483	4453.17	0	0	0	0	0	0	MTA3.39384	18.3341	9.094	6.5354	4.7745	3.9645	2.9223	4.0442	E50
ZNF552.hg38.copy0|g11737|e1007|chr19|52179387|52355459	1513.63	0	0	0	0	0	0	ZNF552.25221	44.5257	31.071	21.7847	15.1193	6.9379	5.8447	5.6619	E50
UNG.hg38.mm10.copy0|g3919|e357|chr11|108595744|108615501	5308.1	0	0	0	0	0	0	UNG.6062	45.1805	10.6096	7.2616	6.366	5.9468	4.3835	7.2796	E50
DERA.hg38.mm10.copy0|g3352|e308|chr11|17340987|17370420	5634.43	0	0	0	0	0	0	DERA.27531	9.167	1.5157	0.7262	1.5915	0.9911	1.4612	2.4265	E50
PRDM4.hg38.mm10.copy0|g3917|e357|chr11|108595744|108615501	5308.1	0	0	0	0	0	0	PRDM4.54968	21.608	20.4614	18.1539	17.5066	15.8581	10.2281	17.7945	E50
CAMLG.hg38.copy0|g17256|e1661|chr6|131684733|131701088	6065.39	0	0	0	0	0	0	CAMLG.12446	5.2383	4.547	4.3569	3.9788	2.9734	1.4612	2.4265	E50
INSM1.hg38.mm10.copy0|g2547|e244|chr10|53527164|53600900	2023.89	0	0	0	0	0	0	INSM1.18711	52.3831	12.8831	6.5354	3.9788	2.9734	0	4.853	E50
GM4432.mm10.copy1|g3114|e286|chr10|86231895|86317197	3738.81	0	0	0	0	0	0	GM4432.61632	1.9644	1.5157	0.7262	0.7958	0	0	0	E50
ACAA2.hg38.mm10.copy0|g10186|e951|chr18|38584654|38615135	3204.54	0	0	0	0	0	0	ACAA2.25257	20.9533	7.5783	5.8093	7.1618	8.9202	5.8447	10.5149	E50
PLAGL2.hg38.mm10.copy0|g2320|e222|chr10|31591215|31672179	3800.67	0	0	0	0	0	0	PLAGL2.34401	5.8931	1.5157	1.4523	0.7958	0.9911	0	1.6177	E50
CRKL.hg38.mm10.copy0|g2696|e252|chr10|61690668|61735619	3616.94	0	0	0	0	0	0	CRKL.23309	157.804	78.8143	57.3663	60.4773	98.122	46.7572	117.282	E50
TMSB4X.hg38.mm10.copy0|g20960|e2083|chrX|12998725|13059650	737.347	0	0	0	0	0	0	TMSB4X.19919	80.5391	48.5011	47.2002	48.541	40.6364	13.1505	61.4718	E50
ZNF678.hg38.copy0|g1429|e130|chr1|138773350|138810698	692.593	0	0	0	0	0	0	ZNF678.20458	28.8107	26.524	28.3201	19.8939	11.8936	7.3058	11.3238	E50
RCOR2.hg38.mm10.copy0|g5777|e573|chr14|9812774|9871902	2792.15	0	0	0	0	0	0	RCOR2.35280	546.094	112.159	62.4494	40.5835	63.4324	59.9077	49.3392	E50
SLC51A.hg38.mm10.copy0|g12980|e1156|chr2|201994084|202041188	1072.9	0	0	0	0	0	0	SLC51A.46251	0.6548	0	0	0	0	0	0	E50
ZNF419.hg38.copy0|g11749|e1007|chr19|52179387|52355459	1513.63	0	0	0	0	0	0	ZNF419.46401	7.2027	6.0626	5.0831	4.7745	4.9557	4.3835	4.0442	E50
[truncated: 11,375 more rows]
