# Supplementary material for: Epigenomic landscapes during prefrontal cortex development and aging in rhesus
Source: Natl Sci Rev. 2024 Jun 18;11(8):nwae213. doi: 10.1093/nsr/nwae213 (PMC11342245; doi:10.1093/nsr/nwae213)
Supplement: nwae213_Supplementary_Files [file nwae213_supplementary_files.zip › Supplementary_Materials/Supplementary Table S7.xlsx]

## Sheet: Neurodevelopment related genes
FAM151B
USP20
GNG13
CASP3
NOL8
CELF2
ANXA7
GLI4
QRFPR
GLI2
USP24
SAMD12
XRCC1
CCDC170
HPCAL4
AK5
NUDT9
CHRNA6
MANSC1
DEF8
DIAPH1
UVRAG
LOC728485
OPCML
ABL2
PIK3AP1
ZNF337
TCAF2
ROCK2
STAT6
TSPO
ZC4H2
KCNC1
NME5
CSF1
EVL
NKX2-6
AIMP2
PPP1CC
SLC35F6
NEUROD6
VEGFD
UCN
PAN2
ACTL6B
MBP
HIST2H2AA4
HTR3D
FUT10
CPN1
CAMKV
MIF4GD
TUBB
LRRC7
ONECUT2
SLC23A2
C20ORF144
KIF1BP
IARS
CC2D1A
CDKN2B
KCNA4
TMEM14B
PLGRKT
WDSUB1
CHRNA4
DNAH5
ZNF619
HDAC2
NTRK1
CTNS
RPS29
ELAVL2
EMID1
POLR2D
COL8A1
CYP17A1
ARAP2
C6ORF201
LHX5
IP6K3
DPH1
GPM6A
SKP1
TIFA
C2CD4B
KIF23
APOE
PNPO
TG
FNBP1L
ADRA2C
SSR1
BBS2
FGF18
TOMM40L
AFDN
INO80C
CEP295
TGM3
TBRG4
PAK2
AP1G2
TNFRSF19
GTF2H2C
SDF4
CRTC1
SHROOM4
COX5A
NRDE2
TTBK1
AEN
HMG20B
EWSR1
PTTG1
NARF
MALL
BCL6
TSHZ2
SYNC
MSI1
SUPV3L1
RAMP1
HIST2H4A
GABBR2
TSPEAR
TBC1D25
IRX2
ITPK1
DAW1
METTL14
FAM8A1
SWSAP1
EIF5A2
PIGK
FPGS
MTRF1L
ZNF141
SPACA9
VPS28
SCRT1
HPGD
MTFMT
TARDBP
CCDC137
PLD1
PMPCB
DPYSL5
ZNF564
E4F1
SLC16A10
ALAS2
AGO1
POLD4
ZNF71
PTBP2
ELP1
LONRF2
TPRA1
BRD2
PFDN6
POLR2C
SEMA4A
CENPP
CFAP57
NPR1
BMP4
VGLL4
OTUD3
SERPINF1
PRDM8
SPAG9
NOTCH3
PRKG1
SIX2
BBS9
ZFP28
CARM1
ABAT
RINT1
AGER
B3GALT6
MTR
RGR
BMP2
ZNF10
TRIM17
SLC45A3
GJE1
AIF1
TUFT1
KIFC2
OCRL
ITM2C
FCGR1A
ZNF175
VEPH1
INSC
FKBP11
C6ORF48
SLC16A2
PGAP1
ZNF764
PDLIM5
BRD4
MAPK7
EXOSC3
KAT2A
MED25
OXGR1
C2ORF42
RILPL2
GGCT
MAPK9
PTER
APLP2
MECP2
NDUFS3
MYT1
C1QTNF1
MAPT
TDRP
OGT
LY6E
IFT27
CCR2
C2ORF74
TFIP11
EIF4H
LRRN3
PCGF5
IL27RA
ACO1
ULK2
FLT1
ANKRD18B
ALKBH2
RBP3
TTC23
LRP10
EIF3H
ADAMTSL3
SYNGAP1
ZNF365
CD83
METTL24
ERBB2
SCUBE2
ACVR1
MAN2A1
CNOT8
RAD1
TRAF2
PLK2
PTN
C11ORF87
NECAB2
RAB8A
DDTL
CENPH
HIST1H3E
PAPD4
FANCC
ADA
NDRG4
GAMT
DAAM2
ZCCHC24
BYSL
COG7
SPSB1
PMF1-BGLAP
SMOC1
REL
PIP5K1C
MYO1B
HOTS
PRKCB
UQCR10
ADSSL1
LYN
FAS
SLC32A1
EIF4EBP1
HTR2A
LMO7
OPTN
CITED1
HEBP2
IGF1R
TNF
GAA
DHX33
ZNF75D
C11ORF63
AFMID
CCZ1B
VEGFA
BET1
SLC9A3R2
NIPSNAP3B
PLOD3
TPRKB
LRP8
LSAMP
GABRA5
PRPSAP1
SFMBT2
PCMTD1
FAM120AOS
CWF19L2
BBC3
TOMM34
ATAT1
MAP11
ANO5
GPATCH3
PRC1
STPG4
LRRC34
NT5E
PLEKHG4B
MBOAT1
LIG1
ATP2B3
CUL9
TP53BP2
ATRN
ZSWIM6
KIN
CCAR1
MACF1
C5ORF24
ASPN
LIFR
HPF1
TSNARE1
TGFB1
SVIL
CNTD1
BBS5
HTR4
ASAP3
UBE2I
HAAO
HSD17B4
SLC26A8
RCBTB1
ALDH1B1
ZNF552
ZNF594
NINJ1
SDHA
POLK
SLC12A7
ACSBG1
NPTX2
CYP20A1
TTC16
DZIP1
FRAS1
FGGY
PRMT1
SLC12A2
EEF2
PTPN18
PCDH18
A3
HEYL
EPHX3
NUMBL
DFFB
DSCAM
TOE1
GRB7
DNAH6
EID3
PXDC1
NELFCD
DOHH
PSMD12
HNRNPR
TRIT1
NCEH1
EFCAB13
ILK
SEMA6C
MAGED4B
FBXW8
POU4F2
ZNF57
TBATA
MSX1
MTRR
ZNF726
NBPF3
CARD11
FUZ
OLFML2B
GPRIN1
EFCAB6
ZNF530
RFC2
ARHGEF10
ZMAT5
PNMT
MARK2
CAMSAP2
ZFYVE27
DFFA
ENDOU
ARHGEF28
ARSA
SLC40A1
RPL18A
CPD
AADAT
WNT8B
ZNF124
HORMAD2
STYK1
CREBBP
TAMM41
IL12RB2
SYT6
ZNF181
NAV2
TBC1D9B
SMIM3
DAGLA
ZNF34
WARS
ZSCAN20
FBXL8
VSNL1
CDKN2A
IFT43
KDM4C
PCDH17
ZNF813
RSPH1
METTL3
HTR1E
CHST6
CBWD6
HOOK3
ATG7
PTPRS
BRIP1
SEMA3D
ANG
APLP1
GNAQ
TCTE1
UNC5A
TMEM189-UBE2V1
PC
RALA
DPYSL2
GNAT1
RAPGEF5
HOXD10
IFNGR1
TYMS
AVPR2
SLC6A5
NR2E1
HIST4H4
KY
POMGNT2
CPSF4
BLVRA
PEAK3
AQP11
KCNV1
ATP13A5
SNRNP35
HSPB8
ZNF396
CMBL
TULP3
TOP2A
ISPD
STMN4
DDX46
AUTS2
RPRD1A
DBNDD1
VWC2
ADORA3
COLGALT2
RAPGEF4
RAP1A
RAB10
TNFAIP8L1
VAX2
GLDN
WNK4
CREB3L1
ARHGAP29
VPS33A
FBXO7
ANXA1
STAM
TOR1AIP2
RSPH10B2
ICAM5
PET117
GNAT2
TMCO6
PTOV1
TGIF2
C5ORF34
EPHA4
KAT5
DNAJC6
RNF7
TBCA
POTEB
RDH5
PSMB6
ZNF675
COPS8
MSN
GLA
GABRP
FASTKD2
RAP1GAP
SMC3
PNPLA4
LDAH
AKT2
VPS50
CHAT
ZNF189
SIGMAR1
RARS
PCDHB4
ADCY5
SLC1A2
TIAM1
COL6A6
DTX3L
CCL5
GRID2
SHTN1
ZNF620
SLC22A4
RPL35
ZSWIM2
CHCHD6
EXOSC9
ADNP2
NDUFAF1
SPATA13
FANCG
RAB11FIP3
IFT88
ZNF138
GCM1
FMC1-LUC7L2
ARMC9
DBT
SLC2A13
SGSH
FCGR2B
NOG
SOD1
ROR1
CAMSAP1
SLC1A7
TXNDC11
SHOC2
JPH3
RNF216
WFDC2
ZFYVE16
NR4A1
COPS6
DNAJC5
SPN
CBLN3
DBH
CALM3
CNTNAP1
RP2
NEXMIF
SST
SELP
ZNF823
SMARCB1
TPCN2
FN3K
RIBC2
TRADD
TCTEX1D2
OLIG3
KDM7A
CCDC14
BAX
RMND1
LINGO3
SH3YL1
NLRP14
ZNF674
ZNF460
ALG11
FXN
HIST1H2BM
NEU1
SHROOM2
EIPR1
2024-03-03
NELF
USP9X
ARMC3
LIF
ZNF549
IFT22
C16ORF95
WRB-SH3BGR
ALG5
PMM2
TRIOBP
PPP2R2B
AQR
GPATCH4
TOMM20L
RPL24
KIF4A
ZNF736
NTF3
UHMK1
RIPK1
STAMBPL1
PER2
UTP6
PFKFB3
MMP1
PTPN9
TSSK3
MED10
MEF2A
DNAJB6
COL2A1
FAM234A
CPNE6
CHCHD3
FADS1
RIMS1
ZNF596
PGM5
AMN1
ARIH2
EMP2
SELENOV
CYB5D2
CASP5
CCDC57
EBPL
WHRN
HMG20A
PHF14
RTN2
ZFP36L1
ZFPM2
CYFIP1
APP
CPNE3
HPRT1
LRP5
PARL
DLX4
DUSP5
MTOR
MTPN
GAS2L1
NUDT14
OPTC
XYLT1
DUSP11
ATP11A
TRUB2
THRA
CPT1C
SLITRK6
DBF4B
PRELID3B
FPR2
SMARCC1
GALNT5
SLC2A1
NEXN
MDFI
OGFOD2
ADORA2A
TPR
FGFR2
COG1
KLHL1
TCF7L2
MAPK8IP3
CBLN2
GNG8
UFC1
RXRG
CFLAR
TBC1D23
DRC1
HEPN1
TAF1L
RBM7
RSPH10B
RHNO1
ADGRL2
PLPPR4
EIF2B1
FAM117A
FGFR1
ATXN3
RNASEH1
TAF5L
JMJD4
HNRNPA1L2
CCDC24
NEUROD2
GLI1
BOLA3
NDUFV3
RNF2
SMYD5
TMEM51
ALKBH8
CCDC106
RTL8B
PDK1
NOVA1
ZBTB42
SATB2
PANK2
AKT3
LSM4
COX6B1
GABRB2
DCK
TMSB15A
NCOR2
ACADS
TFAP2A
SMARCD3
ANOS1
STAT1
RGS4
ZNF75A
ARNT
NAA20
BDNF
SEC16A
MEIS3
ARHGEF3
KIF7
NTPCR
TBR1
ZFHX3
AMOT
NEK5
KCNA5
JMJD7
DEFB109B
PRKRA
ZNF836
XBP1
TRIM65
MFN1
ERICH1
C2ORF70
NAB1
NUBPL
ERCC2
SMTN
SHC1
MEIG1
PRDM1
APBB2
DYNLRB2
ELP6
FIGNL2
LYSMD4
CTNNA2
RBM19
IKZF1
NELL1
NCALD
RASSF3
SPATA18
PAX5
TNN
OXLD1
RABL2A
MAP3K7
RNF175
MRPL24
PLEKHG3
SUMF2
DLX5
NLGN3
POU3F1
SOAT1
USP36
HS6ST1
ST3GAL3
TAF1B
COA5
GDPD3
FKBP1A
NR2E3
DNAL4
HEATR1
DRD3
DIEXF
DAGLB
ZNF280B
CTNNBL1
MINK1
HIST2H3A
EFHC1
BBS4
ARHGAP11B
PPP3CB
ZNF799
ITPR1
CFAP52
IL1RL2
CRISPLD1
FCHSD1
CNTFR
NR3C1
TBL1Y
LAMB1
NCOA6
COL3A1
SEMA4D
POU3F2
HSP90AB1
AMBRA1
DDX55
ARHGAP35
PACSIN1
TPPP
ZNF853
KDM4B
TMEM229B
NFIC
LYPD6B
COPS3
PRKAA2
PCTP
PEX11B
CDH2
ACYP1
CCDC178
MFSD2A
LURAP1
ZNF354C
PSAP
GPM6B
LOXL2
RGS22
MYO16
CSGALNACT1
GPX8
PGPEP1L
PER3
PIAS2
EXOSC4
FZD10
ATXN2
PRMT5
GYPA
ATP6AP2
SYT4
TGFBR2
PPIH
MMD
RPS4X
GRIA1
TMEM9
TGFBR3
C1RL
CDC20
LGMN
IGSF10
CD200
TEKT3
C1QL1
SMAD2
CHRND
SAMD13
COMMD7
SPG11
SYT7
SDCCAG8
PPAN-P2RY11
LRRC17
COL6A3
ITIH2
SRD5A1
COL19A1
DIPK1B
ANAPC7
LAMA5
PROX1
ROBO1
DRG2
ACOT7
ZNF737
PXMP4
NPTN
PAX7
SPTA1
HTR5A
NT5C3B
INTS1
PLS3
SSU72
ALCAM
PLEKHH2
CD3E
C1QTNF9
FAM19A4
TMEM59L
DBNL
BTBD3
TSHR
ADGRF1
HIST2H2AA3
JADE2
NIFK
ITPRIPL1
HTT
TRNT1
RUNX2
EFHD1
EPM2A
ZNF268
SPAAR
ZNF143
TTC21B
MLF1
GABRQ
NAB2
KIAA0319
FAM43B
ROBO4
LRRC49
IFIT3
SCARF1
RANBP9
CCDC7
GNG7
EXT1
PTPRJ
CYP27C1
SOX12
PSG3
THOC2
RGS14
NOP2
PON2
ZNF426
LRRC74B
NRXN1
PLK1
CDH7
PCP4
TRIM46
P2RX5
ACSS3
NOSIP
PPIL2
DENND6B
WASF1
CCDC66
GPR37L1
KCNJ4
BAG6
CMA1
HLA-B
MRPS35
SLC1A3
TBC1D32
POLE2
OTOF
MIEN1
SECTM1
NPHP4
APC
RNF144B
CUX2
HIST1H4G
COA7
BRWD1
PCCA
RILP
LRRTM4
PPP3CA
BTG2
MOG
SMG9
ARC
RSPO2
FAM118A
PUS7L
NGFR
APOA4
AP2S1
NATD1
CNP
ELOVL3
ZNF83
IGSF9B
MED14
CA2
ECT2L
VSIG10
ZNF626
BORCS7
CNTN6
C1ORF159
C8ORF46
SH3GL3
TRPC1
SLC38A7
ATXN7
CDKL2
DNAI2
FMC1
CCNO
SORBS3
ADAM10
CYP4V2
PAFAH1B1
ERBB3
PPIL1
HFE
ZBED1
IL16
SNX31
GLUD1
BSG
RET
GOLM1
TRIM56
CFAP44
CCDC169-SOHLH2
ARF5
CLIC5
WDR5
HDC
AARS
SLC18B1
SLC35E2A
ZNF839
TLE3
NR2F6
PIN1
MGAT4B
TAPBPL
ZNF320
ELP3
ZNF790
SH3GLB1
TUBB2B
KIF5C
ATRX
SUSD1
STK4
MSRB2
NFYC
UTP20
FBXW5
ANKDD1B
ZNF30
MPV17
MAG
GATA3
CNPY1
NKD1
GRIN2C
EIF3M
HSPA1A
NRG2
DEPP1
CEP128
TTC12
SYCE3
POM121
YKT6
BRINP1
MLKL
ECT2
CNTN4
REST
PIK3CB
PCBD2
PRRG4
F3
SEMA7A
PIH1D1
GFI1B
ZNF227
PDK4
EID1
UBE3A
ZNF224
COL18A1
KDM5D
FAM212A
POMT1
PAPSS2
NRXN2
GABRA2
GPR183
KRBA2
YAP1
ANKUB1
MRPL47
SLC26A11
GLRA2
NCAM1
CENPX
RPL12
SH3GL2
ROCK1
POM121C
GNAO1
FMN1
HTR2C
LEMD2
PROS1
ZNF681
ZNF56
PSMG1
HES1
COL6A2
ZSWIM5
C16ORF52
DNAAF4
PPARA
AMIGO2
MRPS16
TTF2
CDK20
PLA2G4B
ZNF2
POFUT2
ZNF880
SCLY
ZNHIT6
CUX1
BAG3
HTR7
RWDD2B
MTUS2
CFTR
NAP1L2
VWC2L
EPYC
H2BFS
TJAP1
USH1C
NFU1
RARA
FIG4
MKL2
PHLPP1
ICMT
PITPNM2
HDAC4
HMGCS1
PTCH1
CPTP
BAZ1A
ZNF546
TMEM107
INPPL1
PXT1
GPX1
NIPSNAP2
NMB
CORO1A
FOXG1
ZNF264
RBMXL1
SNX14
ZFAND4
IER3IP1
NEU4
SETX
ESR2
KCNA1
RTL6
CNR1
SEC24D
PPP1R12A
MAGED4
CYLD
TUB
CBLN1
ADGRL1
PARD6B
FAM133B
DEFB108B
PICK1
SPAST
CEL
CLDN11
FOLH1
DCDC2B
LOXL3
SULF2
CCDC39
INPP4B
PHYH
ZNF639
ANXA6
MKRN2
RPS27L
CYP26B1
ZNF267
TWIST1
PLXND1
NWD2
MLC1
ZNF630
MYH14
MGP
SNX27
SEMA5B
PCOLCE
EIF4E2
VCAN
SRSF1
BARX2
KRCC1
STMN2
FLRT1
TSTA3
FGFRL1
CTXN3
TRIM71
ZFP62
ZNF600
PNKP
PCDH11Y
EFL1
FOLR1
CTSC
ZNF214
NID1
MAFB
MMP24
EXOSC10
SPOCK1
DNM3
CDKL3
LARS
SRPRB
LACTB
POFUT1
BRI3
PTRH1
KDM5A
RNF125
MREG
ERN1
MTMR8
POLD2
SMYD2
HIST3H2A
RTL8A
GHSR
MNS1
CCDC127
ECD
CAPZB
SACS
CIB2
RAB27A
DRD1
ARFGEF1
ACTL6A
PBK
PAAF1
AP5S1
COPS4
SLC12A6
FDX1
WIZ
IL2
ARSG
LRRC45
TBC1D3
SNTB1
C19ORF57
FXR2
FUS
GEMIN7
PTPRC
RAD51B
KNDC1
BTBD2
EP300
ATP9A
SLC9B1
EIF4ENIF1
C2CD3
SLC44A4
CAV2
KIAA2012
SUN1
LIMK2
GRB14
NID2
HSPG2
PPARD
SPINK5
DYRK3
CACNA1I
TBX20
KIF17
ZNF44
AP5Z1
SLC39A11
MCAM
CTXN1
FLOT1
RITA1
SLC52A1
MYO5B
TGFBR1
QARS
WNT1
CELSR1
TBX1
EDNRB
UFL1
LOC730098
IRX3
SEZ6L
ZNF251
GPR156
DIABLO
AMPD3
PSG9
RAMP3
ING5
ZNF662
CSNK1D
TCF25
C7ORF50
MDGA2
ARID1B
PCNX4
SLC12A4
SPATA6L
APAF1
HSPB1
ZNF506
GSK3B
YIPF6
GABRA1
GATD1
CGRRF1
ZNF23
NPHP1
AGTR2
ATN1
ZNF577
GRM7
CDK5RAP2
CLC
IL3
SETD2
KLF15
PRUNE1
CTPS1
RHOH
TPK1
CKAP2
NTS
RTN4IP1
PBX1
FGFR4
KAZN
PAM
PHB
CPQ
C1QTNF6
ALOX5AP
THY1
CLPB
VAPB
PRDM13
TSC1
BCL2L10
DGKG
OGDH
OAS3
ANXA5
CAMSAP3
LRRTM1
NCKAP1
SMIM10L2A
ERCC6L2
WDR62
GPAT4
HS1BP3
SPIN2B
RHOG
FSHR
STARD5
MBIP
VHL
TMEM200C
ME2
SGK1
APOA1
ACP1
DHPS
HES2
KCNT2
SFRP1
SRSF8
MTHFD1L
FOXP2
TGFB2
IRX4
BCL2L11
EIF3L
PLIN3
SLC23A1
ZNF497
PDZD7
CLMN
PODN
SOX15
CA1
FHAD1
OGDHL
MFSD3
DENND3
FBXO27
TXNRD3
LAMA1
STK17A
CAPS
BCL6B
AS3MT
BBS7
DSC2
GALNT11
SHISAL2B
SEZ6L2
COMT
PLXNB3
PLXNA3
HELZ2
IGF2BP1
MAN2B1
FKBP9
PHLPP2
RAB29
PDE5A
RNF112
MTM1
ETV4
TMED1
LUC7L3
STX3
BCAT1
TBC1D1
SYT2
DPYD
SERPINE2
ACSF2
TWF2
MGLL
RAB33B
PAK4
LZTS1
SNAPIN
TCOF1
SNURF
KCNH3
C9ORF72
ASRGL1
PRRG2
ADAT3
SMOX
WFS1
ZNF816-ZNF321P
E2F1
FAM217A
EVA1B
OPLAH
CNGB1
SEMA4G
ZNF555
PGK1
MED9
MRPS17
RPS19BP1
ASNSD1
POTEB2
SAR1B
DNMT3A
POP4
RPF1
PTPN5
PARP10
TK1
NOL10
MYT1L
TMED2
SH3KBP1
CEND1
NDEL1
LOC728392
ZNF354A
THNSL2
CENPW
STEAP2
TTC8
C11ORF91
OLIG2
SYNGR3
USP44
CHD7
FERD3L
HSD17B11
RBM11
ABCC1
LPCAT1
SSB
KCNB1
OGG1
NDRG1
SCN9A
SLC8A3
SLITRK2
EEA1
SLC29A3
TMEM232
FAM117B
NBPF1
EDC4
NEFH
HP1BP3
RNASE2
WDR76
FBXL21
PTPN11
CLSTN2
HHEX
APBB1IP
NCOA2
STAT3
C5ORF13
RAB39A
PLOD1
TFPI2
CTF1
CHRNE
PSMD9
DOCK10
TNIP2
IRAK3
OLA1
KIF14
RASGRP1
UPF3A
NEPRO
FIGNL1
ATXN10
ATP10D
PDCD6IP
ADAMTS19
MAPKAP1
RSPH6A
PAOX
MVP
FGF10
C3
CNTNAP2
ABLIM1
FAM53B
NUP133
ARID1A
MND1
SLC4A1
PCSK1
HDHD3
CYB5R1
SKIL
ZNF324B
BPHL
LAMA3
EDN2
TMF1
MYEF2
NOP53
RALGAPA1
ZNF445
SRC
RIOK2
AIFM1
RPS6
MT3
DNM2
EIF5
RPUSD1
NPY5R
CC2D2A
GDF6
SLC6A3
IDNK
HAPLN4
AATK
BMP7
ZNF845
CNIH2
TAP1
CHD8
PCDHAC2
MYB
ICA1L
FAM46C
GPR173
RTRAF
GHDC
ZNF705E
BTBD6
NPY2R
USP21
ZSCAN21
PFN1
JKAMP
STK10
ARSB
EFCAB10
SMAD9
NR3C2
NMUR2
SLC51A
C17ORF97
NT5DC1
CYBRD1
ZNF565
RETSAT
B4GALNT4
RNF6
CNTLN
GSTO1
TRPC4
NOC3L
MCM3
SEMA3B
MAATS1
PARP2
T
SH3GL1
ARHGAP26
PDCL
INPP5F
PWP2
HAPLN1
ZFP69B
FAM207A
GJD2
DLG4
ERICH6B
NOTCH1
LARP6
SEMA3G
FAXDC2
HADH
HTR6
DLL3
CLRN1
ELOF1
TMEM132E
CYBB
TCTN2
GDPGP1
JPT2
EDNRA
BLM
OR2L2
NCK2
SEC22C
FAM89A
SUCLG2
NECTIN1
AR
BMPR1B
FKBP4
TMEM275
AP4E1
TK2
NDRG2
DOCK6
TYW3
FAAP20
WDPCP
LRCH4
PRSS27
BUB1B
ZNHIT2
KCNAB1
OXSM
PRPF19
IGFBP7
MME
TRPC6
RHOD
ZNF644
TNFRSF8
ZNF721
GXYLT1
EIF4A3
N4BP2L1
MED4
MKS1
ARSJ
GORASP1
SYNPO
DSCAML1
PPM1F
ASH2L
GTF3C6
PUDP
NEMP1
GRIN3A
AGPAT3
ECH1
ETHE1
MBTPS1
DCP2
ERMARD
LOC100996842
SIRT2
SPTBN5
GHRHR
UBXN6
ZNF587
LTK
MGAT4D
DPF3
FPR1
SAT1
ZNF684
NFATC4
HECW2
DCDC2
HSF2BP
HDGFRP3
SLC9A3R1
SOX5
PGS1
BNIP2
IQGAP1
UTP25
ZDHHC16
LIAS
MYCBPAP
ASCL1
NCKAP1L
HSPA1B
MAP1A
IDUA
ENTPD2
SLC9B2
ETS2
PLXDC1
TLR1
SHH
KCNC4
SPRY4
MAP3K8
EFNA5
BEX4
PVALB
FBLIM1
VPS35
SLC45A1
CHODL
CD99
IQCE
DNA2
RRP1
ZNF136
PIK3R1
PCM1
EFNB2
PVR
MCF2
FOXA2
BCAN
CYP11A1
GRN
TUBA1C
ABCF1
PRR5
CCNF
FRS2
TRPM7
VPS18
PHGDH
ARL13B
TTLL7
CHTF18
MRPS10
GPSM1
SLC2A6
MYO7B
GRIK2
ZNF385D
GAS6
ZNF793
YWHAQ
SLC29A2
L3HYPDH
FLYWCH1
CMTM8
CRIPT
GJA10
ZNF425
DYNLT1
GRAMD1B
UACA
EHD4
SLC35C1
C4ORF36
KRT15
GNL3
HAP1
UTP3
C12ORF56
ZNF468
HTR1F
VPS72
HENMT1
UTY
FOXB1
MRPS18A
ADGRE5
FOXI1
CHST11
CLCN7
FUCA2
TMEM108
APOOL
CAMK2A
TJP2
ZRANB1
IER2
RIMS3
ACAT1
NRP2
FARP1
ACSL3
PLXNC1
DUT
RABL2B
EDARADD
BASP1
RRM1
GSTA4
EXTL1
CALM1
FGF11
ZNF160
ZCCHC10
CDCA8
ARHGAP24
UEVLD
TBCE
DSP
GOLGA4
CASP8
BRD7
SLC36A4
CX3CR1
TMEM91
TRAPPC12
ABT1
LRRTM3
POLR2F
SSTR4
S100A1
LDLRAP1
SHPK
ANKRD34B
NHP2
ST7
BHLHE23
SPAG16
ECI1
NLGN4Y
TEDC1
WDR93
RFXANK
PPP3CC
COL27A1
ZNF350
CTBP1
ROGDI
TCEAL3
HEY1
CDKN1C
IQUB
CDK2AP2
S100A13
HEPACAM2
CTTN
DAK
FZD2
TAGLN3
ADRA1D
CST3
GBA2
SIN3A
POTEC
ATP2B1
VIP
DGKQ
TRMT61B
LSM2
DTL
SLC17A8
IRAK2
APRT
SNX16
PRKCH
GRIA2
HEATR4
ARHGAP11A-SCG5
EPG5
NRGN
MFSD14B
UBE2L3
PCARE
GRM8
EMX1
AFF4
ZNF28
PLSCR4
SLC38A10
SMARCC2
RNASE4
NAV3
RSPRY1
PANX1
ITGAM
TPRX1
RIF1
GRIK4
MDGA1
NRCAM
ZSCAN23
MTSS1
ZFYVE9
ARHGAP22
ZNF559
IRX1
AP1S1
STX17
TP53I3
PDGFB
MARK4
MARCKS
FA2H
S100A11
SCAMP4
CDK5RAP1
PLXNA4
LUM
CARS
CLASP2
CRBN
B3GNT9
PRKCA
DBX1
TOR3A
DIAPH3
MSRA
ASB6
GLRX2
MKLN1
[truncated: 4,156 more rows]

## Sheet: Neuronal TFs
FOXP2
ARNT
ASCL1
ATF4
BCL11B
CAMTA1
CREB3L1
CUX2
EBF2
EGR1
EGR4
EMX1
FOSL1
FOXG1
FOXP1
GBF1
HAND1
HIC1
INSM1
IRF3
MAFB
MAFK
MAZ
MBD2
MEF2C
MLXIP
NFATC1
NFATC3
NFKB1
NFKB2
NKX2-2
NKX2-4
NOTO
NR1H3
OVOL1
PBX2
PITX3
POU4F1
POU5F1
RELA
RFX5
RORC
RXRB
SATB1
SOX2
SOX5
SPI1
SREBF1
SREBF2
STAT2
STAT6
TBX6
TCF4
TEAD2
ZBTB12
ZBTB18
ZFP57
ZKSCAN3
ZNF184
ZNF281
ZNF93
ZSCAN16
ZSCAN31
CST6
HES5
SPDEF
TEF
ZNF768
MEF2D
ZBTB7B
ARNTL
DMRTA1
EMX2
FLI1
FOXF1
FOXL1
GATA4
GLIS3
HAP1
MTF1
NEUROD2
NR1D1
NR2F1
NR4A2
PAX6
PIF1
RARA
RFX3
SHOX2
SOX6
SOX7
THRA
VSX2
MAFG
MNT
POU3F2
TTK
MGP
HES1
DLX1
DLX2
CUX1
RORB
ETV1
OTX1
TBR1
ISL1
LHX8
ZIC4
ZIC3
ZIC2
ZIC1
OTX2
EBF1
PAX3
PAX2
LHX1
RFX4
SIX3
RXRG
NID1
LHX6
DLX5
DLX6
LHX5
LHX2
ARF5
FEZF2
OLIG1
OLIG2
IKZF1
SOX11
BCL6B
EOMES
MEIS2
NKX2-1
TFAP2A
TFAP2B
BARHL1
BARHL2
POU3F3
NEUROD1
ETS2
MYC
SOX4
SPZ1
RBPJ
GFI1B
EPAS1
NHLH2
HEY2
ATF3
PRDM1
BTD
FOXA1
TP53
FOXA2
PPARD
TEAD3
MEIS1
MGA
DLX4
NR2E1
LEP
TFAP2C
TCF7L2
ZNF423
TCF7L1
ONECUT2
PBX3
PAX7
NR6A1
UNCX
NPAS4
E2F8
MEIS3
HOXB8
LHX3
NFYC
KLF15
PROX1
GCM1
ETV4
DMBX1
FOXO1
HOXA1
CDX4
POU3F1
DBP
GRHL2
BCL6
ARNT2
SOX3
POU6F2
NR2E3
KLF7
OLIG3
ETV5
GLI3
CEBPB
GLIS2
HAND2
PITX2
TBX1
BHLHE40
POU6F1
ETS1
RUNX1
NPAS2
POU2F1
SOX9
EGR2
HMX1
LMX1B
POU1F1
ZNF148
GBX1
TGIF2
GLI1
HOXD9
TBX20
THRB
FOXA3
TBX5
SMAD2
CAD
YAP1
HESX1
HNF1B
NFE2L2
GLI2
RARG
ASCL2
FERD3L
TWIST1
PAX5
BARX1
VAX2
FOXD3
LMX1A
LEF1
HOXB3
TP63
ZIC5
PLAG1
STAT3
NR2F2
HHEX
SOX14
ETV6
AR
LHX9
RFX2
TCF7
ARF1
PAX8
PROP1
RORA
HOXC10
NEUROG2
FOXD1
ZNF24
RUNX3
HMX3
REL
BHLHE23
GCM2
RXRA
SOX12
FOXI1
SOX21
HOXD10
NR2C2
HOXB1
NR3C2
FOXO3
MYB
CREB1
XBP1
SRF
FOXC1
KLF4
E2F1
MEF2A
ATOH1
NRG1
ELF1
NR3C1
TCF3
NFIB
FOXH1
DEAF1
OTP
TCF12
NEUROG1
SMAD4
NFIA
GATA2
IRF8
HES2
ATF1
FOXB1
HEY1
NR2F6
BHLHE22
ARF4
TBX3
HIF1A
HES6
NFATC4
POU3F4
POU4F2
RUNX2
SOX1
SCRT1
REST
SIX2
GRN
ESR2
NHLH1
NRL
RARB
KLF6
PPARG
E2F7
FOXO6
PBX1
GATA3
ZEB1
ATOH7
TGIF1
SOX13
TP73
ZNF582
BCL11A
CREB3L4
CTCF
ELF3
ERG
ESRRG
FOXJ3
HOXB2
IRF5
JUN
MYBL1
MZF1
NFIX
NFYA
NKX2-8
NR1D2
PATZ1
PAX4
PAX9
PDP1
SP2
VEZF1
ZBTB24
ZNF16
ZNF211
ZNF324
ZNF416
ZNF418
ZNF460
ZNF530
ZNF547
ZNF667
ZNF8
HSF1
PRRX2
SWI5
THAP11
ZNF136
ZNF707
RELB
ARID5A
MXI1
MSX1
CEBPD
ATF7
BARX2
BNC2
CEBPE
CREM
ELK4
ETV2
FOS
FOXK1
GMEB2
GRHL1
HNF4G
IRF9
JUND
MITF
NFIC
NFIL3
NR4A1
PKNOX1
PLAGL1
PPARA
SIX4
SOX15
STAT1
TFE3
ZBED1
ZBTB6
ZNF135
ZNF140
ZNF143
ZNF175
ZNF189
ZNF213
ZNF214
ZNF317
ZNF320
ZNF341
ZNF354A
ZNF354C
ZNF417
ZNF449
ZNF528
ZNF549
ZNF610
ZNF675
ZNF677
ZNF680
ZNF682
ZNF684
ZNF708
ZNF75A
ZNF75D
ZNF76
ZNF766
ZNF816
ZNF85
ZSCAN21
FOXK2
PHOX2A
SNAI3
THAP1

## Sheet: Neuron disease related TFs
PPARD
POU6F2
POU6F1
POU5F1
POU4F2
POU4F1
POU3F4
POU3F3
POU3F2
POU3F1
POU2F1
POU1F1
PLAG1
PITX3
PITX2
PIF1
PHOX2A
PDP1
PBX3
PBX2
PBX1
PAX9
PAX8
PAX7
PAX6
PAX5
PAX4
PAX3
PAX2
PATZ1
OVOL1
OTX2
OTX1
OTP
ONECUT2
OLIG3
OLIG2
OLIG1
NRL
NRG1
NR6A1
NR4A2
NR3C2
NR3C1
NR2F6
NR2F2
NR2F1
NR2E3
NR2E1
NR2C2
NR1H3
NR1D2
NR1D1
NPAS4
NPAS2
NOTO
NKX2-8
NKX2-4
NKX2-2
NKX2-1
NID1
NHLH2
NHLH1
NFYC
NFYA
NFKB2
NFKB1
NFIX
NFIB
NFIA
NFE2L2
NFATC4
NFATC3
NFATC1
NEUROG2
NEUROG1
NEUROD2
NEUROD1
MZF1
MYC
MYBL1
MYB
MXI1
MTF1
MSX1
MNT
MLXIP
MGP
MGA
MEIS3
MEIS2
MEIS1
MEF2D
MEF2C
MEF2A
MBD2
MAZ
MAFK
MAFG
MAFB
LMX1B
LMX1A
LHX9
LHX8
LHX6
LHX5
LHX3
LHX2
LHX1
LEP
LEF1
KLF7
KLF6
KLF4
KLF15
JUN
ISL1
IRF8
IRF5
IRF3
INSM1
IKZF1
HSF1
HOXD9
HOXD10
HOXC10
HOXB8
HOXB3
HOXB2
HOXB1
HOXA1
HNF1B
HMX3
HMX1
HIF1A
HIC1
HHEX
HEY2
HEY1
HESX1
HES6
HES5
HES2
HES1
HAP1
HAND2
HAND1
GRN
GRHL2
GLIS3
GLIS2
GLI3
GLI2
GLI1
GFI1B
GCM2
GCM1
GBX1
GBF1
GATA4
GATA3
GATA2
FOXP2
FOXP1
FOXO6
FOXO3
FOXO1
FOXL1
FOXK2
FOXJ3
FOXI1
FOXH1
FOXG1
FOXF1
FOXD3
FOXD1
FOXC1
FOXB1
FOXA3
FOXA2
FOXA1
FOSL1
FLI1
FEZF2
FERD3L
ETV6
ETV5
ETV4
ETV1
ETS2
ETS1
ESRRG
ESR2
ERG
EPAS1
EOMES
EMX2
EMX1
ELF3
ELF1
EGR4
EGR2
EGR1
EBF2
EBF1
E2F8
E2F7
E2F1
DMRTA1
DMBX1
DLX6
DLX5
DLX4
DLX2
DLX1
DEAF1
DBP
CUX2
CUX1
CTCF
CST6
CREB3L4
CREB3L1
CREB1
CEBPD
CEBPB
CDX4
CAMTA1
CAD
BTD
BHLHE40
BHLHE23
BHLHE22
BCL6B
BCL6
BCL11B
BCL11A
BARX1
BARHL2
BARHL1
ATOH7
ATOH1
ATF4
ATF3
ATF1
ASCL2
ASCL1
ARNTL
ARNT2
ARNT
ARID5A
ARF5
ARF4
ARF1
AR
HOXB2
ZSCAN31
ZSCAN16
ZNF93
ZNF8
ZNF768
ZNF707
ZNF667
ZNF582
ZNF547
ZNF530
ZNF460
ZNF423
ZNF418
ZNF416
ZNF324
ZNF281
ZNF24
ZNF211
ZNF184
ZNF16
ZNF148
ZNF136
ZKSCAN3
ZIC5
ZIC4
ZIC3
ZIC2
ZIC1
ZFP57
ZEB1
ZBTB7B
ZBTB24
ZBTB18
ZBTB12
YAP1
XBP1
VSX2
VEZF1
VAX2
UNCX
TWIST1
TTK
TP73
TP63
TP53
THRB
THRA
THAP11
THAP1
TGIF2
TGIF1
TFAP2C
TFAP2B
TFAP2A
TEF
TEAD3
TEAD2
TCF7L2
TCF7L1
TCF7
TCF4
TCF3
TCF12
TBX6
TBX5
TBX3
TBX20
TBX1
TBR1
SWI5
STAT6
STAT3
STAT2
SRF
SREBF2
SREBF1
SPZ1
SPI1
SPDEF
SP2
SOX9
SOX7
SOX6
SOX5
SOX4
SOX3
SOX21
SOX2
SOX14
SOX13
SOX12
SOX11
SOX1
SNAI3
SMAD4
SMAD2
SIX3
SIX2
SHOX2
SCRT1
SATB1
RXRG
RXRB
RXRA
RUNX3
RUNX2
RUNX1
RORC
RORB
RORA
RFX5
RFX4
RFX3
RFX2
REST
RELB
RELA
REL
RBPJ
RARG
RARB
RARA
PRRX2
PROX1
PROP1
PRDM1
PPARG

## Sheet: GWAS
Disease	Assoicated genes
Epilepsy	SCN1A,GABRA1,CDKL5,KCNQ2,GABRG2
Schizophrenia(SCZ)	RRAS,AL158154.2,ANKRD44-IT1,RPL3,TBRG1,CTC-479C5.12,CORO7,RP11-123K3.4,RP11-667K14.4,RP11-61G23.2,RP11-455F5.5,HIST1H4C,PAN2,B3GNT1,PTOV1,KMT2E,CCNH,NEK1,ADAMTSL4-AS1,BRMS1,NMB,RP11-324E6.10,HS3ST5,Z93241.1,PLEKHG5,CTA-113A6.1,RP11-196G18.3,RP1-95L4.3,PEAK1,TRIM27,ZDHHC5,ETF1,MRPL11,RP11-154H12.3,ALDH3A1,RP4-735N21.1,MAD1L1,PTPRF,GTF2H3,MIR616,AC010287.1,AC007966.1,RP11-334N17.1,RP11-554E23.4,AP0…
Parkinson disease (PD)	GJC1,PARL,SPC25,RHBG,PMF1-BGLAP,YEATS2,C1orf61,RP11-115D19.3,TMEM163,NOTCH4,SOX2-OT,MIR6833,BCAN,MEF2D,RP11-572O17.1,PMF1,CPLX1,ARHGEF2,RP11-98G7.1,STK19,RP11-20I20.2,GFAP,HEXIM2,RP11-156P1.3,CTB-39G8.3,SCN7A,MAP3K14,SKIV2L,TSACC,UBQLN4,CTB-39G8.2,RP11-201K10.3,DGKQ,AC131160.1,MTX1,TRA2A,BAG6,FAM187A,AC002117.1,APOM,BRD2,RXFP4,ZNF718,DXO,HIGD1B,WHSC1,RPSAP31,XXbac-BPG181M17.6,KLHL24,WNT9B,SLC26A1…
Neuro-neutrophilic diseases(NEUROT)	RP11-328K15.1,RN7SL683P,RP11-981G7.2,BAHCC1,RP11-61G23.2,FANCL,HIST1H4C,PHF5A,GPANK1,LAT2,FBXL17,HSPB8,CCNH,EIF2B2,C16orf95,UBE2L6,RP11-435O5.6,MED19,SOX6,ACTG1,EFNA5,PEAK1,RP11-211C9.1,NOX4,ZDHHC5,TRIM27,PLEKHD1,RP11-373N24.2,PYCARD,RP11-629G13.1,RP4-756G23.5,IGDCC4,CTC-439O9.3,TMEM243,PSMG3-AS1,SSH1,MAD1L1,ZC3H12A,AATK-AS1,RNU7-55P,AC007966.1,ERI1,GFAP,BAIAP2,RP11-62H7.3,MAZ,MIR128-2,RNA5SP70,A…
Major depressive disorder(MDD)	ADNP,HIST1H1C,PARD6B,CSE1L,HIST1H2BN,RP4-788P17.1,RP1-313I6.12,HIST1H2BH,AL022393.9,LINC01270,RP11-619L19.2,HIST1H4C,HIST1H4J,HIST1H2BB,HIST1H4H,XXbac-BPG170G13.32,ZSCAN12P1,HIST1H3J,GUSBP2,FAM65C,BTN2A3P,RP4-650F12.2,ZKSCAN4,HLA-V,RP5-1186N24.3,TRIM27,HIST1H3A,ZNF165,RP11-373N24.2,NKAPL,TRI-TAT2-3,HCG11,BTN2A1,BTN3A1,RN7SL471P,RNU6-502P,ZNF311,U91328.2,HLA-K,HIST1H3C,ZNF322,LINC00533,GABBR1,OR2W…
Intellectual disability (IQ)	TRMT1,USP32P2,PLXNB1,ESRP2,RPL3,TBR1,SPATA42,CTC-479C5.12,DGAT1,RP11-244N9.4,CTC-503K11.2,ZNF211,MTFR1,RP11-855O10.2,GOLGA2,ARMC9,SPATA2,CTSV,CEP63,ERMAP,PDP1,TDRG1,RP11-61G23.2,CTD-2650P22.1,RP11-398A8.1,C1QC,RP11-424M24.5,RP11-603K19.1,CD180,PHF5A,HCAR2,RP11-876N24.5,GATAD2B,LAT,TMOD2,CTD-2308G16.1,SAE1,KMT2E,VPS28,C12orf65,CDH8,FBXL17,CCNH,DUSP14,NFATC3,AL034375.1,KLHL23,LDB2,AF213884.2,YKT6,L…
Alzheimer's disease (AD)	CTC-467M3.2,ZNF296,EIF2D,AC107218.3,HLA-DQA1,ERMAP,RP11-61G23.2,ESCO2,HLA-DRB6,CCNH,KAT2B,BNIP3L,IGFL4,RP11-1149M3.2,IPO13,MBLAC2,AC074212.3,SLC4A9,HBEGF,TOMM40,ZNF385D,CTB-129P6.4,AC005757.6,ZMYND12,PPP5D1,BIN1,MIR125B1,AC010976.2,FKRP,SYMPK,PTPRF,ERI3,MANBA,STK19,EPHA1-AS1,RP11-78B10.2,SKIV2L,MED8,CLCN1,RP11-823E8.3,SMG9,RP5-994D16.3,TFAP2B,RTN2,MS4A2,MUT,PPP1R37,AC074212.5,SIX5,RP11-718O11.1,R…
Attention-deficit/hyperactivity disorder(ADHA)	CTC-467M3.2,RP11-44L9.1,RP1-92O14.3,CDC20,AC004158.3,PSMD7,RP5-991G20.1,TFAP2D,AC107218.3,TMTC3,ERMAP,CCDC24,RP11-61G23.2,ST3GAL3,CCDC23,RP4-675G8.3,VWC2L,RP11-184I16.4,RASA1,LINC01392,ARTN,ATP6V0B,POC1B,CCNH,HYI-AS1,KAT2B,SLC2A1,C1orf50,IPO13,MBLAC2,CTD-2316B1.2,RP11-458K10.1,DUSP6,SORCS3-AS1,AC113167.1,ZNF385D,SNORA70,AC107622.1,PPCS,ZMYND12,CTC-467M3.3,AC020606.1,PMFBP1,TIE1,CTD-2373J6.1,RP11-…
Autism spectrum disorder(ASD)	RELN,MECP2,SLC6A4,SHANK3,FOXP2,RP5-984P4.6,XRN2,RP1L1,KIZ-AS1,RP11-227D2.3,NKX2-2,KIZ,RP5-872K7.7,RP1-198K11.5,PINX1,RPS15AP1,CRNKL1,NKX2-4,ZNF877P,MACROD2,GSTM3P1,CFAP61,LINC00237,SOX7,RP11-177H2.2,RP1-167O22.1,RNA5SP477,RP11-115J16.1,PRSS51,NKX2-2-AS1,C8orf74
Bipolar disorder(BD)	HAPLN4,LRTM2,ATP13A1,GRAP2,CNNM3,SMC3,RFXANK,PHF5A,PDCD4-AS1,AC007204.2,POLDIP3,CACNA1C-IT1,ADIPOR2,RP5-1096D14.6,RP11-285J16.1,ANKRD36,RP11-313D6.3,CBX7,CIAO1,PRDX3P1,SMNDC1,RP11-436D23.1,RP11-348N5.7,PHF5CP,CNNM4,Metazoa_SRP,RP3-333H23.9,CTC-260F20.3,SYNGR1,SHOC2,GDF1,TMEM127,LRRFIP2,YJEFN3,FER1L5,RP1-85F18.6,ARPP21,ERC1,NDUFA13,AC138430.4,SUGP2,BBIP1,RP11-253E3.1,RP5-1042K10.12,CERS1,RNA5SP101…
Intelligence	VPS26B,TBR1,EIF3CL,SORT1,EIF5,PSD2,MROH5,EIF5B,SBK1,SMDT1,SPATA2,UBE2E3,LRRC53,DPCD,C1QC,SHISA9,RND1,MIEF1,ZNF582,ST3GAL2,TRIQK,SBK2,CCNH,LRRC4,SKA2,CETN3,RBM28,POU3F2,SLC4A9,LSMEM2,ZEB2,SOX4,CD164,ZSCAN23,NFATC2IP,KLHDC8B,DCC,TIMM17A,ANKRD63,SLC4A10,MITD1,BAG5,LAP3,C9orf50,CHST10,TMEM39B,GPR37L1,TEX14,SREBF2,TIPIN,C15orf40,SAXO2,ACACA,CWC15,ZNF304,ENDOD1,PLK1,MADD,PLXNA4,WRB,DDX27,CCDC82,GFRA2,I…
Type 2 diabetes(HbA1c)	AC139099.7,C1QTNF6,PTCHD3P3,HDAC7,LIPT2,RP11-7N14.1,SPC25,HIST1H1C,AC137723.5,HIST1H2BH,DTX3L,RNA5SP130,HIST1H4C,ADCY5,RP11-673E1.3,HIST1H2BB,HIST1H4J,RP11-20B24.7,MRPL48,HKDC1,HIST1H3J,RP11-46C24.3,MIR6861,CTD-3032H12.1,ADAMTSL4-AS1,PIPOX,RPAP3,YKT6,GUSBP2,ATP2A2,CUX2,PRUNE,STARD10,KLF7P1,RP3-425P12.5,KLHDC8B,GUSBP5,UCP3,TET1,SLC36A4,TMPRSS6,IKBKB,RP11-31L22.3,RP5-1142A6.2,RP11-57H14.3,RP11-1059…
