# Supplementary material for: Epigenomic landscapes during prefrontal cortex development and aging in rhesus
Source: Natl Sci Rev. 2024 Jun 18;11(8):nwae213. doi: 10.1093/nsr/nwae213 (PMC11342245; doi:10.1093/nsr/nwae213)
Supplement: nwae213_Supplementary_Files [file nwae213_supplementary_files.zip › Supplementary_Materials/Supplementary Table S4.xlsx]

## Sheet: Genes
Genes	Normalized Compartment signal
	E50	E90	E120	P0	4M	45Y	20Y
RPN2.hg38.mm10.copy0|chr10:26800000-26900000|cA	1.0224	1.0203	0.907	0.9053	0.4829	0.5057	0.4633
LYRM2.hg38.mm10.copy0|chr4:87600000-87700000|cA	0.916	0.2909	0.9138	0.8212	0.5784	0.5853	0.2882
ZNF347.hg38.copy0|chr19:48400000-48500000|cB	-0.4674	-0.4796	-0.7886	-1.4355	-1.7763	-1.7309	-1.1064
SPRTN.hg38.mm10.copy0|chr1:207500000-207600000|cA	1.1473	0.7914	0.8984	1.0159	0.5728	0.7145	0.6475
C17ORF80.hg38.copy0|chr16:66700000-66800000|cB	-0.1821	-0.5239	-0.5032	-0.3333	-0.5173	-0.4185	-0.6748
ZFP938.mm10.copy5|chr19:12100000-12200000|cE50E90AtoB,cP04MBtoA,c45Y20YAtoB	0.2776	-0.4305	-0.1876	-0.0647	0.1162	0.2419	-0.3323
RPL38.hg38.mm10.copy1|chr16:67700000-67800000|cE90E120AtoB,cE120P0BtoA,cP04MAtoB	0.3469	0.0511	-0.1936	0.0651	-0.1742	-0.3334	-0.5271
MTIF3.hg38.mm10.copy0|chr17:7000000-7100000|cA	1.3069	1.247	1.0543	1.1941	0.9354	0.8748	0.7007
PTER.hg38.mm10.copy0|chr9:16500000-16600000|cB	-0.0935	-0.388	-0.5432	-0.8781	-1.4057	-1.2539	-1.0288
ATP5E.hg38.mm10.copy0|chr10:5300000-5400000|cE90E120AtoB	0.2457	0.1	-0.5338	-0.4477	-0.6951	-0.664	-0.7922
MAPKAPK2.hg38.mm10.copy0|chr1:159800000-159900000|cA	1.113	0.8641	0.6166	0.7353	0.4788	0.7476	0.6392
THG1L.hg38.mm10.copy0|chr6:155900000-156000000|cA	1.2532	0.6816	0.2266	0.8658	0.9635	1.193	0.9795
RPL23A.hg38.mm10.copy6|chr9:28400000-28500000|cE50E90AtoB,cE90E120BtoA,cP04MAtoB	0.6281	-0.0972	0.4451	0.195	-0.4354	-0.3626	-0.1422
RPS20.hg38.mm10.copy0|chr8:54000000-54100000|cB	-0.0601	-0.7233	-0.7636	-0.4483	-0.8378	-0.5095	-0.8178
LAGE3.hg38.mm10.copy1|chr15:25200000-25300000|cE90E120AtoB,cE120P0BtoA	0.7019	0.2015	-0.2131	0.496	0.2657	0.3764	0.2982
DDX1.hg38.mm10.copy0|chr13:15600000-15700000|cB	-0.0046	-0.5208	-0.5464	-0.331	-0.2933	-0.1736	-0.1677
CDC7.hg38.mm10.copy1|chr1:92100000-92200000|cB	-0.4089	-1.1054	-1.0522	-0.9665	-0.8811	-0.8344	-0.8303
AU041133.mm10.copy0|chr19:12100000-12200000|cE50E90AtoB,cP04MBtoA,c45Y20YAtoB	0.2776	-0.4305	-0.1876	-0.0647	0.1162	0.2419	-0.3323
ZNF844.hg38.copy0|chr19:12100000-12200000|cE50E90AtoB,cP04MBtoA,c45Y20YAtoB	0.2776	-0.4305	-0.1876	-0.0647	0.1162	0.2419	-0.3323
VRK1.hg38.mm10.copy0|chr7:159100000-159200000|cE90E120AtoB	0.9671	0.8538	-0.0724	-0.4742	-0.7934	-0.7534	-0.6894
CHD7.hg38.mm10.copy0|chr8:58800000-58900000|c45Y20YAtoB	1.0317	0.9242	0.2073	0.8474	0.5623	0.1263	-0.1984
CUL3.hg38.mm10.copy0|chr12:106800000-106900000|cE50E90AtoB,cP04MBtoA,c4M45YAtoB	0.5995	-0.0814	-0.2833	-0.1739	0.104	-0.1498	-0.2647
ZFP944.mm10.copy0|chr19:47400000-47500000|cE120P0AtoB	0.7362	0.7146	0.3883	-0.5477	-1.1356	-1.085	-0.4803
NCOA4.hg38.mm10.copy0|chr9:44000000-44100000|cE50E90AtoB	0.0473	-0.0618	-0.0539	-0.0292	-0.0596	-0.0777	-0.1721
ORC2.hg38.mm10.copy0|chr12:82300000-82400000|cA	1.0188	0.943	0.8085	0.5064	0.9043	0.7693	0.7112
OLA1.hg38.mm10.copy0|chr12:61100000-61200000|cA	1.3223	1.2137	0.7294	0.9717	0.6889	0.7132	0.5588
SEC61B.hg38.mm10.copy1|chr15:40400000-40500000|cE50E90AtoB,c4M45YBtoA,c45Y20YAtoB	0.0553	-0.3318	-0.4662	-0.265	-0.1618	0.0438	-0.1556
FAM84B.hg38.mm10.copy0|chr8:125800000-125900000|cE90E120AtoB	0.7117	0.3738	-0.4027	-0.0358	-0.6178	-0.5206	-0.6013
ZFP119B.mm10.copy5|chr19:12100000-12200000|cE50E90AtoB,cP04MBtoA,c45Y20YAtoB	0.2776	-0.4305	-0.1876	-0.0647	0.1162	0.2419	-0.3323
MSL2.hg38.mm10.copy0|chr2:165800000-165900000|cA	0.9269	0.5993	0.2658	0.6105	0.4851	0.6062	0.2726
TSC22D2.hg38.mm10.copy0|chr2:137100000-137200000|cE50E90AtoB,cE120P0BtoA,cP04MAtoB	0.4607	-0.4997	-0.4995	0.0878	-0.3337	-0.14	-0.0849
ZNF530.hg38.copy0|chr19:51700000-51800000|cE90E120AtoB	0.1784	0.1685	-0.1394	-0.6467	-1.1022	-1.2847	-0.6284
IPO5.hg38.mm10.copy0|chr17:79600000-79700000|cA	0.9228	0.484	0.623	0.185	0.3218	0.2988	0.0798
GM10033.mm10.copy0|chr19:12100000-12200000|cE50E90AtoB,cP04MBtoA,c45Y20YAtoB	0.2776	-0.4305	-0.1876	-0.0647	0.1162	0.2419	-0.3323
ZFP808.mm10.copy7|chr19:12100000-12200000|cE50E90AtoB,cP04MBtoA,c45Y20YAtoB	0.2776	-0.4305	-0.1876	-0.0647	0.1162	0.2419	-0.3323
1700084J12RIK.mm10.copy1|chr12:99800000-99900000|cA	1.2625	1.0021	0.8244	1.1828	1.1964	1.1416	1.0089
RNASEH2B.hg38.mm10.copy0|chr17:30200000-30300000|cA	1.2605	1.1772	1.011	1.0091	1.0818	1.0445	1.0562
SYNRG.hg38.mm10.copy0|chr16:43300000-43400000|cB	-0.414	-0.6305	-0.7006	-0.5807	-0.5243	-0.4901	-0.4611
SETSIP.hg38.copy1|chr1:92600000-92700000|cB	-0.4618	-1.1351	-0.9268	-0.8187	-0.7808	-0.7511	-0.708
SLC35F2.hg38.mm10.copy0|chr14:100700000-100800000|cE50E90AtoB	0.0122	-0.5182	-0.5995	-0.6875	-0.7643	-0.5962	-0.6475
6720489N17RIK.mm10.copy1|chr19:12100000-12200000|cE50E90AtoB,cP04MBtoA,c45Y20YAtoB	0.2776	-0.4305	-0.1876	-0.0647	0.1162	0.2419	-0.3323
MYBL1.hg38.mm10.copy0|chr8:64700000-64800000|cE50E90AtoB,cE120P0BtoA,c45Y20YAtoB	0.4622	-0.7267	-0.5871	0.1424	0.2388	0.095	-0.3545
LRRN1.hg38.mm10.copy0|chr2:62700000-62800000|cB	-0.3296	-0.603	-0.7569	-0.9261	-0.8766	-0.8905	-0.9548
TARS.hg38.mm10.copy0|chr6:34100000-34200000|cE90E120AtoB,cE120P0BtoA,cP04MAtoB	0.6509	0.4315	-0.1337	0.0226	-0.5521	-0.2492	-0.2845
URB1.hg38.mm10.copy0|chr3:14300000-14400000|cA	1.3875	1.0972	0.9245	1.36	1.3421	1.2975	1.2903
ZNF766.hg38.copy0|chr19:47400000-47500000|cE120P0AtoB	0.7362	0.7146	0.3883	-0.5477	-1.1356	-1.085	-0.4803
GM6644.mm10.copy0|chr3:160500000-160600000|cE90E120AtoB,cP04MBtoA	0.7247	0.2613	-0.2874	-0.3168	0.1855	0.4207	0.1443
PUS3.hg38.mm10.copy0|chr14:118700000-118800000|cA	1.1328	1.0575	1.0471	0.6598	0.739	0.8988	0.9426
RWDD4.hg38.copy0|chr5:184000000-184100000|cE90E120AtoB	0.0078	0.0056	-0.2134	-0.135	-0.0874	-0.103	-0.0902
RPSAP9.hg38.copy1|chr1:63500000-63600000|cE50E90AtoB,cE120P0BtoA,cP04MAtoB	0.4555	-0.3529	-0.4158	0.2223	-0.4438	-0.3777	-0.4184
C19ORF47.hg38.copy0|chr19:36000000-36100000|cA	0.6976	0.0254	0.2127	0.1868	0.6719	0.6252	0.4508
NFIL3.hg38.mm10.copy0|chr15:107500000-107600000|cA	0.884	0.8148	0.6932	0.5125	0.361	0.4439	0.5139
PARD6B.hg38.mm10.copy0|chr10:13600000-13700000|cE90E120AtoB	0.6397	0.4725	-0.1828	-0.2182	-0.548	-0.5401	-0.6917
RAD51D.hg38.mm10.copy0|chr16:29000000-29100000|cB	-0.4217	-0.8092	-0.9088	-0.7872	-0.646	-0.584	-0.6074
ZNF507.hg38.copy0|chr19:28200000-28300000|cB	-0.8409	-0.947	-1.202	-1.0583	-1.1796	-1.0518	-1.1332
RPS10P7.hg38.copy1|chr1:157300000-157400000|cE90E120AtoB	0.6297	0.5843	-0.2227	-0.5999	-0.8001	-0.6358	-0.6197
ZNF423.hg38.copy0|chr20:33500000-33600000|cE50E90AtoB,cE120P0BtoA,cP04MAtoB	0.3515	-0.1783	-0.2377	0.2496	-0.8129	-0.6761	-0.9098
SNORA31.hg38.mm10.copy0|chr17:24500000-24600000|cA	1.4061	1.3237	1.3988	1.2156	1.1849	1.1864	1.2078
MIR124A-2.mm10.copy0|chr8:55800000-55900000|cE90E120AtoB	0.4054	0.2388	-0.5718	-0.3853	-0.8238	-0.9716	-0.8973
MIR3063.mm10.copy0|chr16:40500000-40600000|cA	1.0931	0.7106	0.5832	0.6721	0.5316	0.7661	0.4775
DERA.hg38.mm10.copy0|chr11:16600000-16700000|cB	-0.6732	-0.9562	-1.2237	-0.7096	-0.9602	-0.9604	-0.88
MIR124-2.hg38.copy0|chr8:62400000-62500000|cB	-0.8397	-0.8615	-1.104	-1.35	-1.2354	-1.2054	-1.1352
ZC3HAV1L.hg38.mm10.copy0|chr3:165000000-165100000|c4M45YAtoB	0.7598	0.0004	0.0614	0.0104	0.2199	-0.0245	-0.258
ZNF416.hg38.copy0|chr19:51700000-51800000|cE90E120AtoB	0.1784	0.1685	-0.1394	-0.6467	-1.1022	-1.2847	-0.6284
NPAT.hg38.mm10.copy0|chr14:101100000-101200000|cE50E90AtoB,cE90E120BtoA	0.3702	-0.1493	0.1649	0.0947	0.1586	0.2517	0.1954
UCK2.hg38.mm10.copy0|chr1:201600000-201700000|cB	-0.5234	-0.6814	-0.8069	-0.8982	-0.9881	-0.8617	-0.9285
SNRPA.hg38.mm10.copy0|chr19:36500000-36600000|cE50E90AtoB,cP04MBtoA,c45Y20YAtoB	0.4312	-0.2431	-0.1985	-0.4338	0.2395	0.2839	-0.1424
ASXL1.hg38.mm10.copy0|chr10:31700000-31800000|cA	1.0671	1.0139	0.9894	0.8803	0.56	0.6576	0.5319
TTC30A.hg38.copy0|chr12:64600000-64700000|cE90E120AtoB,cP04MBtoA,c4M45YAtoB	0.7309	0.155	-0.4624	-0.4345	0.2061	-0.0693	-0.3265
AKNA.hg38.mm10.copy0|chr15:25000000-25100000|cE90E120AtoB,cE120P0BtoA	0.497	0.095	-0.335	0.3239	0.1532	0.353	0.1367
ROR1.hg38.mm10.copy0|chr1:63500000-63600000|cE50E90AtoB,cE120P0BtoA,cP04MAtoB	0.4555	-0.3529	-0.4158	0.2223	-0.4438	-0.3777	-0.4184
MAPRE1.hg38.mm10.copy0|chr10:31200000-31300000|cA	1.0189	1.0167	0.92	0.8437	0.3082	0.4378	0.3999
MED17.hg38.mm10.copy0|chr14:86400000-86500000|cB	-0.5879	-0.8539	-0.9644	-0.6486	-0.7776	-0.6413	-0.7093
LTA4H.hg38.mm10.copy0|chr11:95800000-95900000|cE90E120AtoB,cE120P0BtoA,cP04MAtoB	0.8906	0.353	-0.0859	0.075	-0.5151	-0.3017	-0.5408
RPL35A.hg38.mm10.copy1|chr16:23300000-23400000|cA	0.8689	0.7835	0.7827	0.8061	0.812	0.8185	0.8608
FXN.hg38.mm10.copy0|chr15:85200000-85300000|cE50E90AtoB	0.3547	-0.6524	-0.7404	-0.3567	-0.1336	-0.1946	-0.4637
GM4432.mm10.copy0|chr5:107500000-107600000|cB	-0.6517	-0.9511	-0.9878	-0.8737	-0.9264	-0.8513	-0.855
MALSU1.hg38.mm10.copy0|chr3:84900000-85000000|cE50E90AtoB	0.5317	-0.1303	-0.3441	-0.1729	-0.4318	-0.3914	-0.643
HACE1.hg38.mm10.copy0|chr4:105300000-105400000|cB	-0.5569	-0.6602	-0.6971	-0.7431	-0.7372	-0.5755	-0.5757
ARL5A.hg38.mm10.copy0|chr12:38300000-38400000|cE50E90AtoB	0.1914	-0.655	-0.5236	-0.2923	-0.3466	-0.4161	-0.7803
CHCHD3.hg38.mm10.copy0|chr3:159100000-159200000|cA	1.0106	0.6762	0.4417	0.3633	0.7236	0.7531	0.4105
USP1.hg38.mm10.copy0|chr1:62100000-62200000|cA	0.8461	0.1606	0.2366	0.6349	0.2009	0.1484	0.0092
CEP78.hg38.mm10.copy0|chr15:94500000-94600000|cE50E90AtoB	0.5731	-0.2606	-0.3585	-0.1042	-0.288	-0.2843	-0.2668
LBH.hg38.mm10.copy0|chr13:30500000-30600000|cA	0.8375	0.6255	0.78	0.6395	0.4046	0.6403	0.5132
SERTAD4.hg38.mm10.copy0|chr1:156200000-156300000|cE90E120AtoB	0.5424	0.2106	-0.419	-0.5089	-0.5664	-0.213	-0.1959
GADD45G.hg38.mm10.copy0|chr15:105800000-105900000|cA	1.011	0.8608	0.6556	0.6057	0.5624	0.5846	0.5933
MCM10.hg38.mm10.copy0|chr9:13200000-13300000|cA	1.2668	1.1743	0.7986	1.2544	0.4138	0.3301	0.5182
LOC101926964.hg38.copy0|chr1:60300000-60400000|cE90E120AtoB	0.6371	0.2377	-0.3268	-0.2957	-0.5329	-0.5479	-0.5648
PARPBP.hg38.mm10.copy0|chr11:102100000-102200000|cB	-0.4989	-0.8698	-1.0654	-1.0286	-0.9391	-0.8009	-0.8993
ZNHIT3.hg38.mm10.copy1|chr12:35300000-35400000|cE50E90AtoB,cE90E120BtoA,cE120P0AtoB	0.3439	-0.301	0.0323	-0.0027	-0.0382	-0.3303	-0.6468
PELI2.hg38.mm10.copy0|chr7:118000000-118100000|cE90E120AtoB,cE120P0BtoA,cP04MAtoB	0.9577	0.5343	-0.1223	0.3526	-0.3038	-0.0711	-0.4217
ZFP951.mm10.copy0|chr19:12100000-12200000|cE50E90AtoB,cP04MBtoA,c45Y20YAtoB	0.2776	-0.4305	-0.1876	-0.0647	0.1162	0.2419	-0.3323
4931406C07RIK.mm10.copy0|chr14:86300000-86400000|cB	-0.4475	-0.7553	-0.853	-0.5021	-0.7435	-0.5667	-0.6722
YARS2.hg38.mm10.copy0|chr11:33800000-33900000|cB	-0.1822	-0.3266	-0.3486	-0.2627	-0.4208	-0.5146	-0.4212
TBC1D31.hg38.mm10.copy0|chr8:122300000-122400000|cE90E120AtoB,cE120P0BtoA	1.0218	0.3027	-0.3587	0.6536	0.264	0.1018	0.008
SYT14P1.hg38.copy1|chr1:156300000-156400000|cE90E120AtoB	0.5576	0.2761	-0.3074	-0.5464	-0.628	-0.2751	-0.1991
GM4724.mm10.copy0|chr19:12100000-12200000|cE50E90AtoB,cP04MBtoA,c45Y20YAtoB	0.2776	-0.4305	-0.1876	-0.0647	0.1162	0.2419	-0.3323
UBE2D4.hg38.copy0|chr3:64700000-64800000|cA	1.2611	1.0072	0.8794	0.8733	0.8807	1.0266	0.6613
TTC30A1.mm10.copy0|chr12:64600000-64700000|cE90E120AtoB,cP04MBtoA,c4M45YAtoB	0.7309	0.155	-0.4624	-0.4345	0.2061	-0.0693	-0.3265
FABP5.hg38.mm10.copy0|chr8:79500000-79600000|cE50E90AtoB	0.0117	-0.4857	-0.6538	-0.0255	-0.3501	-0.4727	-0.6647
SVIL.hg38.mm10.copy0|chr9:29800000-29900000|cP04MAtoB	0.9922	0.3009	0.77	0.7954	-0.6341	-0.3438	-0.225
RPS12.hg38.mm10.copy1|chr4:134600000-134700000|cB	-0.0737	-1.1773	-1.1671	-0.702	-0.5049	-0.2398	-0.1377
GTF3C6.hg38.mm10.copy0|chr4:156900000-157000000|cA	1.2143	0.7197	0.9163	0.8322	1.1885	1.0847	1.1811
GM20939.mm10.copy6|chr19:12100000-12200000|cE50E90AtoB,cP04MBtoA,c45Y20YAtoB	0.2776	-0.4305	-0.1876	-0.0647	0.1162	0.2419	-0.3323
PRELID3A.hg38.copy0|chr3:153400000-153500000|cB	-0.8949	-1.1266	-1.1929	-1.1876	-1.1867	-1.155	-1.0703
EMC8.hg38.mm10.copy0|chr20:70500000-70600000|cE90E120AtoB,cE120P0BtoA	1.117	0.6428	-0.0748	1.0132	0.4298	0.4964	0.0319
KIF23.hg38.mm10.copy0|chr7:46400000-46500000|cA	1.2462	1.1418	0.9811	1.1873	1.0554	1.1404	1.1032
ZBTB25.hg38.mm10.copy0|chr7:126300000-126400000|cA	1.1602	0.8911	0.8854	1.0042	0.8335	0.957	0.8185
PRKAA2.hg38.mm10.copy0|chr1:56300000-56400000|cA	0.8339	0.1113	0.0367	0.1328	0.1983	0.1577	0.0286
RPL32.hg38.mm10.copy2|chr6:166800000-166900000|cA	1.116	0.78	0.231	0.618	0.4724	0.5399	0.4848
LOC729080.hg38.copy0|chr20:65700000-65800000|cE50E90AtoB	0.1376	-0.3588	-1.038	-0.4012	-0.7976	-0.6458	-0.8424
FABP4.hg38.mm10.copy0|chr8:79700000-79800000|cB	-0.3345	-0.74	-0.9236	-0.5177	-0.7033	-0.7353	-0.8085
MBTPS1.hg38.mm10.copy0|chr20:68700000-68800000|cE90E120AtoB,cE120P0BtoA,c45Y20YAtoB	0.9453	0.3407	-0.2909	0.734	0.1173	0.1397	-0.216
NPM1.hg38.mm10.copy3|chr6:169600000-169700000|cA	1.2541	1.1824	0.7152	0.6768	0.4217	0.4297	0.4551
NUP37.hg38.mm10.copy0|chr11:102000000-102100000|cB	-0.532	-0.8114	-1.0526	-0.9075	-0.8751	-0.7345	-0.8462
H3F3A.hg38.mm10.copy1|chr1:157300000-157400000|cE90E120AtoB	0.6297	0.5843	-0.2227	-0.5999	-0.8001	-0.6358	-0.6197
RPS27.hg38.mm10.copy0|chr7:117800000-117900000|cE90E120AtoB,cE120P0BtoA,cP04MAtoB	0.9173	0.5092	-0.2081	0.2234	-0.5099	-0.2771	-0.5611
PWWP2A.hg38.mm10.copy0|chr6:157900000-158000000|cE50E90AtoB,c45Y20YBtoA	0.7425	-0.0555	-0.7974	-0.5481	-0.331	-0.0729	0.1102
GAR1.hg38.mm10.copy0|chr5:108700000-108800000|cB	-0.7963	-0.9413	-1.0081	-0.9146	-0.8229	-0.8388	-0.8322
SMO.hg38.mm10.copy0|chr3:155200000-155300000|cA	1.2433	0.9066	0.7261	1.0182	1.0717	1.1695	0.8918
BCAT1.hg38.mm10.copy0|chr11:25700000-25800000|cE50E90AtoB	0.0351	-0.8921	-0.9964	-0.481	-0.7806	-0.6472	-0.5238
RPSAP58.hg38.copy1|chr1:63500000-63600000|cE50E90AtoB,cE120P0BtoA,cP04MAtoB	0.4555	-0.3529	-0.4158	0.2223	-0.4438	-0.3777	-0.4184
AKT2.hg38.mm10.copy0|chr19:35900000-36000000|cE50E90AtoB,cE90E120BtoA,cE120P0AtoB,cP04MBtoA	0.5633	-0.2366	0.0671	-0.0685	0.4802	0.4514	0.0874
ZNF112.hg38.copy0|chr19:39600000-39700000|cB	-0.9496	-1.1623	-1.029	-1.2674	-1.0523	-1.087	-1.1273
SUZ12.hg38.mm10.copy0|chr16:26100000-26200000|cE50E90AtoB,c4M45YBtoA,c45Y20YAtoB	0.1526	-0.3373	-0.2504	-0.2209	-0.109	0.0173	-0.1078
GM14139.mm10.copy2|chr19:12100000-12200000|cE50E90AtoB,cP04MBtoA,c45Y20YAtoB	0.2776	-0.4305	-0.1876	-0.0647	0.1162	0.2419	-0.3323
RMI1.hg38.mm10.copy0|chr15:100300000-100400000|cE90E120AtoB,cE120P0BtoA,cP04MAtoB,c4M45YBtoA	1.1048	0.0819	-0.0463	0.1094	-0.0669	0.0708	0.0644
ZFP867.mm10.copy0|chr19:12100000-12200000|cE50E90AtoB,cP04MBtoA,c45Y20YAtoB	0.2776	-0.4305	-0.1876	-0.0647	0.1162	0.2419	-0.3323
C17ORF75.hg38.copy0|chr16:26300000-26400000|cE50E90AtoB	0.142	-0.3835	-0.4416	-0.3257	-0.1023	-0.0658	-0.1244
PGM1.hg38.mm10.copy0|chr1:63300000-63400000|cE50E90AtoB,cE120P0BtoA,cP04MAtoB	0.4997	-0.3565	-0.2856	0.2398	-0.1766	-0.1146	-0.2401
PRTFDC1.hg38.copy0|chr9:25100000-25200000|c4M45YAtoB	0.7442	0.6465	0.4075	0.5113	0.0267	-0.176	-0.107
OTX2.hg38.mm10.copy0|chr7:118700000-118800000|cE50E90AtoB	0.1066	-0.1161	-0.8623	-0.9167	-1.2196	-1.0325	-0.9035
CRY1.hg38.mm10.copy0|chr11:106900000-107000000|cA	1.3119	1.1921	0.9672	1.164	1.1382	1.1841	1.1203
PPP4R1.hg38.mm10.copy0|chr10:6000000-6100000|cE50E90AtoB	0.249	-0.0658	-0.6694	-0.4606	-0.7696	-0.7889	-0.8566
ZNF302.hg38.copy0|chr19:30600000-30700000|cE50E90AtoB	0.0428	-1.1363	-0.2233	-0.4818	-0.2173	-0.1283	-0.7867
MRPL44.hg38.mm10.copy0|chr12:106200000-106300000|cE90E120AtoB,cE120P0BtoA,c45Y20YAtoB	0.7953	0.3716	-0.1626	0.155	0.2734	0.1604	-0.0296
GPR161.hg38.mm10.copy0|chr1:199600000-199700000|cB	-0.1563	-0.7016	-0.5364	-0.2482	-0.3653	-0.3064	-0.4197
RPL31-PS12.mm10.copy6|chr17:24000000-24100000|cA	1.3683	1.1933	1.3055	1.1057	1.0994	1.1089	1.1049
LMNB1.hg38.mm10.copy0|chr6:124300000-124400000|cE50E90AtoB,cE120P0BtoA	0.7859	-0.1321	-0.2522	0.7252	0.6292	0.5956	0.4005
RPL26.hg38.mm10.copy0|chr5:107200000-107300000|cB	-0.4747	-0.8992	-0.928	-0.7964	-0.9004	-0.8317	-0.7484
ZFP101.mm10.copy0|chr19:12100000-12200000|cE50E90AtoB,cP04MBtoA,c45Y20YAtoB	0.2776	-0.4305	-0.1876	-0.0647	0.1162	0.2419	-0.3323
SDCBP.hg38.mm10.copy0|chr8:56500000-56600000|cE50E90AtoB	0.0642	-0.0486	-0.5457	-0.044	-0.5235	-0.4783	-0.6897
STT3B.hg38.mm10.copy0|chr2:189400000-189500000|cE50E90AtoB	0.7858	-0.5085	-0.5145	-0.2196	-0.5731	-0.4559	-0.6315
HNRNPA3P1.hg38.copy0|chr12:64200000-64300000|cE90E120AtoB,cP04MBtoA,c45Y20YAtoB	0.9123	0.358	-0.3231	-0.0896	0.1973	0.1929	-0.1188
SHQ1.hg38.mm10.copy0|chr2:69200000-69300000|cA	1.152	0.7222	0.3928	0.8572	1.0643	0.4207	0.1649
ATAD5.hg38.mm10.copy0|chr16:24700000-24800000|cB	-0.0827	-0.4576	-0.3995	-0.3476	-0.2512	-0.215	-0.3469
KLF12.hg38.mm10.copy0|chr17:55200000-55300000|cE50E90AtoB	0.4819	-0.0052	-0.2535	-0.171	-0.2874	-0.5743	-0.854
CEBPG.hg38.mm10.copy0|chr19:29300000-29400000|cB	-0.2445	-0.7811	-0.8297	-0.4463	-0.5904	-0.469	-0.9412
SRP14.hg38.mm10.copy1|chr14:122600000-122700000|cA	1.1022	1.054	1.0778	0.8528	0.8642	0.9887	0.7307
RP1.hg38.mm10.copy0|chr8:52400000-52500000|cB	-0.5163	-0.9418	-0.7659	-0.7752	-0.9149	-0.8429	-0.8163
NACA2.hg38.copy0|chr16:55100000-55200000|cB	-0.4677	-0.5772	-0.7407	-0.766	-0.8311	-0.8	-0.6992
CDV3.hg38.mm10.copy0|chr2:168400000-168500000|cA	1.2045	0.3224	0.2024	1.0437	0.4431	0.4508	0.218
EIF3E.hg38.mm10.copy0|chr8:107000000-107100000|cB	-0.8256	-1.3646	-1.3078	-1.24	-1.1206	-0.9949	-0.9203
SCRN3.hg38.mm10.copy0|chr12:61300000-61400000|cA	1.33	1.1611	0.69	0.9066	0.7231	0.7271	0.5249
MED7.hg38.mm10.copy0|chr6:155200000-155300000|cE90E120AtoB	0.6737	0.0724	-0.7485	-0.8476	-0.2145	-0.0041	-0.0808
COX16.hg38.mm10.copy1|chr11:64700000-64800000|cE50E90AtoB	0.6721	-0.4665	-0.034	-0.1931	-0.6018	-0.4454	-0.6529
COA1.hg38.copy0|chr3:65100000-65200000|cE120P0AtoB,cP04MBtoA,c45Y20YAtoB	0.846	0.203	0.0523	-0.0696	0.0885	0.3683	-0.1102
RPL17.hg38.mm10.copy2|chr15:69300000-69400000|cB	-0.1718	-0.5462	-0.4854	-0.1884	-0.4559	-0.3801	-0.5687
CHEK1.hg38.mm10.copy0|chr14:118400000-118500000|cA	1.0279	0.9305	0.9834	0.3179	0.6418	0.7376	0.714
RPL7A.hg38.mm10.copy2|chr13:23200000-23300000|cE50E90AtoB	0.2231	-0.037	-0.6588	-1.3476	-1.0993	-1.2168	-1.1116
COPG2.hg38.mm10.copy0|chr3:156700000-156800000|cA	1.2341	0.942	0.7506	0.847	1.0763	1.2056	0.9186
TP53RK.hg38.copy0|chr10:17700000-17800000|cP04MAtoB	0.8375	0.6003	0.6011	0.4415	-0.1148	-0.0429	-0.071
TPT1.hg38.mm10.copy0|chr17:24500000-24600000|cA	1.4061	1.3237	1.3988	1.2156	1.1849	1.1864	1.2078
BCL11B.hg38.mm10.copy0|chr7:161400000-161500000|cE90E120AtoB	0.9306	0.6968	-0.2549	-0.1836	-0.7339	-0.6597	-0.6218
ZNF671.hg38.copy0|chr19:51600000-51700000|cE90E120AtoB	0.2768	0.1977	-0.0653	-0.5971	-1.0612	-1.282	-0.6027
ST8SIA1.hg38.mm10.copy0|chr11:23200000-23300000|cB	-0.419	-1.1329	-1.2161	-0.601	-0.8834	-0.8887	-0.7611
BLOC1S5.hg38.mm10.copy0|chr4:8000000-8100000|cE50E90AtoB	0.0775	-0.1556	-0.6549	-0.2831	-0.2978	-0.1966	-0.2883
5730507C01RIK.mm10.copy3|chr19:12100000-12200000|cE50E90AtoB,cP04MBtoA,c45Y20YAtoB	0.2776	-0.4305	-0.1876	-0.0647	0.1162	0.2419	-0.3323
ZSCAN18.hg38.mm10.copy0|chr19:51200000-51300000|cE90E120AtoB	0.1576	0.0078	-0.0203	-0.6744	-1.0129	-1.234	-0.4792
FLVCR1.hg38.copy0|chr1:153600000-153700000|cE50E90AtoB	0.2161	-0.3603	-0.5141	-0.1088	-0.3887	-0.2647	-0.3781
ST7-AS1.hg38.copy0|chr3:142400000-142500000|cB	-0.4533	-0.8563	-0.8747	-0.5268	-0.6709	-0.5938	-0.9401
ZFP967.mm10.copy0|chr19:12100000-12200000|cE50E90AtoB,cP04MBtoA,c45Y20YAtoB	0.2776	-0.4305	-0.1876	-0.0647	0.1162	0.2419	-0.3323
LDAH.hg38.mm10.copy0|chr13:20900000-21000000|cE90E120AtoB,c4M45YBtoA,c45Y20YAtoB	0.4922	0.2327	-0.2179	-0.6951	-0.235	0.0576	-0.0755
ZNF816-ZNF321P.hg38.copy0|chr19:48600000-48700000|cB	-0.4706	-0.4719	-0.7769	-1.4163	-1.7347	-1.6674	-1.0951
TPX2.hg38.mm10.copy0|chr10:32300000-32400000|cA	0.9775	0.8774	0.7553	0.5122	0.1688	0.3356	0.2311
GM14308.mm10.copy0|chr19:12100000-12200000|cE50E90AtoB,cP04MBtoA,c45Y20YAtoB	0.2776	-0.4305	-0.1876	-0.0647	0.1162	0.2419	-0.3323
ZFP934.mm10.copy1|chr19:12100000-12200000|cE50E90AtoB,cP04MBtoA,c45Y20YAtoB	0.2776	-0.4305	-0.1876	-0.0647	0.1162	0.2419	-0.3323
RBM12B1.mm10.copy0|chr8:92200000-92300000|cE90E120AtoB	0.7577	0.1328	-0.4375	-0.025	-0.4809	-0.1524	-0.3317
ZFP141.mm10.copy4|chr19:47300000-47400000|cE120P0AtoB	0.7811	0.7782	0.4692	-0.4942	-1.0806	-1.0752	-0.4658
TIMM9.hg38.mm10.copy1|chr17:72500000-72600000|cB	-0.9697	-1.2959	-1.1564	-1.0051	-1.1511	-1.1279	-1.0388
PRELID3B.hg38.copy1|chr10:5300000-5400000|cE90E120AtoB	0.2457	0.1	-0.5338	-0.4477	-0.6951	-0.664	-0.7922
ZNF229.hg38.copy0|chr19:39600000-39700000|cB	-0.9496	-1.1623	-1.029	-1.2674	-1.0523	-1.087	-1.1273
ZFP180.mm10.copy0|chr19:39600000-39700000|cB	-0.9496	-1.1623	-1.029	-1.2674	-1.0523	-1.087	-1.1273
BRIX1.hg38.mm10.copy0|chr6:35200000-35300000|cA	1.088	0.8594	0.499	0.949	0.2908	0.5829	0.1203
MIR466I.mm10.copy0|chr4:91500000-91600000|cB	-0.8285	-0.9965	-0.996	-1.1708	-1.3938	-1.2986	-1.1924
PAPOLB.hg38.mm10.copy0|chr7:158800000-158900000|cA	1.1566	1.1196	0.4612	0.158	0.0695	0.1271	0.0484
CEP120.hg38.mm10.copy0|chr6:120700000-120800000|cE50E90AtoB,cE120P0BtoA	0.3382	-0.6653	-0.3473	0.1611	0.1818	0.2394	0.3117
SOX5.hg38.mm10.copy0|chr11:25300000-25400000|cE50E90AtoB	0.3761	-0.6348	-0.7579	-0.0936	-0.567	-0.4067	-0.64
TEAD1.hg38.mm10.copy0|chr14:53400000-53500000|cA	0.9388	0.8384	0.7043	0.8378	0.6158	0.5416	0.3722
ZFP442.mm10.copy0|chr19:12100000-12200000|cE50E90AtoB,cP04MBtoA,c45Y20YAtoB	0.2776	-0.4305	-0.1876	-0.0647	0.1162	0.2419	-0.3323
HAT1.hg38.mm10.copy0|chr12:58900000-59000000|cA	1.3121	1.167	0.9604	1.0995	0.8872	0.8052	0.7419
CMTM6.hg38.mm10.copy0|chr2:188600000-188700000|cE50E90AtoB,cE90E120BtoA	1.0669	-0.0329	0.0518	0.4555	0.2973	0.17	0.0191
ZFP930.mm10.copy0|chr19:12100000-12200000|cE50E90AtoB,cP04MBtoA,c45Y20YAtoB	0.2776	-0.4305	-0.1876	-0.0647	0.1162	0.2419	-0.3323
MRPL13.hg38.mm10.copy0|chr8:119600000-119700000|cB	-0.4976	-1.141	-1.2559	-1.1086	-1.009	-0.9665	-0.865
CDKN2AIP.hg38.mm10.copy0|chr5:183800000-183900000|cB	-0.2009	-0.3251	-0.423	-0.3019	-0.2381	-0.2618	-0.3347
AMOTL2.hg38.mm10.copy0|chr2:167600000-167700000|cA	1.4548	0.7988	0.7375	1.4307	0.9461	0.9615	0.6462
TMEM14C.hg38.mm10.copy0|chr4:10900000-11000000|cE50E90AtoB	0.2128	-0.2673	-0.4811	-0.3182	-0.255	-0.2374	-0.3492
PPIAL4G.hg38.copy0|chr6:104800000-104900000|cB	-0.1201	-0.8108	-0.9809	-0.3306	-0.5858	-0.5033	-0.5855
ZNF180.hg38.copy0|chr19:39600000-39700000|cB	-0.9496	-1.1623	-1.029	-1.2674	-1.0523	-1.087	-1.1273
ZFP936.mm10.copy0|chr19:12100000-12200000|cE50E90AtoB,cP04MBtoA,c45Y20YAtoB	0.2776	-0.4305	-0.1876	-0.0647	0.1162	0.2419	-0.3323
RBM7.hg38.mm10.copy0|chr14:107200000-107300000|cA	1.2103	1.1286	1.0397	0.8603	1.0638	1.118	1.0351
ZFP945.mm10.copy0|chr19:47300000-47400000|cE120P0AtoB	0.7811	0.7782	0.4692	-0.4942	-1.0806	-1.0752	-0.4658
ZFP811.mm10.copy3|chr19:12100000-12200000|cE50E90AtoB,cP04MBtoA,c45Y20YAtoB	0.2776	-0.4305	-0.1876	-0.0647	0.1162	0.2419	-0.3323
CCNK.hg38.mm10.copy0|chr7:161700000-161800000|cA	1.1829	1.1212	0.7479	0.9214	0.5665	0.6499	0.479
CSNK2A3.hg38.copy0|chr10:33200000-33300000|cE120P0AtoB	0.6079	0.5077	0.2291	-0.1183	-0.2323	-0.121	-0.1788
ITPA.hg38.mm10.copy0|chr10:36000000-36100000|cA	0.7348	0.5666	0.5154	0.438	0.1807	0.1917	0.1576
CSE1L.hg38.mm10.copy0|chr10:15400000-15500000|cA	0.9673	0.9097	0.726	0.8587	0.5523	0.61	0.5654
RAD21.hg38.mm10.copy0|chr8:116000000-116100000|cB	-0.7873	-1.0393	-0.8394	-0.918	-0.9805	-0.8923	-0.9017
EBF4.hg38.mm10.copy0|chr10:35500000-35600000|cP04MAtoB	0.4754	0.4471	0.3516	0.0957	-0.0777	-0.0006	-0.115
QRSL1.hg38.mm10.copy0|chr4:103400000-103500000|cA	0.6979	0.0662	0.4219	0.5913	0.1116	0.4427	0.2331
DSCC1.hg38.mm10.copy0|chr8:119000000-119100000|cE50E90AtoB	0.0045	-0.8653	-1.1508	-0.5982	-0.2196	-0.3705	-0.4541
LAMC1.hg38.mm10.copy0|chr1:184200000-184300000|cE50E90AtoB,cE90E120BtoA	0.7683	-0.0257	0.46	0.6981	0.121	0.4071	0.2436
VEPH1.hg38.mm10.copy0|chr2:144400000-144500000|cB	-0.5326	-0.6575	-0.8642	-0.7115	-1.171	-1.0379	-1.0161
WWTR1-AS1.hg38.copy0|chr2:136300000-136400000|cE50E90AtoB,cE120P0BtoA,cP04MAtoB,c45Y20YBtoA	0.343	-0.17	-0.1235	0.2725	-0.1259	-0.0448	0.1224
LOC646813.hg38.copy0|chr1:184400000-184500000|cA	0.8089	0.0499	0.526	0.7637	0.2763	0.4821	0.3083
MYO1B.hg38.mm10.copy0|chr12:78900000-79000000|cB	-0.3	-0.9143	-0.8828	-0.6392	-0.9537	-0.8294	-0.8964
ZFP418.mm10.copy0|chr19:51600000-51700000|cE90E120AtoB	0.2768	0.1977	-0.0653	-0.5971	-1.0612	-1.282	-0.6027
ZFP963.mm10.copy5|chr19:12100000-12200000|cE50E90AtoB,cP04MBtoA,c45Y20YAtoB	0.2776	-0.4305	-0.1876	-0.0647	0.1162	0.2419	-0.3323
ZFP600.mm10.copy3|chr19:47300000-47400000|cE120P0AtoB	0.7811	0.7782	0.4692	-0.4942	-1.0806	-1.0752	-0.4658
SNHG20.hg38.mm10.copy0|chr16:70800000-70900000|cA	1.077	1.0765	0.9755	0.9739	0.9948	1.0112	1.0755
LOC100652758.hg38.copy0|chr6:149800000-149900000|cA	1.2107	1.1799	0.4323	0.4099	0.6573	1.0782	0.9273
SALL4.hg38.mm10.copy0|chr10:12500000-12600000|cB	-0.2531	-0.2878	-0.9023	-1.0046	-1.1501	-1.1564	-1.1794
PSMA6.hg38.mm10.copy1|chr7:120800000-120900000|cE120P0AtoB	0.7783	0.6553	0.3818	-0.4092	-0.8834	-0.7667	-0.5801
AP4B1.hg38.mm10.copy0|chr1:114900000-115000000|cA	0.7884	0.3894	0.5598	0.7545	0.6894	0.7731	0.5952
BIRC5.hg38.mm10.copy1|chr16:72000000-72100000|cA	1.1058	0.9557	0.8612	1.0275	1.0322	0.9971	1.0745
DPY19L3.hg38.mm10.copy0|chr19:28300000-28400000|cB	-0.7612	-1.058	-1.1866	-0.9933	-1.003	-0.8507	-1.1007
GPBP1.hg38.mm10.copy0|chr6:58100000-58200000|cA	0.3359	0.121	0.1774	0.1304	0.177	0.2344	0.1956
SP3.hg38.mm10.copy0|chr12:60900000-61000000|cA	1.3076	1.1776	0.6951	1.0109	0.6689	0.7425	0.6012
GM4925.mm10.copy0|chr9:17500000-17600000|cB	-0.0686	-0.7107	-0.4291	-0.6677	-1.2345	-1.0467	-0.738
ZNF525.hg38.copy1|chr19:48100000-48200000|cB	-0.0627	-0.1103	-0.6385	-1.1543	-1.6752	-1.6639	-0.9885
BTBD17.hg38.mm10.copy0|chr16:67900000-68000000|c45Y20YAtoB	0.6015	0.2323	0.0111	0.4037	0.1538	0.0621	-0.1301
INTS8.hg38.mm10.copy0|chr8:93400000-93500000|cE90E120AtoB,cE120P0BtoA	1.0178	0.238	-0.1892	0.6461	0.066	0.2233	0.0395
CHMP4A.hg38.copy1|chr3:65300000-65400000|cE90E120AtoB	0.6115	0.0192	-0.1806	-0.3982	-0.2259	-0.0028	-0.3933
DHX9.hg38.mm10.copy0|chr1:184400000-184500000|cA	0.8089	0.0499	0.526	0.7637	0.2763	0.4821	0.3083
ZFP617.mm10.copy3|chr19:12100000-12200000|cE50E90AtoB,cP04MBtoA,c45Y20YAtoB	0.2776	-0.4305	-0.1876	-0.0647	0.1162	0.2419	-0.3323
BEND7.hg38.mm10.copy0|chr9:13500000-13600000|cA	1.2925	1.229	0.728	1.2872	0.467	0.4621	0.5143
SUMO1.hg38.mm10.copy0|chr12:83800000-83900000|cA	1.3583	1.3355	1.2523	1.1429	1.0222	0.9419	0.7997
RPL3.hg38.mm10.copy2|chr12:76800000-76900000|cB	-0.9466	-1.2196	-1.2878	-1.0054	-1.1144	-0.994	-1.0376
TRMT10A.hg38.mm10.copy0|chr5:98300000-98400000|cB	-1.0557	-1.1084	-1.1293	-1.153	-1.101	-1.1059	-1.0892
KIF14.hg38.mm10.copy0|chr1:166100000-166200000|cB	-0.1396	-0.5912	-0.4104	-0.2175	-0.5521	-0.6854	-0.7728
TRIB3.hg38.mm10.copy0|chr10:33100000-33200000|cE120P0AtoB	0.5747	0.4681	0.2977	-0.1901	-0.2718	-0.1628	-0.2363
SSR3.hg38.mm10.copy0|chr2:143600000-143700000|cB	-0.1128	-0.8674	-0.8726	-0.2425	-0.555	-0.5311	-0.6724
BTG1.hg38.mm10.copy0|chr11:91800000-91900000|cB	-0.0386	-0.6781	-1.0711	-0.3599	-0.8686	-0.9041	-0.9379
FABP5P3.hg38.copy0|chr8:79500000-79600000|cE50E90AtoB	0.0117	-0.4857	-0.6538	-0.0255	-0.3501	-0.4727	-0.6647
RNF139.hg38.mm10.copy0|chr8:123600000-123700000|cA	1.214	0.7456	0.2478	1.085	0.6957	0.5965	0.3966
CRNDE.hg38.mm10.copy0|chr20:38900000-39000000|cB	-0.323	-0.6503	-0.6264	-0.8126	-1.0805	-1.0654	-0.9643
ZNF321P.hg38.copy0|chr19:48000000-48100000|cE90E120AtoB	0.2516	0.2048	-0.3782	-0.8325	-1.4557	-1.4188	-0.7325
C19ORF54.hg38.copy0|chr19:36500000-36600000|cE50E90AtoB,cP04MBtoA,c45Y20YAtoB	0.4312	-0.2431	-0.1985	-0.4338	0.2395	0.2839	-0.1424
RPL37.hg38.mm10.copy2|chr5:106800000-106900000|cB	-0.6627	-0.8928	-0.9079	-0.7498	-0.7884	-0.68	-0.6688
CENPF.hg38.mm10.copy0|chr1:151900000-152000000|cB	-0.9672	-0.9955	-1.2502	-1.0104	-1.2205	-1.1546	-1.1668
NCOA5.hg38.mm10.copy0|chr10:18400000-18500000|cA	0.91	0.8992	0.8946	0.6859	0.4388	0.4542	0.4788
GRPEL2.hg38.mm10.copy1|chr4:27500000-27600000|cE120P0AtoB,cP04MBtoA	0.6397	0.466	0.3575	-0.2101	0.0946	0.5742	0.3823
FGF18.hg38.mm10.copy0|chr6:169600000-169700000|cA	1.2541	1.1824	0.7152	0.6768	0.4217	0.4297	0.4551
TBC1D16.hg38.mm10.copy0|chr16:73700000-73800000|cA	1.1548	1.1043	0.901	0.9471	0.8138	0.7765	0.6065
NEK2.hg38.mm10.copy0|chr1:154800000-154900000|cE90E120AtoB,cE120P0BtoA,cP04MAtoB,c4M45YBtoA	0.695	0.0472	-0.3229	0.0637	-0.115	0.1169	0.0344
DNAJC1.hg38.mm10.copy0|chr9:22200000-22300000|cE50E90AtoB,cE90E120BtoA,cE120P0AtoB	0.6778	-0.3514	0.1634	-0.1286	-0.5246	-0.2432	-0.0674
FRMD4B.hg38.mm10.copy0|chr2:72300000-72400000|cE90E120AtoB,cE120P0BtoA,c4M45YAtoB	0.9386	0.5216	-0.1058	0.2558	0.4972	-0.1125	-0.245
FAM126A.hg38.mm10.copy0|chr3:85300000-85400000|cE50E90AtoB	0.4083	-0.4066	-0.7692	-0.743	-0.4963	-0.4049	-0.7079
CKS1B.hg38.mm10.copy1|chr1:85500000-85600000|cB	-0.7677	-1.1487	-1.0793	-0.8397	-0.9092	-0.8802	-0.8797
ZNF549.hg38.copy0|chr19:51700000-51800000|cE90E120AtoB	0.1784	0.1685	-0.1394	-0.6467	-1.1022	-1.2847	-0.6284
EIF3M.hg38.mm10.copy0|chr14:33300000-33400000|cB	-0.5869	-0.8951	-1.0033	-1.0782	-1.0375	-1.0258	-0.937
TOP2B.hg38.mm10.copy0|chr2:182400000-182500000|cE50E90AtoB	0.0705	-0.9631	-0.8161	-0.4228	-0.7558	-0.622	-0.718
DLL3.hg38.mm10.copy0|chr19:35200000-35300000|cE50E90AtoB,cP04MBtoA,c45Y20YAtoB	0.578	-0.4618	-0.1988	-0.34	0.5056	0.4166	-0.0826
ZNF28.hg38.copy0|chr19:48000000-48100000|cE90E120AtoB	0.2516	0.2048	-0.3782	-0.8325	-1.4557	-1.4188	-0.7325
ZNF433.hg38.copy3|chr19:12100000-12200000|cE50E90AtoB,cP04MBtoA,c45Y20YAtoB	0.2776	-0.4305	-0.1876	-0.0647	0.1162	0.2419	-0.3323
BPGM.hg38.mm10.copy0|chr3:160900000-161000000|cE50E90AtoB,cP04MBtoA,c45Y20YAtoB	0.4066	-0.3705	-0.5325	-0.2759	0.1878	0.1921	-0.0872
ZFP235.mm10.copy0|chr19:39500000-39600000|cB	-0.922	-1.1499	-1.0042	-1.2217	-0.9947	-1.0355	-1.0749
LIG3.hg38.mm10.copy0|chr16:28900000-29000000|cB	-0.3618	-0.8008	-0.9442	-0.7775	-0.6424	-0.611	-0.623
ZNF677.hg38.copy0|chr19:48500000-48600000|cB	-0.4392	-0.4749	-0.7774	-1.3968	-1.7186	-1.6615	-1.0755
NAA15.hg38.mm10.copy0|chr5:139400000-139500000|cB	-0.3793	-0.4808	-0.6536	-0.5519	-0.3832	-0.6083	-0.6553
TFDP2.hg38.mm10.copy0|chr2:159900000-160000000|cE50E90AtoB,cE120P0BtoA	0.9653	-0.138	-0.3497	0.4094	0.0476	0.4751	0.6006
MGST1.hg38.mm10.copy0|chr11:17100000-17200000|cB	-0.8855	-1.1584	-1.5366	-1.2331	-1.2483	-1.2722	-1.1176
MIR4442.hg38.copy0|chr2:182400000-182500000|cE50E90AtoB	0.0705	-0.9631	-0.8161	-0.4228	-0.7558	-0.622	-0.718
YTHDF3.hg38.mm10.copy0|chr8:61200000-61300000|cB	-0.5358	-0.8325	-1.0454	-0.9561	-1.037	-0.9748	-1.078
ZFP932.mm10.copy7|chr19:12100000-12200000|cE50E90AtoB,cP04MBtoA,c45Y20YAtoB	0.2776	-0.4305	-0.1876	-0.0647	0.1162	0.2419	-0.3323
GCSHP3.hg38.copy0|chr20:65700000-65800000|cE50E90AtoB	0.1376	-0.3588	-1.038	-0.4012	-0.7976	-0.6458	-0.8424
AI987944.mm10.copy5|chr19:12100000-12200000|cE50E90AtoB,cP04MBtoA,c45Y20YAtoB	0.2776	-0.4305	-0.1876	-0.0647	0.1162	0.2419	-0.3323
MPHOSPH6.hg38.mm10.copy1|chr20:66800000-66900000|cB	-0.7483	-1.0052	-1.5534	-1.168	-1.277	-1.2627	-1.1715
STIM2.hg38.mm10.copy0|chr5:26400000-26500000|cA	1.1869	1.05	1.0844	1.1284	1.1052	1.1712	1.1407
RPS6KB1.hg38.mm10.copy0|chr16:53400000-53500000|cB	-0.2298	-0.3706	-0.4708	-0.3657	-0.3644	-0.3575	-0.3328
PPIAL4D.hg38.copy0|chr3:63900000-64000000|cA	1.322	1.1784	1.0573	0.9495	1.0167	1.072	0.7244
ZNF625.hg38.copy0|chr19:12100000-12200000|cE50E90AtoB,cP04MBtoA,c45Y20YAtoB	0.2776	-0.4305	-0.1876	-0.0647	0.1162	0.2419	-0.3323
SOX9.hg38.mm10.copy0|chr16:65600000-65700000|cB	-1.1633	-1.3562	-1.482	-1.2823	-1.4977	-1.5856	-1.4379
HMGN3.hg38.mm10.copy0|chr4:77400000-77500000|cE50E90AtoB,cE120P0BtoA,c45Y20YAtoB	0.1467	-0.4119	-0.3935	0.0298	0.0381	0.0886	-0.3782
WDYHV1.hg38.mm10.copy0|chr8:122600000-122700000|cE90E120AtoB,cE120P0BtoA	1.1024	0.2945	-0.2846	0.8286	0.5271	0.2019	0.1429
LEPROTL1.hg38.mm10.copy0|chr8:29900000-30000000|cA	1.5074	1.4033	1.2081	1.3299	1.4523	1.4867	1.4975
HLA-F-AS1.hg38.copy7|chr6:101200000-101300000|cB	-0.8567	-1.215	-1.1704	-1.1399	-1.1685	-1.1968	-1.0975
RBM12B2.mm10.copy0|chr8:92200000-92300000|cE90E120AtoB	0.7577	0.1328	-0.4375	-0.025	-0.4809	-0.1524	-0.3317
ZFP518B.mm10.copy0|chr5:9800000-9900000|cA	1.125	1.0598	1.0229	1.0451	1.0972	1.0846	1.0342
SEPHS1.hg38.mm10.copy1|chr9:13400000-13500000|cA	1.2837	1.2035	0.7272	1.2555	0.3802	0.3573	0.4266
RND3.hg38.mm10.copy0|chr12:36900000-37000000|cE90E120AtoB	0.8091	0.2727	-0.7471	-0.3291	-0.9931	-0.7796	-0.8397
IDNK.hg38.mm10.copy0|chr15:99900000-100000000|cE50E90AtoB	0.9969	-0.0556	-0.1576	-0.1487	-0.3456	-0.1924	-0.2101
RAD54B.hg38.mm10.copy0|chr8:92900000-93000000|cE50E90AtoB,cE120P0BtoA,cP04MAtoB	1.0216	-0.2053	-0.5931	0.0804	-0.362	-0.1475	-0.1793
CASC10.hg38.copy0|chr9:21600000-21700000|cE50E90AtoB,cE90E120BtoA,cP04MAtoB,c4M45YBtoA	0.7875	-0.0845	0.3679	0.6498	-0.0699	0.0562	0.1416
UBE2NL.hg38.copy1|chr11:93100000-93200000|cE50E90AtoB,cE120P0BtoA,cP04MAtoB	0.6151	-0.2706	-0.399	0.4056	-0.0564	-0.3241	-0.3041
GM14322.mm10.copy0|chr19:12100000-12200000|cE50E90AtoB,cP04MBtoA,c45Y20YAtoB	0.2776	-0.4305	-0.1876	-0.0647	0.1162	0.2419	-0.3323
ASTE1.hg38.mm10.copy0|chr2:170900000-171000000|cB	-0.2201	-0.8413	-0.7095	-0.5409	-0.3797	-0.4069	-0.4349
ZCCHC3.hg38.mm10.copy0|chr10:33000000-33100000|cE120P0AtoB	0.4352	0.3692	0.2284	-0.4073	-0.4373	-0.3267	-0.4386
RSU1.hg38.mm10.copy0|chr9:16600000-16700000|cB	-0.0678	-0.3568	-0.4594	-0.783	-1.3075	-1.1313	-0.949
GM4737.mm10.copy0|chr10:29800000-29900000|cA	1.0412	0.9803	1.0309	0.9956	0.7326	0.7703	0.7627
BNIP2.hg38.mm10.copy0|chr7:36200000-36300000|cA	0.7541	0.0814	0.1241	0.642	0.3514	0.4155	0.3512
ZNF584.hg38.copy0|chr19:50900000-51000000|cE90E120AtoB	0.2802	0.2362	-0.1024	-0.4974	-0.8833	-0.968	-0.2102
ZNF225.hg38.copy0|chr19:39300000-39400000|cB	-0.8554	-1.1397	-0.9399	-1.1179	-0.8888	-0.9554	-1.0285
GABARAP.hg38.mm10.copy1|chr13:21000000-21100000|cE90E120AtoB	0.329	0.079	-0.4197	-1.0372	-0.6035	-0.4062	-0.3822
GMPS.hg38.mm10.copy0|chr2:142900000-143000000|cB	-0.2962	-1.0052	-0.9907	-0.3982	-0.7074	-0.6448	-0.6961
EOMES.hg38.mm10.copy0|chr2:184400000-184500000|cB	-0.4915	-0.9458	-1.1568	-0.9558	-1.2522	-1.1307	-1.064
RPLP1.hg38.mm10.copy1|chr10:7800000-7900000|cB	-0.8734	-0.9795	-1.3254	-1.2137	-1.1299	-1.1241	-1.1052
PLRG1.hg38.mm10.copy0|chr5:154400000-154500000|cB	-1.0241	-1.1691	-1.0808	-1.1087	-1.0829	-1.0482	-1.0258
TES.hg38.mm10.copy0|chr3:141800000-141900000|cB	-0.9529	-1.0592	-1.1396	-1.0348	-1.2058	-1.0669	-1.1428
CNEP1R1.hg38.mm10.copy0|chr20:33900000-34000000|cE90E120AtoB,cE120P0BtoA,cP04MAtoB	0.4231	0.0482	-0.0365	0.0828	-0.6853	-0.6195	-0.88
SSB.hg38.mm10.copy0|chr12:56700000-56800000|cA	1.0304	0.4846	0.6113	0.7439	0.6147	0.4203	0.3163
FAM136A.hg38.mm10.copy1|chr13:30200000-30300000|cE120P0AtoB,c4M45YBtoA	0.891	0.6313	0.6277	-0.0395	-0.0814	0.0933	0.3108
SYNE2.hg38.mm10.copy0|chr7:125900000-126000000|cA	1.0898	0.7723	0.7253	0.6173	0.0535	0.2348	0.2077
SOX12.hg38.mm10.copy0|chr10:33000000-33100000|cE120P0AtoB	0.4352	0.3692	0.2284	-0.4073	-0.4373	-0.3267	-0.4386
CREB5.hg38.mm10.copy0|chr3:79700000-79800000|c45Y20YAtoB	1.0138	0.6117	0.2031	0.3335	0.1247	0.2216	-0.1239
ZNF780A.hg38.copy0|chr19:35800000-35900000|cE50E90AtoB,cP04MBtoA,c45Y20YAtoB	0.4186	-0.471	-0.1893	-0.2882	0.2604	0.2906	-0.1567
EXT1.hg38.mm10.copy0|chr8:117200000-117300000|cE50E90AtoB,cE120P0BtoA,cP04MAtoB	0.4196	-0.095	-0.5069	0.0108	-0.1425	-0.3094	-0.4613
CADM1.hg38.mm10.copy0|chr14:108000000-108100000|cA	1.1931	1.1174	1.1575	1.0715	1.047	0.9786	0.9834
NDST4.hg38.mm10.copy0|chr5:114200000-114300000|cB	-1.0096	-1.0335	-1.0266	-1.0777	-1.1241	-1.0806	-1.144
COPB2.hg38.mm10.copy0|chr2:162500000-162600000|cE90E120AtoB,cE120P0BtoA,cP04MAtoB,c4M45YBtoA,c45Y20YAtoB	1.0012	0.1729	-0.5831	0.2652	-0.3748	0.0259	-0.0531
EI24.hg38.mm10.copy0|chr14:118300000-118400000|cA	1.0708	0.9696	1.0249	0.702	0.8918	0.9544	0.8837
EPC2.hg38.mm10.copy0|chr12:35300000-35400000|cE50E90AtoB,cE90E120BtoA,cE120P0AtoB	0.3439	-0.301	0.0323	-0.0027	-0.0382	-0.3303	-0.6468
URB2.hg38.mm10.copy0|chr1:205700000-205800000|cA	0.9322	0.8236	0.6709	0.8143	0.456	0.5724	0.4882
GLCE.hg38.mm10.copy0|chr7:46100000-46200000|cA	1.2464	1.1498	0.9742	1.1688	1.1062	1.1319	1.1507
KIF4B.hg38.copy0|chr6:153100000-153200000|cE90E120AtoB,c4M45YBtoA	0.727	0.2813	-0.5774	-0.6151	-0.1072	0.1684	0.188
RPL21.hg38.mm10.copy5|chr7:118700000-118800000|cE50E90AtoB	0.1066	-0.1161	-0.8623	-0.9167	-1.2196	-1.0325	-0.9035
PCIF1.hg38.mm10.copy0|chr10:18500000-18600000|cA	0.8651	0.8617	0.8545	0.643	0.4706	0.4734	0.4888
MIR7-2.hg38.mm10.copy1|chr15:100300000-100400000|cE90E120AtoB,cE120P0BtoA,cP04MAtoB,c4M45YBtoA	1.1048	0.0819	-0.0463	0.1094	-0.0669	0.0708	0.0644
LOC101929057.hg38.copy0|chr4:87700000-87800000|cA	0.9075	0.259	0.8261	0.7457	0.5446	0.5766	0.2982
D130040H23RIK.mm10.copy5|chr19:12100000-12200000|cE50E90AtoB,cP04MBtoA,c45Y20YAtoB	0.2776	-0.4305	-0.1876	-0.0647	0.1162	0.2419	-0.3323
SIPA1L2.hg38.mm10.copy0|chr1:208500000-208600000|cA	1.0547	0.5412	0.5637	0.6783	0.1719	0.4926	0.2463
TIGD4.hg38.mm10.copy0|chr5:152600000-152700000|cB	-0.2042	-0.444	-0.6273	-0.5698	-0.5113	-0.6738	-0.6172
JPH1.hg38.mm10.copy0|chr8:72400000-72500000|cB	-0.6265	-1.1768	-1.1977	-1.0357	-1.023	-0.857	-0.9544
LOC105371814.hg38.copy1|chr16:40600000-40700000|cA	0.4151	0.3148	0.349	0.1016	0.1661	0.3844	0.0187
PALMD.hg38.mm10.copy0|chr1:100500000-100600000|cB	-0.7917	-0.8504	-0.8467	-0.7931	-0.8694	-0.9879	-0.9767
RALY.hg38.mm10.copy0|chr10:30000000-30100000|cA	1.026	0.9774	0.9975	0.9991	0.6493	0.7468	0.7086
EIF3H.hg38.mm10.copy0|chr8:115800000-115900000|cB	-0.6412	-1.0146	-0.895	-0.8154	-0.9863	-0.8383	-0.922
ZNF45.hg38.copy0|chr19:39200000-39300000|cB	-0.8777	-1.1685	-1.0156	-1.1472	-0.9035	-0.9773	-1.0744
TFAP2C.hg38.mm10.copy0|chr10:7700000-7800000|cB	-0.803	-1.0023	-1.3372	-1.2029	-1.1139	-1.1313	-1.0737
EIF4B.hg38.mm10.copy1|chr11:26900000-27000000|cE50E90AtoB	0.0008	-0.9535	-1.1576	-0.2219	-0.3708	-0.1914	-0.1467
IRF2BP2.hg38.mm10.copy0|chr1:210800000-210900000|cA	1.0933	0.7307	0.7676	1.0109	0.9651	1.0372	0.9692
GM14305.mm10.copy0|chr19:12100000-12200000|cE50E90AtoB,cP04MBtoA,c45Y20YAtoB	0.2776	-0.4305	-0.1876	-0.0647	0.1162	0.2419	-0.3323
TMEM68.hg38.mm10.copy0|chr8:53700000-53800000|cB	-0.2381	-0.5653	-0.6599	-0.4108	-0.6367	-0.4763	-0.7584
XRCC5.hg38.mm10.copy0|chr12:98100000-98200000|cE50E90AtoB,cE120P0BtoA	0.4677	-0.01	-0.0701	0.1014	0.3266	0.2549	0.033
ZFP958.mm10.copy5|chr19:12100000-12200000|cE50E90AtoB,cP04MBtoA,c45Y20YAtoB	0.2776	-0.4305	-0.1876	-0.0647	0.1162	0.2419	-0.3323
ZNF702P.hg38.copy0|chr19:48000000-48100000|cE90E120AtoB	0.2516	0.2048	-0.3782	-0.8325	-1.4557	-1.4188	-0.7325
GM14440.mm10.copy7|chr19:12100000-12200000|cE50E90AtoB,cP04MBtoA,c45Y20YAtoB	0.2776	-0.4305	-0.1876	-0.0647	0.1162	0.2419	-0.3323
RPS15A-PS4.mm10.copy1|chr11:26000000-26100000|cB	-0.0914	-1.0698	-1.2544	-0.637	-0.8722	-0.6333	-0.5281
PLEKHA8.hg38.mm10.copy0|chr3:78100000-78200000|cA	1.0319	0.731	0.423	0.5255	0.5239	0.6567	0.2674
ETAA1.hg38.mm10.copy0|chr13:68400000-68500000|cB	-0.2397	-0.8262	-1.1321	-0.7287	-0.8321	-0.5016	-0.5933
RP9.hg38.mm10.copy1|chr13:20200000-20300000|cA	0.9963	0.479	0.2446	0.8913	0.9794	0.8972	0.7492
ZNF160.hg38.copy0|chr19:48300000-48400000|cB	-0.3836	-0.3971	-0.7773	-1.3846	-1.7568	-1.712	-1.0942
SMC4.hg38.mm10.copy0|chr2:134300000-134400000|cB	-0.0023	-0.0624	-0.0774	-0.189	-0.2769	-0.2772	-0.147
MFSD4B5.mm10.copy0|chr4:156600000-156700000|cA	1.2175	0.8184	0.9282	1.1879	1.1269	1.0135	0.9917
CBX8.hg38.mm10.copy0|chr16:73600000-73700000|cA	1.1237	1.0355	0.8177	0.8571	0.6795	0.6624	0.4884
KDELC2.hg38.mm10.copy0|chr14:101400000-101500000|cE50E90AtoB	0.2929	-0.4299	-0.3245	-0.228	-0.3584	-0.1333	-0.2778
HIST1H2BJ.hg38.mm10.copy0|chr4:27500000-27600000|cE120P0AtoB,cP04MBtoA	0.6397	0.466	0.3575	-0.2101	0.0946	0.5742	0.3823
LOC389765.hg38.copy0|chr15:100200000-100300000|cE90E120AtoB,cE120P0BtoA,cP04MAtoB,c4M45YBtoA	1.0867	0.0362	-0.078	0.0522	-0.1374	0.0678	0.0262
NUDT21.hg38.mm10.copy0|chr20:40500000-40600000|c45Y20YAtoB	0.8068	0.5972	0.423	0.6522	0.1308	0.2366	-0.1868
ST18.hg38.mm10.copy0|chr8:49300000-49400000|cB	-0.2183	-0.4774	-0.7325	-1.1017	-0.6412	-0.9939	-0.8906
TIMM50.hg38.mm10.copy0|chr19:35200000-35300000|cE50E90AtoB,cP04MBtoA,c45Y20YAtoB	0.578	-0.4618	-0.1988	-0.34	0.5056	0.4166	-0.0826
LDHB.hg38.mm10.copy2|chr11:65600000-65700000|cE50E90AtoB,cE90E120BtoA,cE120P0AtoB	0.4694	-0.4368	0.0764	-0.9215	-0.7855	-0.7127	-0.7402
EIF4A3.hg38.mm10.copy0|chr16:73900000-74000000|cA	1.1439	1.1339	0.9854	1.0085	0.9427	0.9245	0.909
ZFP618.mm10.copy0|chr15:25300000-25400000|cE90E120AtoB,cE120P0BtoA	0.7208	0.203	-0.1742	0.5127	0.2351	0.3625	0.3393
FEZF2.hg38.mm10.copy0|chr2:79600000-79700000|c45Y20YAtoB	0.9328	0.9204	0.6388	0.3508	0.2789	0.191	-0.3101
ZNF845.hg38.copy0|chr19:48600000-48700000|cB	-0.4706	-0.4719	-0.7769	-1.4163	-1.7347	-1.6674	-1.0951
CREB1.hg38.mm10.copy0|chr12:89200000-89300000|cA	1.0024	0.675	0.659	0.6226	0.6613	0.5929	0.2457
FZD7.hg38.mm10.copy0|chr12:83500000-83600000|cA	1.3169	1.2326	0.9675	1.0049	0.8402	0.8242	0.6594
IGFBP2.hg38.mm10.copy0|chr12:98700000-98800000|cA	1.1634	0.8475	0.6624	1.0348	0.8882	0.8824	0.703
PROKR2.hg38.mm10.copy0|chr10:38100000-38200000|cB	-1.1038	-1.2544	-1.3251	-1.282	-1.1522	-1.1367	-1.1609
NRF1.hg38.mm10.copy0|chr3:155600000-155700000|cA	1.2553	0.8397	0.7203	1.0133	1.1202	1.1846	0.946
GAS1.hg38.mm10.copy0|chr15:103100000-103200000|cP04MAtoB,c4M45YBtoA	1.1528	0.5668	0.4058	0.3894	-0.0748	0.1176	0.2532
HNRNPUL1.hg38.mm10.copy0|chr19:37000000-37100000|cE50E90AtoB	0.0954	-0.4178	-0.5718	-0.5591	-0.2345	-0.0378	-0.3759
SMCO4.hg38.mm10.copy0|chr14:86100000-86200000|cB	-0.599	-0.9068	-0.9286	-0.7651	-1.0495	-0.9427	-0.9704
THSD4.hg38.mm10.copy0|chr7:48500000-48600000|cA	1.2072	1.0926	0.9755	1.0557	0.7267	0.7312	0.6729
TXNDC5.hg38.mm10.copy0|chr4:7900000-8000000|cE50E90AtoB	0.2797	-0.0277	-0.5528	-0.2323	-0.2459	-0.2362	-0.2648
PCNA.hg38.mm10.copy0|chr10:38000000-38100000|cB	-0.9752	-1.2039	-1.1994	-1.1843	-1.0879	-1.0529	-1.0966
EFCAB8.mm10.copy0|chr10:31100000-31200000|cA	0.9743	0.9711	0.8736	0.788	0.2105	0.3325	0.3286
ZFP97.mm10.copy0|chr19:12100000-12200000|cE50E90AtoB,cP04MBtoA,c45Y20YAtoB	0.2776	-0.4305	-0.1876	-0.0647	0.1162	0.2419	-0.3323
FKBP14.hg38.mm10.copy0|chr3:78100000-78200000|cA	1.0319	0.731	0.423	0.5255	0.5239	0.6567	0.2674
DYRK1B.hg38.mm10.copy0|chr19:35500000-35600000|cE50E90AtoB	0.0251	-0.94	-0.8272	-0.9757	-0.2263	-0.1701	-0.7294
ZFP873.mm10.copy0|chr19:12100000-12200000|cE50E90AtoB,cP04MBtoA,c45Y20YAtoB	0.2776	-0.4305	-0.1876	-0.0647	0.1162	0.2419	-0.3323
ZFP931.mm10.copy0|chr19:12100000-12200000|cE50E90AtoB,cP04MBtoA,c45Y20YAtoB	0.2776	-0.4305	-0.1876	-0.0647	0.1162	0.2419	-0.3323
DHFR.hg38.mm10.copy2|chr13:68500000-68600000|cB	-0.2142	-0.8303	-1.1273	-0.7124	-0.849	-0.497	-0.6483
PRDM4.hg38.mm10.copy0|chr11:107600000-107700000|cA	1.3933	1.3738	1.0872	1.2672	1.2606	1.334	1.3574
SMG7.hg38.mm10.copy0|chr1:183800000-183900000|cE50E90AtoB,cE90E120BtoA	0.6825	-0.0928	0.3327	0.6386	0.392	0.428	0.3838
ATAD2.hg38.mm10.copy0|chr8:122600000-122700000|cE90E120AtoB,cE120P0BtoA	1.1024	0.2945	-0.2846	0.8286	0.5271	0.2019	0.1429
ZFP119A.mm10.copy0|chr19:12100000-12200000|cE50E90AtoB,cP04MBtoA,c45Y20YAtoB	0.2776	-0.4305	-0.1876	-0.0647	0.1162	0.2419	-0.3323
LOC730202.hg38.copy0|chr7:158700000-158800000|cA	1.2148	1.1764	0.6285	0.3283	0.2743	0.3899	0.2422
ATF7IP.hg38.mm10.copy0|chr11:15000000-15100000|cE50E90AtoB	0.106	-0.5019	-0.547	-0.1842	-0.4	-0.4089	-0.4198
CDCA7L.hg38.mm10.copy0|chr3:86200000-86300000|cB	-0.3398	-0.8588	-0.9509	-0.7157	-0.758	-0.7821	-0.921
HILPDA.hg38.mm10.copy0|chr3:154600000-154700000|cA	0.9897	0.4692	0.1805	0.6779	0.7297	0.7825	0.4753
FBL.hg38.mm10.copy0|chr19:35600000-35700000|cE50E90AtoB	0.1819	-0.8312	-0.6825	-0.7758	-0.1087	-0.0184	-0.6123
ZFP869.mm10.copy0|chr19:12100000-12200000|cE50E90AtoB,cP04MBtoA,c45Y20YAtoB	0.2776	-0.4305	-0.1876	-0.0647	0.1162	0.2419	-0.3323
RNASEH2C.hg38.mm10.copy1|chr1:186700000-186800000|cA	0.7691	0.4758	0.6979	0.6628	0.3649	0.4919	0.2108
ZNF137P.hg38.copy0|chr19:48000000-48100000|cE90E120AtoB	0.2516	0.2048	-0.3782	-0.8325	-1.4557	-1.4188	-0.7325
MASTL.hg38.mm10.copy0|chr9:27200000-27300000|cP04MAtoB,c4M45YBtoA	0.6217	0.2706	0.5567	0.5153	-0.0567	0.0562	0.1566
NFIB.hg38.mm10.copy0|chr15:69900000-70000000|cE50E90AtoB,cE120P0BtoA,cP04MAtoB	0.3805	-0.3813	-0.3345	0.2173	-0.0869	-0.2194	-0.5567
GM4832.mm10.copy3|chr6:169200000-169300000|cE120P0AtoB	0.7816	0.6722	0.3083	-0.8892	-0.7868	-0.632	-0.4534
ZIC4.hg38.mm10.copy0|chr2:154300000-154400000|cB	-0.2942	-0.3887	-0.4751	-0.4404	-0.7893	-0.6825	-0.4929
GTF2A2.hg38.mm10.copy0|chr7:36200000-36300000|cA	0.7541	0.0814	0.1241	0.642	0.3514	0.4155	0.3512
HIST1H2BK.hg38.mm10.copy0|chr4:27500000-27600000|cE120P0AtoB,cP04MBtoA	0.6397	0.466	0.3575	-0.2101	0.0946	0.5742	0.3823
INO80D.hg38.mm10.copy0|chr12:87800000-87900000|cA	1.2927	1.0678	0.7187	0.8298	0.6704	0.7205	0.516
RPF2.hg38.mm10.copy0|chr4:156900000-157000000|cA	1.2143	0.7197	0.9163	0.8322	1.1885	1.0847	1.1811
TRIM24.hg38.mm10.copy0|chr3:164800000-164900000|cE50E90AtoB	0.4333	-0.4357	-0.267	-0.4087	-0.3083	-0.3962	-0.5743
SVIL-AS1.hg38.copy1|chr9:29600000-29700000|cP04MAtoB,c45Y20YBtoA	1.0607	0.4576	0.8583	1.0079	-0.4018	-0.044	0.042
C3ORF14.hg38.copy0|chr2:79700000-79800000|c45Y20YAtoB	0.9968	0.9238	0.7297	0.6047	0.4195	0.2971	-0.2126
MYC.hg38.mm10.copy0|chr8:127100000-127200000|cE90E120AtoB,cE120P0BtoA,cP04MAtoB	1.1868	0.8131	-0.0014	0.8702	-0.1172	-0.0065	-0.223
BLOC1S5-TXNDC5.hg38.copy0|chr4:7900000-8000000|cE50E90AtoB	0.2797	-0.0277	-0.5528	-0.2323	-0.2459	-0.2362	-0.2648
SUZ12P1.hg38.copy0|chr16:26100000-26200000|cE50E90AtoB,c4M45YBtoA,c45Y20YAtoB	0.1526	-0.3373	-0.2504	-0.2209	-0.109	0.0173	-0.1078
ZFP644.mm10.copy0|chr1:91200000-91300000|cB	-0.7574	-1.0383	-0.9726	-0.9844	-0.7743	-0.8686	-0.7799
DTL.hg38.mm10.copy0|chr1:154400000-154500000|cE50E90AtoB,cE120P0BtoA,cP04MAtoB	0.5941	-0.1246	-0.3356	0.1395	-0.3101	-0.1196	-0.1655
LMO3.hg38.mm10.copy0|chr11:17200000-17300000|cB	-0.9089	-1.1469	-1.5374	-1.224	-1.2495	-1.27	-1.1071
COL1A2.hg38.mm10.copy0|chr3:119700000-119800000|cB	-0.5783	-0.7166	-0.6747	-0.6877	-0.8127	-0.7362	-0.7475
RPS17.hg38.mm10.copy3|chr16:26800000-26900000|cB	-0.2904	-0.7651	-0.9626	-0.9901	-0.6618	-0.7265	-0.7919
GM13212.mm10.copy0|chr19:47300000-47400000|cE120P0AtoB	0.7811	0.7782	0.4692	-0.4942	-1.0806	-1.0752	-0.4658
TRIM13.hg38.mm10.copy0|chr17:29300000-29400000|cA	1.2741	1.1839	1.1132	1.0899	1.0493	1.0276	1.0272
NCOA3.hg38.mm10.copy0|chr10:16900000-17000000|cA	0.9119	0.7894	0.7231	0.7837	0.2626	0.2223	0.2097
NCOA2.hg38.mm10.copy0|chr8:68400000-68500000|cE50E90AtoB,cE120P0BtoA,c45Y20YAtoB	0.4513	-0.4215	-0.5556	0.2039	0.0908	0.0728	-0.3733
PPP4R1L-PS.mm10.copy0|chr10:6000000-6100000|cE50E90AtoB	0.249	-0.0658	-0.6694	-0.4606	-0.7696	-0.7889	-0.8566
BCL10.hg38.mm10.copy0|chr1:85500000-85600000|cB	-0.7677	-1.1487	-1.0793	-0.8397	-0.9092	-0.8802	-0.8797
GM13315.mm10.copy1|chr12:36300000-36400000|cE90E120AtoB	0.7173	0.062	-0.85	-0.6007	-1.0492	-0.9517	-0.9416
DBR1.hg38.mm10.copy0|chr2:163700000-163800000|cE90E120AtoB,cE120P0BtoA	0.8187	0.3109	-0.2521	0.2713	0.1848	0.494	0.1518
CAND1.hg38.mm10.copy1|chr11:66000000-66100000|cE50E90AtoB,cE90E120BtoA,cE120P0AtoB	0.3593	-0.4771	0.0021	-0.3655	-0.5974	-0.5095	-0.5466
SNF8.hg38.mm10.copy0|chr16:40600000-40700000|cA	0.4151	0.3148	0.349	0.1016	0.1661	0.3844	0.0187
LEF1.hg38.mm10.copy0|chr5:107000000-107100000|cB	-0.5405	-0.9272	-0.9991	-0.8025	-0.8867	-0.7883	-0.7208
PDCL3P4.hg38.copy0|chr3:62100000-62200000|cB	-0.6939	-0.8632	-0.7245	-0.9087	-1.0693	-1.0309	-1.0006
2210016F16RIK.mm10.copy0|chr15:100200000-100300000|cE90E120AtoB,cE120P0BtoA,cP04MAtoB,c4M45YBtoA	1.0867	0.0362	-0.078	0.0522	-0.1374	0.0678	0.0262
DACH1.hg38.mm10.copy0|chr17:52700000-52800000|cE50E90AtoB	0.098	-0.5519	-1.0443	-0.9982	-1.2959	-1.1958	-1.2359
PPP4R2.hg38.mm10.copy0|chr2:68800000-68900000|c4M45YAtoB	0.7038	0.575	0.2711	0.2859	0.4903	-0.0727	-0.1679
ZFP791.mm10.copy0|chr19:12100000-12200000|cE50E90AtoB,cP04MBtoA,c45Y20YAtoB	0.2776	-0.4305	-0.1876	-0.0647	0.1162	0.2419	-0.3323
ZNF235.hg38.copy0|chr19:39500000-39600000|cB	-0.922	-1.1499	-1.0042	-1.2217	-0.9947	-1.0355	-1.0749
GM6578.mm10.copy0|chr3:65700000-65800000|cE50E90AtoB	0.3254	-0.2077	-0.3717	-0.5766	-0.4607	-0.264	-0.6397
ZNF491.hg38.copy0|chr19:12100000-12200000|cE50E90AtoB,cP04MBtoA,c45Y20YAtoB	0.2776	-0.4305	-0.1876	-0.0647	0.1162	0.2419	-0.3323
FZD1.hg38.mm10.copy0|chr3:102600000-102700000|cB	-0.1881	-0.4553	-0.4978	-0.3477	-0.5231	-0.4013	-0.4121
PPIL3.hg38.mm10.copy0|chr12:82300000-82400000|cA	1.0188	0.943	0.8085	0.5064	0.9043	0.7693	0.7112
ZFP850.mm10.copy0|chr19:35800000-35900000|cE50E90AtoB,cP04MBtoA,c45Y20YAtoB	0.4186	-0.471	-0.1893	-0.2882	0.2604	0.2906	-0.1567
FZD5.hg38.mm10.copy0|chr12:89500000-89600000|cA	0.8997	0.5356	0.558	0.6102	0.7742	0.5137	0.2889
HNRNPA1L2.hg38.copy2|chr11:65600000-65700000|cE50E90AtoB,cE90E120BtoA,cE120P0AtoB	0.4694	-0.4368	0.0764	-0.9215	-0.7855	-0.7127	-0.7402
VIM.hg38.mm10.copy0|chr9:17300000-17400000|cE50E90AtoB	0.3204	-0.5017	-0.2354	-0.2522	-1.1366	-0.8481	-0.6201
SYT14.hg38.mm10.copy0|chr1:156300000-156400000|cE90E120AtoB	0.5576	0.2761	-0.3074	-0.5464	-0.628	-0.2751	-0.1991
RCN1.hg38.mm10.copy1|chr14:33800000-33900000|cB	-0.4494	-0.7028	-1.1278	-0.9985	-1.123	-1.1149	-0.9983
PPIAP30.hg38.copy0|chr3:63900000-64000000|cA	1.322	1.1784	1.0573	0.9495	1.0167	1.072	0.7244
POFUT1.hg38.mm10.copy0|chr10:31800000-31900000|cA	1.0597	1.001	0.9563	0.8372	0.4995	0.6072	0.4941
HSPE1.hg38.mm10.copy5|chr9:30300000-30400000|cP04MAtoB	0.8961	0.2675	0.8313	0.7945	-0.3852	-0.1788	-0.0293
IGF2BP3.hg38.mm10.copy0|chr3:84700000-84800000|cE50E90AtoB	0.5376	-0.1316	-0.3198	-0.2289	-0.4773	-0.3571	-0.6139
TBPL1.hg38.mm10.copy0|chr4:133400000-133500000|cE50E90AtoB,cP04MBtoA	0.291	-0.63	-0.7906	-0.1438	0.0998	0.1513	0.238
ENPP1.hg38.mm10.copy0|chr4:135500000-135600000|cB	-0.0963	-1.2368	-1.2396	-0.5028	-0.4294	-0.408	-0.1333
ZFP626.mm10.copy0|chr19:35800000-35900000|cE50E90AtoB,cP04MBtoA,c45Y20YAtoB	0.4186	-0.471	-0.1893	-0.2882	0.2604	0.2906	-0.1567
GCNT2.hg38.mm10.copy0|chr4:10800000-10900000|cE50E90AtoB	0.2032	-0.2728	-0.5518	-0.1059	-0.2279	-0.1605	-0.3332
PLIN2.hg38.mm10.copy0|chr15:65200000-65300000|cB	-0.6937	-0.8891	-0.7948	-0.8057	-1.0357	-1.0255	-1.024
ZFP709.mm10.copy0|chr19:12100000-12200000|cE50E90AtoB,cP04MBtoA,c45Y20YAtoB	0.2776	-0.4305	-0.1876	-0.0647	0.1162	0.2419	-0.3323
TOPBP1.hg38.mm10.copy0|chr2:168300000-168400000|cA	1.2897	0.4161	0.3369	1.1348	0.6249	0.5993	0.4179
RALGAPA2.hg38.mm10.copy0|chr10:53500000-53600000|cB	-0.8609	-0.9317	-0.9514	-0.8985	-0.9875	-0.9936	-0.973
ZFP952.mm10.copy1|chr19:12100000-12200000|cE50E90AtoB,cP04MBtoA,c45Y20YAtoB	0.2776	-0.4305	-0.1876	-0.0647	0.1162	0.2419	-0.3323
MDM1.hg38.mm10.copy0|chr11:67100000-67200000|cE50E90AtoB,cE90E120BtoA,cP04MAtoB	0.4827	-0.3471	0.0872	0.3638	-0.3826	-0.1825	-0.3168
TP53INP1.hg38.copy0|chr8:93400000-93500000|cE90E120AtoB,cE120P0BtoA	1.0178	0.238	-0.1892	0.6461	0.066	0.2233	0.0395
RPL34-PS1.mm10.copy0|chr5:107500000-107600000|cB	-0.6517	-0.9511	-0.9878	-0.8737	-0.9264	-0.8513	-0.855
ZNF818P.hg38.copy0|chr19:48500000-48600000|cB	-0.4392	-0.4749	-0.7774	-1.3968	-1.7186	-1.6615	-1.0755
ZFP40.mm10.copy2|chr19:47300000-47400000|cE120P0AtoB	0.7811	0.7782	0.4692	-0.4942	-1.0806	-1.0752	-0.4658
ZNF644.hg38.copy0|chr1:91200000-91300000|cB	-0.7574	-1.0383	-0.9726	-0.9844	-0.7743	-0.8686	-0.7799
MFSD4B4.mm10.copy0|chr4:156600000-156700000|cA	1.2175	0.8184	0.9282	1.1879	1.1269	1.0135	0.9917
ZFP64.hg38.mm10.copy0|chr10:12300000-12400000|cB	-0.5014	-0.5213	-1.0972	-1.2288	-1.2387	-1.2407	-1.2328
WDHD1.hg38.mm10.copy0|chr7:116900000-117000000|cA	0.8291	0.3635	0.2442	0.8054	0.0799	0.4912	0.2796
DIS3.hg38.mm10.copy0|chr17:53800000-53900000|cB	-0.6517	-0.9778	-1.0394	-0.9477	-1.1218	-0.9921	-1.0133
ZFP120.mm10.copy7|chr19:12100000-12200000|cE50E90AtoB,cP04MBtoA,c45Y20YAtoB	0.2776	-0.4305	-0.1876	-0.0647	0.1162	0.2419	-0.3323
GM14434.mm10.copy0|chr19:12100000-12200000|cE50E90AtoB,cP04MBtoA,c45Y20YAtoB	0.2776	-0.4305	-0.1876	-0.0647	0.1162	0.2419	-0.3323
STT3A.hg38.mm10.copy0|chr14:118300000-118400000|cA	1.0708	0.9696	1.0249	0.702	0.8918	0.9544	0.8837
AKR1B3.mm10.copy0|chr3:160500000-160600000|cE90E120AtoB,cP04MBtoA	0.7247	0.2613	-0.2874	-0.3168	0.1855	0.4207	0.1443
DKKL1.hg38.mm10.copy1|chr10:32700000-32800000|cE90E120AtoB	0.1495	0.038	-0.076	-0.8336	-0.7644	-0.7345	-0.7256
MEDAG.hg38.mm10.copy0|chr17:10400000-10500000|cA	1.3466	1.3353	1.2773	1.1887	1.1525	1.1257	1.1486
POMP.hg38.mm10.copy0|chr17:8100000-8200000|cA	1.1026	1.0804	0.9611	1.1017	1.0177	0.9394	0.8782
ZNF136.hg38.copy0|chr19:12100000-12200000|cE50E90AtoB,cP04MBtoA,c45Y20YAtoB	0.2776	-0.4305	-0.1876	-0.0647	0.1162	0.2419	-0.3323
COMMD2.hg38.mm10.copy0|chr2:136400000-136500000|cE50E90AtoB,cE120P0BtoA,cP04MAtoB,c4M45YBtoA	0.3527	-0.1623	-0.1039	0.2726	-0.0491	0.0126	0.1616
ASB7.hg38.mm10.copy0|chr7:79400000-79500000|cB	-0.422	-0.8705	-0.9184	-0.8324	-0.8001	-0.6018	-0.653
TEFM.hg38.mm10.copy0|chr16:24800000-24900000|cB	-0.2095	-0.5454	-0.4866	-0.4547	-0.3495	-0.3203	-0.4535
HNRNPA3.hg38.mm10.copy0|chr12:64200000-64300000|cE90E120AtoB,cP04MBtoA,c45Y20YAtoB	0.9123	0.358	-0.3231	-0.0896	0.1973	0.1929	-0.1188
FAT4.hg38.mm10.copy0|chr5:124700000-124800000|cB	-0.8043	-0.91	-0.9555	-0.8887	-0.9855	-1.0444	-0.9471
RPL29P2.hg38.copy3|chr8:117300000-117400000|cE50E90AtoB	0.273	-0.1783	-0.5729	-0.1811	-0.1941	-0.4464	-0.5389
RWDD4A.mm10.copy0|chr5:184000000-184100000|cE90E120AtoB	0.0078	0.0056	-0.2134	-0.135	-0.0874	-0.103	-0.0902
RPL19P12.hg38.copy4|chr2:168900000-169000000|cP04MAtoB	0.7585	0.261	0.1147	0.3726	-0.2837	-0.4463	-0.5098
HSDL1.hg38.mm10.copy0|chr20:68800000-68900000|cE90E120AtoB,cE120P0BtoA,c45Y20YAtoB	1.0096	0.4383	-0.1143	0.929	0.251	0.2079	-0.0996
GSS.hg38.mm10.copy0|chr10:29200000-29300000|cA	1.0463	0.9863	1.0385	1.0133	0.8375	0.9016	0.8787
ZFP946.mm10.copy2|chr19:47300000-47400000|cE120P0AtoB	0.7811	0.7782	0.4692	-0.4942	-1.0806	-1.0752	-0.4658
POLD2.hg38.mm10.copy0|chr3:64600000-64700000|cA	1.3096	1.1071	1.0355	0.9635	0.9668	1.098	0.7617
PTTG2.hg38.copy0|chr8:64900000-65000000|cE50E90AtoB,cP04MBtoA,c45Y20YAtoB	0.3438	-0.8515	-0.5015	-0.0242	0.2484	0.1265	-0.2904
FKBP9P1.hg38.copy0|chr3:75000000-75100000|cE50E90AtoB,cP04MBtoA,c45Y20YAtoB	0.2912	-0.1124	-0.2191	-0.083	0.0645	0.0792	-0.2198
H3F3C.hg38.copy1|chr1:157300000-157400000|cE90E120AtoB	0.6297	0.5843	-0.2227	-0.5999	-0.8001	-0.6358	-0.6197
DISP1.hg38.mm10.copy0|chr1:143300000-143400000|cB	-0.3159	-0.6494	-0.5457	-0.4071	-0.7894	-0.744	-0.7502
YME1L1.hg38.mm10.copy0|chr9:27100000-27200000|cA	0.7311	0.3568	0.6753	0.6793	0.1552	0.2166	0.2938
GM6607.mm10.copy1|chr12:35700000-35800000|cE50E90AtoB	0.2356	-0.3886	-0.3904	-0.3716	-0.7859	-0.8008	-1.0203
LYRM4.hg38.mm10.copy0|chr4:5300000-5400000|cA	1.1457	0.9841	0.5906	1.0591	1.0068	1.0417	0.8313
ZFP551.mm10.copy0|chr19:51600000-51700000|cE90E120AtoB	0.2768	0.1977	-0.0653	-0.5971	-1.0612	-1.282	-0.6027
HEBP2.hg38.mm10.copy0|chr4:128800000-128900000|cA	0.9537	0.4362	0.6156	0.886	0.4866	0.5164	0.3401
USP44.hg38.mm10.copy0|chr11:95300000-95400000|cE90E120AtoB,cE120P0BtoA,cP04MAtoB	1.0797	0.4051	-0.0274	0.5506	-0.1794	-0.0363	-0.067
CBX2.hg38.mm10.copy0|chr16:73600000-73700000|cA	1.1237	1.0355	0.8177	0.8571	0.6795	0.6624	0.4884
RPL29.hg38.mm10.copy1|chr11:29600000-29700000|cB	-0.6465	-0.9808	-1.2522	-1.1209	-1.1772	-1.1706	-0.9832
AW146154.mm10.copy5|chr19:12100000-12200000|cE50E90AtoB,cP04MBtoA,c45Y20YAtoB	0.2776	-0.4305	-0.1876	-0.0647	0.1162	0.2419	-0.3323
BCAS2.hg38.mm10.copy0|chr1:115600000-115700000|cA	0.5059	0.2455	0.3836	0.32	0.3496	0.4785	0.357
IQGAP2.hg38.mm10.copy0|chr6:73000000-73100000|cP04MAtoB,c45Y20YBtoA	1.2628	0.8335	0.6742	0.0839	-0.1947	-0.1424	0.1513
RYK.hg38.mm10.copy0|chr2:167800000-167900000|cA	1.429	0.6271	0.639	1.3652	0.7743	0.7306	0.6052
TANK.hg38.mm10.copy0|chr12:47800000-47900000|cB	-0.0228	-0.7276	-1.0259	-0.87	-0.8508	-0.7838	-0.8967
ZFP950.mm10.copy5|chr19:12100000-12200000|cE50E90AtoB,cP04MBtoA,c45Y20YAtoB	0.2776	-0.4305	-0.1876	-0.0647	0.1162	0.2419	-0.3323
SPC25.hg38.mm10.copy0|chr12:55800000-55900000|cE50E90AtoB	0.2093	-0.4699	-0.5549	-0.5777	-0.779	-0.7117	-0.8093
KIF27.hg38.mm10.copy0|chr15:99700000-99800000|cE50E90AtoB	0.9299	-0.1604	-0.2536	-0.3412	-0.6338	-0.5288	-0.4814
LOC105375304.hg38.copy0|chr3:81700000-81800000|c45Y20YAtoB	1.0588	0.6731	0.2844	0.2357	0.0009	0.2394	-0.1292
TRP53RKA.mm10.copy0|chr10:17700000-17800000|cP04MAtoB	0.8375	0.6003	0.6011	0.4415	-0.1148	-0.0429	-0.071
YAP1.hg38.mm10.copy0|chr14:95100000-95200000|cB	-0.6891	-1.0923	-1.162	-0.7002	-0.8887	-0.7272	-0.7833
HMGN1.hg38.mm10.copy0|chr4:77900000-78000000|cB	-0.0254	-0.3341	-0.5692	-0.3224	-0.4892	-0.292	-0.7862
METTL5.hg38.mm10.copy0|chr12:56700000-56800000|cA	1.0304	0.4846	0.6113	0.7439	0.6147	0.4203	0.3163
PAK4.hg38.mm10.copy0|chr19:34900000-35000000|cA	1.0607	0.424	0.694	0.6722	0.9477	0.9027	0.8513
ZFP160.mm10.copy0|chr19:48300000-48400000|cB	-0.3836	-0.3971	-0.7773	-1.3846	-1.7568	-1.712	-1.0942
CBLC.hg38.mm10.copy0|chr19:40100000-40200000|cE50E90AtoB	0.2086	-0.1287	-0.1754	-0.0087	-0.0332	-0.0516	-0.0678
RPL19.hg38.mm10.copy3|chr2:168900000-169000000|cP04MAtoB	0.7585	0.261	0.1147	0.3726	-0.2837	-0.4463	-0.5098
TCEA1.hg38.mm10.copy0|chr8:51900000-52000000|cB	-0.0669	-0.5255	-0.447	-0.1753	-0.4349	-0.2431	-0.4968
ZFP943.mm10.copy2|chr19:47300000-47400000|cE120P0AtoB	0.7811	0.7782	0.4692	-0.4942	-1.0806	-1.0752	-0.4658
PDCL3.hg38.mm10.copy0|chr8:125500000-125600000|cE90E120AtoB	0.5293	0.3272	-0.4575	-0.3096	-0.7711	-0.6602	-0.7402
COX7A2L.hg38.mm10.copy2|chr6:153100000-153200000|cE90E120AtoB,c4M45YBtoA	0.727	0.2813	-0.5774	-0.6151	-0.1072	0.1684	0.188
PSMD6.hg38.mm10.copy0|chr2:78000000-78100000|cA	1.2404	0.8891	0.8156	0.9692	1.0691	0.9022	0.4682
PPP2R3A.hg38.mm10.copy0|chr2:166000000-166100000|c45Y20YAtoB	0.9095	0.6254	0.2477	0.4172	0.1972	0.2723	-0.0019
PNRC1.hg38.mm10.copy0|chr4:87100000-87200000|cA	0.6938	0.2613	0.6453	0.6434	0.5371	0.6824	0.3022
ZFP846.mm10.copy7|chr19:12100000-12200000|cE50E90AtoB,cP04MBtoA,c45Y20YAtoB	0.2776	-0.4305	-0.1876	-0.0647	0.1162	0.2419	-0.3323
EFNB2.hg38.mm10.copy0|chr17:88100000-88200000|cE50E90AtoB	0.1951	-0.2419	-0.6631	-0.3102	-0.3863	-0.3454	-0.3903
SOCS4.hg38.mm10.copy0|chr7:116900000-117000000|cA	0.8291	0.3635	0.2442	0.8054	0.0799	0.4912	0.2796
PRKXP1.hg38.copy1|chr7:79300000-79400000|cB	-0.4284	-0.847	-0.7631	-0.8173	-0.8422	-0.6336	-0.7279
LOC728739.hg38.copy1|chr11:107700000-107800000|cA	1.3967	1.351	1.1277	1.3157	1.2882	1.3503	1.3635
NELFCD.hg38.mm10.copy0|chr10:5400000-5500000|cE90E120AtoB	0.2184	0.0822	-0.5891	-0.4047	-0.6625	-0.6235	-0.7916
RBBP8.hg38.mm10.copy0|chr18:11300000-11400000|cE50E90AtoB,c4M45YBtoA	1.0732	-0.0662	-0.2237	-0.1761	-0.6882	0.6076	1.0411
MDM2.hg38.mm10.copy0|chr11:67500000-67600000|cE50E90AtoB,cE90E120BtoA	0.5569	-0.2713	0.127	0.4829	0.3754	0.4402	0.3371
TTK.hg38.mm10.copy0|chr4:78200000-78300000|cB	-0.7005	-0.8787	-0.9793	-0.8147	-0.9574	-0.7298	-0.9212
ZNF551.hg38.copy0|chr19:51600000-51700000|cE90E120AtoB	0.2768	0.1977	-0.0653	-0.5971	-1.0612	-1.282	-0.6027
PTMA.hg38.mm10.copy3|chr6:72700000-72800000|cE120P0AtoB	0.9263	0.5196	0.2369	-0.8679	-0.6369	-0.5186	-0.2185
MOCS3.hg38.mm10.copy0|chr10:13400000-13500000|cE90E120AtoB	0.3858	0.3337	-0.4187	-0.5471	-0.7813	-0.8587	-0.9278
RPL39.hg38.mm10.copy4|chr12:105600000-105700000|cE90E120AtoB	0.4261	0.1893	-0.1638	-0.2391	-0.275	-0.126	-0.2164
LCA5.hg38.mm10.copy0|chr4:77700000-77800000|cE50E90AtoB,cE120P0BtoA,c45Y20YAtoB	0.2607	-0.1516	-0.333	0.0645	0.0202	0.1982	-0.2893
TLE1.hg38.mm10.copy0|chr15:97900000-98000000|cE50E90AtoB	0.8786	-0.2373	-0.5133	-0.2024	-0.7754	-0.7202	-0.5755
HNRNPA1P10.hg38.copy2|chr11:65600000-65700000|cE50E90AtoB,cE90E120BtoA,cE120P0AtoB	0.4694	-0.4368	0.0764	-0.9215	-0.7855	-0.7127	-0.7402
ZFP60.mm10.copy0|chr19:35800000-35900000|cE50E90AtoB,cP04MBtoA,c45Y20YAtoB	0.4186	-0.471	-0.1893	-0.2882	0.2604	0.2906	-0.1567
SHB.hg38.mm10.copy0|chr15:45900000-46000000|cA	1.1237	0.7754	0.564	0.9388	1.0244	1.1017	1.0142
DLD.hg38.mm10.copy0|chr3:133300000-133400000|cE50E90AtoB,c4M45YBtoA,c45Y20YAtoB	0.0895	-0.4361	-0.3767	-0.3468	-0.0807	0.0326	-0.3389
ZNF618.hg38.copy0|chr15:25300000-25400000|cE90E120AtoB,cE120P0BtoA	0.7208	0.203	-0.1742	0.5127	0.2351	0.3625	0.3393
RPL37A.hg38.mm10.copy1|chr12:98500000-98600000|cA	1.118	0.7426	0.5666	0.8545	0.831	0.7211	0.4917
LAPTM4B.hg38.mm10.copy0|chr8:96300000-96400000|cA	1.0235	0.2773	0.0565	0.9772	0.5092	0.568	0.4346
ELMOD2.hg38.mm10.copy0|chr5:140600000-140700000|cB	-0.5418	-0.884	-0.9669	-0.8716	-0.6732	-0.8517	-0.8703
MTHFD1.hg38.mm10.copy0|chr7:126300000-126400000|cA	1.1602	0.8911	0.8854	1.0042	0.8335	0.957	0.8185
FAM122A.hg38.mm10.copy0|chr15:84900000-85000000|cE50E90AtoB	0.2123	-0.6797	-0.7226	-0.6399	-0.3705	-0.5235	-0.7195
ZFP217.mm10.copy0|chr10:10700000-10800000|cB	-0.719	-0.9113	-1.3582	-1.1939	-1.2327	-1.2328	-1.2083
ZNF132.hg38.copy0|chr19:50900000-51000000|cE90E120AtoB	0.2802	0.2362	-0.1024	-0.4974	-0.8833	-0.968	-0.2102
MAML3.hg38.mm10.copy0|chr5:140100000-140200000|cB	-0.1177	-0.145	-0.6933	-0.42	-0.2932	-0.6404	-0.6759
ZNF546.hg38.copy0|chr19:35700000-35800000|cE50E90AtoB,cP04MBtoA,c45Y20YAtoB	0.3389	-0.6236	-0.455	-0.5066	0.0901	0.1904	-0.3971
GM6793.mm10.copy1|chr12:64200000-64300000|cE90E120AtoB,cP04MBtoA,c45Y20YAtoB	0.9123	0.358	-0.3231	-0.0896	0.1973	0.1929	-0.1188
GLI3.hg38.mm10.copy0|chr3:66600000-66700000|cE50E90AtoB	0.2753	-0.2786	-0.6674	-0.5072	-0.7108	-0.5197	-0.7604
F2R.hg38.mm10.copy0|chr6:73300000-73400000|cA	1.2375	0.593	0.757	0.3958	0.0839	0.1488	0.2882
ZNF217.hg38.copy0|chr10:10700000-10800000|cB	-0.719	-0.9113	-1.3582	-1.1939	-1.2327	-1.2328	-1.2083
MIR7-1.hg38.mm10.copy0|chr15:100300000-100400000|cE90E120AtoB,cE120P0BtoA,cP04MAtoB,c4M45YBtoA	1.1048	0.0819	-0.0463	0.1094	-0.0669	0.0708	0.0644
STAG1.hg38.mm10.copy0|chr2:165200000-165300000|cA	0.9071	0.5162	0.2336	0.639	0.6228	0.6587	0.2815
5730455P16RIK.mm10.copy0|chr16:26300000-26400000|cE50E90AtoB	0.142	-0.3835	-0.4416	-0.3257	-0.1023	-0.0658	-0.1244
RBM12B.hg38.copy0|chr8:92200000-92300000|cE90E120AtoB	0.7577	0.1328	-0.4375	-0.025	-0.4809	-0.1524	-0.3317
TRAM1.hg38.mm10.copy0|chr8:68700000-68800000|cB	-0.2201	-0.9456	-0.9486	-0.5364	-0.5152	-0.3037	-0.7531
GM14124.mm10.copy0|chr19:12100000-12200000|cE50E90AtoB,cP04MBtoA,c45Y20YAtoB	0.2776	-0.4305	-0.1876	-0.0647	0.1162	0.2419	-0.3323
SLC35B4.hg38.mm10.copy0|chr3:160400000-160500000|cE90E120AtoB,cP04MBtoA	0.7952	0.3803	-0.2305	-0.3222	0.1789	0.4023	0.1325
FAAP24.hg38.mm10.copy0|chr19:28800000-28900000|cB	-0.3309	-0.8281	-0.9761	-0.4221	-0.4114	-0.5746	-0.8117
SLC40A1.hg38.mm10.copy0|chr12:76900000-77000000|cB	-0.8265	-1.2153	-1.2879	-0.9548	-1.0195	-0.8614	-0.9441
ZFP760.mm10.copy5|chr19:47300000-47400000|cE120P0AtoB	0.7811	0.7782	0.4692	-0.4942	-1.0806	-1.0752	-0.4658
ZFP521.mm10.copy0|chr18:13800000-13900000|cE50E90AtoB,cE120P0BtoA,cP04MAtoB,c4M45YBtoA	1.0923	-0.0522	-0.7714	0.6444	-0.3712	0.1799	0.3632
SNRPG.hg38.mm10.copy3|chr2:159800000-159900000|cE50E90AtoB,cE120P0BtoA	0.9202	-0.175	-0.3297	0.3455	0.0755	0.4751	0.6005
QSER1.hg38.mm10.copy0|chr14:33000000-33100000|cB	-0.1256	-0.4663	-0.4863	-0.6082	-0.5672	-0.479	-0.5908
ZNF8.hg38.copy0|chr19:51000000-51100000|cE90E120AtoB	0.2549	0.1309	-0.0505	-0.5646	-0.9655	-1.0923	-0.3395
TRP53INP1.mm10.copy0|chr8:93400000-93500000|cE90E120AtoB,cE120P0BtoA	1.0178	0.238	-0.1892	0.6461	0.066	0.2233	0.0395
GM12657.mm10.copy1|chr1:157300000-157400000|cE90E120AtoB	0.6297	0.5843	-0.2227	-0.5999	-0.8001	-0.6358	-0.6197
RBP1.hg38.mm10.copy0|chr2:162300000-162400000|cE90E120AtoB	0.8995	0.1839	-0.6477	-0.0079	-0.5593	-0.1622	-0.2834
NHSL1.hg38.mm10.copy0|chr4:128700000-128800000|cA	0.9716	0.4569	0.6163	0.9403	0.3976	0.4208	0.2663
DCN.hg38.mm10.copy0|chr11:90800000-90900000|cB	-0.8603	-1.0678	-1.2464	-1.0791	-1.1602	-1.2928	-1.1547
XPR1.hg38.mm10.copy0|chr1:186700000-186800000|cA	0.7691	0.4758	0.6979	0.6628	0.3649	0.4919	0.2108
ZNF256.hg38.copy0|chr19:51400000-51500000|cE120P0AtoB	0.315	0.1764	0.0958	-0.5286	-0.9584	-1.2296	-0.4906
SNRPC.hg38.mm10.copy1|chr15:94500000-94600000|cE50E90AtoB	0.5731	-0.2606	-0.3585	-0.1042	-0.288	-0.2843	-0.2668
PLEKHG2.hg38.mm10.copy0|chr19:35100000-35200000|cE50E90AtoB,cE90E120BtoA	0.8409	-0.0621	0.1617	0.2093	0.7836	0.69	0.3931
GM4907.mm10.copy0|chr3:141800000-141900000|cB	-0.9529	-1.0592	-1.1396	-1.0348	-1.2058	-1.0669	-1.1428
PPIA.hg38.mm10.copy0|chr4:7500000-7600000|cE50E90AtoB	0.6224	-0.1024	-0.4517	-0.2112	-0.2501	-0.1676	-0.168
ZFP942.mm10.copy0|chr19:47300000-47400000|cE120P0AtoB	0.7811	0.7782	0.4692	-0.4942	-1.0806	-1.0752	-0.4658
PLAG1.hg38.mm10.copy0|chr8:54100000-54200000|cB	-0.2303	-0.8958	-0.9334	-0.9152	-1.0422	-0.8094	-0.9917
SRC.hg38.mm10.copy0|chr10:26700000-26800000|cA	0.9962	0.9878	0.8688	0.8912	0.4552	0.5152	0.4292
PAWR.hg38.mm10.copy0|chr11:78400000-78500000|cB	-0.8018	-1.0906	-0.8111	-0.9451	-0.9081	-0.9351	-0.8938
GGPS1.hg38.mm10.copy0|chr1:211600000-211700000|cA	1.03	0.6527	0.9965	0.9718	0.9579	1.0113	0.9891
TNPO3.hg38.mm10.copy0|chr3:154900000-155000000|cA	1.2084	0.8167	0.5926	1.0028	1.0379	1.1141	0.854
ZNF154.hg38.copy0|chr19:51600000-51700000|cE90E120AtoB	0.2768	0.1977	-0.0653	-0.5971	-1.0612	-1.282	-0.6027
ZNF763.hg38.copy0|chr19:12100000-12200000|cE50E90AtoB,cP04MBtoA,c45Y20YAtoB	0.2776	-0.4305	-0.1876	-0.0647	0.1162	0.2419	-0.3323
GM10509.mm10.copy6|chr19:47300000-47400000|cE120P0AtoB	0.7811	0.7782	0.4692	-0.4942	-1.0806	-1.0752	-0.4658
ZFP781.mm10.copy5|chr19:12100000-12200000|cE50E90AtoB,cP04MBtoA,c45Y20YAtoB	0.2776	-0.4305	-0.1876	-0.0647	0.1162	0.2419	-0.3323
SLMO2-ATP5E.hg38.copy0|chr10:5300000-5400000|cE90E120AtoB	0.2457	0.1	-0.5338	-0.4477	-0.6951	-0.664	-0.7922
PLXDC2.hg38.mm10.copy0|chr9:20500000-20600000|cE50E90AtoB	0.0236	-0.8458	-0.2042	-0.5284	-1.2798	-0.9429	-0.6875
MTDH.hg38.mm10.copy0|chr8:96200000-96300000|cE90E120AtoB,cE120P0BtoA	0.9463	0.1248	-0.1218	0.8885	0.3524	0.4479	0.2796
NPR3.hg38.mm10.copy0|chr6:33400000-33500000|cE90E120AtoB	0.7646	0.3476	-0.1662	-0.3408	-0.7311	-0.5277	-0.6059
NUPL2.hg38.mm10.copy0|chr3:85100000-85200000|cE50E90AtoB	0.3964	-0.2829	-0.5908	-0.4379	-0.4105	-0.3145	-0.6365
ZFP955A.mm10.copy0|chr19:12100000-12200000|cE50E90AtoB,cP04MBtoA,c45Y20YAtoB	0.2776	-0.4305	-0.1876	-0.0647	0.1162	0.2419	-0.3323
DNMT3B.hg38.mm10.copy0|chr10:31300000-31400000|cA	1.0478	1.033	0.9434	0.8659	0.3837	0.5324	0.4542
TMEM98.hg38.mm10.copy0|chr16:26900000-27000000|cB	-0.4286	-0.9197	-1.0839	-1.0807	-0.7917	-0.8672	-0.9106
ZCCHC9.hg38.mm10.copy1|chr11:19200000-19300000|cB	-1.0453	-1.1822	-1.4668	-1.1639	-1.1953	-1.2234	-1.0658
GRIP1.hg38.mm10.copy0|chr11:65600000-65700000|cE50E90AtoB,cE90E120BtoA,cE120P0AtoB	0.4694	-0.4368	0.0764	-0.9215	-0.7855	-0.7127	-0.7402
SEMA3A.hg38.mm10.copy0|chr3:110000000-110100000|cB	-1.0252	-1.1159	-1.1552	-1.0569	-1.2316	-1.2451	-1.1542
FSBP.hg38.mm10.copy0|chr8:92900000-93000000|cE50E90AtoB,cE120P0BtoA,cP04MAtoB	1.0216	-0.2053	-0.5931	0.0804	-0.362	-0.1475	-0.1793
MIR6827.hg38.copy0|chr2:167600000-167700000|cA	1.4548	0.7988	0.7375	1.4307	0.9461	0.9615	0.6462
ZFP735.mm10.copy0|chr19:47300000-47400000|cE120P0AtoB	0.7811	0.7782	0.4692	-0.4942	-1.0806	-1.0752	-0.4658
PSMG2.hg38.mm10.copy0|chr2:165900000-166000000|cA	0.928	0.5859	0.2352	0.5484	0.4194	0.5304	0.2037
FIGN.hg38.mm10.copy0|chr12:50400000-50500000|cB	-0.8147	-1.0554	-1.2674	-0.9936	-0.9834	-0.9969	-0.9824
NGFR.hg38.mm10.copy0|chr16:40000000-40100000|cA	1.0877	0.8984	0.8094	1.0143	0.9748	1.0745	0.9551
RHBDL3.hg38.mm10.copy0|chr16:26300000-26400000|cE50E90AtoB	0.142	-0.3835	-0.4416	-0.3257	-0.1023	-0.0658	-0.1244
UCP1.hg38.mm10.copy0|chr5:140600000-140700000|cB	-0.5418	-0.884	-0.9669	-0.8716	-0.6732	-0.8517	-0.8703
BC024978.mm10.copy0|chr19:36500000-36600000|cE50E90AtoB,cP04MBtoA,c45Y20YAtoB	0.4312	-0.2431	-0.1985	-0.4338	0.2395	0.2839	-0.1424
NDUFV2.hg38.mm10.copy0|chr11:97200000-97300000|cE50E90AtoB	0.1279	-0.2463	-0.8959	-1.0154	-1.0693	-1.1447	-1.1154
TBPL2.hg38.mm10.copy0|chr7:117300000-117400000|cA	0.7223	0.3531	0.216	0.609	0.198	0.4929	0.3463
PTTG3P.hg38.copy0|chr8:64900000-65000000|cE50E90AtoB,cP04MBtoA,c45Y20YAtoB	0.3438	-0.8515	-0.5015	-0.0242	0.2484	0.1265	-0.2904
CSTF3.hg38.mm10.copy0|chr14:32800000-32900000|cA	0.4016	0.1679	0.1617	0.2382	0.2362	0.2014	0.0189
MRPL32.hg38.mm10.copy0|chr3:65700000-65800000|cE50E90AtoB	0.3254	-0.2077	-0.3717	-0.5766	-0.4607	-0.264	-0.6397
ARHGEF28.hg38.mm10.copy0|chr6:70400000-70500000|cA	1.3786	1.3434	1.3447	1.1709	0.9153	0.9754	1.0046
MDFIC.hg38.mm10.copy0|chr3:140400000-140500000|cB	-0.9949	-1.1819	-1.2551	-1.1322	-1.2495	-1.2078	-1.184
EEPD1.hg38.mm10.copy0|chr3:72500000-72600000|cE50E90AtoB,cE120P0BtoA,c45Y20YAtoB	0.3429	-0.0568	-0.3894	0.1178	0.3129	0.1966	-0.2321
E2F1.hg38.mm10.copy0|chr10:30400000-30500000|cA	1.0217	0.9849	1.0164	0.9722	0.6682	0.7647	0.765
SLC7A10.hg38.mm10.copy0|chr19:29100000-29200000|cB	-0.1832	-0.7867	-0.7518	-0.368	-0.5008	-0.4145	-0.8239
ZFP433.mm10.copy0|chr19:12100000-12200000|cE50E90AtoB,cP04MBtoA,c45Y20YAtoB	0.2776	-0.4305	-0.1876	-0.0647	0.1162	0.2419	-0.3323
CSNK2A1.hg38.mm10.copy0|chr10:33200000-33300000|cE120P0AtoB	0.6079	0.5077	0.2291	-0.1183	-0.2323	-0.121	-0.1788
GOLM1.hg38.mm10.copy0|chr15:102200000-102300000|cA	1.1	0.5145	0.6769	0.5452	0.4152	0.52	0.4924
CALU.hg38.mm10.copy0|chr3:154700000-154800000|cA	1.1216	0.6893	0.384	0.8606	0.8911	0.9661	0.6829
PPIAL4E.hg38.copy0|chr3:63900000-64000000|cA	1.322	1.1784	1.0573	0.9495	1.0167	1.072	0.7244
TGS1.hg38.mm10.copy0|chr8:53700000-53800000|cB	-0.2381	-0.5653	-0.6599	-0.4108	-0.6367	-0.4763	-0.7584
TRDMT1.hg38.mm10.copy0|chr9:17200000-17300000|cE50E90AtoB,cE120P0BtoA,cP04MAtoB	0.574	-0.3575	-0.1448	0.1419	-0.9925	-0.6477	-0.5092
ZNF841.hg38.copy0|chr19:47300000-47400000|cE120P0AtoB	0.7811	0.7782	0.4692	-0.4942	-1.0806	-1.0752	-0.4658
ZFP758.mm10.copy3|chr19:47300000-47400000|cE120P0AtoB	0.7811	0.7782	0.4692	-0.4942	-1.0806	-1.0752	-0.4658
LOC100289361.hg38.copy0|chr2:158800000-158900000|cE50E90AtoB	0.2739	-0.6029	-0.5844	-0.0537	-0.3947	-0.2915	-0.23
EPHB1.hg38.mm10.copy0|chr2:166700000-166800000|cP04MAtoB	0.8461	0.7279	0.3552	0.6319	-0.1416	-0.2162	-0.3328
PTAR1.hg38.mm10.copy0|chr15:85800000-85900000|cE50E90AtoB	0.0137	-0.6133	-0.3486	-0.3515	-0.0791	-0.147	-0.294
GCSH.hg38.mm10.copy1|chr19:35300000-35400000|cE50E90AtoB,cP04MBtoA,c45Y20YAtoB	0.2519	-0.8084	-0.603	-0.8067	0.1354	0.0455	-0.5466
EEF1E1-BLOC1S5.hg38.copy0|chr4:8000000-8100000|cE50E90AtoB	0.0775	-0.1556	-0.6549	-0.2831	-0.2978	-0.1966	-0.2883
MTERF3.hg38.mm10.copy0|chr8:94900000-95000000|cE50E90AtoB,cE120P0BtoA,cP04MAtoB	0.6742	-0.1726	-0.5707	0.2856	-0.4559	-0.1335	-0.1995
ZNF606.hg38.copy0|chr19:51300000-51400000|cE120P0AtoB	0.2387	0.091	0.0492	-0.5911	-0.9854	-1.2402	-0.4815
ZFP868.mm10.copy4|chr19:12100000-12200000|cE50E90AtoB,cP04MBtoA,c45Y20YAtoB	0.2776	-0.4305	-0.1876	-0.0647	0.1162	0.2419	-0.3323
PPIAL4A.hg38.copy1|chr3:63900000-64000000|cA	1.322	1.1784	1.0573	0.9495	1.0167	1.072	0.7244
ZNF418.hg38.copy0|chr19:51400000-51500000|cE120P0AtoB	0.315	0.1764	0.0958	-0.5286	-0.9584	-1.2296	-0.4906
PAN3-AS1.hg38.copy0|chr17:7600000-7700000|cA	1.2541	1.208	1.034	1.1886	1.0599	0.9365	0.8022
EIF2S2.hg38.mm10.copy0|chr10:30000000-30100000|cA	1.026	0.9774	0.9975	0.9991	0.6493	0.7468	0.7086
GM2381.mm10.copy0|chr19:12100000-12200000|cE50E90AtoB,cP04MBtoA,c45Y20YAtoB	0.2776	-0.4305	-0.1876	-0.0647	0.1162	0.2419	-0.3323
PUM2.hg38.mm10.copy0|chr13:20200000-20300000|cA	0.9963	0.479	0.2446	0.8913	0.9794	0.8972	0.7492
POLE3.hg38.mm10.copy0|chr15:25900000-26000000|cA	0.9245	0.5132	0.2089	0.8652	0.7047	0.8841	0.7069
RELL1.hg38.mm10.copy0|chr5:37200000-37300000|cA	1.3504	1.225	1.2204	1.1122	1.2448	1.2122	1.2425
FAM104A.hg38.mm10.copy0|chr16:66700000-66800000|cB	-0.1821	-0.5239	-0.5032	-0.3333	-0.5173	-0.4185	-0.6748
PDE3A.hg38.mm10.copy0|chr11:21200000-21300000|cB	-0.6928	-1.3145	-1.5128	-1.1582	-1.2174	-1.2269	-1.04
KIF4-PS.mm10.copy1|chr6:153100000-153200000|cE90E120AtoB,c4M45YBtoA	0.727	0.2813	-0.5774	-0.6151	-0.1072	0.1684	0.188
ZNF616.hg38.copy0|chr19:47300000-47400000|cE120P0AtoB	0.7811	0.7782	0.4692	-0.4942	-1.0806	-1.0752	-0.4658
VIM-AS1.hg38.copy0|chr9:17300000-17400000|cE50E90AtoB	0.3204	-0.5017	-0.2354	-0.2522	-1.1366	-0.8481	-0.6201
GTF2F2.hg38.mm10.copy0|chr17:24300000-24400000|cA	1.4262	1.2146	1.4137	1.2237	1.1543	1.1595	1.1898
UBA2.hg38.mm10.copy0|chr19:30400000-30500000|cE50E90AtoB,cP04MBtoA,c45Y20YAtoB	0.1888	-0.8999	-0.1461	-0.0765	0.0295	0.1101	-0.6582
PAN3.hg38.mm10.copy0|chr17:7600000-7700000|cA	1.2541	1.208	1.034	1.1886	1.0599	0.9365	0.8022
MAPK1IP1L.hg38.mm10.copy0|chr7:117000000-117100000|cA	0.8543	0.4506	0.292	0.8252	0.1571	0.5209	0.3046
TK1.hg38.mm10.copy0|chr16:71900000-72000000|cA	1.1012	0.9265	0.8567	1.006	1.0158	0.9836	1.0673
TAF2.hg38.mm10.copy0|chr8:118900000-119000000|cB	-0.0029	-0.9496	-1.1088	-0.5897	-0.1568	-0.4205	-0.42
TMPO.hg38.mm10.copy0|chr11:98300000-98400000|cE90E120AtoB	0.2097	0.2062	-0.37	-0.2036	-0.1011	-0.0691	-0.2676
DNAJC24.hg38.mm10.copy0|chr14:34500000-34600000|cB	-0.8742	-0.9217	-1.0004	-1.1326	-1.0812	-1.0137	-1.0384
ZNF578.hg38.copy2|chr19:48000000-48100000|cE90E120AtoB	0.2516	0.2048	-0.3782	-0.8325	-1.4557	-1.4188	-0.7325
MFSD4B1.mm10.copy0|chr4:156600000-156700000|cA	1.2175	0.8184	0.9282	1.1879	1.1269	1.0135	0.9917
TFDP1.hg38.mm10.copy0|chr17:95000000-95100000|cA	1.0905	1.0672	0.9478	0.8644	0.8129	0.6323	0.7072
ZNF134.hg38.copy0|chr19:51600000-51700000|cE90E120AtoB	0.2768	0.1977	-0.0653	-0.5971	-1.0612	-1.282	-0.6027
MRPL21.hg38.mm10.copy0|chr2:167500000-167600000|cA	1.4217	0.8074	0.6467	1.3016	0.7965	0.866	0.4932
POGK.hg38.mm10.copy0|chr1:200800000-200900000|cB	-0.5391	-0.6332	-0.6917	-0.7441	-0.7887	-0.7473	-0.8605
RAI14.hg38.mm10.copy0|chr6:35000000-35100000|cA	1.321	1.0921	0.6196	1.2229	0.389	0.5755	0.0833
ZNF806.hg38.copy0|chr19:39600000-39700000|cB	-0.9496	-1.1623	-1.029	-1.2674	-1.0523	-1.087	-1.1273
AHCY.hg38.mm10.copy0|chr10:29800000-29900000|cA	1.0412	0.9803	1.0309	0.9956	0.7326	0.7703	0.7627
CYP20A1.hg38.mm10.copy0|chr12:84900000-85000000|cA	1.3757	1.3105	1.2757	1.2325	1.0614	1.0134	0.8512
PLAGL2.hg38.mm10.copy0|chr10:31800000-31900000|cA	1.0597	1.001	0.9563	0.8372	0.4995	0.6072	0.4941
UBE2DNL1.mm10.copy1|chr3:64700000-64800000|cA	1.2611	1.0072	0.8794	0.8733	0.8807	1.0266	0.6613
ZFP970.mm10.copy5|chr19:12100000-12200000|cE50E90AtoB,cP04MBtoA,c45Y20YAtoB	0.2776	-0.4305	-0.1876	-0.0647	0.1162	0.2419	-0.3323
NUFIP2.hg38.mm10.copy0|chr16:23300000-23400000|cA	0.8689	0.7835	0.7827	0.8061	0.812	0.8185	0.8608
IGF2BP1.hg38.mm10.copy0|chr16:40400000-40500000|cA	1.0763	0.6892	0.489	0.6853	0.4388	0.7273	0.4231
GSTCD.hg38.mm10.copy0|chr5:104400000-104500000|cB	-1.0546	-1.1128	-1.0933	-1.0674	-1.1225	-1.0893	-1.0673
ZFP658.mm10.copy0|chr19:47300000-47400000|cE120P0AtoB	0.7811	0.7782	0.4692	-0.4942	-1.0806	-1.0752	-0.4658
LHX4-AS1.hg38.copy0|chr1:187100000-187200000|cA	0.481	0.0537	0.4246	0.2882	0.0485	0.2411	0.0486
D030068K23RIK.mm10.copy0|chr20:56300000-56400000|cE90E120AtoB	0.1059	0.0724	-0.2049	-0.5763	-0.8588	-0.8599	-0.8351
NEDD1.hg38.mm10.copy0|chr11:96800000-96900000|cB	-0.0021	-0.3164	-0.981	-1.0717	-1.1598	-1.1222	-1.1368
MIER3.hg38.mm10.copy0|chr6:57800000-57900000|cA	0.6473	0.344	0.5474	0.5454	0.4819	0.5623	0.4434
GM14405.mm10.copy5|chr19:12100000-12200000|cE50E90AtoB,cP04MBtoA,c45Y20YAtoB	0.2776	-0.4305	-0.1876	-0.0647	0.1162	0.2419	-0.3323
KIAA1551.hg38.copy0|chr11:33000000-33100000|cE50E90AtoB	0.1648	-0.2385	-0.3087	-0.2637	-0.5151	-0.404	-0.3699
LSM5.hg38.mm10.copy0|chr3:75600000-75700000|cE90E120AtoB	0.067	0.0366	-0.3244	-0.3226	-0.354	-0.1248	-0.4785
PAUPAR.hg38.mm10.copy0|chr14:34000000-34100000|cB	-0.4106	-0.5822	-0.9539	-0.8244	-0.9926	-0.9446	-0.9054
ZNF611.hg38.copy0|chr19:48000000-48100000|cE90E120AtoB	0.2516	0.2048	-0.3782	-0.8325	-1.4557	-1.4188	-0.7325
AP5S1.hg38.mm10.copy0|chr10:36600000-36700000|cP04MAtoB	0.4642	0.1492	0.1654	0.2113	-0.0542	-0.0025	-0.0329
JADE1.hg38.mm10.copy0|chr5:128100000-128200000|cB	-0.8965	-0.9738	-0.9831	-0.9879	-1.0376	-1.0385	-1.0613
ZFP677.mm10.copy0|chr19:48600000-48700000|cB	-0.4706	-0.4719	-0.7769	-1.4163	-1.7347	-1.6674	-1.0951
GCNT1.hg38.mm10.copy0|chr15:92700000-92800000|cB	-0.504	-0.918	-0.946	-0.7255	-0.8932	-0.6006	-0.7215
2010315B03RIK.mm10.copy8|chr19:12100000-12200000|cE50E90AtoB,cP04MBtoA,c45Y20YAtoB	0.2776	-0.4305	-0.1876	-0.0647	0.1162	0.2419	-0.3323
ZNF552.hg38.copy0|chr19:51500000-51600000|cE90E120AtoB	0.3034	0.2091	-0.0281	-0.5612	-0.9784	-1.2682	-0.5594
ERCC8.hg38.mm10.copy0|chr6:57800000-57900000|cA	0.6473	0.344	0.5474	0.5454	0.4819	0.5623	0.4434
GSTM2P1.hg38.copy0|chr4:156900000-157000000|cA	1.2143	0.7197	0.9163	0.8322	1.1885	1.0847	1.1811
RPS16.hg38.mm10.copy0|chr19:35100000-35200000|cE50E90AtoB,cE90E120BtoA	0.8409	-0.0621	0.1617	0.2093	0.7836	0.69	0.3931
PDE7A.hg38.mm10.copy0|chr8:63900000-64000000|cB	-0.4759	-1.0499	-1.159	-0.9774	-0.8479	-0.7229	-0.8537
RPL23AP32.hg38.copy2|chr6:101200000-101300000|cB	-0.8567	-1.215	-1.1704	-1.1399	-1.1685	-1.1968	-1.0975
BLVRA.hg38.mm10.copy0|chr3:64900000-65000000|cA	1.0798	0.6266	0.4707	0.4256	0.5633	0.777	0.3135
RPL34.hg38.mm10.copy4|chr5:107500000-107600000|cB	-0.6517	-0.9511	-0.9878	-0.8737	-0.9264	-0.8513	-0.855
PSMD14.hg38.mm10.copy0|chr12:47900000-48000000|cB	-0.2269	-0.6754	-0.9375	-0.8439	-0.7469	-0.7015	-0.8298
PARL.hg38.mm10.copy0|chr8:127900000-128000000|cE90E120AtoB,cE120P0BtoA,cP04MAtoB	0.9547	0.3491	-0.1031	0.4634	-0.391	-0.3388	-0.5078
ZIC2.hg38.mm10.copy0|chr17:81600000-81700000|cA	0.9212	0.4542	0.5195	0.3521	0.2577	0.2894	0.2761
RARS.hg38.mm10.copy0|chr6:166700000-166800000|cA	1.0632	0.6984	0.3145	0.6927	0.5567	0.5413	0.4192
C9ORF64.hg38.copy0|chr15:100200000-100300000|cE90E120AtoB,cE120P0BtoA,cP04MAtoB,c4M45YBtoA	1.0867	0.0362	-0.078	0.0522	-0.1374	0.0678	0.0262
MYL9.hg38.mm10.copy0|chr10:27500000-27600000|cA	1.0695	1.0247	0.9972	0.9236	0.7105	0.7718	0.7075
S1PR3.hg38.mm10.copy0|chr15:105100000-105200000|cA	0.9083	0.7927	0.7058	0.4387	0.14	0.2438	0.3762
ZNF780B.hg38.copy0|chr19:35800000-35900000|cE50E90AtoB,cP04MBtoA,c45Y20YAtoB	0.4186	-0.471	-0.1893	-0.2882	0.2604	0.2906	-0.1567
ZNF521.hg38.copy0|chr18:13800000-13900000|cE50E90AtoB,cE120P0BtoA,cP04MAtoB,c4M45YBtoA	1.0923	-0.0522	-0.7714	0.6444	-0.3712	0.1799	0.3632
MEIS2.hg38.mm10.copy0|chr7:13100000-13200000|cB	-0.29	-0.2947	-0.4215	-0.4428	-0.4274	-0.7732	-0.6894
CKS2.hg38.mm10.copy0|chr15:105500000-105600000|cA	1.0197	0.8744	0.7321	0.5968	0.5002	0.6076	0.6291
ZNF230.hg38.copy0|chr19:39200000-39300000|cB	-0.8777	-1.1685	-1.0156	-1.1472	-0.9035	-0.9773	-1.0744
RPL28.hg38.mm10.copy1|chr16:27700000-27800000|cB	-0.6668	-1.0075	-1.1498	-1.1763	-1.1667	-1.1211	-1.1117
RPS13.hg38.mm10.copy0|chr17:24800000-24900000|cA	1.3314	1.265	1.2109	1.1381	1.219	1.1875	1.172
MIR3658.hg38.copy0|chr1:201600000-201700000|cB	-0.5234	-0.6814	-0.8069	-0.8982	-0.9881	-0.8617	-0.9285
SQLE.hg38.mm10.copy0|chr8:124200000-124300000|cA	1.3587	1.024	0.4389	1.1643	0.7021	0.5546	0.2491
BC052040.mm10.copy0|chr7:12700000-12800000|cB	-0.436	-0.4873	-0.7151	-0.7021	-0.5943	-0.952	-0.9215
ASCL1.hg38.mm10.copy0|chr11:102800000-102900000|cB	-0.6533	-0.8244	-0.991	-0.9323	-0.939	-0.8492	-0.8875
HNRNPA1.hg38.mm10.copy2|chr11:65600000-65700000|cE50E90AtoB,cE90E120BtoA,cE120P0AtoB	0.4694	-0.4368	0.0764	-0.9215	-0.7855	-0.7127	-0.7402
YAE1D1.hg38.mm10.copy0|chr3:69100000-69200000|cB	-0.0673	-0.5889	-0.7828	-0.8262	-0.5609	-0.5221	-0.736
TGIF2.hg38.mm10.copy0|chr10:27400000-27500000|cA	1.0752	1.0186	1.0019	0.9658	0.751	0.7327	0.7373
ZFP534.mm10.copy1|chr19:47300000-47400000|cE120P0AtoB	0.7811	0.7782	0.4692	-0.4942	-1.0806	-1.0752	-0.4658
ITGB3BP.hg38.mm10.copy0|chr1:63100000-63200000|cE50E90AtoB,cE120P0BtoA,cP04MAtoB	0.5001	-0.4599	-0.2421	0.0581	-0.1989	-0.1341	-0.1996
CDC25B.hg38.mm10.copy0|chr10:36600000-36700000|cP04MAtoB	0.4642	0.1492	0.1654	0.2113	-0.0542	-0.0025	-0.0329
PLEKHF2.hg38.mm10.copy0|chr8:93600000-93700000|cE90E120AtoB,cE120P0BtoA,cP04MAtoB,c4M45YBtoA,c45Y20YAtoB	0.953	0.2599	-0.3415	0.6585	-0.0027	0.1099	-0.0619
LSM14A.hg38.mm10.copy0|chr19:30200000-30300000|cE50E90AtoB,cE120P0BtoA,cP04MAtoB,c4M45YBtoA,c45Y20YAtoB	0.2148	-0.6951	-0.1747	0.0789	-0.0237	0.1009	-0.6566
PIGU.hg38.mm10.copy0|chr10:29500000-29600000|cA	1.0776	0.9817	1.0388	0.9849	0.7919	0.8435	0.8467
ACBD6.hg38.mm10.copy0|chr1:187000000-187100000|cA	0.5727	0.2026	0.473	0.3237	0.0676	0.2778	0.091
LOC643072.hg38.copy0|chr12:46300000-46400000|cE50E90AtoB,cE120P0BtoA,c45Y20YAtoB	0.8254	-0.2523	-0.1771	0.0874	0.1763	0.0465	-0.2514
ACVR1.hg38.mm10.copy0|chr12:44600000-44700000|cB	-0.464	-0.795	-0.9992	-0.75	-0.7059	-0.7126	-0.9037
MKRN7P.hg38.copy0|chr10:18000000-18100000|cA	0.9263	0.8751	0.831	0.5689	0.2614	0.2435	0.1929
ALG2.hg38.mm10.copy0|chr15:40400000-40500000|cE50E90AtoB,c4M45YBtoA,c45Y20YAtoB	0.0553	-0.3318	-0.4662	-0.265	-0.1618	0.0438	-0.1556
NUDT15.hg38.mm10.copy0|chr8:89700000-89800000|cB	-0.6352	-1.0073	-1.0117	-0.9732	-0.8937	-0.7932	-0.7943
AKR1B1.hg38.copy0|chr3:160500000-160600000|cE90E120AtoB,cP04MBtoA	0.7247	0.2613	-0.2874	-0.3168	0.1855	0.4207	0.1443
CAPZA2.hg38.mm10.copy0|chr3:142400000-142500000|cB	-0.4533	-0.8563	-0.8747	-0.5268	-0.6709	-0.5938	-0.9401
ZBTB10.hg38.mm10.copy0|chr8:78700000-78800000|cE90E120AtoB	0.5383	0.0314	-0.4328	-0.0355	-0.3543	-0.5244	-0.7861
RGS3.hg38.mm10.copy0|chr15:25800000-25900000|cA	0.8986	0.4463	0.0778	0.7815	0.5898	0.772	0.5914
HSPA8.hg38.mm10.copy0|chr14:115900000-116000000|cA	1.1461	1.1085	1.1448	1.0321	0.9451	1.0668	0.9894
LOC100379224.hg38.copy0|chr19:39300000-39400000|cB	-0.8554	-1.1397	-0.9399	-1.1179	-0.8888	-0.9554	-1.0285
ZFP52.mm10.copy1|chr19:47300000-47400000|cE120P0AtoB	0.7811	0.7782	0.4692	-0.4942	-1.0806	-1.0752	-0.4658
2410141K09RIK.mm10.copy6|chr19:12100000-12200000|cE50E90AtoB,cP04MBtoA,c45Y20YAtoB	0.2776	-0.4305	-0.1876	-0.0647	0.1162	0.2419	-0.3323
CPXM1.hg38.mm10.copy0|chr10:35600000-35700000|cA	0.6271	0.575	0.5179	0.3206	0.0716	0.1425	0.035
STRAP.hg38.mm10.copy0|chr11:16600000-16700000|cB	-0.6732	-0.9562	-1.2237	-0.7096	-0.9602	-0.9604	-0.88
ZFP128.mm10.copy0|chr19:51000000-51100000|cE90E120AtoB	0.2549	0.1309	-0.0505	-0.5646	-0.9655	-1.0923	-0.3395
3830406C13RIK.mm10.copy0|chr2:79700000-79800000|c45Y20YAtoB	0.9968	0.9238	0.7297	0.6047	0.4195	0.2971	-0.2126
ALPK1.hg38.mm10.copy0|chr5:111300000-111400000|cB	-0.7303	-0.7349	-1.0599	-0.9609	-0.9483	-0.8812	-0.795
PAPOLA.hg38.mm10.copy0|chr7:158800000-158900000|cA	1.1566	1.1196	0.4612	0.158	0.0695	0.1271	0.0484
4933411G06RIK.mm10.copy0|chr12:83700000-83800000|cA	1.344	1.3058	1.1304	1.1307	0.9686	0.9449	0.6994
NUP205.hg38.mm10.copy0|chr3:161900000-162000000|cE50E90AtoB,cP04MBtoA,c4M45YAtoB	0.2714	-0.4443	-0.506	-0.1434	0.0331	-0.0196	-0.3795
BCL2L1.hg38.mm10.copy0|chr10:32400000-32500000|cA	0.8871	0.7547	0.5544	0.2223	0.0003	0.1158	0.0121
PSMA2.hg38.mm10.copy0|chr3:65800000-65900000|cE50E90AtoB	0.1254	-0.344	-0.576	-0.6253	-0.5966	-0.4116	-0.7026
GM16386.mm10.copy1|chr19:47300000-47400000|cE120P0AtoB	0.7811	0.7782	0.4692	-0.4942	-1.0806	-1.0752	-0.4658
ZIK1.hg38.mm10.copy0|chr19:51600000-51700000|cE90E120AtoB	0.2768	0.1977	-0.0653	-0.5971	-1.0612	-1.282	-0.6027
RPS15A-PS6.mm10.copy1|chr11:26000000-26100000|cB	-0.0914	-1.0698	-1.2544	-0.637	-0.8722	-0.6333	-0.5281
ROR2.hg38.mm10.copy0|chr15:107800000-107900000|cA	0.8294	0.7789	0.6754	0.5122	0.3535	0.4009	0.495
SETMAR.hg38.mm10.copy0|chr2:62200000-62300000|cB	-0.1679	-0.4362	-0.3589	-0.6492	-0.3214	-0.3567	-0.5076
SPX.hg38.mm10.copy0|chr11:22400000-22500000|cB	-0.6983	-1.2375	-1.4886	-0.7994	-0.9473	-0.8966	-0.6993
TTR.hg38.mm10.copy0|chr18:20100000-20200000|cB	-0.3976	-1.1325	-1.2913	-0.5625	-0.9377	-0.5725	-0.4033
TTC30B.hg38.mm10.copy0|chr12:64600000-64700000|cE90E120AtoB,cP04MBtoA,c4M45YAtoB	0.7309	0.155	-0.4624	-0.4345	0.2061	-0.0693	-0.3265
RDX.hg38.mm10.copy0|chr14:103000000-103100000|cE50E90AtoB,cE90E120BtoA,c45Y20YAtoB	0.637	-0.0826	0.0249	0.1756	0.1761	0.268	-0.0534
CMC1.hg38.mm10.copy0|chr2:185100000-185200000|cB	-0.5896	-0.9255	-0.9941	-0.9151	-1.2157	-1.1049	-1.0375
INSM1.hg38.mm10.copy0|chr10:53400000-53500000|cB	-0.8788	-0.9212	-0.9604	-0.922	-1.0265	-1.0196	-1.0008
CLINT1.hg38.mm10.copy0|chr6:156000000-156100000|cA	1.2528	0.6407	0.1231	0.77	0.7866	1.0787	0.9744
ZNF320.hg38.copy0|chr19:48000000-48100000|cE90E120AtoB	0.2516	0.2048	-0.3782	-0.8325	-1.4557	-1.4188	-0.7325
SDC1.hg38.mm10.copy0|chr13:20100000-20200000|cA	0.9619	0.4718	0.2604	0.8348	0.9341	0.7975	0.7068
RPL21P28.hg38.copy6|chr7:118700000-118800000|cE50E90AtoB	0.1066	-0.1161	-0.8623	-0.9167	-1.2196	-1.0325	-0.9035
ZFP966.mm10.copy0|chr19:12100000-12200000|cE50E90AtoB,cP04MBtoA,c45Y20YAtoB	0.2776	-0.4305	-0.1876	-0.0647	0.1162	0.2419	-0.3323
GM5766.mm10.copy3|chr2:171800000-171900000|cB	-0.0101	-0.7231	-0.5108	-0.292	-0.0463	-0.2009	-0.1883
TBR1.hg38.mm10.copy0|chr12:48100000-48200000|cB	-0.7221	-0.844	-0.9475	-1.0826	-0.9659	-0.967	-1.0023
UTP15.hg38.mm10.copy0|chr6:70100000-70200000|cA	1.4204	1.3412	1.3926	1.2349	0.9424	1.1454	1.0854
SALL1.hg38.mm10.copy0|chr20:35000000-35100000|cB	-0.5272	-0.9184	-0.7767	-0.6075	-1.1007	-1.1184	-1.165
ZNF833P.hg38.copy0|chr19:12100000-12200000|cE50E90AtoB,cP04MBtoA,c45Y20YAtoB	0.2776	-0.4305	-0.1876	-0.0647	0.1162	0.2419	-0.3323
CBX3.hg38.mm10.copy0|chr3:82000000-82100000|cA	1.1028	0.6452	0.2953	0.3722	0.1716	0.488	0.0773
MMRN1.hg38.mm10.copy0|chr5:88200000-88300000|cB	-0.8693	-0.906	-1.0078	-1.096	-1.0801	-1.0175	-1.1177
ZNF837.hg38.copy0|chr19:51000000-51100000|cE90E120AtoB	0.2549	0.1309	-0.0505	-0.5646	-0.9655	-1.0923	-0.3395
SUMO1P3.hg38.copy0|chr12:83800000-83900000|cA	1.3583	1.3355	1.2523	1.1429	1.0222	0.9419	0.7997
DLEU2L.hg38.copy0|chr17:29400000-29500000|cA	1.2557	1.1732	1.0122	1.0614	1.0444	1.0322	1.0194
NKIRAS1.hg38.mm10.copy0|chr2:180700000-180800000|cB	-0.2076	-0.9785	-0.6943	-0.2869	-0.3329	-0.3585	-0.5147
MIR124A-1.mm10.copy0|chr8:55800000-55900000|cE90E120AtoB	0.4054	0.2388	-0.5718	-0.3853	-0.8238	-0.9716	-0.8973
ATP6V1F.hg38.mm10.copy0|chr3:154900000-155000000|cA	1.2084	0.8167	0.5926	1.0028	1.0379	1.1141	0.854
MYB.hg38.mm10.copy0|chr4:132100000-132200000|cE50E90AtoB,c45Y20YBtoA	0.1758	-0.943	-0.6993	-0.4888	-0.2194	-0.214	0.0266
RPS5.hg38.mm10.copy0|chr19:50900000-51000000|cE90E120AtoB	0.2802	0.2362	-0.1024	-0.4974	-0.8833	-0.968	-0.2102
AHR.hg38.mm10.copy0|chr3:93200000-93300000|cB	-0.7912	-1.0763	-1.0692	-0.9958	-1.06	-0.9625	-1.0031
BMI1.hg38.mm10.copy0|chr9:22500000-22600000|cP04MAtoB,c45Y20YBtoA	0.7498	0.0301	0.1593	0.1464	-0.3151	-0.0498	0.1046
SMNDC1.hg38.mm10.copy1|chr5:123800000-123900000|cB	-0.8201	-1.0597	-1.0203	-0.9832	-1.0533	-1.0013	-0.964
HMGA2.hg38.mm10.copy0|chr11:64600000-64700000|cE50E90AtoB	0.6154	-0.5719	-0.0652	-0.2254	-0.7708	-0.5758	-0.7322
GM3604.mm10.copy5|chr19:12100000-12200000|cE50E90AtoB,cP04MBtoA,c45Y20YAtoB	0.2776	-0.4305	-0.1876	-0.0647	0.1162	0.2419	-0.3323
SDR42E1.hg38.mm10.copy0|chr20:66600000-66700000|cB	-0.4973	-0.842	-1.4584	-1.0172	-1.2661	-1.2335	-1.1799
STAM-AS1.hg38.copy0|chr9:17700000-17800000|cB	-0.089	-0.7303	-0.2659	-0.4619	-0.9378	-0.7826	-0.5485
KPNA4.hg38.mm10.copy0|chr2:134200000-134300000|cB	-0.0629	-0.0707	-0.0916	-0.2085	-0.2901	-0.2465	-0.1981
ZFP960.mm10.copy7|chr19:12100000-12200000|cE50E90AtoB,cP04MBtoA,c45Y20YAtoB	0.2776	-0.4305	-0.1876	-0.0647	0.1162	0.2419	-0.3323
COMMD3.hg38.mm10.copy0|chr9:22400000-22500000|cE50E90AtoB,cE90E120BtoA,cE120P0AtoB,c45Y20YBtoA	0.721	-0.2091	0.125	-0.0268	-0.43	-0.2088	0.003
RAE1.hg38.mm10.copy0|chr10:7000000-7100000|cB	-0.2512	-0.4253	-1.0805	-0.7702	-0.9319	-0.8591	-0.9229
ZNF184.hg38.copy0|chr4:27800000-27900000|cE120P0AtoB,c4M45YBtoA	0.6301	0.4789	0.305	-0.3461	-0.084	0.4258	0.2811
FASTKD5.hg38.mm10.copy0|chr10:35900000-36000000|cA	0.7549	0.5926	0.5914	0.4674	0.2082	0.2265	0.1862
GM10052.mm10.copy2|chr11:65600000-65700000|cE50E90AtoB,cE90E120BtoA,cE120P0AtoB	0.4694	-0.4368	0.0764	-0.9215	-0.7855	-0.7127	-0.7402
IL17F.hg38.mm10.copy0|chr4:53100000-53200000|cB	-0.3955	-0.9377	-1.2582	-0.5156	-0.725	-0.5762	-0.7252
ZBTB1.hg38.mm10.copy0|chr7:126400000-126500000|cA	1.1559	0.9368	0.9663	1.1432	1.0297	1.1185	1.0203
HADH.hg38.mm10.copy0|chr5:106900000-107000000|cB	-0.598	-0.9201	-0.9837	-0.7844	-0.8435	-0.7212	-0.6927
GEMIN5.hg38.mm10.copy0|chr6:153000000-153100000|cA	1.0567	0.7588	0.0621	0.3235	0.7935	1.0125	0.7925
SERTAD3.hg38.mm10.copy0|chr19:36100000-36200000|cA	0.7181	0.1841	0.2791	0.2411	0.6958	0.638	0.596
ZNF776.hg38.copy0|chr19:51500000-51600000|cE90E120AtoB	0.3034	0.2091	-0.0281	-0.5612	-0.9784	-1.2682	-0.5594
GNPAT.hg38.mm10.copy0|chr1:207500000-207600000|cA	1.1473	0.7914	0.8984	1.0159	0.5728	0.7145	0.6475
ZFP780B.mm10.copy0|chr19:35800000-35900000|cE50E90AtoB,cP04MBtoA,c45Y20YAtoB	0.4186	-0.471	-0.1893	-0.2882	0.2604	0.2906	-0.1567
TOX3.hg38.mm10.copy0|chr20:36300000-36400000|cB	-0.694	-0.8845	-0.7522	-0.9999	-1.3855	-1.3936	-1.268
NSL1.hg38.mm10.copy0|chr1:153800000-153900000|cE50E90AtoB,cE120P0BtoA,cP04MAtoB	0.3323	-0.2657	-0.5334	0.015	-0.3137	-0.1323	-0.2259
TRA2A.hg38.mm10.copy0|chr3:84700000-84800000|cE50E90AtoB	0.5376	-0.1316	-0.3198	-0.2289	-0.4773	-0.3571	-0.6139
PPP4R1L.hg38.copy0|chr10:6000000-6100000|cE50E90AtoB	0.249	-0.0658	-0.6694	-0.4606	-0.7696	-0.7889	-0.8566
TGFBR1.hg38.mm10.copy0|chr15:40500000-40600000|cE50E90AtoB,c4M45YBtoA,c45Y20YAtoB	0.2089	-0.236	-0.3583	-0.0301	-0.0134	0.1905	-0.039
HELB.hg38.mm10.copy0|chr11:65100000-65200000|cE50E90AtoB,cE90E120BtoA,cE120P0AtoB	0.625	-0.1393	0.1337	-0.5301	-0.1336	-0.2291	-0.3527
HUNK.hg38.mm10.copy0|chr3:14700000-14800000|cA	1.3323	0.9536	0.7532	1.2727	1.1169	1.1801	1.2019
HUS1.hg38.mm10.copy0|chr3:60800000-60900000|cB	-0.7285	-0.7956	-0.7645	-0.8847	-0.8491	-0.906	-0.9969
ZNF830.hg38.copy0|chr16:28900000-29000000|cB	-0.3618	-0.8008	-0.9442	-0.7775	-0.6424	-0.611	-0.623
RPS3A1.mm10.copy2|chr12:34200000-34300000|cB	-0.5397	-0.752	-0.7202	-0.9961	-1.0589	-1.0071	-1.0509
LIN28B.hg38.mm10.copy0|chr4:105100000-105200000|cB	-0.5013	-0.8221	-0.7314	-0.8566	-0.5685	-0.5176	-0.5696
ZNF808.hg38.copy0|chr19:48000000-48100000|cE90E120AtoB	0.2516	0.2048	-0.3782	-0.8325	-1.4557	-1.4188	-0.7325
SP4.hg38.mm10.copy0|chr3:86700000-86800000|cB	-0.9068	-0.9671	-1.0686	-1.0487	-0.9962	-0.9579	-1.0457
PAG1.hg38.mm10.copy0|chr8:79200000-79300000|cE90E120AtoB,cE120P0BtoA,c4M45YAtoB	0.664	0.2526	-0.3438	0.4646	0.193	-0.0358	-0.4606
PANK2.hg38.mm10.copy0|chr10:36700000-36800000|cP04MAtoB	0.3852	0.0725	0.0836	0.1678	-0.1108	-0.0574	-0.1358
ZNF518B.hg38.copy0|chr5:9800000-9900000|cA	1.125	1.0598	1.0229	1.0451	1.0972	1.0846	1.0342
PMP2.hg38.mm10.copy0|chr8:79700000-79800000|cB	-0.3345	-0.74	-0.9236	-0.5177	-0.7033	-0.7353	-0.8085
MED30.hg38.mm10.copy0|chr8:116700000-116800000|cB	-0.4861	-0.8185	-1.0267	-1.0753	-0.8917	-0.9997	-1.0241
PHB.hg38.mm10.copy0|chr16:40100000-40200000|cA	1.0842	0.8579	0.7078	0.951	0.8561	1.0038	0.848
TUBB1.hg38.mm10.copy0|chr10:5300000-5400000|cE90E120AtoB	0.2457	0.1	-0.5338	-0.4477	-0.6951	-0.664	-0.7922
GNAS-AS1.hg38.copy0|chr10:5500000-5600000|cE90E120AtoB	0.1964	0.1476	-0.5561	-0.4065	-0.6218	-0.61	-0.7664
SAP30L.hg38.mm10.copy0|chr6:152500000-152600000|cA	1.2989	1.2106	0.739	0.9541	0.7489	0.8852	0.7703
SIX5.hg38.mm10.copy0|chr19:41100000-41200000|cA	1.452	1.4173	1.3279	0.9577	0.7909	0.6177	1.4423
ZFP94.mm10.copy0|chr19:39100000-39200000|cB	-0.8951	-1.1817	-1.0519	-1.1832	-0.9531	-0.9927	-1.1493
SERP1.hg38.mm10.copy0|chr2:137200000-137300000|cE50E90AtoB,cE120P0BtoA,cP04MAtoB	0.3919	-0.5552	-0.5393	0.085	-0.2817	-0.1204	-0.0695
EPHA7.hg38.mm10.copy0|chr4:91400000-91500000|cB	-0.7814	-0.9526	-0.9361	-1.1756	-1.396	-1.3002	-1.21
CBFA2T2.hg38.mm10.copy0|chr10:30600000-30700000|cA	1.0238	1.0105	1.0142	0.9681	0.6946	0.688	0.669
MFSD4B.hg38.copy0|chr4:156600000-156700000|cA	1.2175	0.8184	0.9282	1.1879	1.1269	1.0135	0.9917
CBLB.hg38.mm10.copy0|chr2:26800000-26900000|cB	-0.202	-0.7869	-0.7156	-0.5994	-0.7838	-0.6036	-0.627
ZFP799.mm10.copy0|chr19:12100000-12200000|cE50E90AtoB,cP04MBtoA,c45Y20YAtoB	0.2776	-0.4305	-0.1876	-0.0647	0.1162	0.2419	-0.3323
TPM3P9.hg38.copy0|chr19:48600000-48700000|cB	-0.4706	-0.4719	-0.7769	-1.4163	-1.7347	-1.6674	-1.0951
HNRNPA2B1.hg38.mm10.copy0|chr3:82000000-82100000|cA	1.1028	0.6452	0.2953	0.3722	0.1716	0.488	0.0773
COMMD3-BMI1.hg38.copy0|chr9:22400000-22500000|cE50E90AtoB,cE90E120BtoA,cE120P0AtoB,c45Y20YBtoA	0.721	-0.2091	0.125	-0.0268	-0.43	-0.2088	0.003
BTF3.hg38.mm10.copy2|chr20:64400000-64500000|cB	-0.6146	-1.605	-1.7406	-1.1156	-1.3416	-1.3767	-1.3028
RPL7.hg38.mm10.copy0|chr8:71500000-71600000|cB	-0.4208	-1.2491	-1.1305	-0.7027	-0.8038	-0.6341	-0.8901
SNORD86.hg38.copy0|chr10:35400000-35500000|cE120P0AtoB	0.3441	0.3089	0.2195	-0.0845	-0.1887	-0.0824	-0.195
ZIC5.hg38.mm10.copy0|chr17:81600000-81700000|cA	0.9212	0.4542	0.5195	0.3521	0.2577	0.2894	0.2761
NCL.hg38.mm10.copy0|chr12:113900000-114000000|cA	1.2167	1.187	0.8146	1.0682	1.1159	0.9412	0.9368
AGPS.hg38.mm10.copy0|chr12:64500000-64600000|cE90E120AtoB,cP04MBtoA,c45Y20YAtoB	0.8306	0.3065	-0.285	-0.1961	0.4145	0.1959	-0.1408
DNAJC15.hg38.mm10.copy0|chr17:22200000-22300000|cA	1.3235	0.9441	1.0792	1.1182	1.2339	1.1909	1.2147
ZNF765.hg38.copy0|chr19:48600000-48700000|cB	-0.4706	-0.4719	-0.7769	-1.4163	-1.7347	-1.6674	-1.0951
STK17A.hg38.copy0|chr3:65100000-65200000|cE120P0AtoB,cP04MBtoA,c45Y20YAtoB	0.846	0.203	0.0523	-0.0696	0.0885	0.3683	-0.1102
ZFP606.mm10.copy0|chr19:51300000-51400000|cE120P0AtoB	0.2387	0.091	0.0492	-0.5911	-0.9854	-1.2402	-0.4815
TC2N.hg38.mm10.copy0|chr7:153900000-154000000|cP04MAtoB,c4M45YBtoA	0.9463	0.8771	0.6382	0.376	-0.0614	0.1849	0.385
RPL23AP82.hg38.copy4|chr17:52700000-52800000|cE50E90AtoB	0.098	-0.5519	-1.0443	-0.9982	-1.2959	-1.1958	-1.2359
KBTBD2.hg38.mm10.copy0|chr3:75200000-75300000|cE50E90AtoB,cP04MBtoA,c45Y20YAtoB	0.2757	-0.0881	-0.1991	-0.1605	0.0394	0.0735	-0.297
FAM60A.hg38.mm10.copy0|chr11:32200000-32300000|cE50E90AtoB,cE120P0BtoA,cP04MAtoB	0.2491	-0.3873	-0.5082	0.0508	-0.4351	-0.5106	-0.363
MAP10.hg38.mm10.copy0|chr1:209000000-209100000|cA	0.8923	0.3856	0.2871	0.2052	0.0041	0.3667	0.1158
RNF175.hg38.copy0|chr5:153600000-153700000|cB	-0.7034	-0.8302	-1.0454	-1.0094	-1.0422	-1.0652	-1.0198
CBX1.hg38.mm10.copy0|chr16:41700000-41800000|cA	1.0863	0.9843	0.7866	0.7832	0.5752	0.7687	0.535
SECISBP2.hg38.mm10.copy0|chr15:105500000-105600000|cA	1.0197	0.8744	0.7321	0.5968	0.5002	0.6076	0.6291
ADNP.hg38.mm10.copy0|chr10:13500000-13600000|cE90E120AtoB	0.5445	0.4032	-0.3127	-0.4039	-0.6889	-0.7305	-0.8029
MRPL22.hg38.mm10.copy0|chr6:153000000-153100000|cA	1.0567	0.7588	0.0621	0.3235	0.7935	1.0125	0.7925
DPH3.hg38.mm10.copy0|chr2:172800000-172900000|cE50E90AtoB,cE120P0BtoA,c45Y20YAtoB	0.4944	-0.4857	-0.5469	0.414	0.4219	0.1478	-0.1119
DLEU2.hg38.mm10.copy0|chr17:29400000-29500000|cA	1.2557	1.1732	1.0122	1.0614	1.0444	1.0322	1.0194
G3BP1.hg38.mm10.copy0|chr6:149800000-149900000|cA	1.2107	1.1799	0.4323	0.4099	0.6573	1.0782	0.9273
ZFP472.mm10.copy0|chr19:12100000-12200000|cE50E90AtoB,cP04MBtoA,c45Y20YAtoB	0.2776	-0.4305	-0.1876	-0.0647	0.1162	0.2419	-0.3323
1700071K01RIK.mm10.copy0|chr16:40100000-40200000|cA	1.0842	0.8579	0.7078	0.951	0.8561	1.0038	0.848
ICE2.hg38.mm10.copy0|chr7:37000000-37100000|cA	0.9694	0.3671	0.3849	0.879	0.7157	0.7671	0.5985
ZIC1.hg38.mm10.copy0|chr2:154300000-154400000|cB	-0.2942	-0.3887	-0.4751	-0.4404	-0.7893	-0.6825	-0.4929
UBAC2.hg38.mm10.copy0|chr17:80900000-81000000|cA	1.1428	0.6031	0.7794	0.4204	0.4487	0.4187	0.4758
MTFR1.hg38.mm10.copy0|chr8:63700000-63800000|cB	-0.4229	-0.4835	-0.9557	-0.9624	-0.886	-0.8011	-0.8857
BICD1.hg38.mm10.copy0|chr11:33100000-33200000|cE50E90AtoB	0.3195	-0.1174	-0.1763	-0.0993	-0.3303	-0.306	-0.3176
CDKN3.hg38.mm10.copy0|chr7:116300000-116400000|cE50E90AtoB,cE120P0BtoA,cP04MAtoB,c4M45YBtoA,c45Y20YAtoB	0.3134	-0.456	-0.4972	0.2684	-0.4192	0.071	-0.1826
DYNLRB2.hg38.mm10.copy0|chr20:65100000-65200000|cB	-0.8827	-1.3129	-1.5697	-1.1151	-1.2571	-1.1966	-1.1431
DYRK3.hg38.mm10.copy0|chr1:159900000-160000000|cA	1.1551	0.9455	0.7308	0.9038	0.6699	0.9001	0.7851
RGS16.hg38.mm10.copy0|chr1:184700000-184800000|cA	0.6446	0.0163	0.3369	0.625	0.2005	0.4478	0.1878
BEND3.hg38.mm10.copy0|chr4:103100000-103200000|cA	0.8811	0.609	0.6719	0.6988	0.4005	0.6317	0.5644
H2AFJ.hg38.mm10.copy0|chr11:15400000-15500000|cB	-0.4159	-0.7357	-0.965	-0.5839	-0.9228	-0.734	-0.7191
METAP2.hg38.mm10.copy0|chr11:95300000-95400000|cE90E120AtoB,cE120P0BtoA,cP04MAtoB	1.0797	0.4051	-0.0274	0.5506	-0.1794	-0.0363	-0.067
DSN1.hg38.mm10.copy0|chr10:27200000-27300000|cA	1.075	1.0217	0.9948	0.9352	0.7104	0.6739	0.6884
ATP1B3.hg38.mm10.copy0|chr2:159900000-160000000|cE50E90AtoB,cE120P0BtoA	0.9653	-0.138	-0.3497	0.4094	0.0476	0.4751	0.6006
HNRNPK.hg38.mm10.copy0|chr15:100300000-100400000|cE90E120AtoB,cE120P0BtoA,cP04MAtoB,c4M45YBtoA	1.1048	0.0819	-0.0463	0.1094	-0.0669	0.0708	0.0644
ARL5B.hg38.mm10.copy0|chr9:18900000-19000000|cB	-0.332	-0.9318	-0.3944	-0.6729	-1.1472	-0.8742	-0.5475
ZNF761.hg38.copy2|chr19:48000000-48100000|cE90E120AtoB	0.2516	0.2048	-0.3782	-0.8325	-1.4557	-1.4188	-0.7325
TMPO-AS1.hg38.copy0|chr11:98300000-98400000|cE90E120AtoB	0.2097	0.2062	-0.37	-0.2036	-0.1011	-0.0691	-0.2676
INTS7.hg38.mm10.copy0|chr1:154400000-154500000|cE50E90AtoB,cE120P0BtoA,cP04MAtoB	0.5941	-0.1246	-0.3356	0.1395	-0.3101	-0.1196	-0.1655
CENPN.hg38.mm10.copy0|chr20:65700000-65800000|cE50E90AtoB	0.1376	-0.3588	-1.038	-0.4012	-0.7976	-0.6458	-0.8424
REX2.mm10.copy0|chr19:47300000-47400000|cE120P0AtoB	0.7811	0.7782	0.4692	-0.4942	-1.0806	-1.0752	-0.4658
LCORL.hg38.mm10.copy0|chr5:17400000-17500000|cA	1.1767	0.8925	1.174	1.1604	1.1169	1.1765	1.1211
UBE2DNL2.mm10.copy1|chr3:64700000-64800000|cA	1.2611	1.0072	0.8794	0.8733	0.8807	1.0266	0.6613
MED13.hg38.mm10.copy0|chr16:55500000-55600000|cB	-0.219	-0.3473	-0.4359	-0.4169	-0.4479	-0.4368	-0.426
KCNE1.hg38.mm10.copy0|chr3:12100000-12200000|cA	1.5082	1.3876	1.0354	1.3683	1.3894	1.4685	1.4184
PPIAL4F.hg38.copy0|chr3:63900000-64000000|cA	1.322	1.1784	1.0573	0.9495	1.0167	1.072	0.7244
RNF165.hg38.mm10.copy0|chr18:35400000-35500000|cA	0.8532	0.6376	0.1183	0.7556	0.4783	0.7225	0.819
TRIM33.hg38.mm10.copy0|chr1:115400000-115500000|cA	0.7099	0.3488	0.3843	0.4136	0.38	0.4474	0.3782
RAD1.hg38.mm10.copy0|chr6:35200000-35300000|cA	1.088	0.8594	0.499	0.949	0.2908	0.5829	0.1203
BCL11A.hg38.mm10.copy0|chr13:61200000-61300000|cB	-0.2239	-0.3419	-0.9013	-0.5487	-0.655	-0.7015	-0.596
ZNF665.hg38.copy0|chr19:48400000-48500000|cB	-0.4674	-0.4796	-0.7886	-1.4355	-1.7763	-1.7309	-1.1064
H2AFV.hg38.mm10.copy0|chr3:63900000-64000000|cA	1.322	1.1784	1.0573	0.9495	1.0167	1.072	0.7244
GM6712.mm10.copy0|chr19:12100000-12200000|cE50E90AtoB,cP04MBtoA,c45Y20YAtoB	0.2776	-0.4305	-0.1876	-0.0647	0.1162	0.2419	-0.3323
GCC1.hg38.mm10.copy0|chr3:153800000-153900000|cB	-0.0533	-0.6014	-0.7812	-0.593	-0.336	-0.3565	-0.6928
UBAC2-AS1.hg38.copy0|chr17:80900000-81000000|cA	1.1428	0.6031	0.7794	0.4204	0.4487	0.4187	0.4758
NABP1.hg38.mm10.copy0|chr12:79300000-79400000|cB	-0.6885	-0.8524	-0.8706	-0.8219	-0.762	-0.7081	-0.8589
PSMD11.hg38.mm10.copy0|chr16:26400000-26500000|cE50E90AtoB	0.1117	-0.4021	-0.5511	-0.4237	-0.1616	-0.1423	-0.206
MRPL45.hg38.mm10.copy0|chr16:43900000-44000000|cE90E120AtoB,cE120P0BtoA	0.1677	0.1425	-0.0329	0.0046	0.0601	0.0924	0.0115
ZNF329.hg38.copy0|chr19:51200000-51300000|cE90E120AtoB	0.1576	0.0078	-0.0203	-0.6744	-1.0129	-1.234	-0.4792
TTC30A2.mm10.copy0|chr12:64600000-64700000|cE90E120AtoB,cP04MBtoA,c4M45YAtoB	0.7309	0.155	-0.4624	-0.4345	0.2061	-0.0693	-0.3265
FKBP9.hg38.mm10.copy0|chr3:75000000-75100000|cE50E90AtoB,cP04MBtoA,c45Y20YAtoB	0.2912	-0.1124	-0.2191	-0.083	0.0645	0.0792	-0.2198
NFIA.hg38.mm10.copy0|chr1:60500000-60600000|cE90E120AtoB,cE120P0BtoA,cP04MAtoB	0.6749	0.3469	-0.1152	0.0405	-0.2245	-0.1678	-0.2604
WDFY2.hg38.mm10.copy0|chr17:30900000-31000000|cA	1.1987	1.1033	1.1888	1.0942	1.094	1.0605	1.111
RDM1.hg38.mm10.copy0|chr16:29600000-29700000|cB	-0.4305	-0.727	-0.8169	-0.6401	-0.5629	-0.4886	-0.4801
ST13.hg38.mm10.copy0|chr8:119300000-119400000|cB	-0.5758	-1.1215	-1.2762	-1.0902	-0.7666	-0.8682	-0.8232
ZFP935.mm10.copy1|chr19:12100000-12200000|cE50E90AtoB,cP04MBtoA,c45Y20YAtoB	0.2776	-0.4305	-0.1876	-0.0647	0.1162	0.2419	-0.3323
BRIP1.hg38.mm10.copy0|chr16:55200000-55300000|cB	-0.466	-0.5764	-0.7245	-0.7809	-0.838	-0.8148	-0.725
OSTC.hg38.mm10.copy0|chr9:28300000-28400000|cE50E90AtoB,cE90E120BtoA,cE120P0AtoB	0.4292	-0.2272	0.2724	-0.0823	-0.6157	-0.6285	-0.333
QSOX1.hg38.mm10.copy0|chr1:187200000-187300000|cE50E90AtoB,cE90E120BtoA	0.4495	-0.0172	0.4132	0.3592	0.1322	0.3284	0.1266
MMADHC.hg38.mm10.copy0|chr12:36100000-36200000|cE50E90AtoB	0.4592	-0.2185	-0.7208	-0.6556	-1.0157	-0.9386	-0.9985
CDCA7.hg38.mm10.copy0|chr12:60300000-60400000|cA	1.2863	1.122	0.5016	0.8396	0.1581	0.5055	0.3762
PAX6.hg38.mm10.copy0|chr14:34000000-34100000|cB	-0.4106	-0.5822	-0.9539	-0.8244	-0.9926	-0.9446	-0.9054
RPS24.hg38.mm10.copy5|chr6:169200000-169300000|cE120P0AtoB	0.7816	0.6722	0.3083	-0.8892	-0.7868	-0.632	-0.4534
PCSK9.hg38.mm10.copy0|chr1:54700000-54800000|cA	1.1263	0.6687	0.6675	0.9109	0.9043	0.8859	0.7698
LOC145845.hg38.copy0|chr7:13100000-13200000|cB	-0.29	-0.2947	-0.4215	-0.4428	-0.4274	-0.7732	-0.6894
ZFP423.mm10.copy0|chr20:33500000-33600000|cE50E90AtoB,cE120P0BtoA,cP04MAtoB	0.3515	-0.1783	-0.2377	0.2496	-0.8129	-0.6761	-0.9098
MIR15A.hg38.mm10.copy0|chr17:29400000-29500000|cA	1.2557	1.1732	1.0122	1.0614	1.0444	1.0322	1.0194
SKIDA1.hg38.mm10.copy0|chr9:21700000-21800000|cA	0.8686	0.1361	0.4924	0.8474	0.2055	0.2509	0.314
TMEM14B.hg38.copy0|chr4:10900000-11000000|cE50E90AtoB	0.2128	-0.2673	-0.4811	-0.3182	-0.255	-0.2374	-0.3492
ZNF274.hg38.copy0|chr19:51100000-51200000|cE90E120AtoB	0.2369	0.0845	-0.0179	-0.5897	-0.9706	-1.1421	-0.3845
MCTS2.mm10.copy1|chr10:32500000-32600000|cE120P0AtoB	0.6759	0.5092	0.3183	-0.2134	-0.2969	-0.1861	-0.2576
CCNE2.hg38.mm10.copy0|chr8:93400000-93500000|cE90E120AtoB,cE120P0BtoA	1.0178	0.238	-0.1892	0.6461	0.066	0.2233	0.0395
RPSA.hg38.mm10.copy1|chr1:63500000-63600000|cE50E90AtoB,cE120P0BtoA,cP04MAtoB	0.4555	-0.3529	-0.4158	0.2223	-0.4438	-0.3777	-0.4184
ZNF285.hg38.copy0|chr19:39600000-39700000|cB	-0.9496	-1.1623	-1.029	-1.2674	-1.0523	-1.087	-1.1273
ZFP788.mm10.copy5|chr19:12100000-12200000|cE50E90AtoB,cP04MBtoA,c45Y20YAtoB	0.2776	-0.4305	-0.1876	-0.0647	0.1162	0.2419	-0.3323
B230307C23RIK.mm10.copy4|chr19:12100000-12200000|cE50E90AtoB,cP04MBtoA,c45Y20YAtoB	0.2776	-0.4305	-0.1876	-0.0647	0.1162	0.2419	-0.3323
TMEM230.hg38.mm10.copy0|chr10:37900000-38000000|cB	-0.7997	-1.1379	-1.0482	-1.0303	-0.9827	-0.8961	-0.9581
ZFP59.mm10.copy0|chr19:35800000-35900000|cE50E90AtoB,cP04MBtoA,c45Y20YAtoB	0.4186	-0.471	-0.1893	-0.2882	0.2604	0.2906	-0.1567
ZHX1-C8ORF76.hg38.copy0|chr8:122400000-122500000|cE90E120AtoB,cE120P0BtoA	1.0738	0.2971	-0.3017	0.694	0.2591	0.084	0.0118
MTBP.hg38.mm10.copy0|chr8:119700000-119800000|cB	-0.2351	-1.0724	-1.2194	-0.9494	-0.9632	-0.9548	-0.874
MIS18A.hg38.mm10.copy0|chr3:14300000-14400000|cA	1.3875	1.0972	0.9245	1.36	1.3421	1.2975	1.2903
PLEKHA8P1.hg38.copy0|chr3:78000000-78100000|cA	1.0215	0.7324	0.4522	0.5426	0.5624	0.7133	0.29
KLHL7.hg38.mm10.copy0|chr3:85100000-85200000|cE50E90AtoB	0.3964	-0.2829	-0.5908	-0.4379	-0.4105	-0.3145	-0.6365
PPIAL4C.hg38.copy2|chr3:63900000-64000000|cA	1.322	1.1784	1.0573	0.9495	1.0167	1.072	0.7244
PLXNA2.hg38.mm10.copy0|chr1:158300000-158400000|cP04MAtoB,c4M45YBtoA	0.8711	0.616	0.0845	0.2976	-0.0106	0.2669	0.0403
TEX26.hg38.mm10.copy0|chr17:10400000-10500000|cA	1.3466	1.3353	1.2773	1.1887	1.1525	1.1257	1.1486
ZFHX4.hg38.mm10.copy0|chr8:75000000-75100000|cB	-0.41	-0.9767	-1.196	-0.7153	-0.6769	-0.7404	-0.8013
ZFP114.mm10.copy0|chr19:39500000-39600000|cB	-0.922	-1.1499	-1.0042	-1.2217	-0.9947	-1.0355	-1.0749
CDON.hg38.mm10.copy0|chr14:118700000-118800000|cA	1.1328	1.0575	1.0471	0.6598	0.739	0.8988	0.9426
MIR15B.hg38.mm10.copy0|chr2:134300000-134400000|cB	-0.0023	-0.0624	-0.0774	-0.189	-0.2769	-0.2772	-0.147
ZC3H12C.hg38.mm10.copy0|chr14:102900000-103000000|cE50E90AtoB,c4M45YBtoA,c45Y20YAtoB	0.5249	-0.1904	-0.1019	-0.11	-0.1242	0.0249	-0.2941
IER5.hg38.mm10.copy0|chr1:186300000-186400000|cA	0.8908	0.6272	0.6831	0.7924	0.5629	0.7185	0.5181
CANT1.hg38.mm10.copy0|chr16:72800000-72900000|cA	1.0517	0.8967	0.6916	0.7172	0.5614	0.6892	0.795
ARL9.hg38.mm10.copy0|chr5:78000000-78100000|cA	1.074	1.4931	1.1293	1.0576	1.1594	1.0612	1.0906
RPL36.hg38.mm10.copy2|chr14:116300000-116400000|cA	0.9536	1.0863	1.0584	0.7649	0.8422	0.9608	0.8368
ZNF25.hg38.copy0|chr9:37400000-37500000|cB	-0.906	-0.2054	-0.3079	-0.5866	-1.2672	-1.1354	-1.3474
NTSR1.hg38.mm10.copy0|chr10:1600000-1700000|cA	0.8538	0.9193	0.9146	0.8729	0.6905	0.6922	0.6153
ENDOV.hg38.mm10.copy0|chr16:74200000-74300000|cA	1.1047	1.1282	0.9884	1.0369	1.0175	0.9973	1.1109
LAGE3.hg38.mm10.copy1|chr15:16400000-16500000|cE50E90BtoA	-0.2353	1.2217	1.1959	0.7378	0.9303	0.6582	0.5454
UBE3C.hg38.mm10.copy0|chr3:183600000-183700000|cA	1.4671	1.7143	1.6656	1.501	1.4651	1.4859	1.407
HAPLN3.hg38.mm10.copy0|chr7:66800000-66900000|cA	0.7302	0.8733	0.7539	0.6889	0.5561	0.6108	0.4638
PCDHB18.mm10.copy0|chr6:138900000-139000000|cE50E90BtoA,cE120P0AtoB,cP04MBtoA	-0.3859	0.9716	0.6179	-0.1183	0.3871	0.6312	0.5776
MIR3078.mm10.copy0|chr8:9900000-10000000|cA	1.419	1.6473	1.527	1.473	1.5097	1.4519	1.5275
LOC100132813.hg38.copy0|chr8:108400000-108500000|cB	-0.831	-0.7837	-1.0743	-0.9919	-1.0787	-0.9945	-1.1344
BST1.hg38.mm10.copy0|chr5:14900000-15000000|cA	0.9722	1.2332	1.11	1.0028	0.9577	0.9155	0.9462
ZFP715.mm10.copy4|chr19:47100000-47200000|cE120P0AtoB	0.6556	0.7409	0.4239	-0.6688	-1.2172	-1.1861	-0.5855
COMTD1.hg38.mm10.copy0|chr9:54700000-54800000|cA	0.9632	1.0884	0.4788	0.8544	0.3524	0.3181	0.265
BMT2.hg38.mm10.copy0|chr3:138200000-138300000|cB	-1.2646	-0.9003	-1.1361	-1.1443	-1.1027	-1.0029	-1.152
ADRA2B.hg38.mm10.copy0|chr13:91900000-92000000|cA	0.9439	1.4005	1.1465	1.3069	1.2809	1.2215	1.3321
KLHL17.hg38.mm10.copy0|chr1:0-100000|cA	0.616	0.9817	0.908	0.9055	0.8295	0.7666	0.8333
PDE10A.hg38.mm10.copy0|chr4:166600000-166700000|cA	0.2682	1.1612	1.1107	0.9189	0.8158	0.8958	0.9386
SNORA71C.hg38.copy0|chr10:25600000-25700000|c45Y20YAtoB	0.6789	0.9518	0.5674	0.4539	0.0324	0.0018	-0.0934
TMEM57.hg38.mm10.copy0|chr1:24200000-24300000|cA	1.2763	1.4545	1.3996	1.3986	1.3749	1.3224	1.4184
MLLT3.hg38.mm10.copy0|chr15:63600000-63700000|cB	-0.6415	-0.4981	-0.552	-0.5752	-0.5572	-0.6058	-0.722
MIR2682.hg38.copy0|chr1:98800000-98900000|cB	-0.7099	-0.41	-0.5979	-0.9814	-1.0346	-1.1321	-1.0304
RPL22.hg38.mm10.copy0|chr1:5300000-5400000|cA	1.3176	1.5418	1.5311	1.4616	1.4484	1.4034	1.5277
MIR350.mm10.copy0|chr1:219600000-219700000|cA	0.0038	0.3011	0.2754	0.1676	0.1314	0.1408	0.1303
PCDHB4.hg38.mm10.copy0|chr6:138800000-138900000|cE50E90BtoA,cE120P0AtoB,cP04MBtoA	-0.3701	0.9929	0.6806	-0.1811	0.3882	0.5766	0.5667
SYT10.hg38.mm10.copy0|chr11:34500000-34600000|cB	-0.7346	-0.5195	-0.6744	-0.7916	-1.0209	-1.0348	-0.8707
TRIM32.hg38.mm10.copy0|chr15:22600000-22700000|cB	-0.8395	-0.559	-0.7827	-0.7964	-0.735	-0.6235	-0.7399
ZNF33BP1.hg38.copy0|chr19:52500000-52600000|cB	-0.7109	-0.5587	-0.7661	-1.4299	-1.651	-1.6427	-1.0822
MSMO1.hg38.mm10.copy0|chr5:165500000-165600000|cB	-0.8649	-0.6513	-0.834	-0.7376	-0.7203	-0.7645	-0.9052
MYH1.hg38.mm10.copy0|chr16:10500000-10600000|cB	-1.3134	-1.1705	-1.2573	-1.4133	-1.4257	-1.4981	-1.4643
TUBA4A.hg38.mm10.copy0|chr12:101300000-101400000|cA	1.3325	1.5325	1.4056	1.3657	1.3966	1.3535	1.1847
DFFB.hg38.mm10.copy0|chr1:2800000-2900000|cA	1.2547	1.491	1.4621	1.3864	1.3936	1.3704	1.4565
TRIM62.hg38.mm10.copy0|chr1:32300000-32400000|cA	1.2653	1.4479	1.4413	1.3745	1.4053	1.3594	1.4443
PDIK1L.hg38.mm10.copy0|chr1:24900000-25000000|cA	1.2881	1.5018	1.4551	1.4436	1.3711	1.3449	1.4726
ZNF787.hg38.copy0|chr19:53000000-53100000|cB	-1.0528	-0.8986	-1.2084	-1.5647	-1.7529	-1.7607	-1.2464
TXNRD3.hg38.mm10.copy0|chr2:47700000-47800000|cA	1.5939	1.876	1.8744	1.6785	1.6122	1.6957	1.8288
GPR153.hg38.mm10.copy0|chr1:5300000-5400000|cA	1.3176	1.5418	1.5311	1.4616	1.4484	1.4034	1.5277
MRPS11.hg38.mm10.copy0|chr7:66400000-66500000|cA	0.312	0.5778	0.3827	0.3793	0.1848	0.3974	0.1869
ARL10.hg38.mm10.copy0|chr6:174800000-174900000|cA	1.3631	1.6158	1.4616	1.4878	1.4081	1.4887	1.5425
TMEM50A.hg38.mm10.copy0|chr1:24100000-24200000|cA	1.2882	1.4656	1.4011	1.3998	1.402	1.3415	1.4316
L3MBTL4.hg38.mm10.copy0|chr18:3100000-3200000|cP04MAtoB,c45Y20YBtoA	0.1876	0.9033	0.6543	0.6317	-0.9409	-0.5351	0.2125
PCDHB15.hg38.mm10.copy0|chr6:138900000-139000000|cE50E90BtoA,cE120P0AtoB,cP04MBtoA	-0.3859	0.9716	0.6179	-0.1183	0.3871	0.6312	0.5776
TIAM2.hg38.mm10.copy0|chr4:110900000-111000000|cA	1.0576	1.373	1.113	1.1171	0.768	0.6703	0.2958
CARD19.hg38.mm10.copy0|chr15:43200000-43300000|cA	0.8232	0.9771	0.8476	0.8667	0.7442	0.7901	0.8429
ZNF821.hg38.copy0|chr20:56800000-56900000|cP04MAtoB,c4M45YBtoA,c45Y20YAtoB	1.1408	1.1419	0.6986	0.7357	-0.0737	0.0701	-0.214
H3F3A.hg38.mm10.copy1|chr1:203800000-203900000|cB	-0.5566	-0.2674	-0.6197	-1.1306	-1.2148	-1.1546	-1.051
RPS25.hg38.mm10.copy0|chr5:132900000-133000000|cB	-0.9279	-0.8078	-0.8522	-0.9389	-0.9948	-0.9957	-1.0274
CEP170.hg38.mm10.copy0|chr1:219600000-219700000|cA	0.0038	0.3011	0.2754	0.1676	0.1314	0.1408	0.1303
RPSAP58.hg38.copy2|chr14:100000-200000|cA	0.7151	0.8708	0.6339	0.5968	0.571	0.5279	0.5034
ZFP787.mm10.copy0|chr19:53000000-53100000|cB	-1.0528	-0.8986	-1.2084	-1.5647	-1.7529	-1.7607	-1.2464
ARHGAP28.hg38.mm10.copy0|chr18:2800000-2900000|cP04MAtoB	0.5056	0.9314	0.7468	0.6891	-0.9989	-0.5985	-0.149
B4GALNT4.hg38.mm10.copy0|chr14:200000-300000|cA	0.8206	1.0004	0.8191	0.7619	0.7205	0.6462	0.6306
MIR124A-1HG.mm10.copy0|chr8:9900000-10000000|cA	1.419	1.6473	1.527	1.473	1.5097	1.4519	1.5275
PCDHB13.hg38.mm10.copy0|chr6:138800000-138900000|cE50E90BtoA,cE120P0AtoB,cP04MBtoA	-0.3701	0.9929	0.6806	-0.1811	0.3882	0.5766	0.5667
OSBPL5.hg38.mm10.copy0|chr14:3000000-3100000|cA	1.121	1.2449	1.1423	1.1136	1.0265	0.9823	1.072
AHDC1.hg38.mm10.copy0|chr1:26400000-26500000|cA	1.2607	1.4581	1.4538	1.3616	1.3249	1.2882	1.3986
LAMA2.hg38.mm10.copy0|chr4:138400000-138500000|cB	-0.9833	-0.3928	-0.6284	-0.9769	-0.7907	-0.8283	-0.5338
MIR492.hg38.copy1|chr16:47300000-47400000|c45Y20YAtoB	0.5833	0.7371	0.5346	0.3956	0.1685	0.1617	-0.0865
PCDHGB8P.hg38.copy0|chr6:139100000-139200000|cE50E90BtoA	-0.1878	1.0671	0.7643	0.3722	0.6194	0.9576	0.8442
CNR1.hg38.mm10.copy0|chr4:86200000-86300000|cE50E90BtoA,cE90E120AtoB	-0.2639	0.6993	-0.122	-0.9222	-0.8747	-0.9921	-0.9912
RPL7A.hg38.mm10.copy2|chr13:22000000-22100000|cE50E90BtoA,cE90E120AtoB	-0.0388	0.0575	-0.5469	-1.4345	-1.141	-1.2188	-1.1373
EML1.hg38.mm10.copy0|chr7:162000000-162100000|cA	1.2636	1.3123	1.1425	1.258	1.038	1.1087	1.1263
PLEKHN1.hg38.mm10.copy0|chr1:0-100000|cA	0.616	0.9817	0.908	0.9055	0.8295	0.7666	0.8333
ZNF445.hg38.copy0|chr2:98100000-98200000|cA	1.5538	1.6773	1.6033	1.4374	1.3566	1.56	1.4888
TAS2R110.mm10.copy0|chr11:11300000-11400000|cB	-0.6903	-0.0887	-0.2222	-0.7069	-0.7256	-0.7567	-0.6117
MFAP3.hg38.mm10.copy0|chr6:152100000-152200000|cA	1.1098	1.1268	0.6744	0.6605	0.6972	0.889	0.5992
4833439L19RIK.mm10.copy0|chr6:174700000-174800000|cA	1.3315	1.6347	1.4406	1.3851	1.3517	1.4088	1.4616
IKZF1.hg38.mm10.copy0|chr3:58200000-58300000|cB	-0.9038	-0.8455	-0.8708	-0.9998	-1.0622	-0.9732	-1.0688
ZFP141.mm10.copy4|chr19:47200000-47300000|cE120P0AtoB	0.7276	0.7512	0.4418	-0.5956	-1.1642	-1.1304	-0.5322
TRIM52-AS1.hg38.copy1|chr6:176400000-176500000|cA	1.3512	1.604	1.458	1.4698	1.32	1.3384	1.43
GGH.hg38.mm10.copy0|chr8:61000000-61100000|cB	-0.4089	-0.3779	-0.7067	-0.4421	-0.8019	-0.7943	-0.931
SAMD5.hg38.mm10.copy0|chr4:118700000-118800000|cE120P0AtoB	0.4297	0.8363	0.6267	-0.4972	-0.0308	-0.1168	-0.1886
NMNAT1.hg38.mm10.copy0|chr1:9100000-9200000|cA	1.2832	1.4763	1.4379	1.399	1.3497	1.3621	1.443
TMEM74B.hg38.mm10.copy0|chr10:33900000-34000000|cE90E120AtoB	0.0061	0.0236	-0.0966	-0.5199	-0.4768	-0.4173	-0.4167
ZNF17.hg38.copy0|chr19:51800000-51900000|cE90E120AtoB	0.0303	0.0957	-0.2218	-0.7325	-1.1068	-1.3023	-0.6739
SLC2A6.hg38.mm10.copy0|chr15:4800000-4900000|cA	0.8908	1.6491	1.5377	1.4728	1.4187	1.2798	1.2425
ZNF287.hg38.copy0|chr16:16000000-16100000|cB	-0.5905	-0.1277	-0.1606	-0.4343	-0.4872	-0.4012	-0.6172
HMX1.hg38.mm10.copy0|chr5:4300000-4400000|cA	0.5716	0.7972	0.6514	0.5045	0.4998	0.5235	0.5324
HCN1.hg38.mm10.copy0|chr6:46600000-46700000|cE50E90BtoA,cE120P0AtoB	-0.5533	0.7243	0.6504	-0.4165	-1.0704	-0.9971	-0.9808
ADRA2C.hg38.mm10.copy0|chr5:4100000-4200000|cA	0.3129	0.5441	0.3746	0.2527	0.2928	0.3029	0.299
PCDHB8.hg38.mm10.copy0|chr6:138800000-138900000|cE50E90BtoA,cE120P0AtoB,cP04MBtoA	-0.3701	0.9929	0.6806	-0.1811	0.3882	0.5766	0.5667
ATP13A2.hg38.mm10.copy0|chr1:15600000-15700000|cA	1.2674	1.4996	1.398	1.3728	1.3792	1.3429	1.3966
PCDHB19.mm10.copy0|chr6:138900000-139000000|cE50E90BtoA,cE120P0AtoB,cP04MBtoA	-0.3859	0.9716	0.6179	-0.1183	0.3871	0.6312	0.5776
CNPPD1.hg38.mm10.copy0|chr12:101200000-101300000|cA	1.3311	1.5465	1.4271	1.4243	1.4005	1.357	1.2233
NOA1.hg38.mm10.copy0|chr5:77600000-77700000|cA	1.2224	1.5476	1.294	1.1831	1.2506	1.1209	1.1602
PCDHB10.hg38.mm10.copy0|chr6:138800000-138900000|cE50E90BtoA,cE120P0AtoB,cP04MBtoA	-0.3701	0.9929	0.6806	-0.1811	0.3882	0.5766	0.5667
LOC100996419.hg38.copy0|chr6:178500000-178600000|cA	1.3023	1.5724	1.5141	1.5392	1.3968	1.427	1.4684
PCDHB5.hg38.mm10.copy0|chr6:138800000-138900000|cE50E90BtoA,cE120P0AtoB,cP04MBtoA	-0.3701	0.9929	0.6806	-0.1811	0.3882	0.5766	0.5667
MESP2.hg38.mm10.copy0|chr7:67700000-67800000|cA	1.094	1.2299	1.2104	1.164	0.8309	1.007	1.0684
SLC25A29.hg38.mm10.copy0|chr7:162600000-162700000|cA	1.2706	1.3579	1.2164	1.3128	1.1687	1.2358	1.3416
SMPD3.hg38.mm10.copy0|chr20:52800000-52900000|cA	1.2605	1.2942	1.084	1.2798	0.628	0.8163	0.4838
LOC283856.hg38.copy0|chr20:40200000-40300000|cE50E90BtoA,cE120P0AtoB	-0.1219	0.0687	0.0191	-0.2855	-0.3475	-0.3269	-0.6792
ZNF354A.hg38.copy0|chr6:177200000-177300000|cA	1.3319	1.5714	1.3889	1.1724	1.0751	1.0397	1.0826
NPPA.hg38.mm10.copy0|chr1:11100000-11200000|cA	1.3243	1.5455	1.5089	1.4871	1.4568	1.432	1.5196
ATP8A2.hg38.mm10.copy0|chr17:5300000-5400000|cA	1.2857	1.2963	1.167	0.8804	1.0267	1.0115	1.0387
LOC100129620.hg38.copy0|chr1:100000000-100100000|cB	-0.905	-0.5417	-0.8002	-1.0705	-1.094	-1.1987	-1.126
LETM1.hg38.mm10.copy0|chr5:1900000-2000000|cA	0.4158	0.8243	0.5054	0.2955	0.3067	0.2996	0.3612
WRB.hg38.mm10.copy0|chr3:7300000-7400000|cA	1.5382	1.7296	1.6126	1.673	1.7	1.6606	1.7096
ACOT7.hg38.mm10.copy0|chr1:5300000-5400000|cA	1.3176	1.5418	1.5311	1.4616	1.4484	1.4034	1.5277
ZNF460.hg38.copy0|chr19:52000000-52100000|cB	-0.2246	-0.0658	-0.3735	-1.0322	-1.3482	-1.5009	-0.851
STAC.hg38.mm10.copy0|chr2:193100000-193200000|cB	-0.9317	-0.5712	-0.9577	-1.2113	-1.2933	-1.1915	-1.0782
4930488L21RIK.mm10.copy0|chr20:40300000-40400000|cE120P0AtoB	0.1577	0.1789	0.1162	-0.0153	-0.1797	-0.0847	-0.5077
ZFP865.mm10.copy0|chr19:53500000-53600000|cB	-0.7667	-0.6431	-1.0233	-1.2117	-1.0952	-1.1211	-0.8263
SNHG6.hg38.mm10.copy1|chr1:8000000-8100000|cA	1.287	1.4447	1.4291	1.3418	1.3224	1.3698	1.4051
PCDHB20.mm10.copy0|chr6:138900000-139000000|cE50E90BtoA,cE120P0AtoB,cP04MBtoA	-0.3859	0.9716	0.6179	-0.1183	0.3871	0.6312	0.5776
SLC26A1.hg38.mm10.copy0|chr5:900000-1000000|cA	0.593	0.9423	0.5358	0.4249	0.3883	0.3192	0.4473
LOC100129138.hg38.copy0|chr1:5700000-5800000|cA	1.3505	1.5542	1.5357	1.4787	1.4553	1.4414	1.5485
RIC8A.hg38.mm10.copy0|chr14:0-100000|cA	0.661	0.8018	0.5537	0.5388	0.5094	0.4837	0.4792
CHL1.hg38.mm10.copy0|chr2:66500000-66600000|cB	-0.411	-0.1848	-0.3229	-0.635	-0.6289	-0.8467	-0.9015
RPL13AP5.hg38.copy0|chr19:44800000-44900000|cA	1.5036	1.5946	1.3689	0.9092	0.5379	0.3764	1.3529
STK35.hg38.mm10.copy0|chr10:34900000-35000000|cB	-0.2842	-0.1036	-0.233	-0.5542	-0.4525	-0.3472	-0.3809
ARHGAP35.hg38.mm10.copy0|chr19:42300000-42400000|cA	1.5101	1.6137	1.4195	0.9349	0.6114	0.4518	1.3964
CSNK1D.hg38.mm10.copy0|chr16:76100000-76200000|cA	1.044	1.1305	0.9267	0.9296	0.96	0.9031	1.0738
SNORD74.hg38.copy0|chr12:122400000-122500000|cA	1.3543	1.5634	1.3299	1.4288	1.3981	1.4053	1.2354
PROM1.hg38.mm10.copy0|chr5:15300000-15400000|cA	0.9454	1.2227	1.0444	0.9551	0.9595	1.0176	1.0929
ZFP445.mm10.copy0|chr2:98100000-98200000|cA	1.5538	1.6773	1.6033	1.4374	1.3566	1.56	1.4888
GPR85.hg38.mm10.copy0|chr3:138500000-138600000|cB	-1.2232	-0.8387	-1.1238	-1.2056	-1.1386	-1.0855	-1.1569
CCNI.hg38.mm10.copy0|chr5:57500000-57600000|cA	0.8906	1.266	1.1312	0.9851	1.0771	0.9757	1.1162
RRAS2.hg38.mm10.copy0|chr14:52100000-52200000|cA	0.5192	0.7688	0.5832	0.7264	0.6873	0.4224	0.1271
RCAN3.hg38.mm10.copy0|chr1:23300000-23400000|cA	1.3165	1.3817	1.2358	1.293	1.3304	1.2884	1.2977
POTEB2.hg38.copy0|chr10:58800000-58900000|cB	-1.3481	-0.8609	-0.892	-1.0182	-1.0408	-1.0131	-0.919
UCHL1.hg38.mm10.copy0|chr5:41000000-41100000|cA	0.8458	1.1422	0.9244	0.8989	0.8168	0.8887	0.9098
NKAIN2.hg38.mm10.copy0|chr4:143200000-143300000|cE50E90BtoA,cE120P0AtoB,cP04MBtoA,c4M45YAtoB	-0.7541	0.2602	0.2247	-0.6732	0.0997	-0.5833	-0.4397
UTS2B.hg38.mm10.copy0|chr2:198000000-198100000|cB	-1.1401	-0.78	-0.8222	-1.0941	-1.0571	-0.9981	-0.9407
ZNF33B.hg38.copy0|chr9:36500000-36600000|cB	-1.0772	-0.4157	-0.5582	-1.0037	-1.5497	-1.4725	-1.5289
KCTD2.hg38.mm10.copy0|chr16:68600000-68700000|cA	1.1581	1.165	1.0021	1.113	1.1405	1.0427	1.1283
INS-IGF2.hg38.copy0|chr14:1900000-2000000|cA	1.1488	1.2687	1.1149	1.0743	1.0513	0.9981	1.1062
HBG2.hg38.copy0|chr14:61900000-62000000|cB	-1.0498	-0.6841	-0.7836	-1.1106	-1.1749	-1.1441	-1.0748
BLOC1S4.hg38.mm10.copy0|chr5:6900000-7000000|cA	0.4474	0.8752	0.6238	0.4509	0.429	0.4594	0.5351
FOXK2.hg38.mm10.copy1|chr16:76400000-76500000|cA	0.8891	1.0137	0.7603	0.7769	0.7474	0.7218	0.8922
CHCHD4.hg38.mm10.copy0|chr2:54200000-54300000|cA	1.4075	1.5993	1.395	0.9746	1.1627	1.2848	1.3967
EARS2.hg38.mm10.copy0|chr20:22200000-22300000|cA	1.1226	1.4906	1.4215	0.9326	1.3658	1.3701	1.4658
FAM117B.hg38.mm10.copy0|chr12:84200000-84300000|cA	1.3798	1.3879	1.2198	1.1615	1.0119	0.8687	0.7667
ZNF718.hg38.copy0|chr5:100000-200000|cA	0.7779	0.8505	0.3799	0.4161	0.3486	0.2225	0.2666
ZFP612.mm10.copy0|chr20:55700000-55800000|cP04MAtoB	0.9803	1.165	0.7229	0.2788	-0.1721	-0.0984	-0.4468
DPYD.hg38.mm10.copy0|chr1:98100000-98200000|cB	-0.8413	-0.4651	-0.4777	-1.0177	-1.1885	-1.2858	-1.1913
SEMA3C.hg38.mm10.copy0|chr3:113300000-113400000|cB	-0.9206	-0.7859	-1.1106	-0.9888	-0.9485	-0.8904	-0.8829
SACS.hg38.mm10.copy0|chr17:3500000-3600000|cA	1.1411	1.2502	1.0754	1.1546	1.0438	1.0222	0.9736
ZNF880.hg38.copy0|chr19:47500000-47600000|cE120P0AtoB	0.639	0.6479	0.2434	-0.6497	-1.1619	-1.1412	-0.5539
TTC3P1.hg38.copy1|chr3:9500000-9600000|cA	1.5494	1.6727	1.5246	1.6151	1.6419	1.6451	1.6615
TAS2R103.mm10.copy0|chr11:11300000-11400000|cB	-0.6903	-0.0887	-0.2222	-0.7069	-0.7256	-0.7567	-0.6117
ZNF773.hg38.copy0|chr19:51800000-51900000|cE90E120AtoB	0.0303	0.0957	-0.2218	-0.7325	-1.1068	-1.3023	-0.6739
RC3H2.hg38.mm10.copy0|chr15:16200000-16300000|cA	0.3613	1.5424	1.5048	1.2667	1.4011	1.186	1.0864
NAP1L4.hg38.mm10.copy0|chr14:2800000-2900000|cA	1.1812	1.2945	1.1635	1.1863	1.0919	1.0685	1.1681
OLFR1243.mm10.copy0|chr14:17500000-17600000|cB	-0.9962	-0.4525	-0.4634	-0.9711	-0.83	-0.5968	-0.6555
PCDHB19P.hg38.copy0|chr6:138900000-139000000|cE50E90BtoA,cE120P0AtoB,cP04MBtoA	-0.3859	0.9716	0.6179	-0.1183	0.3871	0.6312	0.5776
KCNK2.hg38.mm10.copy0|chr1:151400000-151500000|cB	-1.2781	-1.1172	-1.3994	-1.2832	-1.3865	-1.347	-1.2878
MYO5B.hg38.mm10.copy0|chr18:39000000-39100000|cA	1.0417	1.3152	1.0398	0.6439	0.1573	0.5037	0.7203
PIWIL1.hg38.mm10.copy0|chr11:130600000-130700000|cA	1.2541	1.4846	1.4834	1.2415	1.1311	1.0689	1.0386
HCRTR2.hg38.mm10.copy0|chr4:56100000-56200000|cB	-1.3279	-1.2287	-1.4477	-1.4432	-1.5627	-1.4109	-1.3143
NTF3.hg38.mm10.copy0|chr11:5600000-5700000|cA	1.1099	1.2001	0.6668	0.4392	0.2982	0.4426	0.417
POU3F2.hg38.mm10.copy0|chr4:97300000-97400000|cE50E90BtoA,cE90E120AtoB,cE120P0BtoA,c4M45YAtoB	-0.1112	0.395	-0.1884	0.2611	0.0395	-0.1014	-0.4919
CAMSAP1.hg38.mm10.copy0|chr15:2500000-2600000|cA	1.5958	2.0111	1.9765	1.9601	1.9157	1.8306	1.9817
COL4A1.hg38.mm10.copy0|chr17:92000000-92100000|cA	1.0672	1.0785	1.0458	0.7653	0.6647	0.3963	0.4102
PCDHB18P.hg38.copy0|chr6:138900000-139000000|cE50E90BtoA,cE120P0AtoB,cP04MBtoA	-0.3859	0.9716	0.6179	-0.1183	0.3871	0.6312	0.5776
ZNF805.hg38.copy0|chr19:52100000-52200000|cB	-0.2536	-0.1196	-0.4658	-1.1872	-1.5203	-1.6399	-0.9623
LOC344967.hg38.copy0|chr5:39600000-39700000|cA	0.7753	1.2193	0.9211	0.779	0.9525	0.9182	0.9928
FAM184B.hg38.mm10.copy0|chr5:16900000-17000000|cA	1.0634	1.2647	1.2006	1.1175	1.0352	1.0884	1.1415
SNHG12.hg38.mm10.copy0|chr18:36000000-36100000|cA	0.9452	1.0126	0.5439	0.6741	0.4339	0.6692	0.9538
OTUB2.hg38.mm10.copy0|chr7:156200000-156300000|cA	1.0966	1.1735	0.6486	0.7065	0.6378	0.9272	0.8788
ZFP69.hg38.mm10.copy0|chr1:39700000-39800000|cA	1.3136	1.5077	1.48	1.4072	1.4361	1.3946	1.4885
RUNX1T1.hg38.mm10.copy0|chr8:90500000-90600000|cE90E120AtoB	0.6794	0.7852	-0.1836	-0.4084	-0.5751	-0.3696	-0.434
PCDHB22.mm10.copy0|chr6:138900000-139000000|cE50E90BtoA,cE120P0AtoB,cP04MBtoA	-0.3859	0.9716	0.6179	-0.1183	0.3871	0.6312	0.5776
FAM195B.mm10.copy0|chr16:75600000-75700000|cA	1.0993	1.1151	1.0023	0.9884	1.0579	1.0053	1.1135
AFF3.hg38.mm10.copy0|chr13:95000000-95100000|cA	0.888	0.9374	0.3908	0.6847	0.2508	0.5641	0.4844
IGF2.hg38.mm10.copy0|chr14:1900000-2000000|cA	1.1488	1.2687	1.1149	1.0743	1.0513	0.9981	1.1062
A2M-AS1.hg38.copy0|chr11:9300000-9400000|cB	-0.7734	-0.3147	-0.6961	-0.8223	-0.9162	-0.8125	-0.656
GM6607.mm10.copy3|chr5:78500000-78600000|cA	1.1095	1.4312	1.0497	1.1255	1.2035	1.1295	1.0718
ZFP2.hg38.mm10.copy0|chr6:177400000-177500000|cA	1.281	1.5402	1.3531	1.0555	0.9078	0.9021	0.8951
STMN1.hg38.mm10.copy0|chr1:24700000-24800000|cA	1.283	1.4764	1.4484	1.425	1.363	1.3443	1.4686
PTRHD1.hg38.mm10.copy0|chr6:174700000-174800000|cA	1.3315	1.6347	1.4406	1.3851	1.3517	1.4088	1.4616
GSX2.hg38.mm10.copy0|chr5:80500000-80600000|cA	1.0513	1.3462	0.9639	0.9499	1.0672	0.9248	0.9156
ZFP354B.mm10.copy0|chr6:177400000-177500000|cA	1.281	1.5402	1.3531	1.0555	0.9078	0.9021	0.8951
MIRLET7F-1.mm10.copy0|chr15:44300000-44400000|cA	0.6781	0.9545	0.9344	0.7147	0.6865	0.73	0.7356
ELAVL2.hg38.mm10.copy0|chr15:60200000-60300000|cB	-1.1899	-0.9843	-0.9969	-1.0046	-1.0767	-1.1174	-1.0331
PCDHB6.hg38.mm10.copy0|chr6:138800000-138900000|cE50E90BtoA,cE120P0AtoB,cP04MBtoA	-0.3701	0.9929	0.6806	-0.1811	0.3882	0.5766	0.5667
MBOAT1.hg38.mm10.copy0|chr4:20400000-20500000|cE120P0AtoB	0.5065	0.9401	0.2776	-0.0472	-0.277	-0.5805	-0.6301
BOLA2-SMG1P6.hg38.copy0|chr20:20800000-20900000|cA	1.0195	1.3729	1.3708	0.758	1.2857	1.3011	1.3698
RPL29.hg38.mm10.copy6|chr6:14000000-14100000|cB	-0.4528	-0.414	-0.4941	-0.7593	-1.1731	-1.1256	-1.1455
CRMP1.hg38.mm10.copy0|chr5:6100000-6200000|cA	0.6506	1.029	0.8704	0.7868	0.9116	0.9122	1.0009
KCNA5.hg38.mm10.copy0|chr11:5200000-5300000|cA	1.1596	1.3071	0.7812	0.5855	0.4868	0.7518	0.5846
ACTR3C.hg38.copy0|chr3:179800000-179900000|cE120P0AtoB,cP04MBtoA	0.1312	0.88	0.8455	-0.2587	0.1063	0.2812	0.2864
LRRC55.hg38.mm10.copy0|chr14:16400000-16500000|cE50E90BtoA,cE90E120AtoB	-0.4498	0.0869	-0.2123	-0.3464	-0.3367	-0.1553	-0.2933
PCDHGC5.hg38.mm10.copy0|chr6:139000000-139100000|cE50E90BtoA	-0.3379	0.9681	0.6169	0.0215	0.3788	0.6919	0.6136
SLC6A20.hg38.copy0|chr2:96700000-96800000|cA	1.6409	1.7755	1.5703	1.5955	1.5478	1.638	1.6658
PDE1C.hg38.mm10.copy0|chr3:76400000-76500000|cE90E120AtoB	0.1157	0.3786	-0.293	-0.5823	-0.7167	-0.6448	-0.778
DCTN5.hg38.mm10.copy0|chr20:22300000-22400000|cA	1.1602	1.4887	1.4265	0.8832	1.3467	1.3972	1.4591
ZFP821.mm10.copy0|chr20:56800000-56900000|cP04MAtoB,c4M45YBtoA,c45Y20YAtoB	1.1408	1.1419	0.6986	0.7357	-0.0737	0.0701	-0.214
ZFP28.hg38.mm10.copy0|chr19:52600000-52700000|cB	-0.8239	-0.6423	-0.922	-1.4383	-1.5728	-1.5807	-1.0815
KRT12.hg38.mm10.copy0|chr16:46600000-46700000|c45Y20YAtoB	0.6335	0.875	0.7389	0.3217	0.1605	0.1433	-0.1742
HAS1.hg38.mm10.copy0|chr19:46900000-47000000|cE120P0AtoB	0.5713	0.8253	0.4189	-0.6751	-1.211	-1.1246	-0.5391
MFHAS1.hg38.mm10.copy0|chr8:11000000-11100000|cA	1.5256	1.5616	1.3496	1.5447	1.4463	1.4479	1.4659
BBC3.hg38.mm10.copy0|chr19:42600000-42700000|cA	1.4878	1.6262	1.4202	0.9421	0.6355	0.4507	1.411
PCDHB17.mm10.copy0|chr6:138900000-139000000|cE50E90BtoA,cE120P0AtoB,cP04MBtoA	-0.3859	0.9716	0.6179	-0.1183	0.3871	0.6312	0.5776
MGAT4A.hg38.mm10.copy0|chr13:93900000-94000000|cA	0.9344	1.4376	0.9431	1.2567	1.0966	1.2209	1.2213
CPNE8.hg38.mm10.copy0|chr11:35600000-35700000|cB	-0.6791	-0.5147	-0.5695	-0.7494	-1.0053	-0.997	-0.8442
TMEM168.hg38.mm10.copy0|chr3:138200000-138300000|cB	-1.2646	-0.9003	-1.1361	-1.1443	-1.1027	-1.0029	-1.152
FASN.hg38.mm10.copy0|chr16:75900000-76000000|cA	1.1017	1.1557	0.9678	0.9874	1.0241	0.9482	1.1082
ZNF114.hg38.copy0|chr19:43600000-43700000|cA	1.4805	1.5775	1.3934	0.8758	0.5785	0.4162	1.3635
STRN4.hg38.mm10.copy0|chr19:42000000-42100000|cA	1.5181	1.6216	1.4111	0.9682	0.6678	0.4824	1.4292
B3GALNT1.hg38.mm10.copy0|chr2:133600000-133700000|cB	-0.3814	-0.2397	-0.2669	-0.3598	-0.4805	-0.3269	-0.4267
ROBO1.hg38.mm10.copy0|chr2:3100000-3200000|cB	-0.4193	-0.2757	-0.4685	-0.8159	-0.8992	-0.9344	-0.8632
RALGDS.hg38.mm10.copy0|chr15:5300000-5400000|cA	0.7404	1.4417	1.3097	1.162	1.2829	1.2421	1.1977
LINC01102.hg38.copy0|chr13:99800000-99900000|cE50E90BtoA,cP04MAtoB	-0.136	0.9199	0.5055	0.4099	-0.1286	-0.2427	-0.3415
GM6402.mm10.copy2|chr16:22300000-22400000|cA	0.1676	0.4376	0.4318	0.2958	0.3297	0.3855	0.3053
LRRC2.hg38.mm10.copy0|chr2:96000000-96100000|cA	1.6065	1.8307	1.6346	1.5051	1.5022	1.6082	1.6654
MGAT4C.hg38.mm10.copy0|chr11:85000000-85100000|cB	-1.2597	-1.1276	-1.2886	-1.1334	-1.2884	-1.3254	-1.2705
DACT1.hg38.mm10.copy0|chr7:120500000-120600000|cP04MAtoB	0.7561	0.8238	0.4897	0.0928	-0.4423	-0.1723	-0.0127
LOC101926908.hg38.copy0|chr8:70900000-71000000|cB	-1.0298	-1.0161	-1.2308	-1.2613	-1.1603	-1.1228	-1.1281
SNHG17.hg38.mm10.copy0|chr10:25600000-25700000|c45Y20YAtoB	0.6789	0.9518	0.5674	0.4539	0.0324	0.0018	-0.0934
ZFP583.mm10.copy0|chr19:52700000-52800000|cB	-0.8998	-0.7403	-1.0308	-1.4847	-1.6083	-1.6527	-1.1477
PCDHB16.hg38.mm10.copy0|chr6:138900000-139000000|cE50E90BtoA,cE120P0AtoB,cP04MBtoA	-0.3859	0.9716	0.6179	-0.1183	0.3871	0.6312	0.5776
LPCAT1.hg38.mm10.copy0|chr6:1400000-1500000|cA	1.1379	1.6189	1.5514	1.3907	1.0683	1.2306	0.9827
TUBA4B.hg38.copy0|chr12:101300000-101400000|cA	1.3325	1.5325	1.4056	1.3657	1.3966	1.3535	1.1847
TTC3.hg38.mm10.copy1|chr3:9600000-9700000|cA	1.5622	1.6747	1.5028	1.6175	1.6318	1.6326	1.6569
DLX6OS2.mm10.copy0|chr3:122400000-122500000|cB	-0.3901	-0.2332	-0.3354	-0.2646	-0.3995	-0.388	-0.3102
ZFP879.mm10.copy0|chr6:177600000-177700000|cA	1.3001	1.5543	1.3587	1.2029	0.9556	0.9801	0.9399
SERPINB9C.mm10.copy0|chr4:2800000-2900000|cA	1.3174	1.552	1.542	1.5188	1.4263	1.4076	1.4579
SNX16.hg38.mm10.copy0|chr8:80100000-80200000|cB	-1.1616	-0.9192	-0.9804	-1.1795	-1.0826	-1.0224	-0.9842
CLDN1.hg38.mm10.copy0|chr2:197000000-197100000|cB	-0.9821	-0.8784	-0.9722	-1.0836	-1.1515	-1.0931	-0.9745
KIT.hg38.mm10.copy0|chr5:80000000-80100000|cA	0.9763	1.3625	1.0395	1.0261	1.1271	1.0391	0.9748
PCDHB3.hg38.mm10.copy0|chr6:138800000-138900000|cE50E90BtoA,cE120P0AtoB,cP04MBtoA	-0.3701	0.9929	0.6806	-0.1811	0.3882	0.5766	0.5667
PCDHB2.hg38.mm10.copy0|chr6:138800000-138900000|cE50E90BtoA,cE120P0AtoB,cP04MBtoA	-0.3701	0.9929	0.6806	-0.1811	0.3882	0.5766	0.5667
RRAS.hg38.mm10.copy0|chr19:45000000-45100000|cA	1.4961	1.5644	1.3284	0.8589	0.5396	0.3804	1.3489
DPYSL2.hg38.mm10.copy0|chr8:26600000-26700000|cA	1.46	1.5639	1.4806	1.4772	1.53	1.5387	1.5516
AP1G1.hg38.mm10.copy0|chr20:55900000-56000000|cP04MAtoB,c4M45YBtoA,c45Y20YAtoB	1.0783	1.1801	0.8291	0.4706	-0.0918	0.0119	-0.4331
LINC00623.hg38.copy0|chr1:96700000-96800000|cB	-0.6684	-0.2012	-0.6045	-0.9747	-1.0939	-1.2081	-1.1057
TIMP4.hg38.mm10.copy0|chr2:54200000-54300000|cA	1.4075	1.5993	1.395	0.9746	1.1627	1.2848	1.3967
B3GALT1.hg38.mm10.copy0|chr12:54200000-54300000|cB	-1.2486	-0.8964	-0.9129	-1.042	-0.9475	-1.0143	-0.9942
ARID1B.hg38.mm10.copy0|chr4:109200000-109300000|cA	1.0077	1.1653	1	0.891	1.0174	1.1255	0.6972
TRAPPC2B.hg38.copy1|chr19:51900000-52000000|cB	-0.1217	-0.0281	-0.2817	-0.8504	-1.2382	-1.3515	-0.7465
CELF2.hg38.mm10.copy0|chr9:10400000-10500000|cP04MAtoB	0.6521	0.8155	0.4127	0.1071	-0.644	-0.801	-0.5796
TTLL10.hg38.mm10.copy0|chr1:200000-300000|cA	0.7686	1.0505	1.0428	1.0109	0.9367	0.9085	0.9921
NSG1.hg38.mm10.copy0|chr5:4600000-4700000|cA	0.8326	1.1313	0.9894	0.8938	0.9172	0.903	0.9074
MASP1.hg38.mm10.copy0|chr2:192300000-192400000|cB	-0.55	-0.2669	-0.5611	-0.4064	-0.7717	-0.717	-0.7203
PLIN1.hg38.mm10.copy0|chr7:67600000-67700000|cA	1.0739	1.2272	1.1653	1.1015	0.7671	0.8932	0.9434
ADAMTS2.hg38.mm10.copy0|chr6:177800000-177900000|cA	1.3546	1.5867	1.343	1.3484	0.9896	0.9723	0.9549
ANO4.hg38.mm10.copy0|chr11:101000000-101100000|cB	-0.7981	-0.6582	-0.6989	-1.094	-0.9099	-0.8014	-0.9695
NSG2.mm10.copy0|chr6:172300000-172400000|cA	1.3508	1.4474	1.2425	1.331	1.4288	1.3725	1.4176
TENM4.hg38.mm10.copy0|chr14:71600000-71700000|cB	-0.5278	-0.4429	-1.0668	-0.87	-0.8494	-0.8442	-0.9313
MYH8.hg38.mm10.copy0|chr16:10400000-10500000|cB	-1.2918	-1.1782	-1.1927	-1.3952	-1.3595	-1.4925	-1.4677
CCDC50.hg38.mm10.copy0|chr2:198100000-198200000|cB	-1.1057	-0.6229	-0.773	-1.0414	-1.0101	-0.9426	-0.9235
PCDHB12.hg38.mm10.copy0|chr6:138800000-138900000|cE50E90BtoA,cE120P0AtoB,cP04MBtoA	-0.3701	0.9929	0.6806	-0.1811	0.3882	0.5766	0.5667
VDAC2.hg38.mm10.copy0|chr9:54700000-54800000|cA	0.9632	1.0884	0.4788	0.8544	0.3524	0.3181	0.265
ZNF324.hg38.copy0|chr19:50800000-50900000|cE90E120AtoB	0.2426	0.3388	-0.1297	-0.4055	-0.7322	-0.7878	-0.0385
SARM1.hg38.mm10.copy0|chr16:22300000-22400000|cA	0.1676	0.4376	0.4318	0.2958	0.3297	0.3855	0.3053
PPP1R26.hg38.mm10.copy0|chr15:2800000-2900000|cA	1.561	1.9302	1.8181	1.8394	1.7979	1.6901	1.7973
NCK2.hg38.mm10.copy0|chr13:101200000-101300000|cA	0.5903	1.3292	1.1293	0.7495	0.4231	0.5604	0.3293
ME2.hg38.mm10.copy0|chr18:39900000-40000000|cA	0.974	1.2878	1.223	1.0377	0.5602	0.8838	1.0509
PCDHB9.hg38.mm10.copy0|chr6:138800000-138900000|cE50E90BtoA,cE120P0AtoB,cP04MBtoA	-0.3701	0.9929	0.6806	-0.1811	0.3882	0.5766	0.5667
MAFA.hg38.mm10.copy0|chr8:142600000-142700000|cA	1.3717	1.5619	1.546	1.534	1.4542	1.3953	1.4161
ZNF446.hg38.copy0|chr19:50800000-50900000|cE90E120AtoB	0.2426	0.3388	-0.1297	-0.4055	-0.7322	-0.7878	-0.0385
GPAM.hg38.mm10.copy0|chr9:108000000-108100000|cA	0.4993	0.8836	0.2038	0.1537	0.3531	0.569	0.4261
SLA.hg38.mm10.copy0|chr8:132300000-132400000|cA	1.2367	1.3541	0.799	1.0524	0.8742	0.5178	0.4251
STMN1-RS1.mm10.copy0|chr1:24700000-24800000|cA	1.283	1.4764	1.4484	1.425	1.363	1.3443	1.4686
KRT31.hg38.mm10.copy0|chr16:47100000-47200000|cP04MAtoB	0.2813	0.5103	0.2723	0.0024	-0.2901	-0.4186	-0.5774
VSIG10L.hg38.mm10.copy0|chr19:46600000-46700000|cE120P0AtoB	0.8059	1.0709	0.6194	-0.3487	-0.9697	-0.8059	-0.2089
TSPAN17.hg38.mm10.copy0|chr6:175300000-175400000|cB	-0.2013	-0.1177	-0.4445	-0.2468	-0.5812	-0.5432	-0.5818
SLC8A3.hg38.mm10.copy0|chr7:132400000-132500000|cA	0.7686	1.0403	0.8048	0.3649	0.7596	0.8787	0.7691
SERPINB9F.mm10.copy0|chr4:2800000-2900000|cA	1.3174	1.552	1.542	1.5188	1.4263	1.4076	1.4579
ZBTB6.hg38.mm10.copy0|chr15:16100000-16200000|cA	0.5868	1.6331	1.6151	1.4353	1.5261	1.3312	1.2543
ARL17B.hg38.copy3|chr16:51600000-51700000|cA	0.5761	0.908	0.8779	0.8557	0.7433	0.7974	0.7138
KRT15.hg38.mm10.copy0|chr16:47200000-47300000|cP04MAtoB	0.4086	0.5623	0.3081	0.1457	-0.1384	-0.1933	-0.3754
TXNDC9.hg38.mm10.copy0|chr13:94600000-94700000|cA	0.9906	1.396	0.8789	1.113	0.9901	1.163	1.1603
NOB1.hg38.mm10.copy0|chr20:54200000-54300000|cA	0.9097	1.0189	0.7162	0.8341	0.2985	0.2799	0.0053
NOL8.hg38.mm10.copy0|chr15:42500000-42600000|cA	0.6113	0.7564	0.5748	0.6256	0.5783	0.6076	0.705
APBB2.hg38.mm10.copy0|chr5:40500000-40600000|cA	0.8167	1.2079	1.0236	0.8751	1.0548	1.0717	1.0714
ANKRD65.hg38.copy0|chr8:132500000-132600000|cA	1.2524	1.3531	0.743	1.092	0.9887	0.7065	0.4713
ZNF471.hg38.copy0|chr19:52600000-52700000|cB	-0.8239	-0.6423	-0.922	-1.4383	-1.5728	-1.5807	-1.0815
POU3F1.hg38.mm10.copy0|chr1:37200000-37300000|cA	1.2796	1.4402	1.3672	1.3886	1.4039	1.3745	1.4268
TGFBRAP1.hg38.mm10.copy0|chr13:100600000-100700000|cA	0.4654	1.3281	1.1013	0.7136	0.2767	0.3747	0.1653
DHCR7.hg38.mm10.copy0|chr14:3200000-3300000|cA	1.0699	1.1822	1.0496	0.9802	0.9367	0.8676	0.9566
LRFN2.hg38.mm10.copy0|chr4:41300000-41400000|cA	1.2643	1.4494	1.2419	1.1121	1.3342	1.2967	1.2768
SH3TC1.hg38.mm10.copy0|chr5:8400000-8500000|cA	0.3778	0.7401	0.4515	0.2378	0.3104	0.3172	0.3544
JUP.hg38.mm10.copy0|chr16:47500000-47600000|cA	1.1196	1.1843	1.0915	1.085	1.1459	1.0847	0.9537
RPL9.hg38.mm10.copy3|chr5:39000000-39100000|cA	0.8622	1.2775	0.9961	0.8084	0.936	0.8659	0.9488
ZFP324.mm10.copy0|chr19:50800000-50900000|cE90E120AtoB	0.2426	0.3388	-0.1297	-0.4055	-0.7322	-0.7878	-0.0385
DICER1.hg38.mm10.copy0|chr7:157300000-157400000|cA	1.1174	1.1302	0.4842	0.5192	0.4985	0.5801	0.4934
ZNF84.hg38.copy0|chr11:133400000-133500000|cA	0.6027	1.0378	1.0072	1.014	0.9435	0.9175	0.8655
TET2.hg38.mm10.copy0|chr5:105100000-105200000|cB	-1.0353	-0.7808	-0.8664	-0.9965	-0.9215	-0.8908	-0.9153
DHX34.hg38.mm10.copy0|chr19:42700000-42800000|cA	1.4794	1.6279	1.408	0.9137	0.6435	0.4535	1.3972
MIR700.mm10.copy0|chr1:23300000-23400000|cA	1.3165	1.3817	1.2358	1.293	1.3304	1.2884	1.2977
GDAP1L1.hg38.mm10.copy0|chr10:20200000-20300000|cE50E90BtoA,cE90E120AtoB	-0.146	0.1828	-0.1146	-0.6433	-0.6339	-0.7201	-0.7176
ZNF71.hg38.copy0|chr19:52500000-52600000|cB	-0.7109	-0.5587	-0.7661	-1.4299	-1.651	-1.6427	-1.0822
ZFP354A.mm10.copy0|chr6:177200000-177300000|cA	1.3319	1.5714	1.3889	1.1724	1.0751	1.0397	1.0826
AFAP1.hg38.mm10.copy0|chr5:8200000-8300000|cA	0.3423	0.7241	0.4683	0.2312	0.2989	0.3641	0.3707
RPL31.hg38.mm10.copy0|chr4:109900000-110000000|cE120P0AtoB	0.1923	0.7232	0.2547	-0.4101	-0.4813	-0.3213	-0.323
WWP2.hg38.mm10.copy0|chr20:54200000-54300000|cA	0.9097	1.0189	0.7162	0.8341	0.2985	0.2799	0.0053
HS3ST5.hg38.mm10.copy0|chr4:153500000-153600000|cB	-0.9738	-0.9601	-1.2731	-1.1669	-0.9909	-1.1209	-0.9637
LINC01558.hg38.copy0|chr4:169200000-169300000|cA	1.3581	1.5142	1.4642	1.4363	1.3328	1.2698	1.2863
RPS2.hg38.mm10.copy1|chr14:73100000-73200000|cB	-1.2033	-0.6941	-1.279	-1.2784	-1.3234	-1.2813	-1.241
MB21D2.hg38.mm10.copy0|chr2:199500000-199600000|cB	-0.8078	-0.156	-0.1998	-0.6195	-0.6199	-0.8164	-0.8137
LDLRAD4.hg38.mm10.copy0|chr18:600000-700000|cA	1.0764	1.5864	1.4858	1.1524	1.0846	1.1411	1.1601
NAPSB.hg38.copy0|chr19:45700000-45800000|cA	1.3276	1.4608	1.1474	0.5399	0.2816	0.0981	1.0284
RPL12.hg38.mm10.copy3|chr19:47000000-47100000|cE120P0AtoB	0.6546	0.8152	0.4131	-0.6632	-1.1751	-1.162	-0.5751
ZNF324B.hg38.copy0|chr19:50800000-50900000|cE90E120AtoB	0.2426	0.3388	-0.1297	-0.4055	-0.7322	-0.7878	-0.0385
EEFSEC.hg38.mm10.copy0|chr2:49300000-49400000|cA	1.5938	1.8448	1.7904	1.7557	1.5975	1.7354	1.8413
MIR137HG.hg38.copy0|chr1:98700000-98800000|cB	-0.6793	-0.3927	-0.5264	-0.9512	-0.9866	-1.1163	-1.019
LINC01114.hg38.copy0|chr13:100100000-100200000|cE50E90BtoA,c45Y20YAtoB	-0.0106	0.9405	0.5852	0.5691	0.14	0.2451	-0.0067
PRDM9.hg38.mm10.copy0|chr6:24000000-24100000|cB	-0.5443	-0.3889	-0.8391	-0.7683	-1.3717	-1.3513	-1.3796
CEP170P1.hg38.copy0|chr1:219500000-219600000|cE50E90BtoA	-0.0329	0.2474	0.1853	0.1058	0.0454	0.0392	0.0938
TRIM7.hg38.mm10.copy0|chr6:179900000-180000000|cA	0.2245	1.0712	0.7437	0.6243	0.5693	0.8118	0.7643
ZFP784.mm10.copy0|chr19:53500000-53600000|cB	-0.7667	-0.6431	-1.0233	-1.2117	-1.0952	-1.1211	-0.8263
PCYT2.hg38.mm10.copy0|chr16:75700000-75800000|cA	1.1178	1.149	0.994	1.0142	1.05	0.9945	1.1357
TBC1D14.hg38.mm10.copy0|chr5:7100000-7200000|cA	0.3815	0.8335	0.5287	0.3684	0.4086	0.4189	0.4677
SLC6A20B.mm10.copy0|chr2:96700000-96800000|cA	1.6409	1.7755	1.5703	1.5955	1.5478	1.638	1.6658
OR4A5.hg38.copy0|chr14:17500000-17600000|cB	-0.9962	-0.4525	-0.4634	-0.9711	-0.83	-0.5968	-0.6555
PCDHB14.hg38.mm10.copy0|chr6:138800000-138900000|cE50E90BtoA,cE120P0AtoB,cP04MBtoA	-0.3701	0.9929	0.6806	-0.1811	0.3882	0.5766	0.5667
SBK1.hg38.mm10.copy0|chr20:27000000-27100000|cA	1.2774	1.3822	1.3204	1.3702	1.28	1.2711	1.3378
ZFP947.mm10.copy2|chr19:47500000-47600000|cE120P0AtoB	0.639	0.6479	0.2434	-0.6497	-1.1619	-1.1412	-0.5539
CCBE1.hg38.mm10.copy0|chr18:49200000-49300000|c4M45YAtoB	0.6004	0.9213	0.8796	0.1626	0.3698	-0.1218	-0.3237
ZFP78.mm10.copy0|chr19:52500000-52600000|cB	-0.7109	-0.5587	-0.7661	-1.4299	-1.651	-1.6427	-1.0822
FBLIM1.hg38.mm10.copy0|chr1:14600000-14700000|cA	1.3074	1.4983	1.4395	1.402	1.3462	1.3336	1.4632
TRAM1L1.hg38.mm10.copy0|chr5:116200000-116300000|cB	-1.001	-0.9173	-1.0629	-1.1097	-1.0679	-1.0401	-1.0729
PBX1.hg38.mm10.copy0|chr1:203100000-203200000|cB	-0.1039	-0.0316	-0.3346	-0.4948	-0.6923	-0.6332	-0.7533
CTU1.hg38.mm10.copy0|chr19:46400000-46500000|cE120P0AtoB,c45Y20YBtoA	0.9143	1.127	0.7311	-0.1113	-0.7223	-0.5836	0.0454
ZIM1.mm10.copy0|chr19:52200000-52300000|cB	-0.3035	-0.2021	-0.5321	-1.3466	-1.7381	-1.7577	-1.0554
PHF13.hg38.mm10.copy1|chr1:5700000-5800000|cA	1.3505	1.5542	1.5357	1.4787	1.4553	1.4414	1.5485
N4BP1.hg38.mm10.copy0|chr20:32300000-32400000|cB	-0.5107	-0.0796	-0.0936	-0.3386	-0.8836	-0.8412	-1.1211
OR7E5P.hg38.copy1|chr14:51400000-51500000|cE50E90BtoA,cE90E120AtoB	-0.2813	0.239	-0.1607	-0.3247	-0.5271	-0.5721	-0.774
TCFL5.hg38.mm10.copy0|chr10:1500000-1600000|cA	0.8627	0.9302	0.9089	0.8965	0.7175	0.7315	0.6698
PCDHB11.hg38.mm10.copy0|chr6:138800000-138900000|cE50E90BtoA,cE120P0AtoB,cP04MBtoA	-0.3701	0.9929	0.6806	-0.1811	0.3882	0.5766	0.5667
MIR8063.hg38.copy0|chr7:13200000-13300000|cB	-0.4043	-0.3531	-0.5144	-0.6034	-0.5197	-0.8532	-0.8048
PP7080.hg38.copy0|chr6:400000-500000|cA	0.9661	1.3508	1.2638	1.1305	1.1673	1.2816	1.2339
PTPRU.hg38.mm10.copy0|chr1:28300000-28400000|cA	1.2267	1.321	1.2141	1.1956	1.1722	1.1948	1.2326
STEAP1.hg38.mm10.copy0|chr3:103800000-103900000|cB	-0.962	-0.8568	-0.889	-0.8587	-0.989	-0.9062	-0.9064
XKR6.hg38.mm10.copy0|chr8:8700000-8800000|cA	1.3407	1.6006	1.4825	1.4054	1.467	1.4534	1.5365
RLF.hg38.mm10.copy0|chr1:39400000-39500000|cA	1.3027	1.5088	1.4537	1.4203	1.4132	1.3846	1.4974
PTBP2.hg38.mm10.copy0|chr1:97500000-97600000|cB	-0.5235	-0.1301	-0.291	-0.7508	-0.6729	-0.9399	-0.8844
IGFBP4.hg38.mm10.copy0|chr16:46200000-46300000|cA	1.1989	1.2215	1.1058	1.1626	1.0385	1.0117	0.9449
GM10653.mm10.copy6|chr4:166300000-166400000|cA	0.0954	0.9751	0.9603	0.7382	0.8333	0.6392	0.8029
PCNX.mm10.copy0|chr7:132800000-132900000|cA	0.8152	0.9783	0.8495	0.4237	0.6643	0.8494	0.8285
RAB40B.hg38.mm10.copy0|chr16:76600000-76700000|cA	0.6092	0.7683	0.5405	0.4087	0.3903	0.3729	0.4228
ZNF264.hg38.copy0|chr19:52100000-52200000|cB	-0.2536	-0.1196	-0.4658	-1.1872	-1.5203	-1.6399	-0.9623
SNX7.hg38.mm10.copy1|chr1:97600000-97700000|cB	-0.5536	-0.1232	-0.3752	-0.7906	-0.8016	-1.03	-0.9351
SLC6A20A.mm10.copy0|chr2:96700000-96800000|cA	1.6409	1.7755	1.5703	1.5955	1.5478	1.638	1.6658
SNORA44.hg38.mm10.copy1|chr1:96700000-96800000|cB	-0.6684	-0.2012	-0.6045	-0.9747	-1.0939	-1.2081	-1.1057
MESP1.hg38.mm10.copy0|chr7:67700000-67800000|cA	1.094	1.2299	1.2104	1.164	0.8309	1.007	1.0684
POLR2J.hg38.mm10.copy0|chr3:127800000-127900000|cA	0.6342	0.8292	0.9641	0.8737	0.8913	0.9216	0.9337
CLIP3.hg38.mm10.copy0|chr19:31900000-32000000|cA	0.6868	0.4802	1.0743	0.9199	1.0167	0.9357	0.5209
FAM214B.hg38.mm10.copy0|chr15:49100000-49200000|cA	1.4056	1.6314	2.0003	1.8311	1.8502	1.8531	1.9561
LOC100630923.hg38.copy0|chr3:127700000-127800000|cA	0.7053	0.928	1.072	0.9598	0.9844	1.0044	1.0345
CBLN3.hg38.mm10.copy0|chr7:85800000-85900000|cE50E90BtoA,cE120P0AtoB,cP04MBtoA,c45Y20YAtoB	-0.5027	0.0206	0.3832	-0.056	0.1836	0.1255	-0.2116
PIK3C2B.hg38.mm10.copy0|chr1:162100000-162200000|cA	1.2379	1.4397	1.4461	1.3523	1.2658	1.3462	1.3947
NOVA1.hg38.mm10.copy0|chr7:87800000-87900000|cB	-1.3031	-1.0748	-0.5502	-0.7208	-0.9627	-1.0271	-0.9973
MYT1L.hg38.mm10.copy0|chr13:1700000-1800000|cA	1.1194	1.4133	1.5246	0.7939	0.1265	0.1539	0.028
VOPP1.hg38.mm10.copy0|chr3:54800000-54900000|cP04MAtoB,c4M45YBtoA,c45Y20YAtoB	0.1021	0.5453	0.6802	0.3573	-0.1755	0.0716	-0.3428
RNF208.hg38.mm10.copy0|chr15:1000000-1100000|cA	1.4718	1.9965	2.0759	2.0028	1.9809	1.8661	2.0592
ZC3H6.hg38.mm10.copy0|chr13:107300000-107400000|cA	0.3233	0.6892	1.1969	0.6225	0.5163	0.5961	0.5181
KIF26B.hg38.mm10.copy0|chr1:222100000-222200000|cA	0.4656	0.4839	0.6779	0.208	0.1269	0.1515	0.0612
TMEM5.hg38.mm10.copy0|chr11:62500000-62600000|cE90E120BtoA,cE120P0AtoB	-0.5092	-0.303	0.6931	-0.3467	-0.5244	-0.617	-0.6501
RPL37.hg38.mm10.copy0|chr6:41400000-41500000|cE50E90BtoA,cP04MAtoB,c4M45YBtoA	-0.256	0.5448	0.5562	0.0251	-0.2566	0.136	0.0366
MRPS5.hg38.mm10.copy0|chr13:91400000-91500000|cE50E90BtoA	-0.2295	0.4642	0.8024	0.2276	0.1129	0.1965	0.1394
RPL23A.hg38.mm10.copy5|chr5:160000000-160100000|cB	-0.8719	-0.8393	-0.7763	-0.8502	-0.9625	-0.9749	-0.9707
SAP130.hg38.mm10.copy0|chr12:2500000-2600000|cA	1.1653	1.4282	1.6867	1.581	1.6312	1.5685	1.5721
RNF152.hg38.mm10.copy0|chr18:51400000-51500000|cE120P0AtoB,cP04MBtoA,c4M45YAtoB	0.2749	0.354	0.4406	-0.4303	0.2412	-0.0691	-0.4053
REM2.hg38.mm10.copy0|chr7:84200000-84300000|cA	0.6972	0.699	0.9478	0.8732	0.8834	0.8786	0.6677
NPY1R.hg38.mm10.copy0|chr5:163600000-163700000|cB	-1.042	-1.0154	-1.0042	-1.0169	-1.088	-1.0634	-1.0772
BOLA2-SMG1P6.hg38.copy0|chr20:20300000-20400000|cE120P0AtoB,cP04MBtoA	0.044	0.8677	0.9205	-0.3126	0.6727	0.6125	0.8727
ZNF736.hg38.copy0|chr3:51900000-52000000|cE50E90BtoA,cP04MAtoB	-0.6558	0.3403	0.5881	0.0831	-0.5213	-0.4257	-0.5029
MAP2.hg38.mm10.copy0|chr12:91200000-91300000|cE50E90BtoA,cE120P0AtoB	-0.4458	0.2486	0.4012	-0.4866	-0.3157	-0.6902	-0.6887
HIST1H2AE.hg38.mm10.copy0|chr4:26600000-26700000|cA	1.1757	1.4114	1.4637	1.4282	1.2243	1.4035	1.185
ACVR2A.hg38.mm10.copy0|chr12:34300000-34400000|cB	-0.4685	-0.6662	-0.4538	-0.7703	-0.7072	-0.8007	-0.9024
ZFP641.mm10.copy0|chr11:46600000-46700000|cE50E90BtoA,cE120P0AtoB,cP04MBtoA	-0.179	0.5038	0.8649	-0.0818	0.5835	0.7444	0.5899
FAM201A.hg38.copy0|chr15:48500000-48600000|cA	1.4061	1.8449	2.0927	2.0273	1.9521	1.8928	2.0535
ANKRD13B.hg38.mm10.copy0|chr16:23600000-23700000|cA	0.69	0.5297	0.6983	0.6554	0.6067	0.6254	0.6275
ADSS.hg38.mm10.copy0|chr1:220900000-221000000|cA	0.1508	0.4229	0.5903	0.2125	0.2771	0.4214	0.2906
IMPG2.hg38.mm10.copy0|chr2:22200000-22300000|cB	-0.8684	-0.7442	-0.4211	-0.47	-0.4492	-0.5346	-0.4429
SCYL2.hg38.mm10.copy0|chr11:100100000-100200000|cB	-0.4872	-0.1063	-0.0315	-0.3839	-0.5028	-0.3424	-0.4731
E130201H02RIK.mm10.copy0|chr11:42300000-42400000|cB	-1.0849	-0.7428	-0.0866	-0.7422	-0.5237	-0.5045	-0.5094
RPL21P28.hg38.copy1|chr11:61200000-61300000|cE90E120BtoA,cE120P0AtoB,cP04MBtoA,c45Y20YAtoB	-0.7839	-0.2083	0.5583	-0.0649	0.1062	0.0978	-0.0534
PABPC1L.hg38.mm10.copy0|chr10:19500000-19600000|cE120P0AtoB	0.2727	0.3599	0.4774	-0.2121	-0.0808	-0.2197	-0.2243
ST6GAL2.hg38.mm10.copy0|chr13:102000000-102100000|cE50E90BtoA,cP04MAtoB	-0.5629	0.9761	0.998	0.14	-0.5543	-0.5303	-0.6817
ARPC5L.hg38.mm10.copy0|chr15:14100000-14200000|cA	1.5277	1.941	1.9608	1.9279	1.9303	1.8129	1.8864
CRYM-AS1.hg38.copy0|chr20:20300000-20400000|cE120P0AtoB,cP04MBtoA	0.044	0.8677	0.9205	-0.3126	0.6727	0.6125	0.8727
CHCHD6.hg38.mm10.copy0|chr2:47800000-47900000|cA	1.5913	1.8568	1.8624	1.6868	1.5835	1.6663	1.8105
RGS17.hg38.mm10.copy0|chr4:113100000-113200000|cB	-1.2735	-0.9613	-0.7183	-0.8911	-0.9866	-0.7366	-0.7938
SESTD1.hg38.mm10.copy0|chr12:66200000-66300000|cB	-1.2105	-1.1901	-0.7887	-0.9884	-0.8787	-0.9137	-0.8281
CCL4L1.hg38.copy0|chr16:41200000-41300000|cE90E120BtoA,cE120P0AtoB,c4M45YBtoA,c45Y20YAtoB	-0.1384	-0.0434	0.1199	-0.2224	-0.1748	0.0082	-0.1784
PPDPF.hg38.mm10.copy0|chr10:700000-800000|cA	0.6801	0.7031	0.7774	0.7704	0.7356	0.7167	0.6966
RPSAP9.hg38.copy6|chr5:59000000-59100000|cA	1.1853	1.2327	1.2787	1.2772	1.2315	1.2034	1.2731
MIR5130.mm10.copy0|chr17:58200000-58300000|cE90E120BtoA,cE120P0AtoB	-0.5106	-0.0687	0.1991	-0.3725	-0.3028	-0.3309	-0.472
GNB1.hg38.mm10.copy0|chr1:700000-800000|cA	1.0929	1.3396	1.3706	1.2919	1.223	1.242	1.3474
ZBTB46.hg38.mm10.copy0|chr10:400000-500000|cA	0.5983	0.645	0.7604	0.642	0.6794	0.6509	0.6465
PTMA.hg38.mm10.copy3|chr6:46500000-46600000|cE50E90BtoA,cE120P0AtoB	-0.5718	0.6895	0.7114	-0.3652	-0.9794	-0.8501	-0.8902
CTSV.hg38.copy0|chr15:110600000-110700000|cA	0.5819	0.7635	0.8194	0.4245	0.3401	0.3045	0.3835
UBE2NL.hg38.copy2|chr6:52900000-53000000|cE90E120BtoA,cE120P0AtoB	-1.2874	-0.3819	0.1384	-1.3756	-1.2551	-1.3455	-1.0659
STXBP6.hg38.mm10.copy0|chr7:86300000-86400000|cB	-1.3225	-1.1327	-0.4451	-0.6436	-0.6694	-0.5296	-0.8102
INO80E.hg38.mm10.copy0|chr6:37800000-37900000|cA	0.9449	1.1472	1.3729	1.1834	1.0368	1.1773	1.0313
GPR21.hg38.mm10.copy0|chr15:16000000-16100000|cA	0.7692	1.7072	1.7199	1.5681	1.6101	1.4231	1.3889
FLJ36000.hg38.copy0|chr16:21100000-21200000|cB	-1.1927	-0.3923	-0.3064	-0.8499	-0.9523	-0.8878	-1.0385
AP4S1.hg38.mm10.copy0|chr7:92400000-92500000|cE50E90BtoA	-0.0445	0.4741	1.1127	0.9242	0.7146	0.8378	0.6897
CTS3.mm10.copy0|chr15:110600000-110700000|cA	0.5819	0.7635	0.8194	0.4245	0.3401	0.3045	0.3835
RPLP1.hg38.mm10.copy2|chr19:33300000-33400000|cE90E120BtoA,cE120P0AtoB	-0.7761	-0.7438	0.3454	-0.527	-0.416	-0.4362	-0.8971
AMIGO2.hg38.mm10.copy0|chr11:45200000-45300000|cE90E120BtoA,cE120P0AtoB,c4M45YBtoA	-0.7619	-0.2027	0.4643	-0.4746	-0.0632	0.1098	0.0568
NSA2.hg38.mm10.copy0|chr6:71400000-71500000|cA	1.2856	1.2035	1.3425	0.9609	1.1513	1.255	1.2148
RPE.hg38.mm10.copy0|chr12:91600000-91700000|cB	-0.81	-0.34	-0.0618	-0.4678	-0.1287	-0.1944	-0.5227
ZNF853.hg38.copy0|chr3:40000000-40100000|cA	0.9308	1.1167	1.325	1.318	1.2263	1.1952	1.316
SWI5.hg38.mm10.copy0|chr15:52900000-53000000|cB	-1.3235	-1.0455	-0.9885	-1.0906	-1.143	-1.1885	-1.0886
PRMT2.hg38.mm10.copy0|chr3:100000-200000|cA	1.0598	1.4888	1.71	1.6921	1.5679	1.4277	1.4884
ACKR1.hg38.mm10.copy0|chr1:133900000-134000000|cB	-0.9715	-0.3169	-0.2012	-0.5806	-0.304	-0.2833	-0.3211
EDF1.hg38.mm10.copy1|chr15:1400000-1500000|cA	1.5311	1.9804	2.0872	2.0103	1.9479	1.8411	2.0301
TBCA.hg38.mm10.copy0|chr6:74300000-74400000|cA	0.9549	0.3634	1.0748	0.6995	0.8589	0.9697	0.89
SUMO3.hg38.mm10.copy0|chr3:1900000-2000000|cA	1.4845	1.7797	1.8973	1.8678	1.6728	1.6158	1.6816
CCDC179.hg38.copy0|chr14:43300000-43400000|cB	-0.9967	-0.9949	-0.9594	-0.9944	-1.0612	-1.0736	-0.9973
CCL4L2.hg38.copy0|chr16:41200000-41300000|cE90E120BtoA,cE120P0AtoB,c4M45YBtoA,c45Y20YAtoB	-0.1384	-0.0434	0.1199	-0.2224	-0.1748	0.0082	-0.1784
LOC101929748.hg38.copy0|chr15:110800000-110900000|cA	0.5059	0.7056	0.7485	0.3928	0.3059	0.239	0.3552
HSPB3.hg38.mm10.copy0|chr6:55300000-55400000|cA	0.3208	0.4529	1.0861	0.5915	0.5287	0.7275	0.547
HSPE1-MOB4.hg38.copy0|chr2:148800000-148900000|cA	0.6202	1.1585	1.6582	1.0726	0.8074	0.9703	1.2224
PIWIL2.hg38.mm10.copy0|chr8:22100000-22200000|cA	1.4425	1.6047	1.6434	1.6195	1.4854	1.5168	1.5058
TXNRD3.hg38.mm10.copy0|chr2:47600000-47700000|cA	1.5994	1.8758	1.8811	1.7003	1.6425	1.7309	1.8655
DAAM1.hg38.mm10.copy0|chr7:121300000-121400000|cP04MAtoB,c4M45YBtoA	0.4496	0.2935	0.4617	0.0877	-0.0962	0.2828	0.0187
KCTD12.hg38.mm10.copy0|chr17:58200000-58300000|cE90E120BtoA,cE120P0AtoB	-0.5106	-0.0687	0.1991	-0.3725	-0.3028	-0.3309	-0.472
CNTNAP3B.hg38.copy0|chr15:111200000-111300000|cA	0.4688	0.6796	0.7282	0.3867	0.2982	0.2119	0.3438
MYO18B.hg38.mm10.copy0|chr10:67500000-67600000|cA	0.4261	0.6585	0.8704	0.6797	0.8329	0.7659	0.8016
COX20.hg38.mm10.copy1|chr1:221300000-221400000|cA	0.5738	0.6214	0.8576	0.6802	0.5429	0.7154	0.5635
CNTNAP3.hg38.mm10.copy0|chr15:111200000-111300000|cA	0.4688	0.6796	0.7282	0.3867	0.2982	0.2119	0.3438
MYCBP2-AS1.hg38.copy0|chr17:58400000-58500000|cE50E90BtoA,c4M45YAtoB	-0.3763	0.2691	0.7385	0.0243	0.1164	-0.022	-0.0502
ZNF713.hg38.copy0|chr3:55300000-55400000|cA	0.1353	0.9947	1.0991	0.7829	0.2518	0.4084	0.1383
GPR52.hg38.mm10.copy0|chr1:193100000-193200000|cB	-0.7854	-0.9864	-0.4417	-0.7449	-0.7914	-0.7529	-0.8471
UTP3.hg38.mm10.copy0|chr5:63900000-64000000|cA	1.3495	1.297	1.4676	1.4014	1.4062	1.3203	1.3378
NGRN.hg38.mm10.copy0|chr7:68300000-68400000|cA	1.1474	1.2571	1.2618	1.2251	1.0503	1.1942	1.2074
YWHAEP1.hg38.copy0|chr3:51900000-52000000|cE50E90BtoA,cP04MAtoB	-0.6558	0.3403	0.5881	0.0831	-0.5213	-0.4257	-0.5029
LDHB.hg38.mm10.copy2|chr11:44200000-44300000|cE90E120BtoA,cE120P0AtoB,cP04MBtoA	-0.8662	-0.299	0.6201	-0.1594	0.159	0.3722	0.142
CLIP2.hg38.mm10.copy0|chr3:43000000-43100000|cA	1.2526	1.5209	1.6842	1.639	1.5391	1.5155	1.6629
DCK.hg38.mm10.copy0|chr5:63600000-63700000|cA	1.3101	1.3077	1.3107	1.2694	1.3011	1.244	1.2839
TMA7.hg38.mm10.copy0|chr2:91200000-91300000|cA	0.6171	1.5812	1.5881	0.8049	1.486	1.4178	1.4627
SDK1.hg38.mm10.copy0|chr3:37600000-37700000|cA	1.2452	1.4694	1.5286	1.4315	1.2587	1.041	1.2722
RPS27.hg38.mm10.copy0|chr7:92900000-93000000|cE50E90BtoA	-0.6328	0.0577	0.7978	0.5473	0.3609	0.5866	0.3057
UBQLN4.hg38.mm10.copy0|chr9:104600000-104700000|cB	-1.5492	-0.9164	-0.7721	-1.5738	-1.2762	-0.9189	-0.9375
MOSPD4.mm10.copy0|chr7:67200000-67300000|cA	1.0256	1.095	1.117	1.0719	0.858	1.0557	0.9804
RPL31.hg38.mm10.copy4|chr13:104200000-104300000|cA	0.0978	0.7832	1.1569	0.6104	0.5618	0.8151	0.6974
PARP8.hg38.mm10.copy0|chr6:51600000-51700000|cE50E90BtoA,cE120P0AtoB	-0.8685	0.1498	0.6762	-0.51	-0.7282	-0.5918	-0.4426
EBPL.hg38.mm10.copy0|chr17:29000000-29100000|cA	1.2118	1.2633	1.2767	1.1502	1.1868	1.1228	1.1966
RPSAP58.hg38.copy6|chr5:59000000-59100000|cA	1.1853	1.2327	1.2787	1.2772	1.2315	1.2034	1.2731
CADM3-AS1.hg38.copy0|chr1:133800000-133900000|cB	-0.9823	-0.3063	-0.2052	-0.53	-0.3066	-0.2406	-0.3247
RPL12.hg38.mm10.copy4|chr2:39700000-39800000|cB	-1.2248	-0.8193	-0.0984	-0.2061	-0.1489	-0.2198	-0.3047
PRKRIP1.hg38.mm10.copy0|chr3:127700000-127800000|cA	0.7053	0.928	1.072	0.9598	0.9844	1.0044	1.0345
SAMD10.hg38.mm10.copy0|chr10:300000-400000|cA	0.5777	0.6005	0.7202	0.5808	0.5858	0.5699	0.5784
UST.hg38.mm10.copy0|chr4:117700000-117800000|cA	0.8027	1.0433	1.0983	1.0887	1.0787	0.9214	0.7751
MAP1B.hg38.mm10.copy0|chr6:68600000-68700000|cA	1.4099	1.3328	1.495	1.3851	1.4369	1.4224	1.4708
RPL31-PS12.mm10.copy0|chr7:84800000-84900000|cA	0.8913	0.99	1.0917	0.9274	1.009	0.9729	0.9553
NUTM2B-AS1.hg38.copy1|chr12:2700000-2800000|cA	1.1833	1.4527	1.6745	1.5552	1.6256	1.5907	1.6087
TTC33.hg38.mm10.copy0|chr6:41300000-41400000|cE50E90BtoA,cP04MAtoB,c4M45YBtoA	-0.1205	0.6024	0.7105	0.102	-0.1502	0.2572	0.0833
MIR671.hg38.mm10.copy0|chr3:177400000-177500000|cA	1.4583	1.6971	1.7216	1.5302	1.6606	1.673	1.6068
WFDC2.hg38.mm10.copy0|chr10:18900000-19000000|cE120P0AtoB	0.2387	0.321	0.3577	-0.2772	-0.1755	-0.2218	-0.2795
SURF6.hg38.mm10.copy0|chr5:63800000-63900000|cA	1.3106	1.2989	1.3996	1.3126	1.2993	1.2272	1.273
LAMP3.hg38.mm10.copy1|chr2:109900000-110000000|cA	1.2506	1.4375	1.7197	1.559	1.6255	1.6325	1.6317
MYO16.hg38.mm10.copy0|chr17:90300000-90400000|cE50E90BtoA,cE120P0AtoB	-0.7257	0.2552	0.2692	-0.7988	-0.766	-0.9947	-1.0043
HNRNPA1P33.hg38.copy2|chr11:100700000-100800000|cB	-0.7885	-0.6229	-0.496	-1.1364	-0.8983	-0.8301	-0.9449
TANC2.hg38.mm10.copy0|chr16:56500000-56600000|cE50E90BtoA,cP04MAtoB,c4M45YBtoA,c45Y20YAtoB	-0.1124	0.403	0.6704	0.1416	-0.1539	0.0262	-0.2608
RAB2B.hg38.mm10.copy0|chr7:82700000-82800000|cE50E90BtoA	-0.0727	0.2175	0.6843	0.2421	0.375	0.4602	0.1183
RPAP3.hg38.mm10.copy0|chr11:45800000-45900000|cE50E90BtoA	-0.0877	0.4221	1.019	0.3872	0.9115	0.9918	0.7387
NECTIN3.hg38.mm10.copy0|chr2:32300000-32400000|cB	-1.1963	-1.0582	-0.6155	-0.9512	-0.9891	-0.9598	-0.8918
RPS17.hg38.mm10.copy1|chr11:99800000-99900000|cB	-0.9919	-0.199	-0.0422	-0.7623	-0.7155	-0.709	-0.8284
PLPPR1.hg38.mm10.copy0|chr15:38400000-38500000|cB	-1.0353	-0.763	-0.7309	-0.8432	-0.7677	-0.8628	-0.8272
PDAP1.hg38.mm10.copy0|chr3:124800000-124900000|cA	1.0217	1.1848	1.4156	1.3174	1.3283	1.3151	1.3841
SNX21.hg38.mm10.copy0|chr10:18600000-18700000|cA	0.7505	0.7539	0.7627	0.4424	0.3758	0.3291	0.3086
EEF1A2.hg38.mm10.copy0|chr10:700000-800000|cA	0.6801	0.7031	0.7774	0.7704	0.7356	0.7167	0.6966
MYLIP.hg38.mm10.copy0|chr4:16400000-16500000|cA	1.2515	1.2409	1.4417	1.397	1.3539	1.3551	1.397
RAB18.hg38.mm10.copy0|chr9:27500000-27600000|cE50E90AtoB,cE90E120BtoA,cE120P0AtoB	0.1441	-0.2373	0.1908	-0.2723	-0.8807	-0.8306	-0.4591
RPL35.hg38.mm10.copy0|chr2:59500000-59600000|cB	-1.2814	-0.8342	-0.56	-1.1774	-0.9428	-0.9708	-1.0268
SEC11C.hg38.mm10.copy0|chr18:48600000-48700000|cA	1.361	1.505	1.6201	1.3553	1.541	1.3985	0.9609
MAPT.hg38.mm10.copy0|chr16:52300000-52400000|cE50E90BtoA	-0.1993	0.2062	0.4109	0.1279	0.2038	0.3117	0.1572
C8ORF34.hg38.copy0|chr8:66400000-66500000|cB	-0.8943	-0.9375	-0.5084	-1.0134	-0.9713	-1.06	-1.1113
LDB2.hg38.mm10.copy0|chr5:16000000-16100000|cA	0.77	0.9827	1.0611	0.9393	0.9293	0.9243	1.0484
ZFP141.mm10.copy0|chr3:51800000-51900000|cE50E90BtoA,cP04MAtoB	-0.5022	0.5911	0.9128	0.456	-0.206	-0.079	-0.2781
GRM5.hg38.mm10.copy0|chr14:81300000-81400000|cB	-1.2412	-1.18	-0.539	-0.8037	-0.7935	-1.087	-1.1115
GM5801.mm10.copy0|chr1:300000-400000|cA	0.8638	1.1181	1.1348	1.0924	0.9113	1.0142	1.1098
STMN3.hg38.mm10.copy0|chr10:600000-700000|cA	0.6654	0.7066	0.7733	0.7296	0.7383	0.7038	0.6779
GGN.hg38.mm10.copy0|chr19:34100000-34200000|cA	0.8633	0.675	1.1031	1.0594	0.8955	0.9148	0.5113
DNAJA2.hg38.mm10.copy0|chr20:30700000-30800000|cE90E120BtoA,cE120P0AtoB	-0.9066	-0.0211	0.0152	-0.0207	-0.6889	-0.7822	-0.9687
4930486L24RIK.mm10.copy0|chr15:110600000-110700000|cA	0.5819	0.7635	0.8194	0.4245	0.3401	0.3045	0.3835
HNRNPA1L2.hg38.copy2|chr11:61300000-61400000|cE90E120BtoA	-0.5857	-0.1381	0.8817	0.295	0.4512	0.3947	0.1431
MIR6813.hg38.copy0|chr10:200000-300000|cA	0.4652	0.5234	0.6194	0.468	0.4853	0.5109	0.4885
HSPE1.hg38.mm10.copy2|chr13:200000-300000|cE120P0AtoB	0.1371	0.9835	1.2957	-0.1342	-0.3128	-0.287	-0.2454
ZNF131.hg38.copy0|chr6:43900000-44000000|cA	0.6146	1.3177	1.3388	1.1807	1.0363	1.1285	0.8916
PCMTD1.hg38.mm10.copy0|chr8:49800000-49900000|cB	-0.5801	-0.9251	-0.3631	-0.7463	-0.873	-0.7357	-0.8586
HMGCS1.hg38.mm10.copy0|chr6:44100000-44200000|cA	0.4773	1.2549	1.3365	1.0113	0.9673	1.0273	0.8108
KLHL1.hg38.mm10.copy0|chr17:50800000-50900000|cB	-1.2586	-0.9138	-0.7709	-1.1343	-1.3045	-1.3105	-1.2377
HIST1H2AA.hg38.mm10.copy0|chr4:26300000-26400000|cE120P0AtoB,cP04MBtoA	0.6304	0.8472	0.9353	-0.0698	0.1549	0.4821	0.522
CETN2.hg38.mm10.copy1|chr14:117200000-117300000|cE120P0AtoB,cP04MBtoA	0.2194	0.4804	0.542	-0.2983	0.2133	0.4366	0.1755
TCAF1.hg38.mm10.copy0|chr3:175300000-175400000|cB	-0.6377	-0.393	-0.119	-0.2871	-0.1895	-0.1517	-0.1379
EEF1DP3.hg38.copy0|chr17:11400000-11500000|cA	1.2053	1.0261	1.3323	1.2364	1.249	1.2654	1.2912
TMEM267.hg38.copy0|chr6:44200000-44300000|cA	0.4016	1.2043	1.2847	0.8714	0.8185	0.938	0.6974
DCUN1D1.hg38.mm10.copy0|chr2:110000000-110100000|cA	1.0699	1.2439	1.5583	1.3748	1.5139	1.5399	1.4279
DNAJB6.hg38.mm10.copy0|chr3:183800000-183900000|cA	1.4349	1.6771	1.6956	1.4685	1.4381	1.4362	1.3526
FAM57B.hg38.mm10.copy0|chr6:37800000-37900000|cA	0.9449	1.1472	1.3729	1.1834	1.0368	1.1773	1.0313
KBTBD7.hg38.mm10.copy0|chr17:20400000-20500000|cA	1.2731	1.2887	1.3807	1.3054	1.195	1.2505	1.2797
OSBPL8.hg38.mm10.copy0|chr11:75400000-75500000|cB	-0.5959	-0.9134	-0.2389	-0.3685	-0.2828	-0.3031	-0.4645
CSN2.hg38.mm10.copy0|chr5:64700000-64800000|cA	1.2018	0.9543	1.3218	1.3064	1.2673	1.2736	1.2486
CLVS2.hg38.mm10.copy0|chr4:144600000-144700000|cB	-1.0054	-0.9691	-0.5113	-0.5472	-0.6908	-0.7567	-0.7048
TUBB4B.hg38.mm10.copy0|chr15:1000000-1100000|cA	1.4718	1.9965	2.0759	2.0028	1.9809	1.8661	2.0592
MOB4.hg38.mm10.copy0|chr2:148800000-148900000|cA	0.6202	1.1585	1.6582	1.0726	0.8074	0.9703	1.2224
RMRP.hg38.mm10.copy1|chr15:48500000-48600000|cA	1.4061	1.8449	2.0927	2.0273	1.9521	1.8928	2.0535
CHML.hg38.mm10.copy0|chr1:218000000-218100000|cE90E120BtoA,cE120P0AtoB	-0.6795	-0.0192	0.0385	-0.4077	-0.4893	-0.4518	-0.4771
ARPC5.hg38.mm10.copy0|chr10:29900000-30000000|cA	1.0324	0.9957	1.0404	1.0272	0.7035	0.7773	0.7265
DPF1.hg38.mm10.copy0|chr19:33900000-34000000|cA	0.6082	0.609	1.1625	0.9404	0.7923	0.8237	0.1957
GM10653.mm10.copy1|chr1:221200000-221300000|cA	0.4532	0.5482	0.7751	0.5824	0.4649	0.6631	0.4925
RPSA.hg38.mm10.copy5|chr5:59000000-59100000|cA	1.1853	1.2327	1.2787	1.2772	1.2315	1.2034	1.2731
CNTNAP3P2.hg38.copy0|chr15:111200000-111300000|cA	0.4688	0.6796	0.7282	0.3867	0.2982	0.2119	0.3438
5033404E19RIK.mm10.copy2|chr6:71400000-71500000|cA	1.2856	1.2035	1.3425	0.9609	1.1513	1.255	1.2148
LUZP2.hg38.mm10.copy0|chr14:41200000-41300000|cB	-1.2169	-1.3231	-0.9059	-1.0751	-0.9612	-1.172	-1.1956
POLR2I.hg38.mm10.copy0|chr19:32000000-32100000|cA	0.4371	0.249	1.0218	0.8189	0.8458	0.8072	0.2985
ARL11.hg38.mm10.copy0|chr17:28900000-29000000|cA	1.2037	1.2522	1.2768	1.1703	1.1989	1.1301	1.19
CTSM.mm10.copy0|chr15:110600000-110700000|cA	0.5819	0.7635	0.8194	0.4245	0.3401	0.3045	0.3835
CCDC92.hg38.mm10.copy0|chr11:124000000-124100000|cA	0.9909	1.1644	1.2475	1.2438	1.2088	1.1874	1.2449
GABRG3.hg38.mm10.copy0|chr7:4300000-4400000|cE50E90BtoA,cE120P0AtoB	-0.2169	0.197	0.2157	-0.6196	-0.1212	-0.4709	-0.5401
RUFY3.hg38.mm10.copy0|chr5:63900000-64000000|cA	1.3495	1.297	1.4676	1.4014	1.4062	1.3203	1.3378
PTH2R.hg38.mm10.copy0|chr12:90200000-90300000|cB	-0.8954	-0.7131	-0.5056	-0.9193	-0.8203	-0.888	-0.8259
BCAS4.hg38.copy0|chr15:20600000-20700000|cB	-1.1373	-0.8074	-0.7885	-0.8936	-0.8758	-0.8952	-0.8011
RALGPS2.hg38.mm10.copy0|chr1:188700000-188800000|cB	-0.5337	-0.7378	-0.085	-0.1764	-0.4086	-0.2457	-0.5031
TAOK1.hg38.mm10.copy0|chr16:23600000-23700000|cA	0.69	0.5297	0.6983	0.6554	0.6067	0.6254	0.6275
RABGAP1L.hg38.mm10.copy0|chr1:192800000-192900000|cB	-0.7863	-1	-0.4206	-0.5644	-0.4484	-0.4974	-0.6832
UBE2V2.hg38.mm10.copy0|chr8:45500000-45600000|cE50E90AtoB,cE90E120BtoA,cP04MAtoB	0.0584	-0.4258	0.1986	0.0495	-0.1337	-0.0336	-0.2983
GRINA.hg38.mm10.copy0|chr8:143200000-143300000|cA	1.3175	1.4774	1.5667	1.534	1.4167	1.4426	1.4544
PPP2R5E.hg38.mm10.copy0|chr7:125200000-125300000|cE90E120BtoA,cE120P0AtoB,c4M45YBtoA,c45Y20YAtoB	-0.1401	-0.2552	0.3029	-0.0745	-0.1726	0.1033	-0.1126
PFKL.hg38.mm10.copy0|chr3:2400000-2500000|cA	1.4687	1.7829	1.894	1.8512	1.719	1.6648	1.7288
ZNF793.hg38.copy0|chr19:33300000-33400000|cE90E120BtoA,cE120P0AtoB	-0.7761	-0.7438	0.3454	-0.527	-0.416	-0.4362	-0.8971
NEUROD4.hg38.mm10.copy0|chr11:53700000-53800000|cE50E90BtoA,cE120P0AtoB,cP04MBtoA	-0.6672	0.4514	0.479	-0.4601	0.3046	0.308	0.246
BRINP2.hg38.mm10.copy0|chr1:190300000-190400000|cB	-0.5865	-0.5138	-0.2878	-0.1749	-0.2698	-0.3868	-0.6141
CPNE7.hg38.mm10.copy0|chr20:74400000-74500000|cA	1.0827	1.1167	0.8539	1.3726	1.0691	1.025	0.9568
SULT1E1.hg38.mm10.copy0|chr5:64800000-64900000|cA	1.2258	0.9503	1.3257	1.3399	1.2947	1.3014	1.2983
KCNJ16.hg38.mm10.copy0|chr16:63300000-63400000|cB	-1.4073	-1.5664	-1.3983	-1.3099	-1.4613	-1.4209	-1.3979
EDEM3.hg38.mm10.copy0|chr1:182500000-182600000|cB	-0.2391	-0.7187	-0.4208	-0.1456	-0.2194	-0.2531	-0.3639
CDC123.hg38.mm10.copy0|chr9:12300000-12400000|cA	1.2347	1.2068	0.8365	1.3632	0.4831	0.4955	0.6361
MYL6.hg38.mm10.copy0|chr3:90000000-90100000|cB	-0.7253	-0.6463	-0.6751	-0.4755	-0.6998	-0.7159	-0.6413
SLC29A3.hg38.mm10.copy0|chr9:61000000-61100000|cA	1.1724	1.353	0.7078	1.3666	0.7836	0.6239	0.6488
SLC7A5.hg38.mm10.copy0|chr20:72600000-72700000|cA	1.2252	1.2824	0.8479	1.4239	0.9946	1.0009	0.8765
SLC38A11.hg38.mm10.copy0|chr12:51700000-51800000|cB	-0.8785	-1.1937	-0.9126	-0.8764	-1.1506	-1.0549	-1.0776
TMEM196.hg38.mm10.copy0|chr3:88400000-88500000|cB	-0.8397	-0.6855	-0.6309	-0.5654	-0.7649	-0.7489	-0.6672
IL34.hg38.mm10.copy0|chr20:54800000-54900000|cA	1.0317	1.2096	1.0346	1.2685	0.5424	0.5502	0.2526
GM4027.mm10.copy0|chr20:59600000-59700000|c45Y20YAtoB	0.6812	0.6664	0.4894	0.9888	0.2006	0.2742	-0.0586
ETF1.hg38.mm10.copy0|chr6:136200000-136300000|cA	1.4061	1.5184	1.4771	1.6747	1.5921	1.5886	1.6411
KCNT2.hg38.mm10.copy0|chr1:170500000-170600000|cB	-1.2533	-1.2868	-1.2614	-1.2243	-1.3777	-1.342	-1.2815
GLYR1.hg38.mm10.copy0|chr20:4700000-4800000|cA	1.077	1.0891	1.1075	1.3108	1.2169	1.1641	1.1899
VWDE.hg38.mm10.copy0|chr3:96100000-96200000|cB	-0.9529	-0.7712	-0.8313	-0.6914	-0.9426	-0.9519	-0.8815
ZDHHC23.hg38.mm10.copy0|chr2:34900000-35000000|cE90E120BtoA	-0.2882	-0.3757	0.3832	1.0047	0.7602	0.6937	0.5438
GLUD1.hg38.mm10.copy0|chr9:44700000-44800000|cE120P0BtoA,cP04MAtoB	-0.0703	-0.3488	-0.1886	0.3179	-0.3362	-0.3811	-0.5523
PKIA.hg38.mm10.copy0|chr8:76700000-76800000|cB	-1.1837	-1.1196	-1.2595	-1.084	-1.2169	-1.087	-1.129
NTNG1.hg38.mm10.copy0|chr1:108300000-108400000|cB	-1.2762	-1.2791	-1.1579	-1.0617	-1.0841	-1.1861	-1.0897
MORN3.hg38.mm10.copy0|chr11:121900000-122000000|cA	0.8984	1.1337	1.231	1.2879	1.2106	1.1357	1.2195
TIAM1.hg38.mm10.copy0|chr3:15100000-15200000|cA	0.8305	0.2451	0.3293	1.0105	0.8993	0.7652	0.8803
COBLL1.hg38.mm10.copy0|chr12:51700000-51800000|cB	-0.8785	-1.1937	-0.9126	-0.8764	-1.1506	-1.0549	-1.0776
CHRNA2.hg38.mm10.copy0|chr8:27400000-27500000|cA	1.4947	1.5653	1.4589	1.6416	1.5595	1.5506	1.5802
HDAC9.hg38.mm10.copy1|chr3:89300000-89400000|cB	-0.5501	-0.5531	-0.5015	-0.3326	-0.5312	-0.5759	-0.4096
UBE2E2.hg38.mm10.copy0|chr2:180300000-180400000|cB	-0.6623	-1.113	-0.9979	-0.5699	-0.5831	-0.7332	-0.759
SNORA111.hg38.copy0|chr18:26100000-26200000|cE50E90AtoB,cE120P0BtoA,cP04MAtoB,c4M45YBtoA	0.0019	-0.0653	-0.8214	0.273	-0.4246	0.1367	0.2182
SFMBT2.hg38.mm10.copy0|chr9:7000000-7100000|c4M45YAtoB	0.6428	0.685	0.7002	0.9412	0.0168	-0.0275	-0.071
SPRY1.hg38.mm10.copy0|chr5:122400000-122500000|cB	-0.6593	-1.071	-1.0031	-0.6393	-0.8932	-0.8784	-0.9233
REEP6.hg38.mm10.copy0|chr19:1300000-1400000|cA	0.549	0.9766	0.9173	1.2529	1.102	1.0898	1.2211
GM3414.mm10.copy0|chr5:17200000-17300000|cA	1.1464	1.1085	1.1811	1.1833	1.161	1.1579	1.1219
ABI1.hg38.mm10.copy0|chr9:26800000-26900000|cA	0.5862	0.2306	0.603	0.7009	0.0795	0.1028	0.2941
SSTR4.hg38.mm10.copy0|chr10:56100000-56200000|cB	-1.2795	-1.1282	-1.0916	-0.9093	-1.0081	-0.9487	-0.9523
RGS8.hg38.mm10.copy0|chr1:184600000-184700000|cA	0.7563	0.1018	0.4259	0.7644	0.348	0.528	0.3148
MEF2A.hg38.mm10.copy0|chr7:78200000-78300000|cE50E90AtoB,cE90E120BtoA	0.1155	-0.25	0.4025	0.6531	0.4603	0.5114	0.1389
SH2D4B.hg38.mm10.copy0|chr9:52000000-52100000|cB	-0.9008	-0.6238	-0.683	-0.2214	-0.2228	-0.4793	-0.8079
LINC00863.hg38.copy0|chr9:44800000-44900000|cE120P0BtoA,cP04MAtoB	-0.2038	-0.5052	-0.2766	0.0701	-0.5422	-0.6036	-0.7396
PECAM1.hg38.mm10.copy0|chr16:58000000-58100000|cA	0.916	0.7865	1.0128	1.0741	0.7275	0.8098	0.798
LARP4B.hg38.mm10.copy0|chr9:800000-900000|cA	0.4176	0.467	0.5869	0.8642	0.4842	0.3864	0.3185
REEP5.hg38.mm10.copy0|chr6:110300000-110400000|cA	0.753	0.5771	1.072	1.5221	1.4447	1.3824	1.1665
AMZ1.hg38.mm10.copy0|chr3:36700000-36800000|cA	1.3891	1.6019	1.677	1.7063	1.5629	1.5198	1.5983
MIR4748.hg38.copy0|chr19:10800000-10900000|cA	0.6984	0.7409	0.6551	1.294	1.2864	1.275	1.2847
LHFPL2.hg38.mm10.copy0|chr6:75300000-75400000|cA	1.2385	0.5957	1.3551	1.5537	1.4376	1.4674	1.4654
HAPLN1.hg38.mm10.copy0|chr6:80400000-80500000|cB	-0.8049	-0.8759	-0.7835	-0.2726	-0.3036	-0.5289	-0.4337
CYTH3.hg38.mm10.copy0|chr3:40500000-40600000|cA	0.7621	0.9282	1.1201	1.1317	1.0394	1.0257	1.1169
AMZ2.hg38.mm10.copy0|chr16:61700000-61800000|cE50E90AtoB,cE120P0BtoA,cP04MAtoB,c4M45YBtoA,c45Y20YAtoB	0.0512	-0.2723	-0.0305	0.3396	-0.0418	0.0394	-0.2649
FOXK1.hg38.mm10.copy0|chr3:38800000-38900000|cA	0.9326	1.3525	1.4743	1.4753	1.4395	1.3564	1.4313
SLC41A2.hg38.mm10.copy0|chr11:104700000-104800000|cA	1.073	0.7448	0.9366	1.3154	1.0809	1.0946	0.9977
MMP16.hg38.mm10.copy0|chr8:86400000-86500000|cB	-0.8791	-1.1241	-0.7469	-0.4286	-0.6639	-0.9014	-1.0011
PAK6.hg38.mm10.copy0|chr7:16600000-16700000|cA	1.214	1.2996	1.209	1.3388	1.2953	1.1883	1.2916
ABCA17P.hg38.copy0|chr20:2300000-2400000|cA	0.9189	0.8739	0.9234	1.1987	1.0017	1.0139	0.9823
PNOC.hg38.mm10.copy0|chr8:28300000-28400000|cA	1.5029	1.4929	1.4499	1.5644	1.5411	1.493	1.556
APC.hg38.mm10.copy0|chr6:110200000-110300000|cA	0.8197	0.6437	1.1083	1.5629	1.5106	1.3784	1.1972
ETV6.hg38.mm10.copy0|chr11:12400000-12500000|cA	0.2629	0.2886	0.2164	0.7233	0.6866	0.3284	0.2377
RAB5A.hg38.mm10.copy0|chr2:178000000-178100000|cB	-0.9953	-1.1253	-1.1326	-0.6473	-0.7416	-0.7541	-0.8038
KLF10.hg38.mm10.copy0|chr8:101300000-101400000|cA	1.2256	0.9131	0.8076	1.4685	0.8997	0.9301	0.7591
SPATA2L.hg38.mm10.copy0|chr20:74500000-74600000|cA	1.04	1.0488	0.7898	1.3247	1.0388	1.0032	0.947
NRG3.hg38.mm10.copy1|chr9:49600000-49700000|cB	-1.4397	-0.8508	-0.7865	-0.7117	-1.276	-1.4505	-1.6221
SLC7A5P2.hg38.copy0|chr20:72600000-72700000|cA	1.2252	1.2824	0.8479	1.4239	0.9946	1.0009	0.8765
NTN3.hg38.mm10.copy0|chr20:2400000-2500000|cA	0.9546	0.9254	0.9675	1.2228	1.0384	1.0277	1.0015
DNAJC5G.hg38.mm10.copy0|chr13:27500000-27600000|cA	1.0454	1.0614	1.2362	1.2694	1.2207	1.1955	1.2578
CYLD.hg38.mm10.copy0|chr20:34600000-34700000|cE50E90AtoB,cE120P0BtoA,cP04MAtoB	0.0886	-0.3251	-0.2001	0.3245	-0.6694	-0.6091	-0.9347
OPRM1.hg38.mm10.copy0|chr4:111800000-111900000|cB	-0.953	-0.512	-0.4853	-0.1665	-0.1966	-0.3431	-0.465
DRD3.hg38.mm10.copy0|chr2:35200000-35300000|cE90E120BtoA	-0.7007	-0.3594	0.2751	0.8113	0.6738	0.5912	0.4274
TNFRSF21.hg38.mm10.copy0|chr4:48300000-48400000|cB	-0.4468	-0.8026	-0.6981	-0.3935	-0.4839	-0.4156	-0.5391
SSTR1.hg38.mm10.copy0|chr7:99600000-99700000|cB	-1.444	-1.7002	-1.6065	-1.4206	-1.5847	-1.4704	-1.4633
TSPAN14.hg38.mm10.copy0|chr9:52000000-52100000|cB	-0.9008	-0.6238	-0.683	-0.2214	-0.2228	-0.4793	-0.8079
GMFB.hg38.mm10.copy0|chr7:116400000-116500000|cE50E90AtoB,cE120P0BtoA	0.5272	-0.0263	-0.0815	0.7135	0.206	0.5715	0.2656
MIR1892.mm10.copy0|chr7:95800000-95900000|cA	0.4105	0.4258	0.8114	0.89	0.7888	0.856	0.641
FBXO3.hg38.mm10.copy0|chr14:32100000-32200000|cA	0.8027	0.5566	0.4971	0.8525	0.6553	0.6822	0.4743
TAC1.hg38.mm10.copy0|chr3:123100000-123200000|cA	0.1263	0.3191	0.307	0.4076	0.1847	0.218	0.3761
KIF1A.hg38.mm10.copy0|chr12:123500000-123600000|cA	1.3049	1.4483	1.4758	1.5029	1.4011	1.3879	1.253
SLC30A3.hg38.mm10.copy0|chr13:27500000-27600000|cA	1.0454	1.0614	1.2362	1.2694	1.2207	1.1955	1.2578
ASTN1.hg38.mm10.copy0|chr1:190500000-190600000|cB	-0.7356	-0.5432	-0.2141	-0.0905	-0.1658	-0.2285	-0.6109
TRAPPC2L.hg38.mm10.copy0|chr20:73600000-73700000|cA	1.0918	1.1477	0.9194	1.3953	1.0938	1.0612	1.0523
BUB1B-PAK6.hg38.copy0|chr7:16600000-16700000|cA	1.214	1.2996	1.209	1.3388	1.2953	1.1883	1.2916
CAMK2A.hg38.mm10.copy0|chr6:148400000-148500000|cA	1.5349	1.6864	1.4898	1.7978	1.6662	1.6847	1.7165
PSMD9.hg38.mm10.copy0|chr11:122100000-122200000|cA	0.777	1.0252	1.1128	1.1177	1.0882	1.0077	1.0869
LAMA4.hg38.mm10.copy0|chr4:155600000-155700000|cE50E90AtoB,cE120P0BtoA,c45Y20YAtoB	0.4953	-0.2229	-0.1186	0.8675	0.3146	0.0818	-0.1675
SPRED2.hg38.mm10.copy0|chr13:66200000-66300000|cE90E120AtoB,cE120P0BtoA	0.9316	0.3067	-0.0645	1.0224	0.8805	0.9748	0.7124
MIR4500HG.hg38.copy0|chr17:68900000-69000000|cB	-1.2221	-1.3672	-1.0551	-1.0166	-1.1495	-1.073	-1.0286
SULT1B1.hg38.mm10.copy0|chr5:64800000-64900000|cA	1.2258	0.9503	1.3257	1.3399	1.2947	1.3014	1.2983
CCDC85A.hg38.mm10.copy0|chr13:57300000-57400000|cB	-1.4869	-1.5101	-1.3039	-1.0954	-1.2275	-1.1267	-1.1429
ZDHHC7.hg38.mm10.copy0|chr20:69600000-69700000|cA	1.1436	0.5855	0.2399	1.2198	0.5304	0.5731	0.2182
COX7C.hg38.mm10.copy4|chr6:75400000-75500000|cA	1.2305	0.5441	1.317	1.5529	1.4301	1.4933	1.4763
ADARB2.hg38.mm10.copy0|chr9:1000000-1100000|cA	0.2399	0.4521	0.6117	0.6619	0.2567	0.1175	0.0767
PLA2G15.hg38.mm10.copy0|chr20:52600000-52700000|cA	1.2788	1.3706	1.1948	1.4836	0.9033	1.004	0.7485
ARL4A.hg38.mm10.copy0|chr3:95700000-95800000|cB	-0.5828	-0.5558	-0.62	-0.3647	-0.6359	-0.6133	-0.5916
MEIOB.hg38.mm10.copy0|chr20:1800000-1900000|cA	0.8843	0.845	0.88	1.2121	1.0164	0.9931	0.976
SNX2.hg38.mm10.copy0|chr6:120200000-120300000|cE50E90AtoB,cE120P0BtoA	0.2066	-0.8808	-0.3189	0.3739	0.2406	0.2131	0.295
ZFP629.mm10.copy0|chr20:28600000-28700000|cA	0.8799	0.8544	0.8482	1.1951	1.0269	1.0234	0.9963
TERB1.hg38.mm10.copy0|chr20:51000000-51100000|cA	0.5968	0.3265	0.1287	0.9939	0.3772	0.3866	0.0076
NT5DC3.hg38.mm10.copy0|chr11:103600000-103700000|cA	0.671	0.2444	0.093	0.7778	0.6419	0.5917	0.3191
NEURL1B.hg38.mm10.copy0|chr6:170900000-171000000|cA	1.4511	1.4696	1.2813	1.6248	1.4745	1.4659	1.4514
EIF3C.hg38.mm10.copy0|chr20:27700000-27800000|cA	1.1322	1.1324	1.0718	1.3576	1.084	1.1019	1.0932
TMEM181A.mm10.copy0|chr4:107300000-107400000|cA	1.3039	1.508	1.4171	1.5349	1.4125	1.4373	1.4206
PPIF.hg38.mm10.copy0|chr9:52900000-53000000|cA	0.9167	0.8623	0.3288	1.2311	0.7646	0.6208	0.5141
YPEL3.hg38.mm10.copy0|chr20:27400000-27500000|cA	1.0916	1.1362	1.0988	1.3726	1.0979	1.1024	1.1014
RPL17.hg38.mm10.copy5|chr18:38400000-38500000|cA	1.3412	1.3596	1.307	1.3777	1.0851	1.1986	1.3577
CD93.hg38.mm10.copy0|chr10:56200000-56300000|cB	-1.2501	-1.1338	-1.0779	-0.8528	-0.9975	-0.934	-0.9378
GM5662.mm10.copy0|chr20:59600000-59700000|c45Y20YAtoB	0.6812	0.6664	0.4894	0.9888	0.2006	0.2742	-0.0586
CORO1A.hg38.mm10.copy0|chr20:27500000-27600000|cA	1.1037	1.1253	1.081	1.3659	1.08	1.0976	1.0706
SNN.hg38.mm10.copy0|chr20:11700000-11800000|cA	1.2341	0.8322	1.1799	1.4364	1.3	1.3192	1.2589
LCORL.hg38.mm10.copy0|chr5:17200000-17300000|cA	1.1464	1.1085	1.1811	1.1833	1.161	1.1579	1.1219
ARHGEF26.hg38.mm10.copy0|chr2:141100000-141200000|cB	-0.6575	-0.9343	-0.9725	-0.4834	-0.8321	-0.8645	-0.8362
LYVE1.hg38.mm10.copy0|chr14:55900000-56000000|cA	0.8467	0.988	1.1872	1.2693	1.1293	1.1828	1.198
UBE2E1.hg38.mm10.copy0|chr2:180600000-180700000|cB	-0.2221	-0.9809	-0.7574	-0.2128	-0.3725	-0.4056	-0.5455
PODNL1.hg38.mm10.copy0|chr19:13900000-14000000|cA	0.7687	1.0442	1.1482	1.4731	1.303	1.2508	1.207
RPL26L1.hg38.copy0|chr6:171200000-171300000|cA	1.4484	1.534	1.3331	1.6165	1.5897	1.5781	1.6073
SLC38A7.hg38.mm10.copy0|chr20:42800000-42900000|cE120P0BtoA,cP04MAtoB	-0.4425	-0.1101	-0.1502	0.0988	-0.4704	-0.4001	-0.6148
KCND2.hg38.mm10.copy0|chr3:146600000-146700000|cB	-1.3213	-1.1405	-1.167	-1.1112	-1.1702	-1.1762	-1.198
SEMA6A.hg38.mm10.copy0|chr6:114100000-114200000|cE120P0BtoA	-0.4968	-0.7695	-0.4584	0.7311	0.7135	0.4049	0.2812
PKP1.hg38.mm10.copy0|chr1:165400000-165500000|cA	1.0056	0.9128	0.9289	1.1565	0.9441	0.8913	0.7775
GLUD1P3.hg38.copy0|chr9:45100000-45200000|cE50E90AtoB,cE120P0BtoA,cP04MAtoB	0.002	-0.3273	-0.1508	0.4641	-0.0583	-0.0474	-0.262
GPR88.hg38.mm10.copy0|chr1:101400000-101500000|cB	-0.9413	-1.2888	-1.1977	-0.9108	-1.015	-1.0542	-1.0496
CAMK4.hg38.mm10.copy0|chr6:108900000-109000000|cE90E120BtoA,cP04MAtoB,c4M45YBtoA,c45Y20YAtoB	-0.0754	-0.758	0.1242	0.2008	-0.1191	0.019	-0.0776
PPP3CB.hg38.mm10.copy0|chr9:58700000-58800000|cA	1.0715	0.9942	0.5905	1.2932	0.8322	0.7693	0.7734
KITL.mm10.copy0|chr11:88000000-88100000|cB	-1.3485	-1.2866	-1.4719	-1.2302	-1.3786	-1.3688	-1.3227
SWAP70.hg38.mm10.copy0|chr14:56700000-56800000|cA	0.7434	0.9336	1.2476	1.3245	1.0759	1.1202	1.1004
RAVER2.hg38.mm10.copy0|chr1:64400000-64500000|cE50E90AtoB,cE90E120BtoA,c45Y20YAtoB	0.4368	-0.1917	0.0321	0.5104	0.1477	0.1021	-0.0338
PDHX.hg38.mm10.copy0|chr14:30900000-31000000|cE50E90AtoB,cE120P0BtoA	0.1007	-0.2753	-0.1735	0.3349	0.217	0.1543	0.0146
NFATC2IP.hg38.mm10.copy0|chr20:27200000-27300000|cA	1.1622	1.2394	1.1736	1.394	1.1676	1.1763	1.1927
SYNGR3.hg38.mm10.copy0|chr20:1900000-2000000|cA	0.8801	0.8535	0.8616	1.2079	1.0141	0.9837	0.9638
NAV1.hg38.mm10.copy0|chr1:165200000-165300000|cA	1.1333	1.0365	1.0957	1.2871	1.1402	1.1486	1.1684
ARSB.hg38.mm10.copy0|chr6:75500000-75600000|cA	1.1834	0.5433	1.3126	1.5176	1.4404	1.5008	1.5093
DKK3.hg38.mm10.copy0|chr14:54400000-54500000|cA	1.15	1.1266	1.1259	1.259	1.1351	1.1619	1.1326
ITIH2.hg38.mm10.copy0|chr9:7700000-7800000|cP04MAtoB,c4M45YBtoA	0.4539	0.4566	0.6426	0.6762	-0.0646	0.0681	0.0378
NLRC3.hg38.mm10.copy0|chr20:3400000-3500000|cA	0.9939	1.096	1.0969	1.2725	1.1543	1.1253	1.1461
SLIT2.hg38.mm10.copy0|chr5:19800000-19900000|cA	1.1284	0.9682	1.1062	1.1956	1.188	1.1231	1.1846
F12.hg38.mm10.copy0|chr6:176000000-176100000|cA	1.3077	1.485	1.4194	1.5584	1.3935	1.4637	1.4901
SLC24A3.hg38.mm10.copy0|chr10:52800000-52900000|cB	-1.0868	-1.2825	-1.1176	-0.9749	-1.0671	-1.0365	-1.0244
PTPRG.hg38.mm10.copy0|chr2:80100000-80200000|c45Y20YAtoB	1.1652	0.9078	0.937	1.1737	0.7001	0.4473	-0.1187
CXCL12.hg38.mm10.copy0|chr9:39800000-39900000|cB	-0.2954	-0.1356	-0.1215	-0.076	-1.057	-1.0412	-1.223
TMEM181.hg38.copy0|chr4:107300000-107400000|cA	1.3039	1.508	1.4171	1.5349	1.4125	1.4373	1.4206
CHRNA3.hg38.mm10.copy0|chr7:56000000-56100000|cA	1.0757	1.0276	1.0457	1.1274	1.08	1.0135	1.1038
PPL.hg38.mm10.copy0|chr20:4800000-4900000|cA	1.0584	1.0838	1.0895	1.2433	1.2184	1.1729	1.2161
MCU.hg38.mm10.copy0|chr9:59500000-59600000|cA	0.9921	0.9056	0.5684	1.1258	0.6286	0.5684	0.5745
BRINP3.hg38.mm10.copy0|chr1:176700000-176800000|cB	-1.1648	-1.1264	-1.2163	-1.1196	-1.2803	-1.2279	-1.2244
MCC.hg38.mm10.copy0|chr6:110400000-110500000|cA	0.6396	0.4839	1.0109	1.4587	1.3712	1.2982	1.0746
KITLG.hg38.copy0|chr11:88000000-88100000|cB	-1.3485	-1.2866	-1.4719	-1.2302	-1.3786	-1.3688	-1.3227
FAM20A.hg38.mm10.copy0|chr16:61900000-62000000|cB	-0.547	-0.7079	-0.3666	-0.1752	-0.4736	-0.4832	-0.7264
ANKRD46.hg38.mm10.copy0|chr8:99200000-99300000|cA	1.2528	0.6358	0.8591	1.3357	0.948	0.9159	0.8689
SYT13.hg38.mm10.copy0|chr14:20800000-20900000|cA	1.0672	0.9664	0.9526	1.1304	1.0778	0.9952	1.0852
FAXC.hg38.mm10.copy0|chr4:97700000-97800000|cE50E90BtoA,cE90E120AtoB,cE120P0BtoA,cP04MAtoB	-0.0859	0.043	-0.2777	0.1389	-0.2235	-0.1875	-0.5066
CETP.hg38.copy0|chr20:41100000-41200000|cA	1.1609	0.9642	0.9781	1.2268	0.4977	0.5243	0.2284
DSC2.hg38.mm10.copy0|chr18:19600000-19700000|cB	-1.217	-1.3461	-1.4018	-0.8839	-1.3383	-1.1068	-0.9028
SNX24.hg38.mm10.copy0|chr6:120200000-120300000|cE50E90AtoB,cE120P0BtoA	0.2066	-0.8808	-0.3189	0.3739	0.2406	0.2131	0.295
FAT3.hg38.mm10.copy0|chr14:85300000-85400000|cB	-0.6074	-0.6683	-0.7675	-0.5728	-0.9365	-1.0072	-0.9741
ADGRL1.hg38.mm10.copy0|chr19:14200000-14300000|cA	0.6355	0.9556	1.0855	1.3923	1.2285	1.2475	1.0958
DDX19B.hg38.mm10.copy0|chr20:54500000-54600000|cA	0.8212	0.983	0.8106	1.0047	0.4136	0.4624	0.2213
ETS1.hg38.mm10.copy0|chr14:121300000-121400000|cA	0.9389	0.7918	0.8313	1.0367	0.6071	0.8022	0.5339
MRPS12.hg38.mm10.copy0|chr19:34600000-34700000|cA	1.0863	0.6743	0.9521	0.9744	1.1299	1.0129	1.0105
LINC01184.hg38.copy0|chr6:125600000-125700000|cP04MBtoA	-0.5479	-1.4411	-0.9775	-0.3109	0.3669	0.2328	0.269
NALCN.hg38.mm10.copy0|chr17:82900000-83000000|cB	-0.9745	-0.595	-0.3362	-1.1306	-0.2526	-0.2818	-0.3053
SGTB.hg38.mm10.copy0|chr6:63800000-63900000|cE50E90AtoB,cE90E120BtoA	0.4373	-0.1117	0.5275	0.7913	1.2746	1.2402	1.2282
EGR2.hg38.mm10.copy0|chr9:69900000-70000000|cB	-1.1572	-1.6234	-1.453	-0.9544	-0.4564	-0.5771	-0.5548
EMC4.hg38.mm10.copy0|chr7:10100000-10200000|cE50E90BtoA	-0.0873	0.1925	0.5503	0.2089	0.6181	0.5349	0.4316
IQSEC3.hg38.mm10.copy0|chr11:0-100000|cA	0.5596	1.0856	0.8264	0.9843	1.1359	1.0261	0.9662
ARPP19.hg38.mm10.copy0|chr7:29000000-29100000|cE90E120BtoA	-0.2854	-0.1786	0.2623	0.3952	0.8044	0.3898	0.3427
1500009C09RIK.mm10.copy0|chr10:84000000-84100000|cA	0.9509	0.9009	0.9874	1.0708	1.1802	1.1714	1.1668
ABR.hg38.mm10.copy0|chr16:800000-900000|cA	0.1926	0.5246	0.4762	0.6302	0.6421	0.6063	0.6251
RAP1GAP2.hg38.mm10.copy0|chr16:2800000-2900000|cA	0.1834	0.6457	0.856	0.7459	0.9063	0.8468	0.8796
ATE1.hg38.mm10.copy0|chr9:117700000-117800000|cA	1.0111	1.0948	0.7293	0.5514	1.7132	1.6203	1.6799
FREM3.hg38.mm10.copy0|chr5:143600000-143700000|cB	-0.9629	-1.1247	-1.1509	-1.0838	-0.9297	-1.0115	-0.9775
MIR193BHG.hg38.copy0|chr20:14400000-14500000|cA	0.7522	0.6957	1.0966	0.8695	1.2972	1.2599	1.2769
KCNIP4.hg38.mm10.copy0|chr5:20600000-20700000|cA	1.2013	0.9005	1.2457	1.1712	1.2767	1.2586	1.2625
HS2ST1.hg38.mm10.copy0|chr1:87000000-87100000|cB	-0.9258	-1.1789	-0.5997	-0.5393	-0.479	-0.5806	-0.5875
KLHL11.hg38.mm10.copy0|chr16:47700000-47800000|cA	1.2131	1.2643	1.2192	1.2554	1.3155	1.2676	1.3102
NRBF2.hg38.mm10.copy0|chr9:69500000-69600000|cE120P0BtoA	-0.4963	-0.7373	-0.4719	0.3001	0.6413	0.3702	0.124
GABRA4.hg38.mm10.copy0|chr5:46800000-46900000|cA	1.1756	0.9688	1.1245	1.2232	1.2996	1.278	1.2901
SEC22B.hg38.mm10.copy0|chr1:121300000-121400000|cA	0.4761	0.2442	0.5063	0.7234	0.9559	0.8689	0.7176
MIR3688-2.hg38.copy0|chr5:159100000-159200000|cB	-0.6225	-0.6452	-0.522	-0.4814	-0.2981	-0.5322	-0.6158
UGP2.hg38.mm10.copy0|chr13:64700000-64800000|cE50E90AtoB,cE120P0BtoA	0.3133	-0.06	-0.0479	0.7436	1.2753	1.2511	1.1838
MMAA.hg38.mm10.copy0|chr5:145400000-145500000|cB	-0.7451	-0.9164	-0.8681	-0.5816	-0.5483	-0.7301	-0.7197
TSFM.hg38.mm10.copy0|chr11:56600000-56700000|cA	0.7133	0.9642	1.2517	1.23	1.2841	1.2404	1.1566
HBA1.hg38.copy0|chr20:100000-200000|cA	0.3774	0.478	0.4471	0.8699	0.9364	0.8346	0.8926
PRKACB.hg38.mm10.copy0|chr1:84300000-84400000|cB	-0.7917	-0.6262	-0.4421	-0.5766	-0.1011	-0.4592	-0.3993
NOCT.hg38.mm10.copy0|chr5:139000000-139100000|cB	-0.6298	-0.6274	-0.7202	-0.6976	-0.5775	-0.6656	-0.7904
GLRX.hg38.mm10.copy0|chr6:92700000-92800000|cE50E90AtoB,cE90E120BtoA	0.1971	-0.3307	0.2465	0.8512	1.4135	1.3869	1.2249
FZD4.hg38.mm10.copy0|chr14:79500000-79600000|cB	-0.4047	-1.0034	-0.7409	-0.4712	-0.371	-0.4913	-0.6424
ATP1A4.hg38.mm10.copy0|chr1:134800000-134900000|cA	0.1657	0.5761	0.7795	0.9386	1.1443	1.0452	0.9535
BCAP29.hg38.mm10.copy0|chr3:132900000-133000000|cE50E90AtoB,cP04MBtoA,c45Y20YAtoB	0.0265	-0.378	-0.1224	-0.2766	0.3773	0.3621	-0.0283
CDC34.hg38.mm10.copy0|chr19:200000-300000|cP04MBtoA,c45Y20YAtoB	-1.0403	-0.877	-0.9915	-0.4811	0.0786	0.0337	-0.3837
NDEL1.hg38.mm10.copy0|chr16:8400000-8500000|cA	0.8581	0.7907	0.8275	0.8019	0.8794	0.834	0.6925
BRAF.hg38.mm10.copy0|chr3:167300000-167400000|cA	0.6162	0.475	0.7046	0.3307	0.9932	0.8842	0.5977
BCRP2.hg38.copy0|chr10:65200000-65300000|cA	0.7752	0.7648	0.8843	0.9544	1.0449	1.0245	1.0089
LINCR-0003.hg38.copy0|chr6:58600000-58700000|cE90E120AtoB,cP04MBtoA	0.0763	0.0674	-0.0448	-0.006	0.0809	0.0385	0.0219
PDIA2.hg38.mm10.copy0|chr20:200000-300000|cA	0.4881	0.5204	0.5149	0.9275	0.9521	0.8639	0.912
PIGBOS1.hg38.copy0|chr7:31800000-31900000|cP04MBtoA,c4M45YAtoB	-0.7212	-0.8127	-0.4877	-0.1402	0.2094	-0.049	-0.107
RPL5.hg38.mm10.copy1|chr1:93400000-93500000|cP04MBtoA,c4M45YAtoB	-0.2382	-0.9802	-0.3295	-0.3411	0.0136	-0.0933	-0.2054
KHDC1.hg38.copy0|chr4:71200000-71300000|cB	-0.4485	-0.7542	-0.3617	-0.4867	-0.0714	-0.2212	-0.4685
LRRTM3.hg38.mm10.copy0|chr9:65500000-65600000|cB	-1.5172	-1.6624	-1.5932	-1.3443	-0.8223	-0.9867	-1.0367
PLCL2.hg38.mm10.copy0|chr2:173600000-173700000|cB	-0.3068	-0.9665	-0.8232	-0.5898	-0.2178	-0.5142	-0.6298
LYPD1.hg38.mm10.copy0|chr12:18100000-18200000|cA	0.9615	1.1292	1.4134	1.4851	1.5157	1.4355	1.4833
APBA2.hg38.mm10.copy0|chr7:5400000-5500000|cA	0.3494	0.4827	0.6953	0.4911	0.9281	0.7306	0.6305
TAGLN3.hg38.mm10.copy0|chr2:33000000-33100000|cB	-0.8732	-1.0548	-0.7704	-0.529	-0.421	-0.4348	-0.4409
AK4.hg38.mm10.copy0|chr1:64900000-65000000|cE50E90AtoB,cE120P0BtoA	0.0707	-0.0958	-0.06	0.1248	0.2795	0.1966	0.2037
CACUL1.hg38.mm10.copy0|chr9:114700000-114800000|cA	0.8594	1.0214	0.6441	0.4834	1.5586	1.5321	1.5314
CAR2.mm10.copy0|chr8:83800000-83900000|cB	-0.5992	-1.3203	-1.2427	-0.7589	-0.4651	-0.6966	-0.8261
CISD1.hg38.mm10.copy0|chr9:74400000-74500000|cB	-1.4087	-1.6468	-1.4395	-1.0751	-0.4366	-0.5661	-0.7086
RASD2.hg38.mm10.copy0|chr10:77400000-77500000|cA	0.9263	0.8494	0.9321	1.1106	1.2437	1.2362	1.243
MIR186.hg38.mm10.copy0|chr1:70900000-71000000|cB	-1.2794	-1.121	-1.1936	-1.2082	-1.0531	-1.1638	-1.0881
TNR.hg38.mm10.copy0|chr1:191800000-191900000|cB	-0.6835	-0.6605	-0.4455	-0.321	-0.2387	-0.4157	-0.5814
MIR628.hg38.copy0|chr7:31800000-31900000|cP04MBtoA,c4M45YAtoB	-0.7212	-0.8127	-0.4877	-0.1402	0.2094	-0.049	-0.107
HBZ.hg38.copy0|chr20:100000-200000|cA	0.3774	0.478	0.4471	0.8699	0.9364	0.8346	0.8926
KCNF1.hg38.mm10.copy0|chr13:10900000-11000000|cA	1.0763	0.7386	0.5374	0.9774	1.1759	1.0472	1.1377
NCOA7.hg38.mm10.copy0|chr4:141800000-141900000|cE120P0BtoA	-0.2331	-0.8494	-0.5341	0.3839	0.514	0.287	0.1979
FAM160A2.hg38.mm10.copy0|chr14:60300000-60400000|cE50E90BtoA	-0.4435	0.3231	0.3718	0.0668	0.4613	0.4398	0.2635
ATP6V1D.hg38.mm10.copy0|chr7:129400000-129500000|cA	0.2405	0.5088	0.92	0.9855	1.076	1.0752	1.0191
HTR2A.hg38.mm10.copy0|chr17:25900000-26000000|cA	1.0465	0.9566	1.0553	1.0362	1.1704	1.1313	1.1401
UHMK1.hg38.mm10.copy0|chr1:137200000-137300000|cP04MBtoA,c4M45YAtoB	-0.7535	-0.1273	-0.1583	-0.2978	0.1276	-0.029	-0.0051
TMEM205.hg38.mm10.copy0|chr19:11300000-11400000|cA	0.7881	0.6848	0.5594	1.2108	1.2414	1.2231	1.1247
NDUFB8.hg38.mm10.copy0|chr9:96100000-96200000|cA	1.0891	1.0512	0.9673	0.9974	1.5582	1.522	1.5329
UOX.hg38.mm10.copy0|chr1:84500000-84600000|cB	-0.701	-0.5968	-0.3812	-0.4354	-0.0884	-0.4429	-0.4184
ARSJ.hg38.mm10.copy0|chr5:112800000-112900000|cB	-1.143	-1.2181	-1.1525	-1.086	-0.9694	-0.9811	-1.024
SNAR-H.hg38.copy0|chr12:9600000-9700000|cA	0.9794	1.2253	1.4578	1.4814	1.5976	1.548	1.5883
PHACTR1.hg38.mm10.copy0|chr4:13000000-13100000|cA	0.9098	0.8555	0.9531	0.4569	0.9651	0.65	0.3623
ELL2.hg38.mm10.copy0|chr6:92800000-92900000|cE50E90AtoB,cE90E120BtoA	0.1928	-0.3721	0.1744	0.7826	1.3645	1.3271	1.1769
SDHC.hg38.mm10.copy1|chr1:136100000-136200000|cA	0.1031	0.4037	0.5238	0.5773	0.887	0.8166	0.7222
ANAPC10.hg38.mm10.copy0|chr5:144900000-145000000|cB	-0.9097	-0.9816	-1.0336	-0.93	-0.7943	-0.8894	-0.8319
PPARA.hg38.mm10.copy0|chr10:88400000-88500000|cA	0.9762	0.9769	1.011	1.0875	1.1824	1.1542	1.1733
CPEB3.hg38.mm10.copy0|chr9:87400000-87500000|cE50E90AtoB,cE90E120BtoA	0.2081	-0.1125	0.5088	0.8033	1.5851	1.4258	1.4196
ETV3.hg38.mm10.copy0|chr1:131700000-131800000|cA	0.1124	0.4963	0.552	0.6586	0.9162	0.794	0.6629
PGAM1.hg38.mm10.copy0|chr9:92900000-93000000|cA	1.0311	0.9449	0.9948	1.3829	1.8657	1.7138	1.8362
CNTN1.hg38.mm10.copy0|chr11:38600000-38700000|cE90E120BtoA,cE120P0AtoB,cP04MBtoA,c4M45YAtoB	-1.1847	-0.7944	0.1094	-0.4577	0.4311	-0.0185	-0.2201
TMEM132A.hg38.mm10.copy0|chr14:13300000-13400000|cA	0.3082	0.6611	0.4511	0.4912	0.6794	0.6402	0.608
TRUB1.hg38.mm10.copy0|chr9:110800000-110900000|cE90E120BtoA,cE120P0AtoB,cP04MBtoA	-0.6698	-0.1597	0.28	-0.3367	1.2358	1.0212	0.8246
ADRB1.hg38.mm10.copy0|chr9:109900000-110000000|cA	0.2677	0.3975	0.6996	1.0518	1.6464	1.6174	1.5902
ATP6V1E1.hg38.mm10.copy1|chr10:59900000-60000000|cA	0.6239	0.657	0.7719	0.9197	1.1784	1.1381	1.1241
GAS7.hg38.mm10.copy0|chr16:10100000-10200000|cB	-0.9259	-0.9326	-0.8618	-0.8735	-0.5644	-0.8775	-0.9167
MEGF8.hg38.mm10.copy0|chr19:38100000-38200000|cB	-0.4508	-0.2837	-0.5469	-0.7404	-0.2483	-0.3757	-0.3941
AK5.hg38.mm10.copy0|chr1:77600000-77700000|cP04MBtoA,c4M45YAtoB	-0.7499	-1.035	-0.5999	-0.3242	0.0629	-0.196	-0.3414
PPID.hg38.mm10.copy1|chr5:158600000-158700000|cB	-0.9622	-0.8575	-0.7035	-0.7307	-0.5778	-0.6976	-0.8213
SMIM19.hg38.mm10.copy0|chr8:42100000-42200000|cA	0.6453	0.6281	1.4553	1.0972	1.4795	1.373	0.9354
CHRFAM7A.hg38.copy0|chr7:8000000-8100000|cB	-0.8019	-0.3714	-0.291	-0.6672	-0.2309	-0.5207	-0.4882
KCNQ5.hg38.mm10.copy0|chr4:70900000-71000000|cP04MBtoA,c4M45YAtoB	-0.4869	-0.6025	-0.0177	-0.4261	0.4962	-0.2237	-0.5098
TRIM23.hg38.mm10.copy0|chr6:63700000-63800000|cE50E90AtoB,cE90E120BtoA	0.0972	-0.4332	0.3352	0.4106	0.9508	0.9275	0.8987
GM5177.mm10.copy1|chr1:117700000-117800000|cA	0.1858	0.0376	0.0415	0.2059	0.2836	0.0449	0.037
NEDD8.hg38.mm10.copy0|chr7:80300000-80400000|cB	-0.7744	-0.4037	-0.2687	-0.4611	-0.1802	-0.2591	-0.4115
TPGS1.hg38.mm10.copy0|chr19:200000-300000|cP04MBtoA,c45Y20YAtoB	-1.0403	-0.877	-0.9915	-0.4811	0.0786	0.0337	-0.3837
UQCRHL.hg38.copy1|chr1:45900000-46000000|cA	1.0185	1.156	1.1741	1.2662	1.3655	1.2879	1.3522
ARNT2.hg38.mm10.copy0|chr7:58100000-58200000|cA	0.2679	0.298	0.2448	0.3789	0.6401	0.5272	0.5035
PPP1R3C.hg38.mm10.copy0|chr9:86800000-86900000|cE120P0BtoA	-0.4086	-0.2896	-0.1071	0.302	0.7327	0.73	0.4852
PCP4L1.hg38.mm10.copy0|chr1:135900000-136000000|cA	0.2688	0.5889	0.7349	0.787	1.066	1.0011	0.9385
IPCEF1.hg38.mm10.copy0|chr4:111900000-112000000|cB	-1.1596	-0.6969	-0.6674	-0.6261	-0.5408	-0.6055	-0.7395
CALM2.hg38.mm10.copy1|chr13:47900000-48000000|cA	1.0422	0.8059	0.3448	1.3177	1.5706	1.5016	1.5127
AF357399.mm10.copy1|chr12:20600000-20700000|cA	0.8826	1.1468	1.5136	1.4164	1.5249	1.4038	1.5244
UQCRFS1.hg38.mm10.copy0|chr19:24900000-25000000|cB	-1.4124	-1.5885	-1.6257	-1.1565	-0.9499	-0.9607	-1.2388
RPL21.hg38.mm10.copy3|chr19:9800000-9900000|cP04MBtoA,c45Y20YAtoB	-0.7658	-0.9969	-0.8618	-0.216	0.2907	0.2791	-0.385
CLDN10.hg38.mm10.copy0|chr17:77200000-77300000|cB	-0.6688	-0.7933	-0.729	-0.5047	-0.362	-0.4587	-0.645
TPST2.hg38.mm10.copy0|chr10:68300000-68400000|cA	0.8496	0.7765	1.0413	1.1004	1.1834	1.1413	1.1019
OPRM1.hg38.mm10.copy0|chr4:111900000-112000000|cB	-1.1596	-0.6969	-0.6674	-0.6261	-0.5408	-0.6055	-0.7395
SLC25A18.hg38.mm10.copy0|chr10:59800000-59900000|cA	0.5634	0.5774	0.6941	0.8631	1.1431	1.0705	1.0638
KAZALD1.hg38.mm10.copy0|chr9:96700000-96800000|cA	1.1841	1.212	1.0356	1.3533	1.7668	1.6891	1.7463
KCNG2.hg38.mm10.copy0|chr18:69700000-69800000|cA	0.9291	0.9169	1.1366	1.0829	1.3949	1.1997	1.0144
NDUFB5.hg38.mm10.copy0|chr2:113600000-113700000|cA	0.2389	0.1328	0.5136	0.8456	0.9484	0.8789	0.6035
KCNJ9.hg38.mm10.copy0|chr1:134800000-134900000|cA	0.1657	0.5761	0.7795	0.9386	1.1443	1.0452	0.9535
ABHD10.hg38.mm10.copy0|chr2:33000000-33100000|cB	-0.8732	-1.0548	-0.7704	-0.529	-0.421	-0.4348	-0.4409
ATP6V1B2.hg38.mm10.copy0|chr8:19900000-20000000|cA	1.0963	0.9019	1.0313	1.1403	1.2273	1.1666	1.1589
STIM1.hg38.mm10.copy0|chr14:63400000-63500000|cA	0.1493	0.2939	0.5052	0.6157	0.7838	0.6881	0.5659
STK32A.hg38.mm10.copy0|chr6:145200000-145300000|cE50E90BtoA,cE120P0AtoB,cP04MBtoA	-0.3485	0.716	0.4441	-0.004	0.9565	0.2572	0.3859
EPS15.hg38.mm10.copy0|chr1:50900000-51000000|cA	0.3706	0.2789	0.4885	0.4773	0.9133	0.7596	0.6058
PIK3R1.hg38.mm10.copy0|chr6:66300000-66400000|cA	0.6865	0.5609	0.5905	1.2938	1.4997	1.4875	1.4461
PTPN4.hg38.mm10.copy0|chr12:11100000-11200000|cA	1.0443	1.2137	1.341	1.513	1.5663	1.483	1.4978
ST3GAL5.hg38.mm10.copy0|chr13:87500000-87600000|cA	0.7768	0.9568	0.7641	1.2594	1.2862	1.1284	1.2221
CYP19A1.hg38.mm10.copy0|chr7:27700000-27800000|cE50E90BtoA	-0.0912	0.2938	0.7895	0.6843	0.981	0.6205	0.7903
PGBD4.hg38.copy0|chr7:10000000-10100000|cE50E90BtoA	-0.0917	0.0612	0.5189	0.1648	0.5631	0.4215	0.3288
CHRM5.hg38.mm10.copy0|chr7:9900000-10000000|cE90E120BtoA,cE120P0AtoB,cP04MBtoA	-0.1333	-0.0764	0.3864	-0.0192	0.3935	0.1276	0.0676
ADAM22.hg38.mm10.copy0|chr3:106000000-106100000|cB	-1.1976	-1.0043	-0.9432	-0.9024	-0.6144	-0.7048	-0.9176
HBQ1B.mm10.copy0|chr20:100000-200000|cA	0.3774	0.478	0.4471	0.8699	0.9364	0.8346	0.8926
CD47.hg38.mm10.copy0|chr2:29100000-29200000|cP04MBtoA,c45Y20YAtoB	-0.1704	-0.5658	-0.3347	-0.1108	0.1851	0.0933	-0.1383
GNB5.hg38.mm10.copy0|chr7:28600000-28700000|cA	0.1687	0.1016	0.6691	0.7888	1.0103	0.6587	0.6538
ZBTB21.hg38.mm10.copy0|chr3:4700000-4800000|cA	1.5639	1.7364	1.5718	1.7329	1.7378	1.7034	1.723
DMXL2.hg38.mm10.copy0|chr7:27900000-28000000|cA	0.0869	0.4402	1.0576	0.975	1.1687	0.9009	0.9757
FAM46C.hg38.mm10.copy0|chr1:118700000-118800000|cB	-0.6813	-0.6511	-0.5479	-0.609	-0.3714	-0.4987	-0.4343
CLSTN3.hg38.mm10.copy0|chr11:7500000-7600000|cA	0.3076	0.7983	0.9781	0.7394	1.0808	1.0685	1.061
DDAH1.hg38.mm10.copy0|chr1:85800000-85900000|cB	-0.927	-1.2225	-1.0574	-0.8901	-0.8586	-0.8643	-0.8889
HINT1.hg38.mm10.copy0|chr6:128800000-128900000|cP04MBtoA	-1.0698	-1.2731	-0.6692	-0.4019	0.4271	0.2755	0.1186
ZFP933.mm10.copy0|chr19:21600000-21700000|cB	-1.2718	-1.4752	-1.4418	-1.2479	-0.8323	-0.8767	-1.1778
CHRNA7.hg38.mm10.copy0|chr7:7800000-7900000|cP04MBtoA,c4M45YAtoB	-0.8384	-0.3605	-0.2371	-0.6439	0.0517	-0.2387	-0.3741
ATP6V0D2.hg38.mm10.copy0|chr8:84300000-84400000|cB	-1.019	-1.2834	-1.2079	-1.0215	-0.5952	-0.8316	-0.8446
PHYHIPL.hg38.mm10.copy0|chr9:73400000-73500000|cP04MBtoA,c4M45YAtoB	-1.2967	-1.3969	-1.0193	-0.7485	0.3174	-0.2923	-0.4519
GFOD1.hg38.mm10.copy0|chr4:13500000-13600000|cA	1.2133	1.1558	1.351	1.4444	1.537	1.474	1.4347
LDHB.hg38.mm10.copy2|chr11:27200000-27300000|cE120P0BtoA	-0.1561	-0.9814	-1.0385	0.2318	0.2618	0.2173	0.1054
RALBP1.hg38.mm10.copy2|chr2:112800000-112900000|cB	-0.6201	-0.5068	-0.4191	-0.6992	-0.2497	-0.3373	-0.4107
TMEM242.hg38.mm10.copy0|chr4:108600000-108700000|cA	1.2079	1.4012	1.3457	1.3729	1.4188	1.3794	1.2515
FUT9.hg38.mm10.copy0|chr4:94400000-94500000|cB	-1.2741	-0.9626	-0.6231	-0.9538	-0.552	-0.8462	-0.9371
IDH1.hg38.mm10.copy0|chr12:90000000-90100000|cE50E90AtoB,cE90E120BtoA,cE120P0AtoB,cP04MBtoA,c4M45YAtoB	0.0222	-0.0618	0.0195	-0.1396	0.0416	-0.125	-0.3658
EDNRB.hg38.mm10.copy0|chr17:59200000-59300000|cB	-0.707	-0.9651	-0.7029	-0.6798	-0.5732	-0.7927	-0.8936
GFRA1.hg38.mm10.copy0|chr9:111900000-112000000|cP04MBtoA,c4M45YAtoB	-1.0989	-0.4777	-0.5615	-1.0716	0.1593	-0.0187	-0.076
MAPKAP1.hg38.mm10.copy0|chr15:13300000-13400000|cA	1.4521	1.5759	1.5578	1.5737	1.6029	1.4856	1.5196
PDE7B.hg38.mm10.copy0|chr4:131000000-131100000|cE50E90AtoB,cE90E120BtoA	0.6147	-0.0113	0.1352	0.5377	0.7477	0.6486	0.7466
RAB3GAP1.hg38.mm10.copy0|chr12:20600000-20700000|cA	0.8826	1.1468	1.5136	1.4164	1.5249	1.4038	1.5244
ATP1A1.hg38.mm10.copy0|chr1:117400000-117500000|cE50E90AtoB,cE90E120BtoA	0.0591	-0.2648	0.1295	0.2344	0.4703	0.3474	0.186
RAB3B.hg38.mm10.copy0|chr1:51400000-51500000|cA	0.9071	0.8158	1.074	1.0913	1.2223	1.199	1.1692
ATP2A3.hg38.mm10.copy0|chr16:3700000-3800000|cA	0.7309	0.8903	0.937	0.9719	1.1198	1.0338	1.1123
ITPR1.hg38.mm10.copy0|chr2:61700000-61800000|cE50E90AtoB,cE90E120BtoA	0.1303	-0.0086	0.031	0.3393	0.4342	0.3912	0.1249
SERPINI1.hg38.mm10.copy0|chr2:126100000-126200000|cB	-0.8811	-0.5566	-0.5438	-0.7771	-0.2584	-0.4209	-0.4842
CD200.hg38.mm10.copy0|chr2:33400000-33500000|cP04MBtoA,c4M45YAtoB	-0.798	-0.9394	-0.6026	-0.3374	0.0882	-0.1877	-0.1845
ZMAT3.hg38.mm10.copy0|chr2:114100000-114200000|cE90E120BtoA	-0.1587	-0.225	0.2825	0.3531	0.7424	0.5708	0.271
KCNQ5-IT1.hg38.copy0|chr4:70700000-70800000|cP04MBtoA,c4M45YAtoB	-0.5849	-0.5818	-0.1098	-0.5747	0.2377	-0.4262	-0.5936
NDUFAF4P1.hg38.copy0|chr7:25400000-25500000|cE90E120BtoA,cE120P0AtoB,cP04MBtoA	-0.8346	-0.5612	0.0646	-0.0734	0.6623	0.2844	0.3751
ZNF365.hg38.copy0|chr9:70300000-70400000|cB	-1.1896	-1.6555	-1.3881	-1.234	-0.3852	-0.5046	-0.5908
SNX3.hg38.mm10.copy0|chr4:159700000-159800000|cA	1.1288	0.9359	1.2004	1.2264	1.2744	1.2571	1.2538
PCNP.hg38.mm10.copy0|chr2:22500000-22600000|cE120P0BtoA	-0.3965	-0.4047	-0.1865	0.4184	0.4567	0.4507	0.2846
MORN4.hg38.mm10.copy0|chr9:93100000-93200000|cA	0.8826	0.9167	0.9998	1.2882	1.8081	1.6706	1.7584
COX7C.hg38.mm10.copy4|chr6:77600000-77700000|cE50E90AtoB,cE90E120BtoA	0.4387	-0.7018	0.6814	0.7511	1.2914	1.1325	1.1049
AGK.hg38.mm10.copy0|chr3:168000000-168100000|cE50E90BtoA,cE120P0AtoB,cP04MBtoA	-0.0671	0.0202	0.2342	-0.2193	0.5432	0.5333	0.1558
PRORSD1P.hg38.copy0|chr13:56200000-56300000|cA	0.5139	0.2218	0.2797	1.1706	1.5831	1.4439	1.5357
CDKL4.hg38.mm10.copy0|chr13:39800000-39900000|cA	0.6186	0.1262	0.3404	0.6869	1.1835	1.1048	0.9317
UNC13C.hg38.mm10.copy0|chr7:30500000-30600000|cB	-1.3239	-1.4457	-1.2712	-1.25	-0.8677	-1.3731	-1.196
TMX3.hg38.mm10.copy0|chr18:58700000-58800000|cP04MBtoA,c4M45YAtoB	-0.8785	-1.3054	-0.2915	-0.7857	0.2671	-0.2062	-0.9379
LIN7A.hg38.mm10.copy0|chr11:79600000-79700000|cB	-1.3272	-1.3159	-1.4042	-1.278	-1.191	-1.2301	-1.1946
LINC00622.hg38.copy0|chr1:120700000-120800000|cP04MBtoA,c4M45YAtoB	-0.488	-0.3909	-0.4475	-0.3848	0.0145	-0.0199	-0.1952
APTR.hg38.copy0|chr3:116700000-116800000|cE50E90AtoB,cE120P0BtoA	0.0798	-0.0444	-0.0067	0.1139	0.2195	0.2152	0.1175
FAM19A5.hg38.mm10.copy0|chr10:90500000-90600000|cA	0.3984	0.7137	0.6908	0.6289	0.8327	0.6775	0.7191
ACADM.hg38.mm10.copy0|chr1:75600000-75700000|cB	-1.2305	-1.2194	-1.0327	-1.1071	-0.9583	-1.0744	-1.0517
RPL12.hg38.mm10.copy4|chr2:40200000-40300000|cE90E120BtoA	-0.7853	-0.4341	0.4664	0.6026	0.9916	0.8935	0.6765
NCEH1.hg38.mm10.copy0|chr2:121100000-121200000|cP04MBtoA,c45Y20YAtoB	-0.2259	-0.8346	-0.4572	-0.0186	0.2696	0.1479	-0.0119
SLITRK1.hg38.mm10.copy0|chr17:65300000-65400000|cB	-0.9116	-1.1731	-1.058	-1.103	-0.8329	-1.0354	-1.0506
CCDC83.hg38.mm10.copy0|chr14:78500000-78600000|cE120P0BtoA	-0.2907	-0.6775	-0.2804	0.0712	0.6519	0.5967	0.2667
VPS53.hg38.mm10.copy0|chr16:400000-500000|cE50E90BtoA	-0.5178	0.0082	0.0601	0.0986	0.2014	0.1745	0.1153
TMEM178A.hg38.copy0|chr13:40100000-40200000|cE50E90AtoB,cE120P0BtoA	0.4586	-0.1974	-0.0498	0.3274	1.1467	0.8252	0.5762
HDC.hg38.mm10.copy0|chr7:26600000-26700000|cE90E120BtoA	-0.4053	-0.3729	0.0156	0.0536	0.5124	0.2597	0.4851
FRS2.hg38.mm10.copy0|chr11:68200000-68300000|cE50E90AtoB,cE120P0BtoA,c45Y20YAtoB	0.0589	-0.6881	-0.0723	0.227	0.2792	0.1961	-0.0713
RNF187.hg38.mm10.copy0|chr1:139400000-139500000|cE50E90BtoA,cE120P0AtoB,cP04MBtoA,c45Y20YAtoB	-0.3907	0.0482	0.0056	-0.0377	0.0895	0.058	-0.0197
USP33.hg38.mm10.copy0|chr1:77700000-77800000|cP04MBtoA,c4M45YAtoB	-0.6613	-0.9416	-0.4768	-0.1795	0.1094	-0.1446	-0.2411
PGAM4.hg38.copy0|chr9:92900000-93000000|cA	1.0311	0.9449	0.9948	1.3829	1.8657	1.7138	1.8362
KLF13.hg38.mm10.copy0|chr7:7300000-7400000|cE50E90BtoA	-0.307	0.0594	0.2362	0.0615	0.8274	0.6148	0.2947
SGIP1.hg38.mm10.copy0|chr1:66200000-66300000|cE120P0BtoA,c45Y20YAtoB	-0.3246	-0.8504	-0.4566	0.0719	0.5354	0.2665	-0.025
BEND6.hg38.mm10.copy0|chr4:57900000-58000000|cE90E120BtoA	-0.1825	-0.0567	0.6089	0.6358	0.783	0.4865	0.0997
SLC6A17.hg38.mm10.copy0|chr1:111200000-111300000|cA	0.6964	0.9942	1.0202	1.2179	1.2903	1.249	1.2453
RABGGTB.hg38.mm10.copy0|chr1:75700000-75800000|cB	-1.2436	-1.2524	-1.1096	-1.186	-1.0252	-1.0911	-1.0697
SEMA3E.hg38.mm10.copy0|chr3:110700000-110800000|cB	-1.2049	-1.235	-1.2792	-1.239	-1.1792	-1.2294	-1.1961
RNF11.hg38.mm10.copy0|chr1:50700000-50800000|cE90E120BtoA,cE120P0AtoB,cP04MBtoA	-0.0453	-0.0391	0.1537	-0.1302	0.5334	0.4081	0.1387
TMED5.hg38.mm10.copy0|chr1:93700000-93800000|cE90E120BtoA,cE120P0AtoB,cP04MBtoA,c4M45YAtoB	-0.0955	-0.7616	0.0149	-0.0668	0.1085	-0.0422	-0.1645
RTN4.hg38.mm10.copy0|chr13:56100000-56200000|cA	0.6061	0.2975	0.3137	1.2545	1.6077	1.4781	1.5748
RASGRP1.hg38.mm10.copy0|chr7:14800000-14900000|cE50E90BtoA,c45Y20YAtoB	-0.0763	0.3892	0.1647	0.2021	0.4218	0.0194	-0.1007
TOMM40L.hg38.mm10.copy0|chr1:135900000-136000000|cA	0.2688	0.5889	0.7349	0.787	1.066	1.0011	0.9385
NDUFC1.hg38.mm10.copy0|chr5:139200000-139300000|cB	-0.4193	-0.544	-0.6494	-0.5917	-0.4097	-0.592	-0.7026
KLHDC9.hg38.mm10.copy0|chr1:135800000-135900000|cA	0.1522	0.5397	0.6774	0.7047	1.0374	0.9662	0.9046
VAMP4.hg38.mm10.copy0|chr1:195800000-195900000|cB	-0.8284	-0.7796	-0.723	-0.477	-0.3765	-0.4424	-0.5135
AGGF1.hg38.mm10.copy0|chr6:73700000-73800000|cA	1.1125	0.4771	0.9483	0.8456	1.2198	1.2095	1.2025
HLF.hg38.mm10.copy0|chr16:34400000-34500000|cB	-1.5139	-1.5032	-1.3551	-1.2832	-1.1862	-1.1886	-1.2102
LYSMD2.hg38.mm10.copy0|chr7:28000000-28100000|cA	0.2136	0.4741	1.1049	1.0715	1.2194	1.0117	1.0361
CYFIP2.hg38.mm10.copy0|chr6:155500000-155600000|cA	1.2312	0.7496	0.2863	0.852	1.2869	1.1898	1.037
LRRC8B.hg38.mm10.copy0|chr1:89700000-89800000|cP04MBtoA,c4M45YAtoB	-0.8762	-1.0979	-0.7223	-0.5067	0.1063	-0.1809	-0.3759
CELSR2.hg38.mm10.copy0|chr1:110200000-110300000|cA	0.9799	1.0453	1.3524	1.3889	1.4331	1.3357	1.4055
PDE4A.hg38.mm10.copy0|chr19:10400000-10500000|cA	0.4193	0.401	0.2298	1.0458	1.17	1.1604	1.0905
SNORA40.hg38.copy0|chr12:20600000-20700000|cA	0.8826	1.1468	1.5136	1.4164	1.5249	1.4038	1.5244
BCHE.hg38.mm10.copy0|chr2:128400000-128500000|cB	-1.0597	-0.7842	-0.7705	-1.0394	-0.7629	-0.8384	-0.8185
GABRB2.hg38.mm10.copy0|chr6:159400000-159500000|cB	-1.3147	-1.3495	-1.3561	-1.2771	-0.6823	-0.8763	-0.7996
MYO5A.hg38.mm10.copy0|chr7:28900000-29000000|cE50E90BtoA	-0.0748	0.07	0.5366	0.6347	0.9899	0.6209	0.5968
SPRY2.hg38.mm10.copy0|chr17:61600000-61700000|cB	-0.743	-0.8213	-0.8427	-0.7239	-0.6883	-0.8324	-1.0425
LGI1.hg38.mm10.copy0|chr9:89000000-89100000|cE50E90AtoB,cE90E120BtoA	0.2189	-0.2636	0.1813	0.3284	0.6878	0.6823	0.4329
RXFP1.hg38.mm10.copy0|chr5:158600000-158700000|cB	-0.9622	-0.8575	-0.7035	-0.7307	-0.5778	-0.6976	-0.8213
PQLC1.hg38.mm10.copy0|chr18:69900000-70000000|cA	0.6804	0.8263	1.0507	0.9247	1.1839	1.0572	0.8525
ATP5F1.hg38.mm10.copy0|chr1:112400000-112500000|cE50E90BtoA	-0.0764	0.0595	0.2199	0.3423	0.7566	0.7482	0.6873
SRPK2.hg38.mm10.copy0|chr3:130300000-130400000|cA	0.7953	0.3583	0.4415	0.5999	0.8338	0.6889	0.3715
TBL1XR1.hg38.mm10.copy0|chr2:116200000-116300000|cA	0.3461	0.0994	0.286	0.5612	0.8633	0.5784	0.3775
DOK6.hg38.mm10.copy0|chr18:59900000-60000000|cE120P0BtoA,c45Y20YAtoB	-0.5453	-1.3305	-0.227	0.1454	0.5012	0.0537	-0.7083
UBL5.hg38.mm10.copy0|chr19:9800000-9900000|cP04MBtoA,c45Y20YAtoB	-0.7658	-0.9969	-0.8618	-0.216	0.2907	0.2791	-0.385
YIPF4.hg38.mm10.copy0|chr13:32800000-32900000|cA	0.4331	0.4443	0.8412	0.9335	1.2126	1.0752	1.1092
GABRG1.hg38.mm10.copy0|chr5:45900000-46000000|cA	1.0081	0.7287	1.0604	1.1373	1.161	1.1186	1.0976
SPRED1.hg38.mm10.copy0|chr7:14500000-14600000|cE50E90BtoA,c45Y20YAtoB	-0.4219	0.0776	0.139	0.25	0.6928	0.2119	-0.0317
ERLEC1.hg38.mm10.copy0|chr13:54700000-54800000|cE120P0BtoA	-0.4529	-0.4315	-0.0587	0.6684	1.3324	1.1785	1.0662
TGFBR3L.hg38.mm10.copy0|chr19:8000000-8100000|cE50E90BtoA	-0.1816	0.3332	0.2229	0.6217	0.9442	0.9329	0.5092
HBQ1A.mm10.copy0|chr20:100000-200000|cA	0.3774	0.478	0.4471	0.8699	0.9364	0.8346	0.8926
ARHGDIG.hg38.mm10.copy0|chr20:200000-300000|cA	0.4881	0.5204	0.5149	0.9275	0.9521	0.8639	0.912
RASGRF1.hg38.mm10.copy0|chr7:56600000-56700000|cA	0.4464	0.5359	0.436	0.4666	0.5936	0.4597	0.4325
PCYOX1L.hg38.mm10.copy0|chr6:147400000-147500000|cA	0.907	1.04	0.8797	1.4028	1.5945	1.5913	1.5453
NDUFB2.hg38.mm10.copy0|chr3:167100000-167200000|cA	0.8675	0.6123	0.8297	0.7121	1.103	1.059	0.7762
GPATCH11.hg38.mm10.copy0|chr13:37500000-37600000|cA	0.2158	0.12	0.3881	0.9493	1.1153	1.0796	1.0876
SLC7A14.hg38.mm10.copy0|chr2:123200000-123300000|cE50E90AtoB,cE120P0BtoA	0.1937	-0.4752	-0.3821	0.113	0.6442	0.3166	0.2279
PTPN3.hg38.mm10.copy0|chr15:30000000-30100000|cP04MBtoA,c4M45YAtoB	-0.2179	-0.4859	-0.5362	-0.3517	0.0181	-0.0026	-0.0452
PIGK.hg38.mm10.copy0|chr1:77200000-77300000|cB	-1.1093	-1.1738	-1.0032	-0.9103	-0.7026	-0.8267	-0.8104
CD6.hg38.mm10.copy0|chr14:13300000-13400000|cA	0.3082	0.6611	0.4511	0.4912	0.6794	0.6402	0.608
HBA-A1.mm10.copy0|chr20:100000-200000|cA	0.3774	0.478	0.4471	0.8699	0.9364	0.8346	0.8926
CYP26B1.hg38.mm10.copy0|chr13:73200000-73300000|cE90E120AtoB,cE120P0BtoA	0.3378	0.375	-0.0279	0.5085	0.7861	0.7119	0.7724
EMC7.hg38.mm10.copy0|chr7:10000000-10100000|cE50E90BtoA	-0.0917	0.0612	0.5189	0.1648	0.5631	0.4215	0.3288
PIN1.hg38.mm10.copy0|chr19:9800000-9900000|cP04MBtoA,c45Y20YAtoB	-0.7658	-0.9969	-0.8618	-0.216	0.2907	0.2791	-0.385
HBA-A2.mm10.copy0|chr20:100000-200000|cA	0.3774	0.478	0.4471	0.8699	0.9364	0.8346	0.8926
SCG3.hg38.mm10.copy0|chr7:28000000-28100000|cA	0.2136	0.4741	1.1049	1.0715	1.2194	1.0117	1.0361
CAMKK1.hg38.mm10.copy0|chr16:3700000-3800000|cA	0.7309	0.8903	0.937	0.9719	1.1198	1.0338	1.1123
DNAJC19.hg38.mm10.copy1|chr2:112100000-112200000|cE90E120BtoA,cE120P0AtoB,cP04MBtoA	-0.0842	-0.0093	0.3286	-0.0094	0.3924	0.3298	0.1445
LINC00634.hg38.copy0|chr10:84000000-84100000|cA	0.9509	0.9009	0.9874	1.0708	1.1802	1.1714	1.1668
SKP1.hg38.copy1|chr18:59200000-59300000|cB	-0.8238	-1.2681	-0.5165	-1.0818	-0.3349	-0.8822	-1.4394
RPE65.hg38.mm10.copy0|chr1:68100000-68200000|cB	-0.9264	-0.8445	-0.7781	-0.7495	-0.7212	-1.026	-0.9851
RASAL2-AS1.hg38.copy0|chr1:189400000-189500000|cB	-0.4533	-0.4647	-0.2183	-0.3279	-0.0918	-0.2608	-0.4829
SLC2A11.hg38.copy0|chr10:65800000-65900000|cA	0.8747	0.9374	0.9546	1.1135	1.1768	1.1411	1.1632
RIOK2.hg38.mm10.copy0|chr6:94100000-94200000|cE50E90AtoB,cE120P0BtoA	0.1462	-0.3945	-0.1773	0.2043	0.5654	0.4655	0.3773
IFITM3.hg38.mm10.copy1|chr1:112400000-112500000|cE50E90BtoA	-0.0764	0.0595	0.2199	0.3423	0.7566	0.7482	0.6873
HBA2.hg38.copy0|chr20:100000-200000|cA	0.3774	0.478	0.4471	0.8699	0.9364	0.8346	0.8926
NDFIP2.hg38.mm10.copy0|chr17:60800000-60900000|cB	-1.0008	-1.0661	-0.7299	-0.8495	-0.6793	-0.8091	-0.8586
RAPGEF2.hg38.mm10.copy0|chr5:159200000-159300000|cB	-0.689	-0.6769	-0.5501	-0.4968	-0.3003	-0.4824	-0.6103
KCMF1.hg38.mm10.copy0|chr13:86800000-86900000|cE50E90AtoB,cE120P0BtoA	0.4701	-0.1765	-0.2467	0.7439	0.756	0.527	0.5013
ATF6.hg38.mm10.copy0|chr1:136600000-136700000|cE90E120BtoA	-0.4047	-0.0194	0.0571	0.1131	0.4984	0.3316	0.2496
RALB.hg38.mm10.copy0|chr12:10900000-11000000|cA	1.097	1.28	1.4068	1.5711	1.6151	1.5293	1.5512
AFTPH.hg38.mm10.copy0|chr13:65400000-65500000|cA	1.0567	0.4501	0.1052	1.1891	1.3502	1.281	1.2527
SNAR-G2.hg38.copy0|chr12:9600000-9700000|cA	0.9794	1.2253	1.4578	1.4814	1.5976	1.548	1.5883
TMEM178.mm10.copy0|chr13:40100000-40200000|cE50E90AtoB,cE120P0BtoA	0.4586	-0.1974	-0.0498	0.3274	1.1467	0.8252	0.5762
MIR3682.hg38.copy0|chr13:54700000-54800000|cE120P0BtoA	-0.4529	-0.4315	-0.0587	0.6684	1.3324	1.1785	1.0662
SLC25A40.hg38.mm10.copy0|chr3:106100000-106200000|cB	-1.2052	-1.0432	-0.9784	-0.9556	-0.6622	-0.7842	-0.9539
PEX11B.hg38.mm10.copy0|chr1:123400000-123500000|cA	0.902	0.9649	1.1205	1.1741	1.1786	1.1667	1.1268
YWHAH.hg38.mm10.copy0|chr10:73800000-73900000|cA	0.7448	0.9398	1.0374	1.0592	1.2947	1.2522	1.2729
SNAR-C3.hg38.copy0|chr12:9600000-9700000|cA	0.9794	1.2253	1.4578	1.4814	1.5976	1.548	1.5883
EPOR.hg38.mm10.copy0|chr19:11400000-11500000|cA	0.7552	0.5886	0.4539	1.1656	1.2071	1.1961	0.9963
MAPK8IP2.hg38.mm10.copy0|chr10:92600000-92700000|cA	0.3528	0.4464	0.6043	0.5556	0.711	0.6957	0.6579
CHCHD10.hg38.mm10.copy0|chr10:65700000-65800000|cA	0.7368	0.8751	0.8615	1.0311	1.1276	1.0798	1.1002
FAM73A.hg38.mm10.copy0|chr1:77800000-77900000|cP04MBtoA,c4M45YAtoB	-0.625	-0.8836	-0.3718	-0.1541	0.0988	-0.1408	-0.2443
UQCRH.hg38.mm10.copy1|chr1:45900000-46000000|cA	1.0185	1.156	1.1741	1.2662	1.3655	1.2879	1.3522
ATP1A2.hg38.mm10.copy0|chr1:134800000-134900000|cA	0.1657	0.5761	0.7795	0.9386	1.1443	1.0452	0.9535
ZBTB43.hg38.mm10.copy0|chr15:12000000-12100000|cA	1.5553	1.8584	1.8013	1.8023	1.8771	1.7814	1.8534
AMIGO1.hg38.mm10.copy0|chr1:110500000-110600000|cA	1.084	1.1621	1.3881	1.4385	1.472	1.363	1.4642
MIR4687.hg38.copy0|chr14:63500000-63600000|cA	0.465	0.5061	0.7805	0.8844	1.0182	0.9374	0.909
FBXO36.hg38.mm10.copy0|chr12:112400000-112500000|cP04MBtoA,c4M45YAtoB	-0.0022	-0.1886	-0.3318	-0.1039	0.0371	-0.0939	-0.1942
CTXN1.hg38.mm10.copy0|chr19:8100000-8200000|cE50E90BtoA	-0.1325	0.3042	0.1679	0.5949	0.8723	0.8598	0.4139
CADM2.hg38.mm10.copy0|chr2:9900000-10000000|cP04MBtoA,c4M45YAtoB	-0.979	-0.7116	-0.5962	-0.2304	0.0956	-0.0136	-0.3393
RBM20.hg38.mm10.copy0|chr9:106700000-106800000|cA	0.7665	0.9712	0.7458	1.0913	1.6165	1.5408	1.5494
RPL3.hg38.mm10.copy0|chr7:8000000-8100000|cB	-0.8019	-0.3714	-0.291	-0.6672	-0.2309	-0.5207	-0.4882
ATP5G3.hg38.mm10.copy0|chr7:28900000-29000000|cE50E90BtoA	-0.0748	0.07	0.5366	0.6347	0.9899	0.6209	0.5968
GM16381.mm10.copy0|chr19:9800000-9900000|cP04MBtoA,c45Y20YAtoB	-0.7658	-0.9969	-0.8618	-0.216	0.2907	0.2791	-0.385
ARL8B.hg38.mm10.copy0|chr2:61300000-61400000|cE50E90BtoA,c45Y20YAtoB	-0.3967	0.0241	0.0369	0.1405	0.3225	0.2669	-0.0152
TOMM20L.hg38.mm10.copy0|chr7:109200000-109300000|cB	-1.4516	-1.4387	-1.2673	-0.9848	-0.8663	-1.0398	-1.1284
NDUFAF4.hg38.mm10.copy0|chr4:95300000-95400000|cE120P0BtoA,c4M45YAtoB	-0.6536	-0.3849	-0.3712	0.066	0.1124	-0.0558	-0.4331
PARM1.hg38.mm10.copy0|chr5:59600000-59700000|cA	1.2389	1.055	1.252	1.2442	1.3295	1.325	1.2727
PPP3CA.hg38.mm10.copy0|chr5:99900000-100000000|cB	-0.9443	-0.6404	-0.7338	-0.6826	-0.5457	-0.6093	-0.7028
SLC4A4.hg38.mm10.copy0|chr5:63000000-63100000|cA	1.2569	1.2145	1.296	1.3081	1.3385	1.3265	1.3165
DSCAM-IT1.hg38.copy0|chr3:6000000-6100000|cA	1.3176	1.3324	1.2425	0.9897	1.4044	1.3012	1.3927
GUSBP1.hg38.copy0|chr6:32400000-32500000|cA	0.9061	0.7225	0.6542	1.2035	1.2206	1.0105	0.6571
FCGR2B.hg38.mm10.copy0|chr1:136400000-136500000|cE50E90BtoA	-0.3318	0.0466	0.0772	0.1018	0.479	0.3671	0.302
LINC00654.hg38.copy0|chr10:38300000-38400000|cB	-1.2148	-1.2857	-1.3617	-1.2389	-1.1604	-1.1683	-1.2206
ZFP938.mm10.copy1|chr19:11700000-11800000|cE50E90AtoB,cE120P0BtoA	0.5161	-0.1498	-0.0955	0.391	0.5477	0.7239	0.0671
HDAC7.hg38.mm10.copy0|chr11:45900000-46000000|cA	0.2691	0.5947	1.0786	0.7143	1.0903	1.1558	0.9611
ARHGEF33.hg38.mm10.copy0|chr13:39300000-39400000|cA	0.842	0.4575	0.495	1.0205	1.2051	1.2405	1.2278
SNORD76.hg38.copy0|chr1:193600000-193700000|cB	-0.7774	-0.8123	-0.5984	-0.5088	-0.5156	-0.354	-0.5349
ZC3H14.hg38.mm10.copy0|chr7:150700000-150800000|cB	-0.9003	-0.5431	-0.5971	-0.63	-0.5019	-0.215	-0.2507
TAF1L.hg38.copy1|chr15:51300000-51400000|cB	-0.9656	-0.8321	-0.7321	-0.7199	-0.5171	-0.4086	-0.5295
CTAGE7P.hg38.copy1|chr7:100700000-100800000|cB	-0.967	-1.1268	-0.8574	-0.4752	-0.341	-0.1223	-0.3592
GOLGA6L9.hg38.copy4|chr7:60900000-61000000|cE90E120BtoA,cE120P0AtoB,cP04MBtoA	-0.4013	-0.0807	0.3471	-0.1171	0.6071	0.6153	0.4026
GOLGA8M.hg38.copy0|chr7:78400000-78500000|cE90E120BtoA,c45Y20YAtoB	-0.0399	-0.5086	0.2206	0.2246	0.1842	0.2795	-0.1218
RPL23A.hg38.mm10.copy1|chr15:47600000-47700000|cA	1.2891	1.3138	1.4696	1.4803	1.4728	1.4931	1.4875
TRAPPC8.hg38.mm10.copy0|chr18:20300000-20400000|c4M45YBtoA	-0.0464	-0.9643	-0.9172	-0.0156	-0.1611	0.4567	0.4334
ENTPD3.hg38.mm10.copy0|chr2:102300000-102400000|cE50E90BtoA	-0.2621	0.7096	0.315	0.4081	0.983	1.2215	0.9566
LCMT1.hg38.mm10.copy0|chr20:23800000-23900000|cA	0.6868	1.0836	1.1246	0.5063	1.2681	1.2973	1.2955
MEF2C-AS1.hg38.copy0|chr6:85800000-85900000|cE90E120BtoA	-0.4393	-0.1456	0.3478	0.2428	0.4273	0.6446	0.3846
CTAGE4.hg38.copy6|chr3:175400000-175500000|c4M45YBtoA,c45Y20YAtoB	-0.3891	-0.2173	-0.0108	-0.1348	-0.0003	0.0425	-0.0004
GLIPR1.hg38.mm10.copy0|chr11:74300000-74400000|cB	-1.0161	-1.1823	-1.101	-0.9437	-0.9046	-0.8838	-0.9822
GRID2.hg38.mm10.copy0|chr5:90700000-90800000|cB	-1.0962	-1.1302	-1.025	-1.0666	-1.1155	-1.0092	-1.0643
NRDE2.hg38.mm10.copy0|chr7:152400000-152500000|cA	0.7046	0.8043	0.6777	0.8095	0.6286	0.9159	0.8179
DPPA3.hg38.mm10.copy0|chr11:45900000-46000000|cA	0.2691	0.5947	1.0786	0.7143	1.0903	1.1558	0.9611
VPS13B.hg38.mm10.copy0|chr8:97800000-97900000|cE50E90AtoB,cE90E120BtoA	0.0988	-0.861	0.199	0.146	0.2894	0.4359	0.3476
ZFP65.mm10.copy1|chr19:19900000-20000000|c4M45YBtoA,c45Y20YAtoB	-0.9249	-1.0827	-0.7625	-0.4509	-0.0244	0.0419	-0.5848
SAXO1.hg38.mm10.copy0|chr15:64900000-65000000|cB	-0.5083	-0.754	-0.6359	-0.3629	-0.5459	-0.3603	-0.5897
CTAGE8.hg38.copy0|chr3:175400000-175500000|c4M45YBtoA,c45Y20YAtoB	-0.3891	-0.2173	-0.0108	-0.1348	-0.0003	0.0425	-0.0004
CYP39A1.hg38.mm10.copy0|chr4:47500000-47600000|cE50E90AtoB,cP04MBtoA	0.2363	-0.2248	-0.1081	-0.4938	0.6802	0.7318	0.6421
BFSP1.hg38.mm10.copy0|chr10:50700000-50800000|cB	-1.1828	-1.383	-1.1809	-1.111	-1.1409	-1.0677	-1.0741
PRDM5.hg38.mm10.copy0|chr5:119700000-119800000|cB	-1.0341	-1.1315	-1.159	-1.0672	-1.0205	-0.9888	-0.9932
DPF3.hg38.mm10.copy0|chr7:135000000-135100000|cA	1.1563	1.1585	0.9437	1.1284	1.1567	1.1787	1.1569
SLC25A28.hg38.mm10.copy0|chr9:95100000-95200000|cE120P0AtoB,cP04MBtoA	0.0046	0.2066	0.5637	-0.0954	0.8599	1.1504	0.9566
ZNF91.hg38.copy0|chr19:20900000-21000000|cB	-1.3062	-1.5516	-1.395	-1.1222	-0.6355	-0.6117	-1.1256
SPECC1.hg38.mm10.copy0|chr16:20200000-20300000|cB	-1.1828	-0.2977	-0.1915	-0.5615	-0.2569	-0.167	-0.4814
ADGRV1.hg38.mm10.copy0|chr6:88000000-88100000|cE120P0BtoA	-0.2128	-1.0242	-0.1265	0.7031	0.7372	0.9091	0.6769
SENP6.hg38.mm10.copy0|chr4:73700000-73800000|cE120P0BtoA,c45Y20YAtoB	-0.1378	-0.7554	-0.1054	0.263	0.2922	0.3179	-0.115
TTN.hg38.mm10.copy0|chr12:65600000-65700000|cB	-1.1342	-1.1456	-1.1573	-1.1271	-1.0168	-0.8613	-0.9631
VIPR1.hg38.mm10.copy0|chr2:100100000-100200000|cA	1.1777	1.3092	1.0366	1.423	1.5191	1.5856	1.4982
RSPH3.hg38.copy0|chr4:160000000-160100000|cA	0.9441	0.6486	0.7798	0.7111	1.0545	1.1452	1.1143
PPARGC1A.hg38.mm10.copy0|chr5:23100000-23200000|cA	1.3407	1.1703	1.252	1.3179	1.3223	1.3528	1.3394
LOC645752.hg38.copy0|chr7:53700000-53800000|cA	0.7953	0.8588	0.9449	0.8863	0.8868	0.9779	0.8804
ZFP862-PS.mm10.copy0|chr3:176400000-176500000|cA	1.0817	1.3678	1.4739	1.198	1.4658	1.5987	1.4243
ARHGAP26.hg38.mm10.copy0|chr6:140900000-141000000|cA	0.7646	0.5402	0.7545	1.2101	1.3156	1.3715	1.2547
STK3.hg38.mm10.copy0|chr8:97000000-97100000|cE50E90AtoB,cE90E120BtoA	0.3349	-0.3696	0.0812	0.393	0.0482	0.41	0.3357
RPPH1.hg38.mm10.copy0|chr7:81500000-81600000|cB	-1.0007	-0.5619	-0.3502	-0.47	-0.3425	-0.0883	-0.4486
BTN2A1.hg38.copy0|chr4:27100000-27200000|cA	0.9564	0.9732	0.9916	0.9915	0.9386	1.2832	1.1552
DOCK6.hg38.mm10.copy0|chr19:11500000-11600000|cA	0.673	0.3374	0.3134	0.9476	1.0753	1.0858	0.7418
FBXW8.hg38.mm10.copy0|chr11:116900000-117000000|cA	1.3466	1.3124	1.2285	1.3709	1.401	1.4416	1.4152
RSPH3A.mm10.copy0|chr4:160000000-160100000|cA	0.9441	0.6486	0.7798	0.7111	1.0545	1.1452	1.1143
LARP1B.hg38.mm10.copy0|chr5:127400000-127500000|cB	-0.9847	-1.0978	-1.0319	-1.0454	-0.9658	-0.9596	-1.0678
PTPRR.hg38.mm10.copy0|chr11:69500000-69600000|cB	-1.2203	-1.1337	-0.8708	-0.9878	-0.7989	-0.7758	-0.8248
GPC5.hg38.mm10.copy0|chr17:74300000-74400000|cB	-1.4256	-1.3263	-1.2347	-1.2686	-1.1632	-0.9732	-1.0636
DUS4L.hg38.mm10.copy0|chr3:133000000-133100000|cE50E90AtoB,cP04MBtoA,c45Y20YAtoB	0.0457	-0.4047	-0.1674	-0.3332	0.2733	0.3197	-0.0831
NBPF13P.hg38.copy0|chr1:121900000-122000000|cA	0.5831	0.6606	0.8167	0.7177	0.7374	0.8526	0.8039
MTR.hg38.mm10.copy0|chr1:213200000-213300000|cB	-0.8825	-0.7483	-0.3406	-0.7771	-0.5141	-0.2755	-0.5593
GPR108.hg38.mm10.copy0|chr19:6900000-7000000|c4M45YBtoA,c45Y20YAtoB	-1.1386	-0.5344	-0.6746	-0.5058	-0.2579	0.0417	-0.6359
AK9.hg38.copy0|chr4:158200000-158300000|cE120P0AtoB,cP04MBtoA	0.7829	0.0856	0.604	-0.1629	0.6891	0.8788	0.8272
ITGA7.hg38.mm10.copy0|chr11:54400000-54500000|cA	0.2843	0.9901	1.1193	0.9173	1.1739	1.1931	1.1067
RFXANK.hg38.mm10.copy0|chr19:19300000-19400000|cA	0.0874	0.16	0.271	0.6824	0.8852	0.9005	0.7224
INTS4P2.hg38.copy0|chr14:70100000-70200000|cA	0.8748	0.6263	0.5283	0.7526	0.9641	1.0214	1.0022
SUGP2.hg38.mm10.copy0|chr19:19100000-19200000|cA	0.3743	0.4414	0.6282	0.9388	1.0245	1.0304	0.9899
POLR2F.hg38.mm10.copy0|chr10:79900000-80000000|cA	1.0267	0.9951	1.1175	1.1896	1.2521	1.2801	1.2592
4932411N23RIK.mm10.copy0|chr3:106900000-107000000|cB	-1.2148	-1.1361	-1.1199	-0.9692	-0.6194	-0.5897	-0.8858
NAIP5.mm10.copy0|chr6:67800000-67900000|cA	1.2551	1.2934	1.4492	1.4748	1.5151	1.581	1.5586
RPS27.hg38.mm10.copy0|chr7:97000000-97100000|cE90E120BtoA	-0.7717	-0.6947	0.2295	0.2669	0.4681	0.4882	0.3103
MUC16.hg38.copy0|chr19:8900000-9000000|cB	-1.3351	-1.2888	-1.4326	-1.0758	-0.7418	-0.4932	-1.0613
ERCC5.hg38.mm10.copy0|chr17:84500000-84600000|cB	-0.4307	-0.3692	-0.4295	-0.582	-0.4067	-0.3439	-0.439
NDUFAF4P1.hg38.copy2|chr2:104900000-105000000|cA	0.9933	1.1036	0.9522	1.3239	1.4562	1.5564	1.5409
FNIP1.hg38.mm10.copy0|chr6:129500000-129600000|cE120P0BtoA	-0.6158	-0.8539	-0.0479	0.4891	1.2463	1.2494	1.2462
GTF2H2.hg38.mm10.copy0|chr6:67700000-67800000|cA	1.2086	1.2518	1.3702	1.4872	1.4514	1.5459	1.5348
GUF1.hg38.mm10.copy0|chr5:44500000-44600000|cA	1.2482	1.0281	1.2032	1.295	1.232	1.3122	1.2844
CYP2C18.hg38.copy0|chr9:89800000-89900000|cB	-1.1008	-0.8517	-0.525	-1.11	-0.2097	-0.207	-0.4167
CERKL.hg38.mm10.copy0|chr12:68700000-68800000|cB	-0.951	-1.1809	-1.2385	-1.0825	-0.9537	-0.883	-0.9452
INVS.hg38.mm10.copy0|chr15:39500000-39600000|c4M45YBtoA,c45Y20YAtoB	-0.3694	-0.5	-0.3963	-0.3574	-0.0366	0.0307	-0.0687
GOLGA8DP.hg38.copy0|chr7:78400000-78500000|cE90E120BtoA,c45Y20YAtoB	-0.0399	-0.5086	0.2206	0.2246	0.1842	0.2795	-0.1218
SEC23IP.hg38.mm10.copy0|chr9:115900000-116000000|cA	0.899	1.1608	0.6438	0.0267	1.1523	1.2937	1.2829
ZNF442.hg38.copy0|chr19:12400000-12500000|cE50E90AtoB,cE120P0BtoA,c45Y20YAtoB	0.397	-0.249	-0.0281	0.213	0.4016	0.4751	-0.1129
SLC26A4.hg38.mm10.copy0|chr3:133000000-133100000|cE50E90AtoB,cP04MBtoA,c45Y20YAtoB	0.0457	-0.4047	-0.1674	-0.3332	0.2733	0.3197	-0.0831
LRRC37A2.hg38.copy0|chr16:52700000-52800000|cB	-0.2828	-0.133	-0.0815	-0.182	-0.1023	-0.0577	-0.1506
ADAM32.hg38.mm10.copy0|chr8:39400000-39500000|cE50E90BtoA	-0.2719	0.2367	1.1356	0.6972	1.3149	1.362	1.3333
MIR5196.hg38.copy0|chr19:31200000-31300000|cE50E90AtoB,cE90E120BtoA	0.5579	-0.2039	0.621	0.4742	0.7786	0.8355	0.2503
ERMARD.hg38.mm10.copy0|chr4:171700000-171800000|cA	0.418	0.7185	0.7029	0.6637	0.8213	0.9328	0.8191
THOC1.hg38.mm10.copy0|chr18:9200000-9300000|cA	0.9375	0.379	0.2361	0.9134	0.6588	1.0968	1.034
TMA16.hg38.mm10.copy1|chr11:52500000-52600000|cA	1.1838	1.2495	0.8612	1.1549	1.1922	1.2578	1.1198
UBE2Q2L.hg38.copy1|chr7:60900000-61000000|cE90E120BtoA,cE120P0AtoB,cP04MBtoA	-0.4013	-0.0807	0.3471	-0.1171	0.6071	0.6153	0.4026
COX6B1.hg38.mm10.copy2|chr19:31500000-31600000|cA	0.8871	0.3362	0.8648	0.8305	0.9573	0.983	0.5338
PKNOX2.hg38.mm10.copy0|chr14:118100000-118200000|cA	1.102	1.0638	1.0497	1.0042	1.067	1.1175	1.0971
PRRC2C.hg38.mm10.copy0|chr1:195900000-196000000|cB	-0.8678	-0.8085	-0.8672	-0.6276	-0.5913	-0.5628	-0.5919
BIVM-ERCC5.hg38.copy0|chr17:84400000-84500000|cB	-0.4144	-0.2422	-0.1367	-0.3616	-0.1363	-0.0373	-0.2311
ZFAND1.hg38.mm10.copy0|chr8:79900000-80000000|cB	-0.841	-0.8755	-0.9978	-0.9194	-0.8967	-0.7936	-0.8776
ZNF518A.hg38.copy0|chr9:91600000-91700000|cE90E120BtoA,cE120P0AtoB,cP04MBtoA	-0.0791	-0.1785	0.197	-0.0974	0.8423	0.9579	0.7963
EP300.hg38.mm10.copy0|chr10:83200000-83300000|cA	0.9616	0.885	0.9959	1.0786	1.135	1.1712	1.1641
NBPF3.hg38.copy0|chr1:123800000-123900000|cA	0.5666	0.4611	0.7083	0.6994	0.8329	0.8737	0.8295
ABCA1.hg38.mm10.copy0|chr15:34600000-34700000|cB	-0.737	-0.7311	-0.7093	-0.1017	-0.1411	-0.0174	-0.2961
ZFP934.mm10.copy0|chr19:19900000-20000000|c4M45YBtoA,c45Y20YAtoB	-0.9249	-1.0827	-0.7625	-0.4509	-0.0244	0.0419	-0.5848
COG5.hg38.mm10.copy0|chr3:132800000-132900000|cE50E90AtoB,cP04MBtoA,c45Y20YAtoB	0.0121	-0.4304	-0.0749	-0.2673	0.3664	0.3885	-0.0079
ZFP212.mm10.copy0|chr3:175800000-175900000|cA	0.8861	1.0208	1.1684	0.7338	1.0791	1.2762	1.1179
CFL1P1.hg38.copy0|chr9:83000000-83100000|cP04MBtoA	-0.6792	-1.341	-0.9692	-0.4329	0.1009	0.328	0.0586
DNMBP.hg38.mm10.copy0|chr9:95400000-95500000|cA	0.6195	0.5169	0.8925	0.5283	1.2449	1.4564	1.41
VPREB1.hg38.mm10.copy0|chr10:63500000-63600000|cA	0.9388	0.9135	0.9996	1.059	1.1944	1.1956	1.1783
ACSL5.hg38.mm10.copy0|chr9:108300000-108400000|cA	0.6401	0.8299	0.4725	0.6225	1.2156	1.3137	1.1706
COMMD10.hg38.mm10.copy0|chr6:113600000-113700000|cB	-1.0669	-1.3176	-0.7607	-0.3793	-0.3967	-0.3618	-0.4306
PRKAG2.hg38.mm10.copy0|chr3:178000000-178100000|cA	1.4339	1.6514	1.617	1.4877	1.6139	1.6621	1.588
GOLGA8R.hg38.copy0|chr7:78400000-78500000|cE90E120BtoA,c45Y20YAtoB	-0.0399	-0.5086	0.2206	0.2246	0.1842	0.2795	-0.1218
ABCB1A.mm10.copy0|chr3:106600000-106700000|cB	-1.2634	-1.1661	-1.252	-1.1516	-1.0163	-0.9794	-1.0471
PET117.hg38.mm10.copy0|chr10:51300000-51400000|cB	-1.1657	-1.2427	-1.0668	-1.1698	-1.1217	-1.0591	-1.0795
RNGTT.hg38.mm10.copy0|chr4:87000000-87100000|cA	0.5925	0.3422	0.6306	0.5662	0.4677	0.6663	0.2754
BRD4.hg38.mm10.copy0|chr19:15300000-15400000|cE50E90BtoA	-0.0926	0.2851	0.6231	0.7613	0.7642	0.8662	0.0894
[truncated: 1,481 more rows]

## Sheet: GO terms
GO terms	GO enrichment in the switched compartments (-log10(p value))												Description of GO terms
	E50_A_compartment(E50_vs_E90)	E50_B_compartment(E50_vs_E90)	E90_A_compartment(E90_vs_E120)	E90_B_compartment(E90_vs_E120)	P120_A_compartment(E120_vs_P0)	E120_B_compartment(E120_vs_P0)	P0_A_compartment(P0_vs_P4M)	P0_B_compartment(P0_vs_P4M)	P4M_A_compartment(P4M_vs_PY4.5)	P4M_B_compartment(P4M_vs_PY4.5)	PY4.5_A_compartment(P4.5_vs_PY20)	PY4.5_B_compartment(P4.5_vs_PY20)
R-HSA-1430728.Metabolism	15.0004	4.48492	4.04456	4.38688	4.88905	7.38164	15.73	3.02268	0.00334834	8.95729	14.7751	1.18378	['Metabolism|Reactome|R-HSA-1430728|42|PDHX|PDP1|COX6C|GNAQ|PIKFYVE|DDHD1|B3GNT2|PLCG2|GNA14|AKAP7|SUMF1|UGP2|PSMC6|MED21|GLUD2|LPIN1|LPGAT1|CYB5A|AK4|NMNAT2|GLUD1|CERS6|CYP51A1|MLYCD|SLC44A3|UGCG|CYP26A1|SLC25A27|VAPB|PECR|CYP2A13|CD44|PRKAR2B|PIP4K2A|RGL1|PTDSS1|ADHFE1|RPL39L|MED29|CHST2|N6AMT1|HSD17B12|1975', 'Metabolism|Reactome|R-HSA-1430728|23|LDHC|RPSA|RPL17|PSMF1|RPL36A|MED19|NDUFA8|PSPH|…
hsa01100.Metabolic pathways	13.4182	3.56498	6.73741	1.5548	1.66395	4.32041	12.8693	0.221345	0.0289953	9.68042	12.2096	0.341996	['Metabolic pathways|KEGG PATHWAY|hsa01100|30|B3GNT2|POLE4|NT5C3|GPI1|PDHX|PLCG2|PAFAH1B3|UGP2|ATP6V0A4|GLUD2|LPIN1|GALNT15|ATP6V1C1|OXSM|AK4|NMNAT2|GLUD1|CERS6|COX6C|CYP51A1|MLYCD|PLA2G7|UGCG|CYP26A1|NT5C3A|PTDSS1|ALG6|GAN|OGDHL|HSD17B12|1243', 'Metabolic pathways|KEGG PATHWAY|hsa01100|15|LDHC|NDUFB8|ATP5F1|NDUFA8|NDUFB7|PSPH|SDHC|PIGM|LDHA|RRM1|ITGB1|LPIN3|GPT2|NDUFB4|PGAM4|1243', 'Metabolic pa…
R-HSA-168256.Immune System	8.16368	0.263289	6.84037	3.02963	3.33623	5.651	3.99953	1.18487	0.771522	13.2645	8.82734	0.768758	['Immune System|Reactome|R-HSA-168256|29|PLCG2|ATG5|PPP2R5A|PPP2R5C|HERC4|MEF2A|IL20RA|SIAH2|CYLD|OSBPL1A|PSMC6|PLD1|ATP6V1C1|GAD2|CUL5|IRAK3|IRS1|TNFAIP3|EEA1|UBE2V2|PRLR|CD44|PRKAR2B|PIP4K2A|NECTIN2|ATP6V0A4|FBXO15|FBXO9|LTN1|1583', 'Immune System|Reactome|R-HSA-168256|9|UBE3A|MRC2|IFITM3|SIAH1|APAF1|PSMF1|MAP2K7|RPS27A|PSMA1|1583', 'Immune System|Reactome|R-HSA-168256|14|HAVCR2|FBXO32|RBP1|KBT…
R-HSA-556833.Metabolism of lipids and lipoproteins	8.10839	0.141783	3.35921	0.862008	0.563084	2.84115	12.0918	0.42005	0.143941	4.111	2.81073	0.685977	['Metabolism of lipids and lipoproteins|Reactome|R-HSA-556833|17|SUMF1|CYP51A1|MED29|MLYCD|MED21|PIP4K2A|CERS6|PECR|PIKFYVE|DDHD1|SLC44A3|HSD17B12|UGCG|LPIN1|PTDSS1|VAPB|LPGAT1|707', 'Metabolism of lipids and lipoproteins|Reactome|R-HSA-556833|3|TECR|MED19|LPIN3|707', 'Metabolism of lipids and lipoproteins|Reactome|R-HSA-556833|6|AMACR|SNPH|ACER1|PIK3CB|PLPP3|CYP2J2|707', 'Metabolism of lipids an…
R-HSA-382551.Transmembrane transport of small molecules	7.84107	0.738033	2.59125	10.0494	8.27947	0.751264	4.85412	2.05501	0.168047	2.33727	5.74448	0	['Transmembrane transport of small molecules|Reactome|R-HSA-382551|16|SLC26A4|ABCD3|FXYD7|PRKAR2B|ATP6V1C1|PSMC6|TRPC1|NRIP1|SLC1A2|SLC44A3|NIPAL2|ATP6V0A4|SLC13A4|EIF2A|NEB|C8ORF44-SGK3|657', 'Transmembrane transport of small molecules|Reactome|R-HSA-382551|5|PSMF1|NIPA2|RPS27A|CLCN1|PSMA1|657', 'Transmembrane transport of small molecules|Reactome|R-HSA-382551|5|ATP6V1G1|CIC|SLC35B4|RPS27|ADCY8|…
hsa04144.Endocytosis	7.2221	4.55413	1.50329	2.04499	0.421646	0.625934	0.943253	2.44842	0.651518	1.39065	0.383286	0	['Endocytosis|KEGG PATHWAY|hsa04144|9|ARPC5|RAB22A|NRIP1|KIF5C|ARFGEF1|ZFYVE16|EEA1|DNAJC6|STAM2|260', 'Endocytosis|KEGG PATHWAY|hsa04144|6|PSD4|TSG101|VPS37A|RAB8A|CHMP3|VPS35|260', 'Endocytosis|KEGG PATHWAY|hsa04144|2|CHMP2A|RAB31|260', 'Endocytosis|KEGG PATHWAY|hsa04144|4|IGF1R|ARPC5|TSG101|MDM2|260', 'Endocytosis|KEGG PATHWAY|hsa04144|2|CR2|EHD3|260', 'Endocytosis|KEGG PATHWAY|hsa04144|2|EEA1…
R-HSA-392499.Metabolism of proteins	7.06945	10.0416	5.89121	4.88571	2.39613	18.2389	4.33558	8.3528	0.288743	9.8049	11.2839	1.88066	['Metabolism of proteins|Reactome|R-HSA-392499|25|B3GNT2|KIF5C|STAM2|ANKRD28|SUMF1|SIAH2|CYLD|EIF2A|PSMC6|PLD1|GALNT15|ATF3|CNIH1|IGFBP3|COG5|SEC62|PLA2G7|TNFAIP3|RHOT1|MSRB2|RPL39L|ALG6|GAN|N6AMT1|EXOC6|1378', 'Metabolism of proteins|Reactome|R-HSA-392499|24|RPSA|RPL17|EIF2AK3|PIGM|PPP6R1|PSMF1|TIMM10B|RPL36A|WDR48|SIAH1|TOP1|HIST3H2BB|RPS8|COPG1|PSMA1|HIST3H2A|TPP1|TAF10|RPL14|TIMM44|HIST1H2BD|…
hsa04071.Sphingolipid signaling pathway	6.92404	0	4.7417	1.48175	0.432579	1.58516	0	0	0	1.01888	1.19924	0	['Sphingolipid signaling pathway|KEGG PATHWAY|hsa04071|6|MAP3K5|S1PR2|CERS6|GNAQ|PPP2R5A|PPP2R5C|121', 'Sphingolipid signaling pathway|KEGG PATHWAY|hsa04071|3|PNO1|ACER1|PIK3CB|121', 'Sphingolipid signaling pathway|KEGG PATHWAY|hsa04071|2|PPP2R3C|PIK3CA|121', 'Sphingolipid signaling pathway|KEGG PATHWAY|hsa04071|1|PPP2R1A|121', 'Sphingolipid signaling pathway|KEGG PATHWAY|hsa04071|2|PNO1|GNAQ|121…
R-HSA-1483257.Phospholipid metabolism	6.89636	0.372802	0.828361	3.26789	1.71536	0.376648	2.8422	0.420083	0.97027	2.05043	2.66814	1.8774	['Phospholipid metabolism|Reactome|R-HSA-1483257|7|DDHD1|PIP4K2A|PIKFYVE|PTDSS1|SLC44A3|LPIN1|LPGAT1|168', 'Phospholipid metabolism|Reactome|R-HSA-1483257|1|LPIN3|168', 'Phospholipid metabolism|Reactome|R-HSA-1483257|1|PIK3CB|168', 'Phospholipid metabolism|Reactome|R-HSA-1483257|4|PIKFYVE|ABHD4|PIK3CA|LPIN1|168', 'Phospholipid metabolism|Reactome|R-HSA-1483257|3|LPCAT4|PIKFYVE|FIG4|168', 'Phospho…
R-HSA-194840.Rho GTPase cycle	6.8834	6.26773	1.07485	4.26884	1.25351	0.562892	2.0144	4.77405	0	4.50867	2.28033	0	['Rho GTPase cycle|Reactome|R-HSA-194840|6|RHOU|RHOT1|ARHGAP20|ARHGAP29|ARHGAP25|FGD4|122', 'Rho GTPase cycle|Reactome|R-HSA-194840|5|HGD|OBSCN|RALBP1|SYDE1|ARHGAP5|122', 'Rho GTPase cycle|Reactome|R-HSA-194840|1|ARHGAP22|122', 'Rho GTPase cycle|Reactome|R-HSA-194840|4|ARHGAP29|ARHGAP11B|PLEKHG2|ARHGAP11A|122', 'Rho GTPase cycle|Reactome|R-HSA-194840|2|ARHGAP11A|ID4|122', 'Rho GTPase cycle|Reacto…
P04391.Oxytocin receptor mediated signaling pathway	6.33461	0	1.77085	0	0	1.15896	0	3.02177	0	0	0	0	['Oxytocin receptor mediated signaling pathway|PANTHER|P04391|4|GNA14|CACNB4|GNAQ|PLCG2|54', 'Oxytocin receptor mediated signaling pathway|PANTHER|P04391|1|STX3|54', 'Oxytocin receptor mediated signaling pathway|PANTHER|P04391|1|GNAQ|54', 'Oxytocin receptor mediated signaling pathway|PANTHER|P04391|2|GNA14|GNG10|54']
P04394.Thyrotropin-releasing hormone receptor signaling pathway	6.20929	0	1.7384	0	0	1.12963	0	2.95908	0	0	0	0	['Thyrotropin-releasing hormone receptor signaling pathway|PANTHER|P04394|4|GNA14|CACNB4|GNAQ|PLCG2|56', 'Thyrotropin-releasing hormone receptor signaling pathway|PANTHER|P04394|1|STX3|56', 'Thyrotropin-releasing hormone receptor signaling pathway|PANTHER|P04394|1|GNAQ|56', 'Thyrotropin-releasing hormone receptor signaling pathway|PANTHER|P04394|2|GNA14|GNG10|56']
GLUDEG-I-PWY.GABA shunt	5.90968	0	0	0	0	0	0	0	0	0	5.89337	0	['GABA shunt|BioCyc|GLUDEG-I-PWY|2|GLUD2|GLUD1|7', 'GABA shunt|BioCyc|GLUDEG-I-PWY|2|GLUD2|GLUD1|7']
P04374.5HT2 type receptor mediated signaling pathway	5.86016	0	1.64808	0	0	1.04863	0	2.78484	0	0	0	0	['5HT2 type receptor mediated signaling pathway|PANTHER|P04374|4|GNA14|CACNB4|GNAQ|PLCG2|62', '5HT2 type receptor mediated signaling pathway|PANTHER|P04374|1|STX3|62', '5HT2 type receptor mediated signaling pathway|PANTHER|P04374|1|GNAQ|62', '5HT2 type receptor mediated signaling pathway|PANTHER|P04374|2|GNA14|GNG10|62']
R-HSA-3000157.Laminin interactions	5.77512	0	2.30477	3.7768	1.4556	0	0	0	0	0	0	0	['Laminin interactions|Reactome|R-HSA-3000157|3|NID1|LAMB1|LAMA4|30', 'Laminin interactions|Reactome|R-HSA-3000157|1|LAMB3|30', 'Laminin interactions|Reactome|R-HSA-3000157|2|ITGA2|NID1|30', 'Laminin interactions|Reactome|R-HSA-3000157|1|ITGA2|30']
hsa00760.Nicotinate and nicotinamide metabolism	5.77512	1.6479	0	0	0	0	4.44495	4.05669	0	5.09358	8.34949	0	['Nicotinate and nicotinamide metabolism|KEGG PATHWAY|hsa00760|3|NT5C3|NMNAT2|NT5C3A|30', 'Nicotinate and nicotinamide metabolism|KEGG PATHWAY|hsa00760|1|ITGB1|30', 'Nicotinate and nicotinamide metabolism|KEGG PATHWAY|hsa00760|2|ITGB1|NT5E|30', 'Nicotinate and nicotinamide metabolism|KEGG PATHWAY|hsa00760|2|NT5C3|NT5C3A|30', 'Nicotinate and nicotinamide metabolism|KEGG PATHWAY|hsa00760|2|NAMPT|NT…
R-HSA-434316.Fatty Acids bound to GPR40 (FFAR1) regulate insulin secretion	5.69241	0	0	0	0	2.81788	0	2.89532	0	0	0	0	['Fatty Acids bound to GPR40 (FFAR1) regulate insulin secretion|Reactome|R-HSA-434316|2|GNA14|GNAQ|8', 'Fatty Acids bound to GPR40 (FFAR1) regulate insulin secretion|Reactome|R-HSA-434316|1|GNAQ|8', 'Fatty Acids bound to GPR40 (FFAR1) regulate insulin secretion|Reactome|R-HSA-434316|1|GNA14|8']
R-HSA-400451.Free fatty acids regulate insulin secretion	5.69241	0	0	0	0	2.81788	0	2.89532	0	0	0	0	['Free fatty acids regulate insulin secretion|Reactome|R-HSA-400451|2|GNA14|GNAQ|8', 'Free fatty acids regulate insulin secretion|Reactome|R-HSA-400451|1|GNAQ|8', 'Free fatty acids regulate insulin secretion|Reactome|R-HSA-400451|1|GNA14|8']
R-HSA-1483206.Glycerophospholipid biosynthesis	5.63544	0.631159	0	1.63384	0.49314	0	2.19491	0	0	1.10208	2.53047	0	['Glycerophospholipid biosynthesis|Reactome|R-HSA-1483206|5|DDHD1|SLC44A3|PTDSS1|LPGAT1|LPIN1|109', 'Glycerophospholipid biosynthesis|Reactome|R-HSA-1483206|1|LPIN3|109', 'Glycerophospholipid biosynthesis|Reactome|R-HSA-1483206|2|ABHD4|LPIN1|109', 'Glycerophospholipid biosynthesis|Reactome|R-HSA-1483206|1|LPCAT4|109', 'Glycerophospholipid biosynthesis|Reactome|R-HSA-1483206|2|PTDSS1|GPD1L|109', '…
R-HSA-199991.Membrane Trafficking	5.52019	4.28011	10.9012	2.24096	0.708816	13.3535	2.77994	0.81168	0.245789	5.51679	5.45479	0.886701	['Membrane Trafficking|Reactome|R-HSA-199991|12|COG5|RAB39A|FNBP1L|TPD52|CNIH1|UBQLN1|RAB18|EXOC6|PAFAH1B3|STAM2|DNAJC6|ANKRD28|537', 'Membrane Trafficking|Reactome|R-HSA-199991|9|TSG101|VPS37A|RAB8A|ARFIP2|CHMP3|GCC2|PPP6R1|RPS27A|COPG1|537', 'Membrane Trafficking|Reactome|R-HSA-199991|10|CHMP2A|MED7|GRIA1|CLVS1|KIF19A|PPP6R1|EXOC5|CTSZ|GJC2|RPS27|537', 'Membrane Trafficking|Reactome|R-HSA-19999…
R-HSA-8854691.Interleukin-19, 20, 22, 24	5.49761	0	0	0	0	2.71589	0	0	0	0	0	0	['Interleukin-19, 20, 22, 24|Reactome|R-HSA-8854691|2|IL20RA|IRS1|9', 'Interleukin-19, 20, 22, 24|Reactome|R-HSA-8854691|1|IL20RA|9']
P00034.Integrin signalling pathway	5.4595	2.22321	2.21704	4.79328	1.76328	0.389476	0	0.433593	0	0	0	1.89949	['Integrin signalling pathway|PANTHER|P00034|6|ITGA8|MAP3K5|LAMB1|RAP2A|COL15A1|ARPC5|164', 'Integrin signalling pathway|PANTHER|P00034|3|ILK|LIMS1|EMB|164', 'Integrin signalling pathway|PANTHER|P00034|2|LAMB3|PIK3CB|164', 'Integrin signalling pathway|PANTHER|P00034|5|ITGA2|ITGA1|ARPC5|PTPN12|PIK3CA|164', 'Integrin signalling pathway|PANTHER|P00034|3|ITGA2|ITGA1|ILK|164', 'Integrin signalling pat…
R-HSA-936440.Negative regulators of RIG-I/MDA5 signaling	5.44769	1.53977	2.19002	0	0	1.5462	7.00348	0	0	4.86399	1.30926	0	['Negative regulators of RIG-I/MDA5 signaling|Reactome|R-HSA-936440|3|ATG5|TNFAIP3|CYLD|34', 'Negative regulators of RIG-I/MDA5 signaling|Reactome|R-HSA-936440|1|RPS27A|34', 'Negative regulators of RIG-I/MDA5 signaling|Reactome|R-HSA-936440|1|RPS27|34', 'Negative regulators of RIG-I/MDA5 signaling|Reactome|R-HSA-936440|1|RPS27|34', 'Negative regulators of RIG-I/MDA5 signaling|Reactome|R-HSA-93644…
R-HSA-1266738.Developmental Biology	5.39023	1.46549	2.67951	4.52588	1.19613	4.20687	1.91381	1.24579	0	5.47153	5.31189	0	['Developmental Biology|Reactome|R-HSA-1266738|16|CACNB4|SIAH2|LAMB1|PRDM1|PSMC6|HK2|LGI1|MED21|SCN1B|PPP2R5A|MED29|PPP2R5C|CDK5R1|LGI4|MFN1|MEF2A|841', 'Developmental Biology|Reactome|R-HSA-1266738|8|MED19|SIAH1|HIST1H2BD|HIST3H2BB|SCN5A|PSMF1|RPS27A|PSMA1|841', 'Developmental Biology|Reactome|R-HSA-1266738|6|SLIT3|RBP1|PIK3CB|SPRED2|JUN|RPS27|841', 'Developmental Biology|Reactome|R-HSA-1266738|…
R-HSA-399997.Acetylcholine regulates insulin secretion	5.32115	0	0	0	0	2.62395	0	2.70088	0	0	0	0	['Acetylcholine regulates insulin secretion|Reactome|R-HSA-399997|2|GNA14|GNAQ|10', 'Acetylcholine regulates insulin secretion|Reactome|R-HSA-399997|1|GNAQ|10', 'Acetylcholine regulates insulin secretion|Reactome|R-HSA-399997|1|GNA14|10']
R-HSA-1474244.Extracellular matrix organization	5.21432	0	0.464548	1.77298	0.783325	0.145647	0.815367	0.171956	0.579362	0	1.30915	0	['Extracellular matrix organization|Reactome|R-HSA-1474244|8|ITGA8|COL15A1|CD44|LAMB1|LAMA4|COLGALT2|NID1|PCOLCE2|290', 'Extracellular matrix organization|Reactome|R-HSA-1474244|1|LAMB3|290', 'Extracellular matrix organization|Reactome|R-HSA-1474244|4|ITGA2|NID1|ITGA1|LTBP1|290', 'Extracellular matrix organization|Reactome|R-HSA-1474244|3|ITGA2|ITGA1|CAPN14|290', 'Extracellular matrix organizatio…
R-HSA-5653656.Vesicle-mediated transport	5.02988	3.91021	10.3611	2.00079	0.599796	12.5488	2.53907	0.706479	0.218958	6.56877	5.93418	0.83774	['Vesicle-mediated transport|Reactome|R-HSA-5653656|12|COG5|RAB39A|FNBP1L|TPD52|CNIH1|UBQLN1|RAB18|EXOC6|PAFAH1B3|STAM2|DNAJC6|ANKRD28|573', 'Vesicle-mediated transport|Reactome|R-HSA-5653656|9|TSG101|VPS37A|RAB8A|ARFIP2|CHMP3|GCC2|PPP6R1|RPS27A|COPG1|573', 'Vesicle-mediated transport|Reactome|R-HSA-5653656|10|CHMP2A|MED7|GRIA1|CLVS1|KIF19A|PPP6R1|EXOC5|CTSZ|GJC2|RPS27|573', 'Vesicle-mediated tra…
R-HSA-422356.Regulation of insulin secretion	4.9996	0	1.42586	0	0	2.22542	0	4.15595	0	0	0.658711	0	['Regulation of insulin secretion|Reactome|R-HSA-422356|4|PRKAR2B|GNA14|AKAP7|GNAQ|80', 'Regulation of insulin secretion|Reactome|R-HSA-422356|1|ADCY8|80', 'Regulation of insulin secretion|Reactome|R-HSA-422356|2|AKAP7|GNAQ|80', 'Regulation of insulin secretion|Reactome|R-HSA-422356|3|GNA14|PRKAR2B|GNG10|80', 'Regulation of insulin secretion|Reactome|R-HSA-422356|1|PRKAR2B|80']
P04385.Histamine H1 receptor mediated signaling pathway	4.96002	0	0	0	0	1.38671	0	3.50264	0	0	0	0	['Histamine H1 receptor mediated signaling pathway|PANTHER|P04385|3|GNA14|GNAQ|PLCG2|41', 'Histamine H1 receptor mediated signaling pathway|PANTHER|P04385|1|GNAQ|41', 'Histamine H1 receptor mediated signaling pathway|PANTHER|P04385|2|GNA14|GNG10|41']
R-HSA-195253.Degradation of beta-catenin by the destruction complex	4.91752	3.86581	1.40468	2.07082	3.31391	0.835533	2.66734	0	0	3.2669	0.642204	0	['Degradation of beta-catenin by the destruction complex|Reactome|R-HSA-195253|4|PSMC6|PPP2R5C|PPP2R5A|TLE4|82', 'Degradation of beta-catenin by the destruction complex|Reactome|R-HSA-195253|3|PSMF1|RPS27A|PSMA1|82', 'Degradation of beta-catenin by the destruction complex|Reactome|R-HSA-195253|1|RPS27|82', 'Degradation of beta-catenin by the destruction complex|Reactome|R-HSA-195253|2|PSMC6|PSME4…
hsa04512.ECM-receptor interaction	4.91752	0	1.40468	2.07082	5.05499	0	0	0	0	1.33738	0.642204	0	['ECM-receptor interaction|KEGG PATHWAY|hsa04512|4|ITGA8|CD44|LAMB1|LAMA4|82', 'ECM-receptor interaction|KEGG PATHWAY|hsa04512|1|LAMB3|82', 'ECM-receptor interaction|KEGG PATHWAY|hsa04512|2|ITGA2|ITGA1|82', 'ECM-receptor interaction|KEGG PATHWAY|hsa04512|4|ITGA2|ITGA1|SV2B|SV2C|82', 'ECM-receptor interaction|KEGG PATHWAY|hsa04512|1|SV2B|82', 'ECM-receptor interaction|KEGG PATHWAY|hsa04512|1|CD47|…
R-HSA-983168.Antigen processing: Ubiquitination & Proteasome degradation	4.89312	2.73213	3.83351	1.6374	3.97221	3.86278	5.15814	4.2119	2.86156	2.24879	1.19121	0	['Antigen processing: Ubiquitination & Proteasome degradation|Reactome|R-HSA-983168|8|UBE2V2|SIAH2|PSMC6|CUL5|HERC4|FBXO15|FBXO9|LTN1|307', 'Antigen processing: Ubiquitination & Proteasome degradation|Reactome|R-HSA-983168|5|UBE3A|PSMF1|SIAH1|RPS27A|PSMA1|307', 'Antigen processing: Ubiquitination & Proteasome degradation|Reactome|R-HSA-983168|4|KBTBD8|UBE2S|RPS27|FBXO32|307', 'Antigen processing:…
R-HSA-428157.Sphingolipid metabolism	4.87733	0	0	0.775121	0	0	2.6468	0	0	0	0.63416	0	['Sphingolipid metabolism|Reactome|R-HSA-428157|4|SUMF1|VAPB|UGCG|CERS6|83', 'Sphingolipid metabolism|Reactome|R-HSA-428157|1|ARSK|83', 'Sphingolipid metabolism|Reactome|R-HSA-428157|2|ARSG|LPP|83', 'Sphingolipid metabolism|Reactome|R-HSA-428157|1|SUMF1|83']
R-HSA-1643685.@@Disease	0.579991	0	4.38224	0	1.37097	0	0	2.74018	0.079681	0	0	0	['@@Disease|Reactome|R-HSA-1643685|8|SLC26A4|SUPT5|PSMC6|CUL5|RPL39L|ALG6|PPP2R5C|PPP2R5A|902', '@@Disease|Reactome|R-HSA-1643685|8|CHMP2A|RBP1|GTF2F1|DOCK2|DPM1|SNW1|PIK3CB|RPS27|902', '@@Disease|Reactome|R-HSA-1643685|10|CCNH|SV2C|RPL17|PSMD7|PPP2R1A|FH1|TAF10|RPLP1|SV2B|PSMA1|902', '@@Disease|Reactome|R-HSA-1643685|10|CCNH|RPSA|TSG101|ADAMTS6|RPL7A|CPSF6|RPS8|SNW1|RPL36|XRCC4|902', '@@Disease|…
hsa00600.@@Sphingolipid metabolism	2.65474	0	0	0	0	0	1.51935	0	0	0	0	0	['@@Sphingolipid metabolism|KEGG PATHWAY|hsa00600|2|CERS6|UGCG|47', '@@Sphingolipid metabolism|KEGG PATHWAY|hsa00600|1|LPP|47']
hsa04146.Peroxisome	4.87733	0.821273	1.39431	3.67284	1.808	3.85408	1.04676	2.29775	0	1.32713	4.84875	0	['Peroxisome|KEGG PATHWAY|hsa04146|4|PECR|PEX13|MLYCD|ABCD3|83', 'Peroxisome|KEGG PATHWAY|hsa04146|1|PEX11G|83', 'Peroxisome|KEGG PATHWAY|hsa04146|1|AMACR|83', 'Peroxisome|KEGG PATHWAY|hsa04146|3|GSTK1|ABCD3|PEX3|83', 'Peroxisome|KEGG PATHWAY|hsa04146|2|GSTK1|ABCD2|83', 'Peroxisome|KEGG PATHWAY|hsa04146|3|PECR|PEX13|PALM|83', 'Peroxisome|KEGG PATHWAY|hsa04146|1|AMACR|83', 'Peroxisome|KEGG PATHWAY…
R-HSA-5357786.TNFR1-induced proapoptotic signaling	4.8744	0	0	2.32586	0	0	2.66675	0	0	2.99517	0	0	['TNFR1-induced proapoptotic signaling|Reactome|R-HSA-5357786|2|TNFAIP3|CYLD|13', 'TNFR1-induced proapoptotic signaling|Reactome|R-HSA-5357786|1|USP16|13', 'TNFR1-induced proapoptotic signaling|Reactome|R-HSA-5357786|1|TNFAIP3|13', 'TNFR1-induced proapoptotic signaling|Reactome|R-HSA-5357786|1|TNFAIP3|13']
R-HSA-4419969.Depolymerisation of the Nuclear Lamina	4.8744	2.38594	0	5.2479	2.18024	5.38427	0	0	0	0	0	0	['Depolymerisation of the Nuclear Lamina|Reactome|R-HSA-4419969|2|LEMD3|LPIN1|13', 'Depolymerisation of the Nuclear Lamina|Reactome|R-HSA-4419969|1|LPIN3|13', 'Depolymerisation of the Nuclear Lamina|Reactome|R-HSA-4419969|2|LEMD3|LPIN1|13', 'Depolymerisation of the Nuclear Lamina|Reactome|R-HSA-4419969|1|LEMD3|13', 'Depolymerisation of the Nuclear Lamina|Reactome|R-HSA-4419969|2|LMNB1|CNEP1R1|13']
R-HSA-4839748.AMER1 mutants destabilize the destruction complex	4.74671	0	0	0	2.11543	0	0	0	0	2.92799	2.07024	0	['AMER1 mutants destabilize the destruction complex|Reactome|R-HSA-4839748|2|PPP2R5A|PPP2R5C|14', 'AMER1 mutants destabilize the destruction complex|Reactome|R-HSA-4839748|1|PPP2R1A|14', 'AMER1 mutants destabilize the destruction complex|Reactome|R-HSA-4839748|1|PPP2R5A|14', 'AMER1 mutants destabilize the destruction complex|Reactome|R-HSA-4839748|1|PPP2R5A|14']
R-HSA-5467337.APC truncation mutants have impaired AXIN binding	4.74671	0	0	0	2.11543	0	0	0	0	2.92799	2.07024	0	['APC truncation mutants have impaired AXIN binding|Reactome|R-HSA-5467337|2|PPP2R5A|PPP2R5C|14', 'APC truncation mutants have impaired AXIN binding|Reactome|R-HSA-5467337|1|PPP2R1A|14', 'APC truncation mutants have impaired AXIN binding|Reactome|R-HSA-5467337|1|PPP2R5A|14', 'APC truncation mutants have impaired AXIN binding|Reactome|R-HSA-5467337|1|PPP2R5A|14']
R-HSA-5467348.Truncations of AMER1 destabilize the destruction complex	4.74671	0	0	0	2.11543	0	0	0	0	2.92799	2.07024	0	['Truncations of AMER1 destabilize the destruction complex|Reactome|R-HSA-5467348|2|PPP2R5A|PPP2R5C|14', 'Truncations of AMER1 destabilize the destruction complex|Reactome|R-HSA-5467348|1|PPP2R1A|14', 'Truncations of AMER1 destabilize the destruction complex|Reactome|R-HSA-5467348|1|PPP2R5A|14', 'Truncations of AMER1 destabilize the destruction complex|Reactome|R-HSA-5467348|1|PPP2R5A|14']
R-HSA-4839744.truncated APC mutants destabilize the destruction complex	4.74671	0	0	0	2.11543	0	0	0	0	2.92799	2.07024	0	['truncated APC mutants destabilize the destruction complex|Reactome|R-HSA-4839744|2|PPP2R5A|PPP2R5C|14', 'truncated APC mutants destabilize the destruction complex|Reactome|R-HSA-4839744|1|PPP2R1A|14', 'truncated APC mutants destabilize the destruction complex|Reactome|R-HSA-4839744|1|PPP2R5A|14', 'truncated APC mutants destabilize the destruction complex|Reactome|R-HSA-4839744|1|PPP2R5A|14']
R-HSA-5467340.AXIN missense mutants destabilize the destruction complex	4.74671	0	0	0	2.11543	0	0	0	0	2.92799	2.07024	0	['AXIN missense mutants destabilize the destruction complex|Reactome|R-HSA-5467340|2|PPP2R5A|PPP2R5C|14', 'AXIN missense mutants destabilize the destruction complex|Reactome|R-HSA-5467340|1|PPP2R1A|14', 'AXIN missense mutants destabilize the destruction complex|Reactome|R-HSA-5467340|1|PPP2R5A|14', 'AXIN missense mutants destabilize the destruction complex|Reactome|R-HSA-5467340|1|PPP2R5A|14']
R-HSA-5682910.LGI-ADAM interactions	4.74671	0	0	0	2.11543	0	0	0	0	0	0	0	['LGI-ADAM interactions|Reactome|R-HSA-5682910|2|LGI4|LGI1|14', 'LGI-ADAM interactions|Reactome|R-HSA-5682910|1|CACNG3|14']
R-HSA-204174.Regulation of pyruvate dehydrogenase (PDH) complex	4.74671	0	0	0	0	0	2.60028	0	0	2.92799	2.07024	0	['Regulation of pyruvate dehydrogenase (PDH) complex|Reactome|R-HSA-204174|2|PDHX|PDP1|14', 'Regulation of pyruvate dehydrogenase (PDH) complex|Reactome|R-HSA-204174|1|PDP1|14', 'Regulation of pyruvate dehydrogenase (PDH) complex|Reactome|R-HSA-204174|1|PDP1|14', 'Regulation of pyruvate dehydrogenase (PDH) complex|Reactome|R-HSA-204174|1|PDP1|14']
R-HSA-5339716.Misspliced GSK3beta mutants stabilize beta-catenin	4.74671	0	0	0	2.11543	0	0	0	0	2.92799	2.07024	0	['Misspliced GSK3beta mutants stabilize beta-catenin|Reactome|R-HSA-5339716|2|PPP2R5A|PPP2R5C|14', 'Misspliced GSK3beta mutants stabilize beta-catenin|Reactome|R-HSA-5339716|1|PPP2R1A|14', 'Misspliced GSK3beta mutants stabilize beta-catenin|Reactome|R-HSA-5339716|1|PPP2R5A|14', 'Misspliced GSK3beta mutants stabilize beta-catenin|Reactome|R-HSA-5339716|1|PPP2R5A|14']
R-HSA-4839735.AXIN mutants destabilize the destruction complex, activating WNT signaling	4.74671	0	0	0	2.11543	0	0	0	0	2.92799	2.07024	0	['AXIN mutants destabilize the destruction complex, activating WNT signaling|Reactome|R-HSA-4839735|2|PPP2R5A|PPP2R5C|14', 'AXIN mutants destabilize the destruction complex, activating WNT signaling|Reactome|R-HSA-4839735|1|PPP2R1A|14', 'AXIN mutants destabilize the destruction complex, activating WNT signaling|Reactome|R-HSA-4839735|1|PPP2R5A|14', 'AXIN mutants destabilize the destruction comple…
R-HSA-5358749.S37 mutants of beta-catenin aren't phosphorylated	4.62739	0	0	0	2.05506	0	0	0	0	2.86525	2.01008	0	["S37 mutants of beta-catenin aren't phosphorylated|Reactome|R-HSA-5358749|2|PPP2R5A|PPP2R5C|15", "S37 mutants of beta-catenin aren't phosphorylated|Reactome|R-HSA-5358749|1|PPP2R1A|15", "S37 mutants of beta-catenin aren't phosphorylated|Reactome|R-HSA-5358749|1|PPP2R5A|15", "S37 mutants of beta-catenin aren't phosphorylated|Reactome|R-HSA-5358749|1|PPP2R5A|15"]
R-HSA-5358751.S45 mutants of beta-catenin aren't phosphorylated	4.62739	0	0	0	2.05506	0	0	0	0	2.86525	2.01008	0	["S45 mutants of beta-catenin aren't phosphorylated|Reactome|R-HSA-5358751|2|PPP2R5A|PPP2R5C|15", "S45 mutants of beta-catenin aren't phosphorylated|Reactome|R-HSA-5358751|1|PPP2R1A|15", "S45 mutants of beta-catenin aren't phosphorylated|Reactome|R-HSA-5358751|1|PPP2R5A|15", "S45 mutants of beta-catenin aren't phosphorylated|Reactome|R-HSA-5358751|1|PPP2R5A|15"]
R-HSA-4839743.phosphorylation site mutants of CTNNB1 are not targeted to the proteasome by the destruction complex	4.62739	0	0	0	2.05506	0	0	0	0	2.86525	2.01008	0	['phosphorylation site mutants of CTNNB1 are not targeted to the proteasome by the destruction complex|Reactome|R-HSA-4839743|2|PPP2R5A|PPP2R5C|15', 'phosphorylation site mutants of CTNNB1 are not targeted to the proteasome by the destruction complex|Reactome|R-HSA-4839743|1|PPP2R1A|15', 'phosphorylation site mutants of CTNNB1 are not targeted to the proteasome by the destruction complex|Reactome…
R-HSA-5358752.T41 mutants of beta-catenin aren't phosphorylated	4.62739	0	0	0	2.05506	0	0	0	0	2.86525	2.01008	0	["T41 mutants of beta-catenin aren't phosphorylated|Reactome|R-HSA-5358752|2|PPP2R5A|PPP2R5C|15", "T41 mutants of beta-catenin aren't phosphorylated|Reactome|R-HSA-5358752|1|PPP2R1A|15", "T41 mutants of beta-catenin aren't phosphorylated|Reactome|R-HSA-5358752|1|PPP2R5A|15", "T41 mutants of beta-catenin aren't phosphorylated|Reactome|R-HSA-5358752|1|PPP2R5A|15"]
R-HSA-5358747.S33 mutants of beta-catenin aren't phosphorylated	4.62739	0	0	0	2.05506	0	0	0	0	2.86525	2.01008	0	["S33 mutants of beta-catenin aren't phosphorylated|Reactome|R-HSA-5358747|2|PPP2R5A|PPP2R5C|15", "S33 mutants of beta-catenin aren't phosphorylated|Reactome|R-HSA-5358747|1|PPP2R1A|15", "S33 mutants of beta-catenin aren't phosphorylated|Reactome|R-HSA-5358747|1|PPP2R5A|15", "S33 mutants of beta-catenin aren't phosphorylated|Reactome|R-HSA-5358747|1|PPP2R5A|15"]
hsa00533.Glycosaminoglycan biosynthesis - keratan sulfate	4.62739	0	0	0	0	2.26604	2.53827	0	0	0	2.01008	0	['Glycosaminoglycan biosynthesis - keratan sulfate|KEGG PATHWAY|hsa00533|2|CHST2|B3GNT2|15', 'Glycosaminoglycan biosynthesis - keratan sulfate|KEGG PATHWAY|hsa00533|1|CHST2|15', 'Glycosaminoglycan biosynthesis - keratan sulfate|KEGG PATHWAY|hsa00533|1|CHST6|15', 'Glycosaminoglycan biosynthesis - keratan sulfate|KEGG PATHWAY|hsa00533|1|CHST6|15']
R-HSA-71406.Pyruvate metabolism and Citric Acid (TCA) cycle	4.60701	5.3081	0	0	1.08694	0	3.63841	0	0	1.82378	2.64034	0	['Pyruvate metabolism and Citric Acid (TCA) cycle|Reactome|R-HSA-71406|3|PDHX|ADHFE1|PDP1|47', 'Pyruvate metabolism and Citric Acid (TCA) cycle|Reactome|R-HSA-71406|3|LDHC|SDHC|LDHA|47', 'Pyruvate metabolism and Citric Acid (TCA) cycle|Reactome|R-HSA-71406|1|LDHA|47', 'Pyruvate metabolism and Citric Acid (TCA) cycle|Reactome|R-HSA-71406|2|LDHB|PDP1|47', 'Pyruvate metabolism and Citric Acid (TCA) …
R-HSA-597592.Post-translational protein modification	4.59153	5.03121	4.77683	3.72855	1.64633	5.08973	4.35337	5.74945	0.0960028	11.0075	13.5875	0.570206	['Post-translational protein modification|Reactome|R-HSA-597592|15|SUMF1|SIAH2|TNFAIP3|CYLD|RHOT1|PSMC6|CNIH1|PLD1|COG5|B3GNT2|ALG6|GAN|GALNT15|STAM2|ANKRD28|840', 'Post-translational protein modification|Reactome|R-HSA-597592|13|WDR48|COPG1|HIST3H2A|TOP1|HIST1H2BD|PIGM|HIST3H2BB|PPP6R1|TAF10|PSMF1|EDEM1|RPS27A|PSMA1|840', 'Post-translational protein modification|Reactome|R-HSA-597592|8|MITF|GRIA…
hsa01212.Fatty acid metabolism	4.55287	1.24909	0	1.19629	0	3.0832	0	0	0	0	0	0	['Fatty acid metabolism|KEGG PATHWAY|hsa01212|3|PECR|OXSM|HSD17B12|48', 'Fatty acid metabolism|KEGG PATHWAY|hsa01212|1|TECR|48', 'Fatty acid metabolism|KEGG PATHWAY|hsa01212|1|HSD17B12|48', 'Fatty acid metabolism|KEGG PATHWAY|hsa01212|2|PECR|PALM|48']
R-HSA-196299.Beta-catenin phosphorylation cascade	4.51544	0	0	0	1.99861	0	0	0	0	2.80643	1.95382	0	['Beta-catenin phosphorylation cascade|Reactome|R-HSA-196299|2|PPP2R5A|PPP2R5C|16', 'Beta-catenin phosphorylation cascade|Reactome|R-HSA-196299|1|PPP2R1A|16', 'Beta-catenin phosphorylation cascade|Reactome|R-HSA-196299|1|PPP2R5A|16', 'Beta-catenin phosphorylation cascade|Reactome|R-HSA-196299|1|PPP2R5A|16']
P00054.Toll receptor signaling pathway	4.44814	0	4.30549	7.31514	4.55502	3.01277	1.46608	0	0	1.76846	0	3.02	['Toll receptor signaling pathway|PANTHER|P00054|3|IRAK3|TNFAIP3|UBE2N|50', 'Toll receptor signaling pathway|PANTHER|P00054|2|JUN|MED7|50', 'Toll receptor signaling pathway|PANTHER|P00054|4|ELK1|IRAK3|NFKBIA|UBE2NL|50', 'Toll receptor signaling pathway|PANTHER|P00054|3|ELK1|IRAK3|UBE2NL|50', 'Toll receptor signaling pathway|PANTHER|P00054|2|TMED7|UBE2N|50', 'Toll receptor signaling pathway|PANTHE…
R-HSA-432142.Platelet sensitization by LDL	4.41005	0	0	0	1.94562	0	0	0	0	2.75107	1.90103	0	['Platelet sensitization by LDL|Reactome|R-HSA-432142|2|PPP2R5A|PPP2R5C|17', 'Platelet sensitization by LDL|Reactome|R-HSA-432142|1|PPP2R1A|17', 'Platelet sensitization by LDL|Reactome|R-HSA-432142|1|PPP2R5A|17', 'Platelet sensitization by LDL|Reactome|R-HSA-432142|1|PPP2R5A|17']
hsa00910.Nitrogen metabolism	4.41005	0	0	0	0	0	0	0	0	0	4.39423	0	['Nitrogen metabolism|KEGG PATHWAY|hsa00910|2|GLUD2|GLUD1|17', 'Nitrogen metabolism|KEGG PATHWAY|hsa00910|2|GLUD2|GLUD1|17']
hsa05110.Vibrio cholerae infection	4.39745	0	1.82204	4.92006	1.02277	1.20543	1.44911	0	0	4.12177	2.50476	0	['Vibrio cholerae infection|KEGG PATHWAY|hsa05110|3|ATP6V0A4|ATP6V1C1|PLCG2|51', 'Vibrio cholerae infection|KEGG PATHWAY|hsa05110|1|ATP6V1G1|51', 'Vibrio cholerae infection|KEGG PATHWAY|hsa05110|3|ATP6V0A4|ATP6V1C1|ERO1A|51', 'Vibrio cholerae infection|KEGG PATHWAY|hsa05110|1|ATP6V1E1|51', 'Vibrio cholerae infection|KEGG PATHWAY|hsa05110|1|ATP6V1G1|51', 'Vibrio cholerae infection|KEGG PATHWAY|hsa…
hsa04261.Adrenergic signaling in cardiomyocytes	4.39315	1.28015	6.2847	3.63482	1.9588	1.29016	0.619332	0	0	0.859138	3.01254	0	['Adrenergic signaling in cardiomyocytes|KEGG PATHWAY|hsa04261|5|CACNB4|SCN1B|PPP2R5A|GNAQ|PPP2R5C|149', 'Adrenergic signaling in cardiomyocytes|KEGG PATHWAY|hsa04261|2|TPM4|SCN5A|149', 'Adrenergic signaling in cardiomyocytes|KEGG PATHWAY|hsa04261|4|ADCY8|ADRA1B|PNO1|PIK3CB|149', 'Adrenergic signaling in cardiomyocytes|KEGG PATHWAY|hsa04261|4|PPP2R3C|TPM4|FH|PIK3CA|149', 'Adrenergic signaling in …
R-HSA-1280218.Adaptive Immune System	4.33318	0.769987	2.02618	2.65919	3.86653	3.81715	3.80012	2.03	0.959562	8.61376	6.85302	0.612982	['Adaptive Immune System|Reactome|R-HSA-1280218|14|UBE2V2|SIAH2|OSBPL1A|PSMC6|CUL5|PIP4K2A|HERC4|NECTIN2|PPP2R5C|PPP2R5A|FBXO15|PLCG2|FBXO9|LTN1|787', 'Adaptive Immune System|Reactome|R-HSA-1280218|6|UBE3A|MRC2|SIAH1|PSMF1|RPS27A|PSMA1|787', 'Adaptive Immune System|Reactome|R-HSA-1280218|5|KBTBD8|UBE2S|RPS27|FBXO32|PIK3CB|787', 'Adaptive Immune System|Reactome|R-HSA-1280218|10|KIF11|PSMC6|MDM2|PI…
R-HSA-983712.Ion channel transport	4.31772	0.84234	3.31222	3.82662	8.98264	0.850753	2.3211	1.87649	0.798395	0.613992	1.20349	0	['Ion channel transport|Reactome|R-HSA-983712|6|FXYD7|NEB|TRPC1|ATP6V0A4|ATP6V1C1|C8ORF44-SGK3|211', 'Ion channel transport|Reactome|R-HSA-983712|2|RPS27A|CLCN1|211', 'Ion channel transport|Reactome|R-HSA-983712|3|ATP6V1G1|RPS27|CIC|211', 'Ion channel transport|Reactome|R-HSA-983712|5|ATP6V1C1|ATP6V0A4|TPP2|FH|ANO6|211', 'Ion channel transport|Reactome|R-HSA-983712|9|GABRA5|UNC80|GABRB3|ANO6|FH|T…
hsa05146.Amoebiasis	4.26837	0	3.05752	0.646123	0.545719	0.694312	0	1.9987	0	0	0	0	['Amoebiasis|KEGG PATHWAY|hsa05146|4|GNA14|LAMB1|GNAQ|LAMA4|100', 'Amoebiasis|KEGG PATHWAY|hsa05146|2|LAMB3|PIK3CB|100', 'Amoebiasis|KEGG PATHWAY|hsa05146|1|PIK3CA|100', 'Amoebiasis|KEGG PATHWAY|hsa05146|1|SERPINB13|100', 'Amoebiasis|KEGG PATHWAY|hsa05146|1|GNAQ|100', 'Amoebiasis|KEGG PATHWAY|hsa05146|2|GNA14|SERPINB13|100']
R-HSA-194315.Signaling by Rho GTPases	4.2433	3.58475	0.276406	2.39562	1.23456	2.65372	1.76926	6.43068	0	5.35341	6.33188	2.76126	['Signaling by Rho GTPases|Reactome|R-HSA-194315|9|RHOU|RHOT1|ARHGAP20|ARHGAP29|ARHGAP25|PPP2R5A|PPP2R5C|FGD4|ERCC6|416', 'Signaling by Rho GTPases|Reactome|R-HSA-194315|7|SYDE1|OBSCN|HIST1H2BD|HIST3H2BB|HGD|ARHGAP5|RALBP1|416', 'Signaling by Rho GTPases|Reactome|R-HSA-194315|1|ARHGAP22|416', 'Signaling by Rho GTPases|Reactome|R-HSA-194315|6|PLEKHG2|ARHGAP11A|ARHGAP11B|CENPK|NUP107|ARHGAP29|416',…
P00021.FGF signaling pathway	4.17346	0.669119	3.00576	0.626483	1.48882	0.6741	0	0	0	1.14794	0.497881	2.33247	['FGF signaling pathway|PANTHER|P00021|4|MAP3K5|PPP2R5C|PPP2R5A|PLCG2|103', 'FGF signaling pathway|PANTHER|P00021|1|MAP2K7|103', 'FGF signaling pathway|PANTHER|P00021|2|PNO1|PIK3CB|103', 'FGF signaling pathway|PANTHER|P00021|1|PIK3CA|103', 'FGF signaling pathway|PANTHER|P00021|2|PPP2R1A|YWHAB|103', 'FGF signaling pathway|PANTHER|P00021|1|PNO1|103', 'FGF signaling pathway|PANTHER|P00021|1|PPP2R5A|…
R-HSA-1483191.Synthesis of PC	4.12676	2.00404	0	1.94547	0	0	0	0	0	0	1.75994	0	['Synthesis of PC|Reactome|R-HSA-1483191|2|SLC44A3|LPIN1|20', 'Synthesis of PC|Reactome|R-HSA-1483191|1|LPIN3|20', 'Synthesis of PC|Reactome|R-HSA-1483191|1|LPIN1|20', 'Synthesis of PC|Reactome|R-HSA-1483191|1|SLC44A1|20']
R-HSA-1428517.The citric acid (TCA) cycle and respiratory electron transport	4.05159	10.5504	5.96743	2.09848	4.20597	1.1698	4.51142	1.27754	0	5.68709	4.01954	0	['The citric acid (TCA) cycle and respiratory electron transport|Reactome|R-HSA-1428517|5|SLC25A27|PDHX|ADHFE1|COX6C|PDP1|163', 'The citric acid (TCA) cycle and respiratory electron transport|Reactome|R-HSA-1428517|8|LDHC|NDUFB8|NDUFB4|NDUFA8|NDUFB7|SDHC|LDHA|ATP5F1|163', 'The citric acid (TCA) cycle and respiratory electron transport|Reactome|R-HSA-1428517|4|COX7C|CYCS|NDUFAF2|COX4I1|163', 'The …
R-HSA-389513.CTLA4 inhibitory signaling	4.04161	0	0	0	1.76154	1.96761	0	0	0	2.5576	1.71776	0	['CTLA4 inhibitory signaling|Reactome|R-HSA-389513|2|PPP2R5A|PPP2R5C|21', 'CTLA4 inhibitory signaling|Reactome|R-HSA-389513|1|PPP2R1A|21', 'CTLA4 inhibitory signaling|Reactome|R-HSA-389513|1|YES1|21', 'CTLA4 inhibitory signaling|Reactome|R-HSA-389513|1|PPP2R5A|21', 'CTLA4 inhibitory signaling|Reactome|R-HSA-389513|1|PPP2R5A|21']
hsa00220.Arginine biosynthesis	4.04161	1.96087	0	0	1.76154	0	0	0	0	0	4.02598	0	['Arginine biosynthesis|KEGG PATHWAY|hsa00220|2|GLUD2|GLUD1|21', 'Arginine biosynthesis|KEGG PATHWAY|hsa00220|1|GPT2|21', 'Arginine biosynthesis|KEGG PATHWAY|hsa00220|1|GPT2|21', 'Arginine biosynthesis|KEGG PATHWAY|hsa00220|2|GLUD2|GLUD1|21']
R-HSA-163685.Integration of energy metabolism	3.99311	0	1.16607	0	0.49314	1.74067	0	3.37918	0	0	0.46448	0	['Integration of energy metabolism|Reactome|R-HSA-163685|4|PRKAR2B|GNA14|AKAP7|GNAQ|109', 'Integration of energy metabolism|Reactome|R-HSA-163685|1|ADCY8|109', 'Integration of energy metabolism|Reactome|R-HSA-163685|1|PPP2R1A|109', 'Integration of energy metabolism|Reactome|R-HSA-163685|2|AKAP7|GNAQ|109', 'Integration of energy metabolism|Reactome|R-HSA-163685|3|GNA14|PRKAR2B|GNG10|109', 'Integra…
P00057.Wnt signaling pathway	3.98452	0	0	0.120729	12.7688	1.91427	0	36.6413	0.570555	2.34463	3.94423	0	['Wnt signaling pathway|PANTHER|P00057|7|SIAH2|TLE4|GNAQ|CSNK1G3|PPP2R5A|PPP2R5C|GNA14|294', 'Wnt signaling pathway|PANTHER|P00057|1|CSNK1G3|294', 'Wnt signaling pathway|PANTHER|P00057|13|PCDHB8|PCDHB16|PCDHA7|PCDHA8|PCDHB5|PCDHB3|PCDHB14|PCDHA13|CDH20|PCDHAC1|PCDHB7|PCDHB11|CSNK2A3|294', 'Wnt signaling pathway|PANTHER|P00057|4|BMPR1A|PYGO1|HDAC2|GNAQ|294', 'Wnt signaling pathway|PANTHER|P00057|2…
hsa04310.@@Wnt signaling pathway	0.996648	0	0	0	1.04677	0.466246	0	0	0	0.889987	1.94241	0	['@@Wnt signaling pathway|KEGG PATHWAY|hsa04310|2|ICK|WIF1|143', '@@Wnt signaling pathway|KEGG PATHWAY|hsa04310|2|CSNK2A3|WIF1|143', '@@Wnt signaling pathway|KEGG PATHWAY|hsa04310|1|ICK|143', '@@Wnt signaling pathway|KEGG PATHWAY|hsa04310|1|FZD6|143', '@@Wnt signaling pathway|KEGG PATHWAY|hsa04310|3|WNT3A|FZD6|ICK|143']
hsa04141.Protein processing in endoplasmic reticulum	3.9832	5.00213	2.19727	2.05973	0	6.7088	2.87043	0	0	2.06959	6.91516	0	['Protein processing in endoplasmic reticulum|KEGG PATHWAY|hsa04141|5|EIF2A|MAP3K5|SEC62|UBQLN1|PLD1|166', 'Protein processing in endoplasmic reticulum|KEGG PATHWAY|hsa04141|5|EDEM1|MAP2K7|EIF2AK3|ADD3|DNAJB1|166', 'Protein processing in endoplasmic reticulum|KEGG PATHWAY|hsa04141|2|HSPBP1|SSR1|166', 'Protein processing in endoplasmic reticulum|KEGG PATHWAY|hsa04141|3|TUSC3|BAG2|ERO1A|166', 'Prot…
R-HSA-983169.Class I MHC mediated antigen processing & presentation	3.90453	3.08201	3.26063	1.23199	4.11627	3.11093	4.32363	3.43486	2.43465	4.38949	2.10345	0	['Class I MHC mediated antigen processing & presentation|Reactome|R-HSA-983169|8|UBE2V2|SIAH2|PSMC6|CUL5|HERC4|FBXO15|FBXO9|LTN1|369', 'Class I MHC mediated antigen processing & presentation|Reactome|R-HSA-983169|6|UBE3A|MRC2|SIAH1|PSMF1|RPS27A|PSMA1|369', 'Class I MHC mediated antigen processing & presentation|Reactome|R-HSA-983169|4|KBTBD8|UBE2S|RPS27|FBXO32|369', 'Class I MHC mediated antigen …
R-HSA-70614.Amino acid synthesis and interconversion (transamination)	3.88283	1.88055	0	1.82261	0	0	0	0	0	2.47417	9.27185	0	['Amino acid synthesis and interconversion (transamination)|Reactome|R-HSA-70614|2|GLUD2|GLUD1|23', 'Amino acid synthesis and interconversion (transamination)|Reactome|R-HSA-70614|1|PSPH|23', 'Amino acid synthesis and interconversion (transamination)|Reactome|R-HSA-70614|1|PYCR2|23', 'Amino acid synthesis and interconversion (transamination)|Reactome|R-HSA-70614|1|PSPH|23', 'Amino acid synthesis …
R-HSA-428930.Thromboxane signalling through TP receptor	3.88283	0	0	0	0	1.88724	0	4.53065	0	0	0	0	['Thromboxane signalling through TP receptor|Reactome|R-HSA-428930|2|GNA14|GNAQ|23', 'Thromboxane signalling through TP receptor|Reactome|R-HSA-428930|1|GNAQ|23', 'Thromboxane signalling through TP receptor|Reactome|R-HSA-428930|2|GNA14|GNG10|23']
hsa01040.Biosynthesis of unsaturated fatty acids	3.88283	1.88055	0	1.82261	0	4.37924	0	0	0	0	0	0	['Biosynthesis of unsaturated fatty acids|KEGG PATHWAY|hsa01040|2|PECR|HSD17B12|23', 'Biosynthesis of unsaturated fatty acids|KEGG PATHWAY|hsa01040|1|TECR|23', 'Biosynthesis of unsaturated fatty acids|KEGG PATHWAY|hsa01040|1|HSD17B12|23', 'Biosynthesis of unsaturated fatty acids|KEGG PATHWAY|hsa01040|2|PECR|PALM|23']
hsa04964.Proximal tubule bicarbonate reclamation	3.88283	0	0	1.82261	1.6828	0	0	0	0	0	6.44674	0	['Proximal tubule bicarbonate reclamation|KEGG PATHWAY|hsa04964|2|GLUD2|GLUD1|23', 'Proximal tubule bicarbonate reclamation|KEGG PATHWAY|hsa04964|1|FH|23', 'Proximal tubule bicarbonate reclamation|KEGG PATHWAY|hsa04964|1|FH|23', 'Proximal tubule bicarbonate reclamation|KEGG PATHWAY|hsa04964|3|GLUD1|GLUD2|AQP1|23']
R-HSA-211897.Cytochrome P450 - arranged by substrate type	3.86252	0	1.63395	0.980382	0.862202	2.61952	0	0	0	1.56426	3.84092	0	['Cytochrome P450 - arranged by substrate type|Reactome|R-HSA-211897|3|CYP51A1|CYP2A13|CYP26A1|63', 'Cytochrome P450 - arranged by substrate type|Reactome|R-HSA-211897|1|CYP2J2|63', 'Cytochrome P450 - arranged by substrate type|Reactome|R-HSA-211897|1|CYP26A1|63', 'Cytochrome P450 - arranged by substrate type|Reactome|R-HSA-211897|1|CPD|63', 'Cytochrome P450 - arranged by substrate type|Reactome|…
P00018.EGF receptor signaling pathway	3.85167	0.60171	2.82935	0.560921	0.466698	0.606483	0	0.659829	0	1.06612	0.43876	2.2371	['EGF receptor signaling pathway|PANTHER|P00018|4|MAP3K5|PPP2R5C|PPP2R5A|PLCG2|114', 'EGF receptor signaling pathway|PANTHER|P00018|1|MAP2K7|114', 'EGF receptor signaling pathway|PANTHER|P00018|2|MRAS|PIK3CB|114', 'EGF receptor signaling pathway|PANTHER|P00018|1|PIK3CA|114', 'EGF receptor signaling pathway|PANTHER|P00018|1|YWHAB|114', 'EGF receptor signaling pathway|PANTHER|P00018|1|MRAS|114', 'E…
R-HSA-418592.ADP signalling through P2Y purinoceptor 1	3.80859	0	0	0	0	1.84973	0	4.45473	0	0	0	0	['ADP signalling through P2Y purinoceptor 1|Reactome|R-HSA-418592|2|GNA14|GNAQ|24', 'ADP signalling through P2Y purinoceptor 1|Reactome|R-HSA-418592|1|GNAQ|24', 'ADP signalling through P2Y purinoceptor 1|Reactome|R-HSA-418592|2|GNA14|GNG10|24']
R-HSA-5673000.RAF activation	3.80859	0	0	0	3.88277	0	0	0	0	2.43515	1.6029	0	['RAF activation|Reactome|R-HSA-5673000|2|PPP2R5A|PPP2R5C|24', 'RAF activation|Reactome|R-HSA-5673000|2|PPP2R1A|YWHAB|24', 'RAF activation|Reactome|R-HSA-5673000|1|PPP2R5A|24', 'RAF activation|Reactome|R-HSA-5673000|1|PPP2R5A|24']
R-HSA-913709.O-linked glycosylation of mucins	3.78446	0	0	0	2.19051	0	1.24475	0	0	1.53698	2.11163	0	['O-linked glycosylation of mucins|Reactome|R-HSA-913709|3|GAN|GALNT15|B3GNT2|65', 'O-linked glycosylation of mucins|Reactome|R-HSA-913709|2|GALNT14|GCNT4|65', 'O-linked glycosylation of mucins|Reactome|R-HSA-913709|1|B3GNTL1|65', 'O-linked glycosylation of mucins|Reactome|R-HSA-913709|1|GALNT14|65', 'O-linked glycosylation of mucins|Reactome|R-HSA-913709|2|GALNT15|GALNT14|65']
hsa05131.Shigellosis	3.78446	1.00585	0	2.44728	0	0	0	0	0	1.53698	0	0	['Shigellosis|KEGG PATHWAY|hsa05131|3|ARPC5|CD44|ATG5|65', 'Shigellosis|KEGG PATHWAY|hsa05131|1|HCLS1|65', 'Shigellosis|KEGG PATHWAY|hsa05131|2|ARPC5|NFKBIA|65', 'Shigellosis|KEGG PATHWAY|hsa05131|1|ATG5|65']
hsa00230.Purine metabolism	3.7662	0	3.76642	0	0.247	0.352475	4.25992	2.26163	2.41186	0	2.53843	1.83488	['Purine metabolism|KEGG PATHWAY|hsa00230|5|NT5C3|NT5C3A|AK4|PDE7B|POLE4|176', 'Purine metabolism|KEGG PATHWAY|hsa00230|3|ADCY8|GUK1|RBP1|176', 'Purine metabolism|KEGG PATHWAY|hsa00230|1|AK9|176', 'Purine metabolism|KEGG PATHWAY|hsa00230|1|RBP1|176', 'Purine metabolism|KEGG PATHWAY|hsa00230|4|RBP1|NT5E|PGM1|NTPCR|176', 'Purine metabolism|KEGG PATHWAY|hsa00230|3|AK9|NT5C3A|NT5C3|176', 'Purine meta…
R-HSA-168249.Innate Immune System	3.74429	0.249048	5.28174	2.77834	2.61969	3.16061	3.92979	0.329087	0	8.81055	2.99011	1.74639	['Innate Immune System|Reactome|R-HSA-168249|13|CYLD|PRKAR2B|PSMC6|PLCG2|PIP4K2A|ATG5|PLD1|IRAK3|PPP2R5A|TNFAIP3|PPP2R5C|EEA1|MEF2A|769', 'Innate Immune System|Reactome|R-HSA-168249|4|PSMF1|MAP2K7|RPS27A|PSMA1|769', 'Innate Immune System|Reactome|R-HSA-168249|8|RBP1|PPP3R1|PIK3CB|ADCY8|SPRED2|MED7|JUN|RPS27|769', 'Innate Immune System|Reactome|R-HSA-168249|10|PRKDC|CASP2|PSMC6|MDM2|PIK3CA|ELK1|IR…
R-HSA-390918.Peroxisomal lipid metabolism	3.73742	0	2.47238	0	0	1.81382	4.77397	4.3819	0	5.42742	3.72199	0	['Peroxisomal lipid metabolism|Reactome|R-HSA-390918|2|PECR|MLYCD|25', 'Peroxisomal lipid metabolism|Reactome|R-HSA-390918|1|AMACR|25', 'Peroxisomal lipid metabolism|Reactome|R-HSA-390918|1|PECR|25', 'Peroxisomal lipid metabolism|Reactome|R-HSA-390918|2|AMACR|ACBD5|25', 'Peroxisomal lipid metabolism|Reactome|R-HSA-390918|2|SLC27A2|AGPS|25', 'Peroxisomal lipid metabolism|Reactome|R-HSA-390918|2|AM…
R-HSA-1650814.Collagen biosynthesis and modifying enzymes	3.70906	0	0	0	0	0.988049	0	0	0	0	0.781771	0	['Collagen biosynthesis and modifying enzymes|Reactome|R-HSA-1650814|3|COLGALT2|PCOLCE2|COL15A1|67', 'Collagen biosynthesis and modifying enzymes|Reactome|R-HSA-1650814|1|COL5A3|67', 'Collagen biosynthesis and modifying enzymes|Reactome|R-HSA-1650814|1|COLGALT2|67']
hsa05120.Epithelial cell signaling in Helicobacter pylori infection	3.67231	0	3.74539	4.17591	2.11846	0.976597	1.20754	0	0	1.49778	0.771202	0	['Epithelial cell signaling in Helicobacter pylori infection|KEGG PATHWAY|hsa05120|3|ATP6V0A4|ATP6V1C1|PLCG2|68', 'Epithelial cell signaling in Helicobacter pylori infection|KEGG PATHWAY|hsa05120|2|JUN|ATP6V1G1|68', 'Epithelial cell signaling in Helicobacter pylori infection|KEGG PATHWAY|hsa05120|3|ATP6V0A4|ATP6V1C1|NFKBIA|68', 'Epithelial cell signaling in Helicobacter pylori infection|KEGG PATH…
R-HSA-70268.Pyruvate metabolism	3.66911	4.14785	0	0	1.57736	0	4.70322	0	0	2.36177	3.65372	0	['Pyruvate metabolism|Reactome|R-HSA-70268|2|PDHX|PDP1|26', 'Pyruvate metabolism|Reactome|R-HSA-70268|2|LDHC|LDHA|26', 'Pyruvate metabolism|Reactome|R-HSA-70268|1|LDHA|26', 'Pyruvate metabolism|Reactome|R-HSA-70268|2|LDHB|PDP1|26', 'Pyruvate metabolism|Reactome|R-HSA-70268|1|PDP1|26', 'Pyruvate metabolism|Reactome|R-HSA-70268|2|LDHB|PDP1|26']
R-HSA-264876.Insulin processing	3.66911	0	2.4363	1.71547	0	0	0	0	0	0	0	0	['Insulin processing|Reactome|R-HSA-264876|2|KIF5C|EXOC6|26', 'Insulin processing|Reactome|R-HSA-264876|1|EXOC5|26', 'Insulin processing|Reactome|R-HSA-264876|1|ERO1A|26']
R-HSA-77387.Insulin receptor recycling	3.66911	0	2.4363	4.02938	1.57736	1.77939	2.04266	1.85229	0	2.36177	3.65372	0	['Insulin receptor recycling|Reactome|R-HSA-77387|2|ATP6V0A4|ATP6V1C1|26', 'Insulin receptor recycling|Reactome|R-HSA-77387|1|ATP6V1G1|26', 'Insulin receptor recycling|Reactome|R-HSA-77387|2|ATP6V0A4|ATP6V1C1|26', 'Insulin receptor recycling|Reactome|R-HSA-77387|1|ATP6V1E1|26', 'Insulin receptor recycling|Reactome|R-HSA-77387|1|ATP6V1G1|26', 'Insulin receptor recycling|Reactome|R-HSA-77387|1|ATP6…
R-HSA-399721.Glutamate Binding, Activation of AMPA Receptors and Synaptic Plasticity	3.60344	0	2.40159	3.9627	1.5451	1.74633	0	0	0	0	3.5881	0	['Glutamate Binding, Activation of AMPA Receptors and Synaptic Plasticity|Reactome|R-HSA-399721|2|AKAP7|PRKCA|27', 'Glutamate Binding, Activation of AMPA Receptors and Synaptic Plasticity|Reactome|R-HSA-399721|1|GRIA1|27', 'Glutamate Binding, Activation of AMPA Receptors and Synaptic Plasticity|Reactome|R-HSA-399721|2|MDM2|PRKCA|27', 'Glutamate Binding, Activation of AMPA Receptors and Synaptic P…
R-HSA-2022854.Keratan sulfate biosynthesis	3.60344	0	0	0	0	1.74633	4.63511	0	0	0	1.50249	0	['Keratan sulfate biosynthesis|Reactome|R-HSA-2022854|2|CHST2|B3GNT2|27', 'Keratan sulfate biosynthesis|Reactome|R-HSA-2022854|1|CHST2|27', 'Keratan sulfate biosynthesis|Reactome|R-HSA-2022854|2|CHST6|CHST5|27', 'Keratan sulfate biosynthesis|Reactome|R-HSA-2022854|1|CHST6|27']
R-HSA-399719.Trafficking of AMPA receptors	3.60344	0	2.40159	3.9627	1.5451	1.74633	0	0	0	0	3.5881	0	['Trafficking of AMPA receptors|Reactome|R-HSA-399719|2|AKAP7|PRKCA|27', 'Trafficking of AMPA receptors|Reactome|R-HSA-399719|1|GRIA1|27', 'Trafficking of AMPA receptors|Reactome|R-HSA-399719|2|MDM2|PRKCA|27', 'Trafficking of AMPA receptors|Reactome|R-HSA-399719|1|CACNG3|27', 'Trafficking of AMPA receptors|Reactome|R-HSA-399719|1|AKAP7|27', 'Trafficking of AMPA receptors|Reactome|R-HSA-399719|2|M…
hsa04966.Collecting duct acid secretion	3.60344	0	2.40159	3.9627	1.5451	1.74633	2.00879	0	0	2.32719	1.50249	0	['Collecting duct acid secretion|KEGG PATHWAY|hsa04966|2|ATP6V0A4|ATP6V1C1|27', 'Collecting duct acid secretion|KEGG PATHWAY|hsa04966|1|ATP6V1G1|27', 'Collecting duct acid secretion|KEGG PATHWAY|hsa04966|2|ATP6V0A4|ATP6V1C1|27', 'Collecting duct acid secretion|KEGG PATHWAY|hsa04966|1|ATP6V1E1|27', 'Collecting duct acid secretion|KEGG PATHWAY|hsa04966|1|ATP6V1G1|27', 'Collecting duct acid secretio…
R-HSA-6811558.PI5P, PP2A and IER3 Regulate PI3K/AKT Signaling	3.60062	0	1.5415	0.900119	0.785465	0	1.18379	1.01689	0	3.54894	3.57939	0	['PI5P, PP2A and IER3 Regulate PI3K/AKT Signaling|Reactome|R-HSA-6811558|3|PIP4K2A|PPP2R5A|PPP2R5C|70', 'PI5P, PP2A and IER3 Regulate PI3K/AKT Signaling|Reactome|R-HSA-6811558|1|PIK3CB|70', 'PI5P, PP2A and IER3 Regulate PI3K/AKT Signaling|Reactome|R-HSA-6811558|1|PIK3CA|70', 'PI5P, PP2A and IER3 Regulate PI3K/AKT Signaling|Reactome|R-HSA-6811558|1|PPP2R1A|70', 'PI5P, PP2A and IER3 Regulate PI3K/A…
R-HSA-422475.Axon guidance	3.54677	1.10021	0	5.80284	2.24209	3.26112	1.15247	0.389229	0	6.83541	4.35305	0	['Axon guidance|Reactome|R-HSA-422475|10|CACNB4|SIAH2|LAMB1|PSMC6|HK2|SCN1B|PPP2R5A|PPP2R5C|CDK5R1|MFN1|549', 'Axon guidance|Reactome|R-HSA-422475|5|PSMF1|SIAH1|SCN5A|RPS27A|PSMA1|549', 'Axon guidance|Reactome|R-HSA-422475|11|ITGA1|CNTN1|PIK3CA|ENAH|RASGRP3|PSME4|PSEN2|DUT|ITGA2|MFN1|PSMC6|549', 'Axon guidance|Reactome|R-HSA-422475|8|GRIN2A|ITGA1|CNTN1|PSMD7|PPP2R1A|ITGA2|YWHAB|PSMA1|549', 'Axon …
hsa04360.@@Axon guidance	1.54668	0.348753	0	3.12879	0.247	0.352475	0.513514	0	0	0.738025	0.226911	0	['@@Axon guidance|KEGG PATHWAY|hsa04360|3|HK2|MFN1|PLCG2|176', '@@Axon guidance|KEGG PATHWAY|hsa04360|1|ILK|176', '@@Axon guidance|KEGG PATHWAY|hsa04360|4|DUT|ENAH|MFN1|PIK3CA|176', '@@Axon guidance|KEGG PATHWAY|hsa04360|1|ILK|176', '@@Axon guidance|KEGG PATHWAY|hsa04360|1|PLXNC1|176', '@@Axon guidance|KEGG PATHWAY|hsa04360|1|PLXNA2|176', '@@Axon guidance|KEGG PATHWAY|hsa04360|1|PLXNA2|176', '@@A…
R-HSA-381042.PERK regulates gene expression	3.54023	1.70796	0	0	0	6.70557	4.56947	0	0	0	0	0	['PERK regulates gene expression|Reactome|R-HSA-381042|2|EIF2A|ATF3|28', 'PERK regulates gene expression|Reactome|R-HSA-381042|1|EIF2AK3|28', 'PERK regulates gene expression|Reactome|R-HSA-381042|3|EIF2A|ATF3|KHSRP|28', 'PERK regulates gene expression|Reactome|R-HSA-381042|2|EIF2A|EIF2AK3|28']
R-HSA-68882.Mitotic Anaphase	3.52604	1.93298	0.74688	4.26174	5.01711	7.80445	2.58103	0.359708	0	3.40138	2.35842	0	['Mitotic Anaphase|Reactome|R-HSA-68882|5|PSMC6|LEMD3|PPP2R5C|PPP2R5A|ERCC6|188', 'Mitotic Anaphase|Reactome|R-HSA-68882|3|PSMF1|RPS27A|PSMA1|188', 'Mitotic Anaphase|Reactome|R-HSA-68882|1|RPS27|188', 'Mitotic Anaphase|Reactome|R-HSA-68882|5|NUP107|LEMD3|CENPK|PSME4|PSMC6|188', 'Mitotic Anaphase|Reactome|R-HSA-68882|6|VRK1|SHPRH|PSMD7|PPP2R1A|LEMD3|PSMA1|188', 'Mitotic Anaphase|Reactome|R-HSA-688…
R-HSA-2555396.Mitotic Metaphase and Anaphase	3.50694	1.92199	0.743111	4.24144	4.99286	7.77383	2.5689	0.356973	0	3.38824	2.34415	0	['Mitotic Metaphase and Anaphase|Reactome|R-HSA-2555396|5|PSMC6|LEMD3|PPP2R5C|PPP2R5A|ERCC6|189', 'Mitotic Metaphase and Anaphase|Reactome|R-HSA-2555396|3|PSMF1|RPS27A|PSMA1|189', 'Mitotic Metaphase and Anaphase|Reactome|R-HSA-2555396|1|RPS27|189', 'Mitotic Metaphase and Anaphase|Reactome|R-HSA-2555396|5|NUP107|LEMD3|CENPK|PSME4|PSMC6|189', 'Mitotic Metaphase and Anaphase|Reactome|R-HSA-2555396|6…
PWY-7433.mucin core 1 and core 2 O-glycosylation	3.47932	0	0	0	3.55238	0	0	0	0	2.26178	3.46407	0	['mucin core 1 and core 2 O-glycosylation|BioCyc|PWY-7433|2|GAN|GALNT15|29', 'mucin core 1 and core 2 O-glycosylation|BioCyc|PWY-7433|2|GALNT14|GCNT4|29', 'mucin core 1 and core 2 O-glycosylation|BioCyc|PWY-7433|1|GALNT14|29', 'mucin core 1 and core 2 O-glycosylation|BioCyc|PWY-7433|2|GALNT15|GALNT14|29']
R-HSA-917977.Transferrin endocytosis and recycling	3.47932	0	2.33591	3.83656	1.4843	1.68393	1.94479	0	0	2.26178	1.44208	0	['Transferrin endocytosis and recycling|Reactome|R-HSA-917977|2|ATP6V0A4|ATP6V1C1|29', 'Transferrin endocytosis and recycling|Reactome|R-HSA-917977|1|ATP6V1G1|29', 'Transferrin endocytosis and recycling|Reactome|R-HSA-917977|2|ATP6V0A4|ATP6V1C1|29', 'Transferrin endocytosis and recycling|Reactome|R-HSA-917977|1|ATP6V1E1|29', 'Transferrin endocytosis and recycling|Reactome|R-HSA-917977|1|ATP6V1G1|…
R-HSA-3000178.ECM proteoglycans	3.46404	0	0	0.858663	0.745989	0.912022	0	0	0	0	0	0	['ECM proteoglycans|Reactome|R-HSA-3000178|3|ITGA8|LAMB1|LAMA4|74', 'ECM proteoglycans|Reactome|R-HSA-3000178|1|ITGA2|74', 'ECM proteoglycans|Reactome|R-HSA-3000178|1|ITGA2|74', 'ECM proteoglycans|Reactome|R-HSA-3000178|1|COL5A3|74']
hsa05412.Arrhythmogenic right ventricular cardiomyopathy (ARVC)	3.46404	0	0	2.23526	3.565	0	1.13859	0	0	0	0	0	['Arrhythmogenic right ventricular cardiomyopathy (ARVC)|KEGG PATHWAY|hsa05412|3|ITGA8|CACNB4|SGCD|74', 'Arrhythmogenic right ventricular cardiomyopathy (ARVC)|KEGG PATHWAY|hsa05412|2|ITGA2|ITGA1|74', 'Arrhythmogenic right ventricular cardiomyopathy (ARVC)|KEGG PATHWAY|hsa05412|3|ITGA2|ITGA1|CACNG3|74', 'Arrhythmogenic right ventricular cardiomyopathy (ARVC)|KEGG PATHWAY|hsa05412|1|CACNG5|74']
hsa04728.Dopaminergic synapse	3.44542	0	2.60432	0.48061	1.1691	1.48112	0	0.573552	0	0.962863	2.14302	0	['Dopaminergic synapse|KEGG PATHWAY|hsa04728|4|PPP2R5C|PPP2R5A|GNAQ|KIF5C|130', 'Dopaminergic synapse|KEGG PATHWAY|hsa04728|2|PNO1|GRIA1|130', 'Dopaminergic synapse|KEGG PATHWAY|hsa04728|1|PPP2R3C|130', 'Dopaminergic synapse|KEGG PATHWAY|hsa04728|2|GRIN2A|PPP2R1A|130', 'Dopaminergic synapse|KEGG PATHWAY|hsa04728|2|PNO1|GNAQ|130', 'Dopaminergic synapse|KEGG PATHWAY|hsa04728|1|GNG10|130', 'Dopamine…
P00009.Axon guidance mediated by netrin	3.42055	0	2.30477	1.59144	0	0	0	0	0	0	0	0	['Axon guidance mediated by netrin|PANTHER|P00009|2|RHOU|PLCG2|30', 'Axon guidance mediated by netrin|PANTHER|P00009|1|PIK3CB|30', 'Axon guidance mediated by netrin|PANTHER|P00009|1|PIK3CA|30']
R-HSA-5357956.TNFR1-induced NFkappaB signaling pathway	3.42055	1.6479	2.30477	1.59144	1.4556	1.65443	4.44495	0	0	2.23077	0	0	['TNFR1-induced NFkappaB signaling pathway|Reactome|R-HSA-5357956|2|TNFAIP3|CYLD|30', 'TNFR1-induced NFkappaB signaling pathway|Reactome|R-HSA-5357956|1|RPS27A|30', 'TNFR1-induced NFkappaB signaling pathway|Reactome|R-HSA-5357956|1|RPS27|30', 'TNFR1-induced NFkappaB signaling pathway|Reactome|R-HSA-5357956|1|USP16|30', 'TNFR1-induced NFkappaB signaling pathway|Reactome|R-HSA-5357956|1|RBCK1|30', …
P00019.Endothelin signaling pathway	3.36708	0	3.52148	0.829411	0	0.882154	0	2.42106	0	0	0.684577	2.6079	['Endothelin signaling pathway|PANTHER|P00019|3|PRKAR2B|GNA14|GNAQ|77', 'Endothelin signaling pathway|PANTHER|P00019|2|ADCY8|PIK3CB|77', 'Endothelin signaling pathway|PANTHER|P00019|1|PIK3CA|77', 'Endothelin signaling pathway|PANTHER|P00019|1|GNAQ|77', 'Endothelin signaling pathway|PANTHER|P00019|2|GNA14|PRKAR2B|77', 'Endothelin signaling pathway|PANTHER|P00019|1|PRKAR2B|77', 'Endothelin signalin…
R-HSA-199418.Negative regulation of the PI3K/AKT network	3.36708	0	1.45877	0.829411	1.92326	0	2.77444	0.943196	0	5.74215	5.09822	0	['Negative regulation of the PI3K/AKT network|Reactome|R-HSA-199418|3|PIP4K2A|PPP2R5A|PPP2R5C|77', 'Negative regulation of the PI3K/AKT network|Reactome|R-HSA-199418|1|PIK3CB|77', 'Negative regulation of the PI3K/AKT network|Reactome|R-HSA-199418|1|PIK3CA|77', 'Negative regulation of the PI3K/AKT network|Reactome|R-HSA-199418|2|PPP2R1A|TRIB3|77', 'Negative regulation of the PI3K/AKT network|React…
P04380.Cortocotropin releasing factor receptor signaling pathway	3.3638	0	2.27468	0	0	1.62597	0	3.99828	0	0	0	0	['Cortocotropin releasing factor receptor signaling pathway|PANTHER|P04380|2|GNA14|GNAQ|31', 'Cortocotropin releasing factor receptor signaling pathway|PANTHER|P04380|1|STX3|31', 'Cortocotropin releasing factor receptor signaling pathway|PANTHER|P04380|1|GNAQ|31', 'Cortocotropin releasing factor receptor signaling pathway|PANTHER|P04380|2|GNA14|GNG10|31']
R-HSA-456926.Thrombin signalling through proteinase activated receptors (PARs)	3.3638	0	0	0	0	1.62597	0	3.99828	0	0	0	0	['Thrombin signalling through proteinase activated receptors (PARs)|Reactome|R-HSA-456926|2|GNA14|GNAQ|31', 'Thrombin signalling through proteinase activated receptors (PARs)|Reactome|R-HSA-456926|1|GNAQ|31', 'Thrombin signalling through proteinase activated receptors (PARs)|Reactome|R-HSA-456926|2|GNA14|GNG10|31']
R-HSA-4641262.Disassembly of the destruction complex and recruitment of AXIN to the membrane	3.3638	0	0	0	1.42793	0	0	0	0	2.20081	3.34865	0	['Disassembly of the destruction complex and recruitment of AXIN to the membrane|Reactome|R-HSA-4641262|2|PPP2R5A|PPP2R5C|31', 'Disassembly of the destruction complex and recruitment of AXIN to the membrane|Reactome|R-HSA-4641262|1|PPP2R1A|31', 'Disassembly of the destruction complex and recruitment of AXIN to the membrane|Reactome|R-HSA-4641262|1|PPP2R5A|31', 'Disassembly of the destruction comp…
R-HSA-392518.Signal amplification	3.3638	0	0	0	0	1.62597	0	3.99828	0	0	0	0	['Signal amplification|Reactome|R-HSA-392518|2|GNA14|GNAQ|31', 'Signal amplification|Reactome|R-HSA-392518|1|GNAQ|31', 'Signal amplification|Reactome|R-HSA-392518|2|GNA14|GNG10|31']
hsa00512.Mucin type O-Glycan biosynthesis	3.3638	0	0	0	3.43642	0	0	0	0	2.20081	3.34865	0	['Mucin type O-Glycan biosynthesis|KEGG PATHWAY|hsa00512|2|GAN|GALNT15|31', 'Mucin type O-Glycan biosynthesis|KEGG PATHWAY|hsa00512|2|GALNT14|GCNT4|31', 'Mucin type O-Glycan biosynthesis|KEGG PATHWAY|hsa00512|1|GALNT14|31', 'Mucin type O-Glycan biosynthesis|KEGG PATHWAY|hsa00512|2|GALNT15|GALNT14|31']
R-HSA-162582.Signal Transduction	3.35358	2.05016	5.50066	3.19161	2.53764	2.94899	4.12897	2.73802	0.0289821	10.2983	8.25425	0.834447	['Signal Transduction|Reactome|R-HSA-162582|31|PDHX|WIF1|ZFYVE16|GNAQ|ARHGAP20|PPP2R5A|PPP2R5C|GNA14|FGD4|STAM2|MEF2A|CYLD|TLE4|NPY4R|ARHGAP25|ATP6V1C1|RHOU|CUL5|TNFAIP3|CYP26A1|PRLR|PDE7B|S1PR2|PRKAR2B|RHOT1|PIP4K2A|ARHGAP29|ATP6V0A4|RGS22|PSMC6|ERCC6|2448', 'Signal Transduction|Reactome|R-HSA-162582|22|GTF2F1|VPS35|HGD|ARHGAP5|SNW1|HIST3H2BB|OBSCN|PRKAA1|PTBP1|HNRNPF|CTNND1|SYDE1|PSMA1|MDK|ADD3…
R-HSA-211859.Biological oxidations	3.34091	0.291455	0.710369	0.842344	1.40242	5.85085	0	0	0	0.656476	7.46047	0	['Biological oxidations|Reactome|R-HSA-211859|5|UGP2|CYP51A1|CYP2A13|N6AMT1|CYP26A1|198', 'Biological oxidations|Reactome|R-HSA-211859|1|GLYATL2|198', 'Biological oxidations|Reactome|R-HSA-211859|1|CYP2J2|198', 'Biological oxidations|Reactome|R-HSA-211859|2|GSTK1|CYP26A1|198', 'Biological oxidations|Reactome|R-HSA-211859|3|GSTK1|ACSM5|CPD|198', 'Biological oxidations|Reactome|R-HSA-211859|6|GSTA2…
R-HSA-1474228.Degradation of the extracellular matrix	3.33104	0	0.994702	0.458541	0.373044	0.500365	1.85592	0.549674	1.14467	0	1.05779	0	['Degradation of the extracellular matrix|Reactome|R-HSA-1474228|4|NID1|COL15A1|CD44|LAMB1|135', 'Degradation of the extracellular matrix|Reactome|R-HSA-1474228|1|LAMB3|135', 'Degradation of the extracellular matrix|Reactome|R-HSA-1474228|1|NID1|135', 'Degradation of the extracellular matrix|Reactome|R-HSA-1474228|1|CAPN14|135', 'Degradation of the extracellular matrix|Reactome|R-HSA-1474228|1|CO…
R-HSA-1852241.Organelle biogenesis and maintenance	3.32959	8.69062	5.044	4.24914	1.09107	10.3266	3.41618	7.83356	4.12446	4.72376	3.29194	3.12237	['Organelle biogenesis and maintenance|Reactome|R-HSA-1852241|7|BBS9|AHI1|MRPS28|PRKAR2B|MRPL4|RPL9|EXOC6|339', 'Organelle biogenesis and maintenance|Reactome|R-HSA-1852241|10|RPL37|MRPL16|MRPL20|RAB8A|MRPS30|MRPL17|IQCB1|MRRF|CDK5RAP2|MRPL55|339', 'Organelle biogenesis and maintenance|Reactome|R-HSA-1852241|5|MRPL16|CYCS|RPL28|EXOC5|TTC30A|339', 'Organelle biogenesis and maintenance|Reactome|R-H…
R-HSA-5357905.Regulation of TNFR1 signaling	3.30894	1.592	2.24556	1.53596	1.40123	1.59848	4.3285	0	0	2.17183	0	0	['Regulation of TNFR1 signaling|Reactome|R-HSA-5357905|2|TNFAIP3|CYLD|32', 'Regulation of TNFR1 signaling|Reactome|R-HSA-5357905|1|RPS27A|32', 'Regulation of TNFR1 signaling|Reactome|R-HSA-5357905|1|RPS27|32', 'Regulation of TNFR1 signaling|Reactome|R-HSA-5357905|1|USP16|32', 'Regulation of TNFR1 signaling|Reactome|R-HSA-5357905|1|RBCK1|32', 'Regulation of TNFR1 signaling|Reactome|R-HSA-5357905|1…
R-HSA-212436.Generic Transcription Pathway	3.29378	20.4364	6.14191	22.2097	8.93103	6.2268	2.727	4.0582	0.101365	3.40189	3.23827	3.06334	['Generic Transcription Pathway|Reactome|R-HSA-212436|13|ZNF44|ZNF860|SUPT5|ZNF563|COX6C|ZNF441|DYRK2|ZNF565|PPP2R5C|CDK5R1|IGFBP3|ZNF709|CNOT4|822', 'Generic Transcription Pathway|Reactome|R-HSA-212436|25|CNOT7|GTF2F1|LMO1|ZNF311|TAF7|SNW1|SSRP1|ZNF273|ZNF619|ZNF669|ZNF267|PRKAA1|ZNF138|ZFP11|GATAD2A|NPM1|TAF10|ZNF680|MYBL2|ZNF681|PMAIP1|TNKS1BP1|ARID3A|NOTCH3|RPS27A|822', 'Generic Transcription…
hsa04151.PI3K-Akt signaling pathway	3.29051	0.097692	2.18518	3.12872	1.07401	0.0994749	2.26964	0.993343	0	4.68872	5.3688	0	['PI3K-Akt signaling pathway|KEGG PATHWAY|hsa04151|7|ITGA8|PRLR|LAMB1|LAMA4|PPP2R5A|PPP2R5C|C8ORF44-SGK3|342', 'PI3K-Akt signaling pathway|KEGG PATHWAY|hsa04151|1|PRKAA1|342', 'PI3K-Akt signaling pathway|KEGG PATHWAY|hsa04151|3|PNO1|LAMB3|PIK3CB|342', 'PI3K-Akt signaling pathway|KEGG PATHWAY|hsa04151|6|ITGA1|PPP2R3C|IGF1R|MDM2|PIK3CA|ITGA2|342', 'PI3K-Akt signaling pathway|KEGG PATHWAY|hsa04151|4…
R-HSA-1638074.Keratan sulfate/keratin metabolism	3.25586	0	0	1.50961	0	1.57191	7.08427	0	0	2.14376	3.24081	0	['Keratan sulfate/keratin metabolism|Reactome|R-HSA-1638074|2|CHST2|B3GNT2|33', 'Keratan sulfate/keratin metabolism|Reactome|R-HSA-1638074|1|GNS|33', 'Keratan sulfate/keratin metabolism|Reactome|R-HSA-1638074|1|CHST2|33', 'Keratan sulfate/keratin metabolism|Reactome|R-HSA-1638074|3|CHST6|GNS|CHST5|33', 'Keratan sulfate/keratin metabolism|Reactome|R-HSA-1638074|1|GNS|33', 'Keratan sulfate/keratin …
R-HSA-2980736.Peptide hormone metabolism	3.24443	0	3.43079	0.79263	0	0	0	0	0	0	0	0	['Peptide hormone metabolism|Reactome|R-HSA-2980736|3|KIF5C|EXOC6|PLA2G7|81', 'Peptide hormone metabolism|Reactome|R-HSA-2980736|2|CTSZ|EXOC5|81', 'Peptide hormone metabolism|Reactome|R-HSA-2980736|1|ERO1A|81']
R-HSA-168928.RIG-I/MDA5 mediated induction of IFN-alpha/beta pathways	3.24443	0.839144	1.41519	0.79263	0	0.84456	4.67295	0	0	3.28864	0.650387	0	['RIG-I/MDA5 mediated induction of IFN-alpha/beta pathways|Reactome|R-HSA-168928|3|ATG5|TNFAIP3|CYLD|81', 'RIG-I/MDA5 mediated induction of IFN-alpha/beta pathways|Reactome|R-HSA-168928|1|RPS27A|81', 'RIG-I/MDA5 mediated induction of IFN-alpha/beta pathways|Reactome|R-HSA-168928|1|RPS27|81', 'RIG-I/MDA5 mediated induction of IFN-alpha/beta pathways|Reactome|R-HSA-168928|1|NFKBIA|81', 'RIG-I/MDA5 …
R-HSA-1222556.ROS, RNS production in response to bacteria	3.20446	0	2.19002	3.55671	1.35052	1.5462	1.80309	0	0	2.11655	1.30926	0	['ROS, RNS production in response to bacteria|Reactome|R-HSA-1222556|2|ATP6V0A4|ATP6V1C1|34', 'ROS, RNS production in response to bacteria|Reactome|R-HSA-1222556|1|ATP6V1G1|34', 'ROS, RNS production in response to bacteria|Reactome|R-HSA-1222556|2|ATP6V0A4|ATP6V1C1|34', 'ROS, RNS production in response to bacteria|Reactome|R-HSA-1222556|1|ATP6V1E1|34', 'ROS, RNS production in response to bacteria…
R-HSA-4791275.Signaling by WNT in cancer	3.20446	0	0	0	1.35052	0	4.2192	0	0	4.86399	5.42454	0	['Signaling by WNT in cancer|Reactome|R-HSA-4791275|2|PPP2R5A|PPP2R5C|34', 'Signaling by WNT in cancer|Reactome|R-HSA-4791275|1|PPP2R1A|34', 'Signaling by WNT in cancer|Reactome|R-HSA-4791275|2|FZD8|FZD6|34', 'Signaling by WNT in cancer|Reactome|R-HSA-4791275|2|PPP2R5A|FZD6|34', 'Signaling by WNT in cancer|Reactome|R-HSA-4791275|3|WNT3A|PPP2R5A|FZD6|34']
hsa05410.Hypertrophic cardiomyopathy (HCM)	3.18575	2.15416	0	3.67284	3.28453	0	1.04676	0	0	1.32713	0	0	['Hypertrophic cardiomyopathy (HCM)|KEGG PATHWAY|hsa05410|3|ITGA8|CACNB4|SGCD|83', 'Hypertrophic cardiomyopathy (HCM)|KEGG PATHWAY|hsa05410|2|TPM4|PRKAA1|83', 'Hypertrophic cardiomyopathy (HCM)|KEGG PATHWAY|hsa05410|3|ITGA2|ITGA1|TPM4|83', 'Hypertrophic cardiomyopathy (HCM)|KEGG PATHWAY|hsa05410|3|ITGA2|ITGA1|CACNG3|83', 'Hypertrophic cardiomyopathy (HCM)|KEGG PATHWAY|hsa05410|1|CACNG5|83', 'Hype…
R-HSA-983705.Signaling by the B Cell Receptor (BCR)	3.18476	1.73716	1.84594	5.30024	2.2323	0.274476	3.74044	0.311681	0	4.86703	2.10441	0	['Signaling by the B Cell Receptor (BCR)|Reactome|R-HSA-983705|5|PSMC6|PIP4K2A|PPP2R5C|PPP2R5A|PLCG2|207', 'Signaling by the B Cell Receptor (BCR)|Reactome|R-HSA-983705|3|PSMF1|RPS27A|PSMA1|207', 'Signaling by the B Cell Receptor (BCR)|Reactome|R-HSA-983705|2|RPS27|PIK3CB|207', 'Signaling by the B Cell Receptor (BCR)|Reactome|R-HSA-983705|6|PSMC6|MDM2|PIK3CA|RASGRP3|PSME4|NFKBIA|207', 'Signaling …
R-HSA-112315.Transmission across Chemical Synapses	3.16798	0	3.34757	2.64542	4.56087	0.272313	0	1.90598	0	1.71765	1.22811	0	['Transmission across Chemical Synapses|Reactome|R-HSA-112315|5|CACNB4|APBA1|SLC1A2|PRKCA|AKAP7|208', 'Transmission across Chemical Synapses|Reactome|R-HSA-112315|3|GABBR2|ADCY8|GRIA1|208', 'Transmission across Chemical Synapses|Reactome|R-HSA-112315|4|SLC1A6|MDM2|PRKCA|SLC38A2|208', 'Transmission across Chemical Synapses|Reactome|R-HSA-112315|6|GRIN2A|SLC32A1|GABRA5|SLC1A6|GABRB3|CACNG3|208', 'T…
P05918.p38 MAPK pathway	3.15464	0	0	1.45947	1.32641	0	0	0	0	0	0	0	['p38 MAPK pathway|PANTHER|P05918|2|MAP3K10|MAP3K5|35', 'p38 MAPK pathway|PANTHER|P05918|1|ELK1|35', 'p38 MAPK pathway|PANTHER|P05918|1|ELK1|35']
hsa00250.Alanine, aspartate and glutamate metabolism	3.15464	1.51489	0	0	1.32641	1.5213	0	0	0	0	3.13968	0	['Alanine, aspartate and glutamate metabolism|KEGG PATHWAY|hsa00250|2|GLUD2|GLUD1|35', 'Alanine, aspartate and glutamate metabolism|KEGG PATHWAY|hsa00250|1|GPT2|35', 'Alanine, aspartate and glutamate metabolism|KEGG PATHWAY|hsa00250|1|GPT2|35', 'Alanine, aspartate and glutamate metabolism|KEGG PATHWAY|hsa00250|1|GFPT1|35', 'Alanine, aspartate and glutamate metabolism|KEGG PATHWAY|hsa00250|2|GLUD2…
hsa05143.African trypanosomiasis	3.15464	0	0	0	0	1.5213	0	0	0	0	0	0	['African trypanosomiasis|KEGG PATHWAY|hsa05143|2|GNAQ|LAMA4|35', 'African trypanosomiasis|KEGG PATHWAY|hsa05143|1|GNAQ|35']
R-HSA-5389840.Mitochondrial translation elongation	3.12872	10.1102	3.3448	5.47073	1.77186	3.79416	2.60656	4.00117	0	5.47398	1.69797	0	['Mitochondrial translation elongation|Reactome|R-HSA-5389840|3|MRPL4|RPL9|MRPS28|85', 'Mitochondrial translation elongation|Reactome|R-HSA-5389840|6|RPL37|MRPL16|MRPL20|MRPS30|MRPL17|MRPL55|85', 'Mitochondrial translation elongation|Reactome|R-HSA-5389840|2|MRPL16|RPL28|85', 'Mitochondrial translation elongation|Reactome|R-HSA-5389840|4|RPS6|MRPL39|RPL9|RPL38|85', 'Mitochondrial translation elon…
R-HSA-5368286.Mitochondrial translation initiation	3.12872	10.1102	3.3448	5.47073	1.77186	3.79416	2.60656	4.00117	0	5.47398	1.69797	0	['Mitochondrial translation initiation|Reactome|R-HSA-5368286|3|MRPL4|RPL9|MRPS28|85', 'Mitochondrial translation initiation|Reactome|R-HSA-5368286|6|RPL37|MRPL16|MRPL20|MRPS30|MRPL17|MRPL55|85', 'Mitochondrial translation initiation|Reactome|R-HSA-5368286|2|MRPL16|RPL28|85', 'Mitochondrial translation initiation|Reactome|R-HSA-5368286|4|RPS6|MRPL39|RPL9|RPL38|85', 'Mitochondrial translation init…
R-HSA-5419276.Mitochondrial translation termination	3.12872	12.546	3.3448	5.47073	1.77186	3.79416	2.60656	4.00117	1.53675	5.47398	1.69797	0	['Mitochondrial translation termination|Reactome|R-HSA-5419276|3|MRPL4|RPL9|MRPS28|85', 'Mitochondrial translation termination|Reactome|R-HSA-5419276|7|RPL37|MRPL16|MRPL20|MRPS30|MRPL17|MRRF|MRPL55|85', 'Mitochondrial translation termination|Reactome|R-HSA-5419276|2|MRPL16|RPL28|85', 'Mitochondrial translation termination|Reactome|R-HSA-5419276|4|RPS6|MRPL39|RPL9|RPL38|85', 'Mitochondrial transla…
R-HSA-3700989.Transcriptional Regulation by TP53	3.12698	13.1574	8.31438	2.07354	3.30499	6.94804	3.25166	1.6522	0	3.13817	0.18554	3.04024	['Transcriptional Regulation by TP53|Reactome|R-HSA-3700989|7|SUPT5|COX6C|IGFBP3|DYRK2|PPP2R5C|CDK5R1|CNOT4|355', 'Transcriptional Regulation by TP53|Reactome|R-HSA-3700989|13|CNOT7|PMAIP1|GTF2F1|TNKS1BP1|ARID3A|PRKAA1|LMO1|NPM1|GATAD2A|TAF7|TAF10|SSRP1|RPS27A|355', 'Transcriptional Regulation by TP53|Reactome|R-HSA-3700989|7|COX7C|COX4I1|RBP1|GTF2F1|CYCS|JUN|RPS27|355', 'Transcriptional Regulati…
R-HSA-168638.NOD1/2 Signaling Pathway	3.10633	1.49079	2.13775	1.43556	1.30306	1.49717	4.11625	1.56764	0	2.06455	0	0	['NOD1/2 Signaling Pathway|Reactome|R-HSA-168638|2|TNFAIP3|CYLD|36', 'NOD1/2 Signaling Pathway|Reactome|R-HSA-168638|1|RPS27A|36', 'NOD1/2 Signaling Pathway|Reactome|R-HSA-168638|1|RPS27|36', 'NOD1/2 Signaling Pathway|Reactome|R-HSA-168638|1|CASP2|36', 'NOD1/2 Signaling Pathway|Reactome|R-HSA-168638|1|CASP2|36', 'NOD1/2 Signaling Pathway|Reactome|R-HSA-168638|1|RPS27|36', 'NOD1/2 Signaling Pathwa…
hsa04514.Cell adhesion molecules (CAMs)	3.09731	0	0	1.22153	0.333063	0	0	0	0	0	0.30943	0	['Cell adhesion molecules (CAMs)|KEGG PATHWAY|hsa04514|4|ITGA8|NECTIN2|CLDN11|MPZL1|146', 'Cell adhesion molecules (CAMs)|KEGG PATHWAY|hsa04514|2|CD58|CNTN1|146', 'Cell adhesion molecules (CAMs)|KEGG PATHWAY|hsa04514|1|CNTN1|146', 'Cell adhesion molecules (CAMs)|KEGG PATHWAY|hsa04514|1|CD226|146']
R-HSA-1474290.Collagen formation	3.04609	0	1.3445	0	0	0.784226	0	0	0	0	0.595906	0	['Collagen formation|Reactome|R-HSA-1474290|3|COLGALT2|PCOLCE2|COL15A1|88', 'Collagen formation|Reactome|R-HSA-1474290|1|LAMB3|88', 'Collagen formation|Reactome|R-HSA-1474290|1|COL5A3|88', 'Collagen formation|Reactome|R-HSA-1474290|1|COLGALT2|88']
R-HSA-381119.Unfolded Protein Response (UPR)	3.04609	3.68858	1.3445	0	0.62776	12.3788	2.54818	0	0	1.27795	1.64645	0	['Unfolded Protein Response (UPR)|Reactome|R-HSA-381119|3|EIF2A|ATF3|SEC62|88', 'Unfolded Protein Response (UPR)|Reactome|R-HSA-381119|3|EDEM1|EIF2AK3|TPP1|88', 'Unfolded Protein Response (UPR)|Reactome|R-HSA-381119|1|SSR1|88', 'Unfolded Protein Response (UPR)|Reactome|R-HSA-381119|1|TPP1|88', 'Unfolded Protein Response (UPR)|Reactome|R-HSA-381119|7|SEC62|EIF2A|ATF3|SSR1|GFPT1|KHSRP|MBTPS1|88', '…
R-HSA-168898.Toll-Like Receptors Cascades	3.01788	1.27106	4.17716	2.27811	1.94493	3.83875	1.69518	0	0	0	0	4.6266	['Toll-Like Receptors Cascades|Reactome|R-HSA-168898|4|IRAK3|EEA1|MEF2A|PLCG2|150', 'Toll-Like Receptors Cascades|Reactome|R-HSA-168898|2|MAP2K7|RPS27A|150', 'Toll-Like Receptors Cascades|Reactome|R-HSA-168898|3|JUN|RPS27|MED7|150', 'Toll-Like Receptors Cascades|Reactome|R-HSA-168898|3|ELK1|IRAK3|NFKBIA|150', 'Toll-Like Receptors Cascades|Reactome|R-HSA-168898|3|ELK1|IRAK3|PPP2R1A|150', 'Toll-Lik…
R-HSA-109582.Hemostasis	3.00683	0.235926	1.08179	2.4894	0.516413	3.65056	0.198247	1.66222	0.197809	3.67569	6.4735	0	['Hemostasis|Reactome|R-HSA-109582|10|JMJD1C|CD44|DOCK10|PRKAR2B|PLCG2|GNAQ|PPP2R5A|PPP2R5C|GNA14|PHACTR2|605', 'Hemostasis|Reactome|R-HSA-109582|3|AKAP10|PDE3B|TAGLN2|605', 'Hemostasis|Reactome|R-HSA-109582|3|DOCK2|PIK3CB|KIF19A|605', 'Hemostasis|Reactome|R-HSA-109582|8|CD58|ITGA1|KIF11|PIK3CA|KCNMB2|QSOX1|ITGA2|PHACTR2|605', 'Hemostasis|Reactome|R-HSA-109582|5|ITGA2|ITGA1|EHD3|PPP2R1A|CD84|605'…
hsa05414.Dilated cardiomyopathy	2.99286	0.762901	1.32548	3.47233	3.08996	0	0.983317	0	0	0	0	0	['Dilated cardiomyopathy|KEGG PATHWAY|hsa05414|3|ITGA8|CACNB4|SGCD|90', 'Dilated cardiomyopathy|KEGG PATHWAY|hsa05414|1|TPM4|90', 'Dilated cardiomyopathy|KEGG PATHWAY|hsa05414|1|ADCY8|90', 'Dilated cardiomyopathy|KEGG PATHWAY|hsa05414|3|ITGA2|ITGA1|TPM4|90', 'Dilated cardiomyopathy|KEGG PATHWAY|hsa05414|3|ITGA2|ITGA1|CACNG3|90', 'Dilated cardiomyopathy|KEGG PATHWAY|hsa05414|1|CACNG5|90']
R-HSA-5689880.Ub-specific processing proteases	2.97496	8.54195	0.638296	5.01861	1.21548	0.247813	1.15393	7.37298	0	3.01751	2.94611	0	['Ub-specific processing proteases|Reactome|R-HSA-5689880|5|RHOT1|PSMC6|SIAH2|STAM2|CYLD|220', 'Ub-specific processing proteases|Reactome|R-HSA-5689880|8|WDR48|HIST3H2A|HIST1H2BD|HIST3H2BB|TAF10|PSMF1|RPS27A|PSMA1|220', 'Ub-specific processing proteases|Reactome|R-HSA-5689880|1|RPS27|220', 'Ub-specific processing proteases|Reactome|R-HSA-5689880|6|PSMC6|USP16|MDM2|PSME4|USP15|NFKBIA|220', 'Ub-spe…
R-HSA-1660661.Sphingolipid de novo biosynthesis	2.9696	0	4.76192	0	0	0	1.68195	0	0	0	0	0	['Sphingolipid de novo biosynthesis|Reactome|R-HSA-1660661|2|VAPB|CERS6|39', 'Sphingolipid de novo biosynthesis|Reactome|R-HSA-1660661|2|ACER1|PLPP3|39', 'Sphingolipid de novo biosynthesis|Reactome|R-HSA-1660661|1|LPP|39']
R-HSA-5368287.Mitochondrial translation	2.96678	12.1241	3.22371	5.23942	1.66957	3.6236	2.49203	3.82839	1.47734	5.28981	1.59714	0	['Mitochondrial translation|Reactome|R-HSA-5368287|3|MRPL4|RPL9|MRPS28|91', 'Mitochondrial translation|Reactome|R-HSA-5368287|7|RPL37|MRPL16|MRPL20|MRPS30|MRPL17|MRRF|MRPL55|91', 'Mitochondrial translation|Reactome|R-HSA-5368287|2|MRPL16|RPL28|91', 'Mitochondrial translation|Reactome|R-HSA-5368287|4|RPS6|MRPL39|RPL9|RPL38|91', 'Mitochondrial translation|Reactome|R-HSA-5368287|2|RPL31|RPL38|91', '…
PWY-6074.zymosterol biosynthesis	2.95495	0	0	0	0	3.21321	0	0	0	0	0	0	['zymosterol biosynthesis|BioCyc|PWY-6074|1|CYP51A1|5', 'zymosterol biosynthesis|BioCyc|PWY-6074|1|CYP51A1|5']
PWY-5653.NAD biosynthesis from 2-amino-3-carboxymuconate semialdehyde	2.95495	0	0	0	0	0	0	0	0	0	0	0	['NAD biosynthesis from 2-amino-3-carboxymuconate semialdehyde|BioCyc|PWY-5653|1|NMNAT2|5']
R-HSA-166187.Mitochondrial Uncoupling Proteins	2.95495	0	0	0	0	0	0	0	0	0	0	0	['Mitochondrial Uncoupling Proteins|Reactome|R-HSA-166187|1|SLC25A27|5']
R-HSA-433137.Sodium-coupled sulphate, di- and tri-carboxylate transporters	2.95495	0	0	0	0	0	0	0	0	0	0	0	['Sodium-coupled sulphate, di- and tri-carboxylate transporters|Reactome|R-HSA-433137|1|SLC13A4|5']
R-HSA-167827.The proton buffering model	2.95495	0	0	0	0	0	0	0	0	0	0	0	['The proton buffering model|Reactome|R-HSA-167827|1|SLC25A27|5']
R-HSA-167826.The fatty acid cycling model	2.95495	0	0	0	0	0	0	0	0	0	0	0	['The fatty acid cycling model|Reactome|R-HSA-167826|1|SLC25A27|5']
R-HSA-5688426.Deubiquitination	2.95152	6.69552	0.456559	3.74325	1.38426	0.509273	2.68706	5.76459	0	5.29951	2.91905	0	['Deubiquitination|Reactome|R-HSA-5688426|6|SIAH2|CYLD|RHOT1|PSMC6|TNFAIP3|STAM2|294', 'Deubiquitination|Reactome|R-HSA-5688426|8|WDR48|HIST3H2A|HIST1H2BD|HIST3H2BB|TAF10|PSMF1|RPS27A|PSMA1|294', 'Deubiquitination|Reactome|R-HSA-5688426|1|RPS27|294', 'Deubiquitination|Reactome|R-HSA-5688426|6|PSMC6|USP16|MDM2|PSME4|USP15|NFKBIA|294', 'Deubiquitination|Reactome|R-HSA-5688426|4|ACTR5|TAF10|PSMD7|PS…
R-HSA-211945.Phase 1 - Functionalization of compounds	2.94104	0	1.30693	0.702774	0.598705	2.00232	0	0	0	1.24087	2.92094	0	['Phase 1 - Functionalization of compounds|Reactome|R-HSA-211945|3|CYP51A1|CYP2A13|CYP26A1|92', 'Phase 1 - Functionalization of compounds|Reactome|R-HSA-211945|1|CYP2J2|92', 'Phase 1 - Functionalization of compounds|Reactome|R-HSA-211945|1|CYP26A1|92', 'Phase 1 - Functionalization of compounds|Reactome|R-HSA-211945|1|CPD|92', 'Phase 1 - Functionalization of compounds|Reactome|R-HSA-211945|2|CYP51…
R-HSA-5675221.Negative regulation of MAPK pathway	2.92654	1.40126	2.04168	0	2.99718	1.40756	1.65973	0	0	1.969	1.17642	0	['Negative regulation of MAPK pathway|Reactome|R-HSA-5675221|2|PPP2R5A|PPP2R5C|40', 'Negative regulation of MAPK pathway|Reactome|R-HSA-5675221|1|RPS27A|40', 'Negative regulation of MAPK pathway|Reactome|R-HSA-5675221|1|RPS27|40', 'Negative regulation of MAPK pathway|Reactome|R-HSA-5675221|2|PPP2R1A|YWHAB|40', 'Negative regulation of MAPK pathway|Reactome|R-HSA-5675221|1|RPS27|40', 'Negative regu…
hsa04140.Regulation of autophagy	2.92654	1.40126	0	0	0	0	1.65973	0	0	4.56592	1.17642	3.23351	['Regulation of autophagy|KEGG PATHWAY|hsa04140|2|ATG4C|ATG5|40', 'Regulation of autophagy|KEGG PATHWAY|hsa04140|1|PRKAA1|40', 'Regulation of autophagy|KEGG PATHWAY|hsa04140|1|GABARAPL2|40', 'Regulation of autophagy|KEGG PATHWAY|hsa04140|2|ATG5|PRKAA1|40', 'Regulation of autophagy|KEGG PATHWAY|hsa04140|1|ATG4C|40', 'Regulation of autophagy|KEGG PATHWAY|hsa04140|1|PIK3C3|40']
PWY-7511.protein ubiquitylation	2.88463	0	2.01923	1.32624	1.19647	1.38671	1.6381	0	0	0	0	0	['protein ubiquitylation|BioCyc|PWY-7511|2|UBE2V2|UBE2N|41', 'protein ubiquitylation|BioCyc|PWY-7511|1|UBE2S|41', 'protein ubiquitylation|BioCyc|PWY-7511|1|UBE2NL|41', 'protein ubiquitylation|BioCyc|PWY-7511|1|UBE2NL|41', 'protein ubiquitylation|BioCyc|PWY-7511|1|UBE2N|41', 'protein ubiquitylation|BioCyc|PWY-7511|1|UBE2V2|41']
R-HSA-373752.Netrin-1 signaling	2.88463	1.38044	2.01923	3.22994	0	1.38671	1.6381	0	0	1.94668	1.15653	0	['Netrin-1 signaling|Reactome|R-HSA-373752|2|SIAH2|MFN1|41', 'Netrin-1 signaling|Reactome|R-HSA-373752|1|SIAH1|41', 'Netrin-1 signaling|Reactome|R-HSA-373752|1|SLIT3|41', 'Netrin-1 signaling|Reactome|R-HSA-373752|2|DUT|MFN1|41', 'Netrin-1 signaling|Reactome|R-HSA-373752|1|RGMA|41', 'Netrin-1 signaling|Reactome|R-HSA-373752|1|RGMA|41', 'Netrin-1 signaling|Reactome|R-HSA-373752|1|RGMA|41', 'Netrin-…
hsa04630.Jak-STAT signaling pathway	2.867	0	0.874035	1.11776	0	0.409721	0.581131	0.454876	0	0.815756	0.867433	0	['Jak-STAT signaling pathway|KEGG PATHWAY|hsa04630|4|IRS1|IL20RA|PRLR|STAM2|158', 'Jak-STAT signaling pathway|KEGG PATHWAY|hsa04630|1|PIK3CB|158', 'Jak-STAT signaling pathway|KEGG PATHWAY|hsa04630|2|SOCS6|PIK3CA|158', 'Jak-STAT signaling pathway|KEGG PATHWAY|hsa04630|1|IL20RA|158', 'Jak-STAT signaling pathway|KEGG PATHWAY|hsa04630|1|EGFR|158', 'Jak-STAT signaling pathway|KEGG PATHWAY|hsa04630|1|S…
hsa00564.Glycerophospholipid metabolism	2.8658	0.724777	1.27997	0.680759	0.578076	0	4.25734	0	0	0	0	0	['Glycerophospholipid metabolism|KEGG PATHWAY|hsa00564|3|PTDSS1|LPGAT1|LPIN1|95', 'Glycerophospholipid metabolism|KEGG PATHWAY|hsa00564|1|LPIN3|95', 'Glycerophospholipid metabolism|KEGG PATHWAY|hsa00564|1|PLPP3|95', 'Glycerophospholipid metabolism|KEGG PATHWAY|hsa00564|1|LPIN1|95', 'Glycerophospholipid metabolism|KEGG PATHWAY|hsa00564|1|LPCAT4|95', 'Glycerophospholipid metabolism|KEGG PATHWAY|hsa…
R-HSA-75893.TNF signaling	2.84383	1.36018	1.99734	1.30618	1.17695	1.36643	3.83939	0	0	1.92493	0	0	['TNF signaling|Reactome|R-HSA-75893|2|TNFAIP3|CYLD|42', 'TNF signaling|Reactome|R-HSA-75893|1|RPS27A|42', 'TNF signaling|Reactome|R-HSA-75893|1|RPS27|42', 'TNF signaling|Reactome|R-HSA-75893|1|USP16|42', 'TNF signaling|Reactome|R-HSA-75893|1|RBCK1|42', 'TNF signaling|Reactome|R-HSA-75893|1|RPS27|42', 'TNF signaling|Reactome|R-HSA-75893|2|UBA5|TNFAIP3|42', 'TNF signaling|Reactome|R-HSA-75893|1|TN…
R-HSA-5362517.Signaling by Retinoic Acid	2.84383	0	0	1.30618	0	1.36643	1.61704	0	0	0	0	0	['Signaling by Retinoic Acid|Reactome|R-HSA-5362517|2|PDHX|CYP26A1|42', 'Signaling by Retinoic Acid|Reactome|R-HSA-5362517|1|CYP26A1|42', 'Signaling by Retinoic Acid|Reactome|R-HSA-5362517|1|CYP26B1|42', 'Signaling by Retinoic Acid|Reactome|R-HSA-5362517|1|AKR1C3|42']
R-HSA-381676.Glucagon-like Peptide-1 (GLP1) regulates insulin secretion	2.84383	0	1.99734	0	0	1.36643	0	3.4602	0	0	1.1372	0	['Glucagon-like Peptide-1 (GLP1) regulates insulin secretion|Reactome|R-HSA-381676|2|PRKAR2B|AKAP7|42', 'Glucagon-like Peptide-1 (GLP1) regulates insulin secretion|Reactome|R-HSA-381676|1|ADCY8|42', 'Glucagon-like Peptide-1 (GLP1) regulates insulin secretion|Reactome|R-HSA-381676|1|AKAP7|42', 'Glucagon-like Peptide-1 (GLP1) regulates insulin secretion|Reactome|R-HSA-381676|2|PRKAR2B|GNG10|42', 'G…
R-HSA-2993913.Clearance of Nuclear Envelope Membranes from Chromatin	2.8052	0	0	2.99372	6.23339	3.06244	0	0	0	0	0	0	['Clearance of Nuclear Envelope Membranes from Chromatin|Reactome|R-HSA-2993913|1|LEMD3|6', 'Clearance of Nuclear Envelope Membranes from Chromatin|Reactome|R-HSA-2993913|1|LEMD3|6', 'Clearance of Nuclear Envelope Membranes from Chromatin|Reactome|R-HSA-2993913|2|LEMD3|VRK1|6', 'Clearance of Nuclear Envelope Membranes from Chromatin|Reactome|R-HSA-2993913|1|LMNB1|6']
R-HSA-211916.Vitamins	2.8052	0	0	2.99372	0	3.06244	0	0	0	0	0	0	['Vitamins|Reactome|R-HSA-211916|1|CYP26A1|6', 'Vitamins|Reactome|R-HSA-211916|1|CYP26A1|6', 'Vitamins|Reactome|R-HSA-211916|1|CYP26B1|6']
R-HSA-5676934.Protein repair	2.8052	0	0	2.99372	2.84394	0	0	0	0	0	0	0	['Protein repair|Reactome|R-HSA-5676934|1|MSRB2|6', 'Protein repair|Reactome|R-HSA-5676934|1|MSRB2|6', 'Protein repair|Reactome|R-HSA-5676934|1|MSRB2|6']
P04378.Beta2 adrenergic receptor signaling pathway	2.80409	0	1.97599	0	0	0	0	3.41882	0	0	1.1184	0	['Beta2 adrenergic receptor signaling pathway|PANTHER|P04378|2|PRKAR2B|CACNB4|43', 'Beta2 adrenergic receptor signaling pathway|PANTHER|P04378|1|STX3|43', 'Beta2 adrenergic receptor signaling pathway|PANTHER|P04378|2|PRKAR2B|GNG10|43', 'Beta2 adrenergic receptor signaling pathway|PANTHER|P04378|1|PRKAR2B|43']
P04377.Beta1 adrenergic receptor signaling pathway	2.80409	0	1.97599	0	0	0	0	3.41882	0	0	1.1184	0	['Beta1 adrenergic receptor signaling pathway|PANTHER|P04377|2|PRKAR2B|CACNB4|43', 'Beta1 adrenergic receptor signaling pathway|PANTHER|P04377|1|STX3|43', 'Beta1 adrenergic receptor signaling pathway|PANTHER|P04377|2|PRKAR2B|GNG10|43', 'Beta1 adrenergic receptor signaling pathway|PANTHER|P04377|1|PRKAR2B|43']
R-HSA-432040.Vasopressin regulates renal water homeostasis via Aquaporins	2.80409	0	1.97599	0	0	0	0	5.78657	0	0	2.7895	0	['Vasopressin regulates renal water homeostasis via Aquaporins|Reactome|R-HSA-432040|2|PRKAR2B|NRIP1|43', 'Vasopressin regulates renal water homeostasis via Aquaporins|Reactome|R-HSA-432040|1|ADCY8|43', 'Vasopressin regulates renal water homeostasis via Aquaporins|Reactome|R-HSA-432040|3|PRKAR2B|GNG10|RAB11FIP2|43', 'Vasopressin regulates renal water homeostasis via Aquaporins|Reactome|R-HSA-4320…
R-HSA-917937.Iron uptake and transport	2.80409	0	1.97599	3.14742	1.15797	1.34668	1.59652	0	0	1.90371	1.1184	0	['Iron uptake and transport|Reactome|R-HSA-917937|2|ATP6V0A4|ATP6V1C1|43', 'Iron uptake and transport|Reactome|R-HSA-917937|1|ATP6V1G1|43', 'Iron uptake and transport|Reactome|R-HSA-917937|2|ATP6V0A4|ATP6V1C1|43', 'Iron uptake and transport|Reactome|R-HSA-917937|1|ATP6V1E1|43', 'Iron uptake and transport|Reactome|R-HSA-917937|1|ATP6V1G1|43', 'Iron uptake and transport|Reactome|R-HSA-917937|1|ATP6…
R-HSA-201681.TCF dependent signaling in response to WNT	2.79615	3.71368	0.603118	0.669718	1.93889	0.74463	3.38663	2.76789	0	4.48568	5.11525	0	['TCF dependent signaling in response to WNT|Reactome|R-HSA-201681|5|PSMC6|PPP2R5C|PPP2R5A|WIF1|TLE4|232', 'TCF dependent signaling in response to WNT|Reactome|R-HSA-201681|5|PSMF1|HIST1H2BD|HIST3H2BB|RPS27A|PSMA1|232', 'TCF dependent signaling in response to WNT|Reactome|R-HSA-201681|1|RPS27|232', 'TCF dependent signaling in response to WNT|Reactome|R-HSA-201681|2|PSMC6|PSME4|232', 'TCF dependen…
R-HSA-74160.Gene Expression	2.77088	38.7181	5.11287	22.1725	6.07485	25.6981	4.04513	9.95186	1.03207	4.4835	4.22126	5.06999	['Gene Expression|Reactome|R-HSA-74160|22|NT5C3|ELL2|COX6C|DYRK2|PPP2R5C|POU2F1|ZNF563|PSMC6|N6AMT1|SUPT5|IGFBP3|ZNF565|SNRPC|ZNF44|ZNF860|ZNF441|RPL39L|EIF2A|CDK5R1|ZNF709|TDRD6|CNOT4|1719', 'Gene Expression|Reactome|R-HSA-74160|50|CNOT7|GTF2E1|GTF2F1|RPL17|LMO1|ZNF311|ZNF138|NOP10|TAF7|SNW1|PSMF1|SSRP1|ZNF273|ZNF619|ZNF669|HIST1H2BD|HNRNPF|HPX|POU2F2|ZNF267|PRKAA1|PTBP1|HIST3H2BB|MRM3|RPS8|RPL3…
P00060.Ubiquitin proteasome pathway	2.76535	1.32124	1.95516	3.1077	4.88551	1.32745	3.75614	0	0	0	1.10012	0	['Ubiquitin proteasome pathway|PANTHER|P00060|2|UBE2V2|UBE2N|44', 'Ubiquitin proteasome pathway|PANTHER|P00060|1|UBE3A|44', 'Ubiquitin proteasome pathway|PANTHER|P00060|1|UBE2S|44', 'Ubiquitin proteasome pathway|PANTHER|P00060|2|MDM2|UBE2NL|44', 'Ubiquitin proteasome pathway|PANTHER|P00060|3|UBE3A|PSMD7|UBE2NL|44', 'Ubiquitin proteasome pathway|PANTHER|P00060|1|UBE2N|44', 'Ubiquitin proteasome pa…
R-HSA-6811438.Intra-Golgi traffic	2.76535	0	0	0	0	0	0	1.396	0	0	0	0	['Intra-Golgi traffic|Reactome|R-HSA-6811438|2|COG5|RAB39A|44', 'Intra-Golgi traffic|Reactome|R-HSA-6811438|1|COG5|44']
R-HSA-1660662.Glycosphingolipid metabolism	2.76535	0	0	1.26764	0	0	1.57651	0	0	1.88301	1.10012	0	['Glycosphingolipid metabolism|Reactome|R-HSA-1660662|2|SUMF1|UGCG|44', 'Glycosphingolipid metabolism|Reactome|R-HSA-1660662|1|ARSK|44', 'Glycosphingolipid metabolism|Reactome|R-HSA-1660662|1|ARSG|44', 'Glycosphingolipid metabolism|Reactome|R-HSA-1660662|1|UGCG|44', 'Glycosphingolipid metabolism|Reactome|R-HSA-1660662|1|SUMF1|44']
P00037.Ionotropic glutamate receptor pathway	2.72757	0	1.93482	3.06894	2.79713	0	1.55699	0	0	4.35027	2.71308	3.12082	['Ionotropic glutamate receptor pathway|PANTHER|P00037|2|SLC1A2|PRKCA|45', 'Ionotropic glutamate receptor pathway|PANTHER|P00037|1|GRIA1|45', 'Ionotropic glutamate receptor pathway|PANTHER|P00037|2|SLC1A6|PRKCA|45', 'Ionotropic glutamate receptor pathway|PANTHER|P00037|2|GRIN2A|SLC1A6|45', 'Ionotropic glutamate receptor pathway|PANTHER|P00037|1|CACNG5|45', 'Ionotropic glutamate receptor pathway|P…
R-HSA-2980766.Nuclear Envelope Breakdown	2.72757	1.30252	0	5.24847	2.79713	3.19504	0	0	0	0	0	0	['Nuclear Envelope Breakdown|Reactome|R-HSA-2980766|2|LEMD3|LPIN1|45', 'Nuclear Envelope Breakdown|Reactome|R-HSA-2980766|1|LPIN3|45', 'Nuclear Envelope Breakdown|Reactome|R-HSA-2980766|3|LEMD3|NUP107|LPIN1|45', 'Nuclear Envelope Breakdown|Reactome|R-HSA-2980766|2|LEMD3|VRK1|45', 'Nuclear Envelope Breakdown|Reactome|R-HSA-2980766|2|LMNB1|CNEP1R1|45']
hsa00565.Ether lipid metabolism	2.72757	1.30252	1.93482	0	1.12152	1.3087	1.55699	1.37702	0	0	1.08232	0	['Ether lipid metabolism|KEGG PATHWAY|hsa00565|2|PAFAH1B3|PLA2G7|45', 'Ether lipid metabolism|KEGG PATHWAY|hsa00565|1|TMEM86B|45', 'Ether lipid metabolism|KEGG PATHWAY|hsa00565|1|PLPP3|45', 'Ether lipid metabolism|KEGG PATHWAY|hsa00565|1|LPCAT4|45', 'Ether lipid metabolism|KEGG PATHWAY|hsa00565|1|PAFAH1B3|45', 'Ether lipid metabolism|KEGG PATHWAY|hsa00565|1|LPP|45', 'Ether lipid metabolism|KEGG P…
R-HSA-68886.M Phase	2.71505	6.31258	1.24269	3.48408	2.86725	7.8186	1.50775	2.96391	0	3.52286	3.65214	0	['M Phase|Reactome|R-HSA-68886|6|PSMC6|LPIN1|LEMD3|PPP2R5A|PPP2R5C|ERCC6|313', 'M Phase|Reactome|R-HSA-68886|8|HIST1H2BD|HIST3H2BB|MAU2|ARPP19|LPIN3|PSMF1|RPS27A|PSMA1|313', 'M Phase|Reactome|R-HSA-68886|2|RPS27|RAB2A|313', 'M Phase|Reactome|R-HSA-68886|6|PSMC6|CENPK|NUP107|LEMD3|PSME4|LPIN1|313', 'M Phase|Reactome|R-HSA-68886|6|VRK1|SHPRH|PSMD7|PPP2R1A|LEMD3|PSMA1|313', 'M Phase|Reactome|R-HSA-6…
R-HSA-5576892.Phase 0 - rapid depolarisation	2.69072	1.28427	0	0	1.10401	0	1.53794	0	0	0	1.06499	0	['Phase 0 - rapid depolarisation|Reactome|R-HSA-5576892|2|CACNB4|SCN1B|46', 'Phase 0 - rapid depolarisation|Reactome|R-HSA-5576892|1|SCN5A|46', 'Phase 0 - rapid depolarisation|Reactome|R-HSA-5576892|1|CACNG3|46', 'Phase 0 - rapid depolarisation|Reactome|R-HSA-5576892|1|CACNG5|46', 'Phase 0 - rapid depolarisation|Reactome|R-HSA-5576892|1|SCN1B|46']
R-HSA-6811436.COPI-independent Golgi-to-ER retrograde traffic	2.69072	0	0	0	0	5.38508	0	1.35851	0	4.31008	4.63989	0	['COPI-independent Golgi-to-ER retrograde traffic|Reactome|R-HSA-6811436|2|RAB18|PAFAH1B3|46', 'COPI-independent Golgi-to-ER retrograde traffic|Reactome|R-HSA-6811436|3|PAFAH1B3|TUBB4A|TUBB6|46', 'COPI-independent Golgi-to-ER retrograde traffic|Reactome|R-HSA-6811436|1|TUB|46', 'COPI-independent Golgi-to-ER retrograde traffic|Reactome|R-HSA-6811436|2|DYNLL2|TUBAL3|46', 'COPI-independent Golgi-to-…
PWY-5067.glycogen biosynthesis	2.67606	0	0	0	0	2.93229	3.21115	0	0	0	0	0	['glycogen biosynthesis|BioCyc|PWY-5067|1|UGP2|7', 'glycogen biosynthesis|BioCyc|PWY-5067|1|UGP2|7', 'glycogen biosynthesis|BioCyc|PWY-5067|1|PGM1|7']
PWY-6608.guanosine nucleotides degradation	2.67606	0	0	0	0	0	3.21115	3.00999	0	3.54394	5.89337	0	['guanosine nucleotides degradation|BioCyc|PWY-6608|1|NT5C3A|7', 'guanosine nucleotides degradation|BioCyc|PWY-6608|1|NT5E|7', 'guanosine nucleotides degradation|BioCyc|PWY-6608|1|NT5C3A|7', 'guanosine nucleotides degradation|BioCyc|PWY-6608|1|NT5E|7', 'guanosine nucleotides degradation|BioCyc|PWY-6608|2|NT5C3A|NT5E|7']
SALVADEHYPOX-PWY.adenosine nucleotides degradation	2.67606	0	0	0	0	0	3.21115	3.00999	0	3.54394	5.89337	0	['adenosine nucleotides degradation|BioCyc|SALVADEHYPOX-PWY|1|NT5C3A|7', 'adenosine nucleotides degradation|BioCyc|SALVADEHYPOX-PWY|1|NT5E|7', 'adenosine nucleotides degradation|BioCyc|SALVADEHYPOX-PWY|1|NT5C3A|7', 'adenosine nucleotides degradation|BioCyc|SALVADEHYPOX-PWY|1|NT5E|7', 'adenosine nucleotides degradation|BioCyc|SALVADEHYPOX-PWY|2|NT5C3A|NT5E|7']
R-HSA-427601.Multifunctional anion exchangers	2.67606	0	0	0	0	0	0	0	0	0	2.66801	0	['Multifunctional anion exchangers|Reactome|R-HSA-427601|1|SLC26A4|7', 'Multifunctional anion exchangers|Reactome|R-HSA-427601|1|SLC26A3|7']
R-HSA-420597.Nectin/Necl trans heterodimerization	2.67606	0	0	0	0	0	0	0	0	0	0	0	['Nectin/Necl trans heterodimerization|Reactome|R-HSA-420597|1|NECTIN2|7']
P00048.PI3 kinase pathway	2.65474	0	1.89554	1.21347	0	1.2726	0	3.26297	0	0	1.0481	0	['PI3 kinase pathway|PANTHER|P00048|2|GNA14|GNAQ|47', 'PI3 kinase pathway|PANTHER|P00048|1|PIK3CB|47', 'PI3 kinase pathway|PANTHER|P00048|1|PIK3CA|47', 'PI3 kinase pathway|PANTHER|P00048|1|GNAQ|47', 'PI3 kinase pathway|PANTHER|P00048|2|GNA14|INSR|47', 'PI3 kinase pathway|PANTHER|P00048|1|INSR|47']
hsa00240.Pyrimidine metabolism	2.63463	0.656129	1.19678	0	0.51567	0.661072	0	3.47119	1.35434	0	2.61519	0	['Pyrimidine metabolism|KEGG PATHWAY|hsa00240|3|NT5C3|NT5C3A|POLE4|105', 'Pyrimidine metabolism|KEGG PATHWAY|hsa00240|1|RRM1|105', 'Pyrimidine metabolism|KEGG PATHWAY|hsa00240|1|RBP1|105', 'Pyrimidine metabolism|KEGG PATHWAY|hsa00240|1|AK9|105', 'Pyrimidine metabolism|KEGG PATHWAY|hsa00240|1|RBP1|105', 'Pyrimidine metabolism|KEGG PATHWAY|hsa00240|3|AK9|NT5C3A|NT5C3|105', 'Pyrimidine metabolism|KE…
R-HSA-5654720.PI-3K cascade:FGFR4	2.61302	0	1.18897	1.6753	1.44792	0	2.24024	0.709633	0	4.8809	4.05448	0	['PI-3K cascade:FGFR4|Reactome|R-HSA-5654720|3|PIP4K2A|PPP2R5A|PPP2R5C|106', 'PI-3K cascade:FGFR4|Reactome|R-HSA-5654720|1|PIK3CB|106', 'PI-3K cascade:FGFR4|Reactome|R-HSA-5654720|2|MDM2|PIK3CA|106', 'PI-3K cascade:FGFR4|Reactome|R-HSA-5654720|2|PPP2R1A|TRIB3|106', 'PI-3K cascade:FGFR4|Reactome|R-HSA-5654720|2|PHLPP2|PIP4K2A|106', 'PI-3K cascade:FGFR4|Reactome|R-HSA-5654720|1|INSR|106', 'PI-3K ca…
R-HSA-5654710.PI-3K cascade:FGFR3	2.61302	0	1.18897	1.6753	1.44792	0	2.24024	0.709633	0	4.8809	4.05448	0	['PI-3K cascade:FGFR3|Reactome|R-HSA-5654710|3|PIP4K2A|PPP2R5A|PPP2R5C|106', 'PI-3K cascade:FGFR3|Reactome|R-HSA-5654710|1|PIK3CB|106', 'PI-3K cascade:FGFR3|Reactome|R-HSA-5654710|2|MDM2|PIK3CA|106', 'PI-3K cascade:FGFR3|Reactome|R-HSA-5654710|2|PPP2R1A|TRIB3|106', 'PI-3K cascade:FGFR3|Reactome|R-HSA-5654710|2|PHLPP2|PIP4K2A|106', 'PI-3K cascade:FGFR3|Reactome|R-HSA-5654710|1|INSR|106', 'PI-3K ca…
R-HSA-5654689.PI-3K cascade:FGFR1	2.61302	0	1.18897	1.6753	1.44792	0	2.24024	0.709633	0	4.8809	4.05448	0	['PI-3K cascade:FGFR1|Reactome|R-HSA-5654689|3|PIP4K2A|PPP2R5A|PPP2R5C|106', 'PI-3K cascade:FGFR1|Reactome|R-HSA-5654689|1|PIK3CB|106', 'PI-3K cascade:FGFR1|Reactome|R-HSA-5654689|2|MDM2|PIK3CA|106', 'PI-3K cascade:FGFR1|Reactome|R-HSA-5654689|2|PPP2R1A|TRIB3|106', 'PI-3K cascade:FGFR1|Reactome|R-HSA-5654689|2|PHLPP2|PIP4K2A|106', 'PI-3K cascade:FGFR1|Reactome|R-HSA-5654689|1|INSR|106', 'PI-3K ca…
R-HSA-1257604.PIP3 activates AKT signaling	2.61302	0	1.18897	1.6753	1.44792	0	2.24024	0.709633	0	4.8809	4.05448	0	['PIP3 activates AKT signaling|Reactome|R-HSA-1257604|3|PIP4K2A|PPP2R5A|PPP2R5C|106', 'PIP3 activates AKT signaling|Reactome|R-HSA-1257604|1|PIK3CB|106', 'PIP3 activates AKT signaling|Reactome|R-HSA-1257604|2|MDM2|PIK3CA|106', 'PIP3 activates AKT signaling|Reactome|R-HSA-1257604|2|PPP2R1A|TRIB3|106', 'PIP3 activates AKT signaling|Reactome|R-HSA-1257604|2|PHLPP2|PIP4K2A|106', 'PIP3 activates AKT s…
R-HSA-5654695.PI-3K cascade:FGFR2	2.61302	0	1.18897	1.6753	1.44792	0	2.24024	0.709633	0	4.8809	4.05448	0	['PI-3K cascade:FGFR2|Reactome|R-HSA-5654695|3|PIP4K2A|PPP2R5A|PPP2R5C|106', 'PI-3K cascade:FGFR2|Reactome|R-HSA-5654695|1|PIK3CB|106', 'PI-3K cascade:FGFR2|Reactome|R-HSA-5654695|2|MDM2|PIK3CA|106', 'PI-3K cascade:FGFR2|Reactome|R-HSA-5654695|2|PPP2R1A|TRIB3|106', 'PI-3K cascade:FGFR2|Reactome|R-HSA-5654695|2|PHLPP2|PIP4K2A|106', 'PI-3K cascade:FGFR2|Reactome|R-HSA-5654695|1|INSR|106', 'PI-3K ca…
R-HSA-1250342.PI3K events in ERBB4 signaling	2.61302	0	1.18897	1.6753	1.44792	0	2.24024	0.709633	0	4.8809	4.05448	0	['PI3K events in ERBB4 signaling|Reactome|R-HSA-1250342|3|PIP4K2A|PPP2R5A|PPP2R5C|106', 'PI3K events in ERBB4 signaling|Reactome|R-HSA-1250342|1|PIK3CB|106', 'PI3K events in ERBB4 signaling|Reactome|R-HSA-1250342|2|MDM2|PIK3CA|106', 'PI3K events in ERBB4 signaling|Reactome|R-HSA-1250342|2|PPP2R1A|TRIB3|106', 'PI3K events in ERBB4 signaling|Reactome|R-HSA-1250342|2|PHLPP2|PIP4K2A|106', 'PI3K event…
R-HSA-382556.ABC-family proteins mediated transport	2.61302	3.2305	1.18897	8.61156	4.21294	3.24851	3.97581	0	0	1.12462	1.37907	0	['ABC-family proteins mediated transport|Reactome|R-HSA-382556|3|EIF2A|PSMC6|ABCD3|106', 'ABC-family proteins mediated transport|Reactome|R-HSA-382556|3|PSMF1|RPS27A|PSMA1|106', 'ABC-family proteins mediated transport|Reactome|R-HSA-382556|1|RPS27|106', 'ABC-family proteins mediated transport|Reactome|R-HSA-382556|6|ABCD3|PEX3|ATM|PSMC6|FH1|PSME4|106', 'ABC-family proteins mediated transport|Reac…
R-HSA-73887.Death Receptor Signalling	2.5853	1.23213	1.85799	1.17953	1.05407	1.23823	3.56424	0	0	1.78649	1.0156	0	['Death Receptor Signalling|Reactome|R-HSA-73887|2|TNFAIP3|CYLD|49', 'Death Receptor Signalling|Reactome|R-HSA-73887|1|RPS27A|49', 'Death Receptor Signalling|Reactome|R-HSA-73887|1|RPS27|49', 'Death Receptor Signalling|Reactome|R-HSA-73887|1|USP16|49', 'Death Receptor Signalling|Reactome|R-HSA-73887|1|RBCK1|49', 'Death Receptor Signalling|Reactome|R-HSA-73887|1|RPS27|49', 'Death Receptor Signalli…
P00006.Apoptosis signaling pathway	2.57056	0.637279	5.04509	1.6475	0	1.75461	2.20985	0	0	1.10951	1.35312	0	['Apoptosis signaling pathway|PANTHER|P00006|3|EIF2A|ATF3|MAP3K5|108', 'Apoptosis signaling pathway|PANTHER|P00006|1|MAP2K7|108', 'Apoptosis signaling pathway|PANTHER|P00006|3|JUN|CYCS|PIK3CB|108', 'Apoptosis signaling pathway|PANTHER|P00006|2|NFKBIA|PIK3CA|108', 'Apoptosis signaling pathway|PANTHER|P00006|2|EIF2A|ATF3|108', 'Apoptosis signaling pathway|PANTHER|P00006|2|EIF2A|BCL2L11|108', 'Apopt…
R-HSA-2672351.Stimuli-sensing channels	2.57056	1.74345	2.92309	0.59549	2.6634	0.642165	2.20985	0	0	0	0.469847	0	['Stimuli-sensing channels|Reactome|R-HSA-2672351|3|TRPC1|NEB|C8ORF44-SGK3|108', 'Stimuli-sensing channels|Reactome|R-HSA-2672351|2|RPS27A|CLCN1|108', 'Stimuli-sensing channels|Reactome|R-HSA-2672351|2|RPS27|CIC|108', 'Stimuli-sensing channels|Reactome|R-HSA-2672351|1|ANO6|108', 'Stimuli-sensing channels|Reactome|R-HSA-2672351|3|UNC80|ANO6|TRDN|108', 'Stimuli-sensing channels|Reactome|R-HSA-26723…
PWY66-389.phytol degradation	2.56267	0	0	0	0	2.81788	0	0	0	0	0	0	['phytol degradation|BioCyc|PWY66-389|1|PECR|8', 'phytol degradation|BioCyc|PWY66-389|1|PECR|8']
PWY-6567.chondroitin sulfate biosynthesis (late stages)	2.56267	0	0	0	0	2.81788	0	0	0	0	0	0	['chondroitin sulfate biosynthesis (late stages)|BioCyc|PWY-6567|1|CHST2|8', 'chondroitin sulfate biosynthesis (late stages)|BioCyc|PWY-6567|1|CHST2|8']
PWY-5994.palmitate biosynthesis	2.56267	0	0	0	0	0	0	0	0	0	0	0	['palmitate biosynthesis|BioCyc|PWY-5994|1|OXSM|8']
PWY-5695.urate biosynthesis/inosine 5'-phosphate degradation	2.56267	0	0	0	0	0	3.09591	2.89532	0	3.42797	5.67615	0	["urate biosynthesis/inosine 5'-phosphate degradation|BioCyc|PWY-5695|1|NT5C3A|8", "urate biosynthesis/inosine 5'-phosphate degradation|BioCyc|PWY-5695|1|NT5E|8", "urate biosynthesis/inosine 5'-phosphate degradation|BioCyc|PWY-5695|1|NT5C3A|8", "urate biosynthesis/inosine 5'-phosphate degradation|BioCyc|PWY-5695|1|NT5E|8", "urate biosynthesis/inosine 5'-phosphate degradation|BioCyc|PWY-5695|2|NT5…
R-HSA-174430.Telomere C-strand synthesis initiation	2.56267	0	0	0	0	0	0	0	3.68883	0	0	0	['Telomere C-strand synthesis initiation|Reactome|R-HSA-174430|1|POLE4|8', 'Telomere C-strand synthesis initiation|Reactome|R-HSA-174430|1|PRIM2|8']
R-HSA-196836.Vitamin C (ascorbate) metabolism	2.56267	0	0	2.74965	2.60106	0	0	0	0	3.42797	0	0	['Vitamin C (ascorbate) metabolism|Reactome|R-HSA-196836|1|CYB5A|8', 'Vitamin C (ascorbate) metabolism|Reactome|R-HSA-196836|1|CYB5A|8', 'Vitamin C (ascorbate) metabolism|Reactome|R-HSA-196836|1|CYB5A|8', 'Vitamin C (ascorbate) metabolism|Reactome|R-HSA-196836|1|CYB5A|8']
R-HSA-68952.DNA replication initiation	2.56267	0	0	0	0	0	0	0	3.68883	0	0	0	['DNA replication initiation|Reactome|R-HSA-68952|1|POLE4|8', 'DNA replication initiation|Reactome|R-HSA-68952|1|PRIM2|8']
R-HSA-72731.Recycling of eIF2:GDP	2.56267	0	0	0	0	2.81788	3.09591	0	0	0	0	0	['Recycling of eIF2:GDP|Reactome|R-HSA-72731|1|EIF2A|8', 'Recycling of eIF2:GDP|Reactome|R-HSA-72731|1|EIF2A|8', 'Recycling of eIF2:GDP|Reactome|R-HSA-72731|1|EIF2A|8']
R-HSA-112310.Neurotransmitter Release Cycle	2.55176	0	0	2.88825	2.62024	0	0	0	0	4.15787	0.999942	0	['Neurotransmitter Release Cycle|Reactome|R-HSA-112310|2|APBA1|SLC1A2|50', 'Neurotransmitter Release Cycle|Reactome|R-HSA-112310|2|SLC1A6|SLC38A2|50', 'Neurotransmitter Release Cycle|Reactome|R-HSA-112310|2|SLC1A6|SLC32A1|50', 'Neurotransmitter Release Cycle|Reactome|R-HSA-112310|2|SLC1A6|SLC1A1|50', 'Neurotransmitter Release Cycle|Reactome|R-HSA-112310|1|SLC1A6|50']
R-HSA-429914.Deadenylation-dependent mRNA decay	2.55176	5.14487	0	0	0	1.22164	3.52834	3.15513	0	1.76846	0.999942	0	['Deadenylation-dependent mRNA decay|Reactome|R-HSA-429914|2|NT5C3|CNOT4|50', 'Deadenylation-dependent mRNA decay|Reactome|R-HSA-429914|3|TNKS1BP1|CNOT7|PATL1|50', 'Deadenylation-dependent mRNA decay|Reactome|R-HSA-429914|1|TNKS1BP1|50', 'Deadenylation-dependent mRNA decay|Reactome|R-HSA-429914|2|CNOT1|XRN1|50', 'Deadenylation-dependent mRNA decay|Reactome|R-HSA-429914|2|NT5C3|CNOT4|50', 'Deadeny…
R-HSA-180292.GAB1 signalosome	2.5497	0	1.16607	1.63384	1.40854	0	2.19491	0.690368	0	4.80663	3.96599	0	['GAB1 signalosome|Reactome|R-HSA-180292|3|PIP4K2A|PPP2R5A|PPP2R5C|109', 'GAB1 signalosome|Reactome|R-HSA-180292|1|PIK3CB|109', 'GAB1 signalosome|Reactome|R-HSA-180292|2|MDM2|PIK3CA|109', 'GAB1 signalosome|Reactome|R-HSA-180292|2|PPP2R1A|TRIB3|109', 'GAB1 signalosome|Reactome|R-HSA-180292|2|PHLPP2|PIP4K2A|109', 'GAB1 signalosome|Reactome|R-HSA-180292|1|INSR|109', 'GAB1 signalosome|Reactome|R-HSA-…
R-HSA-5173105.O-linked glycosylation	2.5497	0	0	0	1.40854	0	2.19491	0.690368	0	1.10208	2.53047	0	['O-linked glycosylation|Reactome|R-HSA-5173105|3|GAN|GALNT15|B3GNT2|109', 'O-linked glycosylation|Reactome|R-HSA-5173105|2|GALNT14|GCNT4|109', 'O-linked glycosylation|Reactome|R-HSA-5173105|2|ADAMTS16|B3GNTL1|109', 'O-linked glycosylation|Reactome|R-HSA-5173105|1|ADAMTS6|109', 'O-linked glycosylation|Reactome|R-HSA-5173105|1|GALNT14|109', 'O-linked glycosylation|Reactome|R-HSA-5173105|3|GALNT15|…
R-HSA-198203.PI3K/AKT activation	2.5497	0	1.16607	1.63384	1.40854	0	2.19491	0.690368	0	4.80663	3.96599	0	['PI3K/AKT activation|Reactome|R-HSA-198203|3|PIP4K2A|PPP2R5A|PPP2R5C|109', 'PI3K/AKT activation|Reactome|R-HSA-198203|1|PIK3CB|109', 'PI3K/AKT activation|Reactome|R-HSA-198203|2|MDM2|PIK3CA|109', 'PI3K/AKT activation|Reactome|R-HSA-198203|2|PPP2R1A|TRIB3|109', 'PI3K/AKT activation|Reactome|R-HSA-198203|2|PHLPP2|PIP4K2A|109', 'PI3K/AKT activation|Reactome|R-HSA-198203|1|INSR|109', 'PI3K/AKT activ…
R-HSA-1168372.Downstream signaling events of B Cell Receptor (BCR)	2.54624	2.05939	2.09339	6.04237	2.65947	0.349584	4.24149	0.391514	0	5.40146	2.52279	0	['Downstream signaling events of B Cell Receptor (BCR)|Reactome|R-HSA-1168372|4|PIP4K2A|PSMC6|PPP2R5A|PPP2R5C|177', 'Downstream signaling events of B Cell Receptor (BCR)|Reactome|R-HSA-1168372|3|PSMF1|RPS27A|PSMA1|177', 'Downstream signaling events of B Cell Receptor (BCR)|Reactome|R-HSA-1168372|2|RPS27|PIK3CB|177', 'Downstream signaling events of B Cell Receptor (BCR)|Reactome|R-HSA-1168372|6|PS…
hsa04668.TNF signaling pathway	2.52908	0.625117	4.99592	1.62035	0	0	2.18012	0	0	1.09473	1.32782	2.27062	['TNF signaling pathway|KEGG PATHWAY|hsa04668|3|MAP3K5|DNM1L|TNFAIP3|110', 'TNF signaling pathway|KEGG PATHWAY|hsa04668|1|MAP2K7|110', 'TNF signaling pathway|KEGG PATHWAY|hsa04668|3|TRAF5|JUN|PIK3CB|110', 'TNF signaling pathway|KEGG PATHWAY|hsa04668|2|NFKBIA|PIK3CA|110', 'TNF signaling pathway|KEGG PATHWAY|hsa04668|2|CEBPB|TNFAIP3|110', 'TNF signaling pathway|KEGG PATHWAY|hsa04668|1|TNFAIP3|110',…
R-HSA-5620920.Cargo trafficking to the periciliary membrane	2.51898	1.19938	1.82204	0	0	1.20543	3.4932	1.27234	0	0	0.984666	0	['Cargo trafficking to the periciliary membrane|Reactome|R-HSA-5620920|2|BBS9|EXOC6|51', 'Cargo trafficking to the periciliary membrane|Reactome|R-HSA-5620920|1|RAB8A|51', 'Cargo trafficking to the periciliary membrane|Reactome|R-HSA-5620920|1|EXOC5|51', 'Cargo trafficking to the periciliary membrane|Reactome|R-HSA-5620920|1|CCT2|51', 'Cargo trafficking to the periciliary membrane|Reactome|R-HSA-…
hsa05014.Amyotrophic lateral sclerosis (ALS)	2.51898	0	7.09598	0	1.02277	1.20543	0	0	0	0	0.984666	0	['Amyotrophic lateral sclerosis (ALS)|KEGG PATHWAY|hsa05014|2|MAP3K5|SLC1A2|51', 'Amyotrophic lateral sclerosis (ALS)|KEGG PATHWAY|hsa05014|3|CYCS|GRIA1|PPP3R1|51', 'Amyotrophic lateral sclerosis (ALS)|KEGG PATHWAY|hsa05014|1|GRIN2A|51', 'Amyotrophic lateral sclerosis (ALS)|KEGG PATHWAY|hsa05014|1|DERL1|51', 'Amyotrophic lateral sclerosis (ALS)|KEGG PATHWAY|hsa05014|1|DERL1|51']
R-HSA-2467813.Separation of Sister Chromatids	2.49987	2.02387	0.778027	3.06227	2.61237	6.31132	2.68113	0.382517	0	3.50958	2.47658	0	['Separation of Sister Chromatids|Reactome|R-HSA-2467813|4|PSMC6|PPP2R5C|PPP2R5A|ERCC6|180', 'Separation of Sister Chromatids|Reactome|R-HSA-2467813|3|PSMF1|RPS27A|PSMA1|180', 'Separation of Sister Chromatids|Reactome|R-HSA-2467813|1|RPS27|180', 'Separation of Sister Chromatids|Reactome|R-HSA-2467813|4|NUP107|PSMC6|CENPK|PSME4|180', 'Separation of Sister Chromatids|Reactome|R-HSA-2467813|4|SHPRH|…
R-HSA-2424491.DAP12 signaling	2.48884	0.899695	3.57704	2.26726	2.63586	0.403725	2.3414	1.03577	0	8.21653	5.53623	0	['DAP12 signaling|Reactome|R-HSA-2424491|6|PRKAR2B|PSMC6|PLCG2|PIP4K2A|PPP2R5A|PPP2R5C|333', 'DAP12 signaling|Reactome|R-HSA-2424491|3|PSMF1|RPS27A|PSMA1|333', 'DAP12 signaling|Reactome|R-HSA-2424491|4|ADCY8|SPRED2|RPS27|PIK3CB|333', 'DAP12 signaling|Reactome|R-HSA-2424491|5|PSMC6|RASGRP3|PSME4|MDM2|PIK3CA|333', 'DAP12 signaling|Reactome|R-HSA-2424491|6|GRIN2A|TRIB3|PSMD7|PPP2R1A|YWHAB|PSMA1|333'…
R-HSA-432722.Golgi Associated Vesicle Biogenesis	2.48691	0	0	0	0	7.43878	3.45878	0	0	1.73352	0.969752	0	['Golgi Associated Vesicle Biogenesis|Reactome|R-HSA-432722|2|TPD52|DNAJC6|52', 'Golgi Associated Vesicle Biogenesis|Reactome|R-HSA-432722|4|SMU1|DNAJC6|PICALM|DNAJC2|52', 'Golgi Associated Vesicle Biogenesis|Reactome|R-HSA-432722|2|AP1G1|TPD52L1|52', 'Golgi Associated Vesicle Biogenesis|Reactome|R-HSA-432722|1|AP1G1|52', 'Golgi Associated Vesicle Biogenesis|Reactome|R-HSA-432722|1|AP1G1|52']
R-HSA-445717.Aquaporin-mediated transport	2.48691	0	1.80463	0	0	0	0	5.28097	0	0	2.47274	0	['Aquaporin-mediated transport|Reactome|R-HSA-445717|2|PRKAR2B|NRIP1|52', 'Aquaporin-mediated transport|Reactome|R-HSA-445717|1|ADCY8|52', 'Aquaporin-mediated transport|Reactome|R-HSA-445717|3|PRKAR2B|GNG10|RAB11FIP2|52', 'Aquaporin-mediated transport|Reactome|R-HSA-445717|2|PRKAR2B|AQP1|52']
R-HSA-168643.Nucleotide-binding domain, leucine rich repeat containing receptor (NLR) signaling pathways	2.48691	1.18356	1.80463	1.13156	1.00768	1.18959	3.45878	1.25627	0	1.73352	0	0	['Nucleotide-binding domain, leucine rich repeat containing receptor (NLR) signaling pathways|Reactome|R-HSA-168643|2|TNFAIP3|CYLD|52', 'Nucleotide-binding domain, leucine rich repeat containing receptor (NLR) signaling pathways|Reactome|R-HSA-168643|1|RPS27A|52', 'Nucleotide-binding domain, leucine rich repeat containing receptor (NLR) signaling pathways|Reactome|R-HSA-168643|1|RPS27|52', 'Nucle…
hsa00310.Lysine degradation	2.48691	0	0	0	0	0	0	0	0	0	0.969752	2.98248	['Lysine degradation|KEGG PATHWAY|hsa00310|2|COLGALT2|OGDHL|52', 'Lysine degradation|KEGG PATHWAY|hsa00310|1|COLGALT2|52', 'Lysine degradation|KEGG PATHWAY|hsa00310|1|KMT5C|52']
hsa01200.Carbon metabolism	2.46863	4.73205	1.13667	0	0.471841	0	0.81179	0	0	1.07316	3.85246	0	['Carbon metabolism|KEGG PATHWAY|hsa01200|3|OGDHL|GLUD2|GLUD1|113', 'Carbon metabolism|KEGG PATHWAY|hsa01200|4|GPT2|PSPH|SDHC|PGAM4|113', 'Carbon metabolism|KEGG PATHWAY|hsa01200|1|PGAM4|113', 'Carbon metabolism|KEGG PATHWAY|hsa01200|1|GPT2|113', 'Carbon metabolism|KEGG PATHWAY|hsa01200|1|PFKP|113', 'Carbon metabolism|KEGG PATHWAY|hsa01200|1|PSPH|113', 'Carbon metabolism|KEGG PATHWAY|hsa01200|4|P…
MANNOSYL-CHITO-DOLICHOL-BIOSYNTHESIS.dolichyl-diphosphooligosaccharide biosynthesis	2.46169	0	3.40124	0	0	0	0	0	0	0	0	0	['dolichyl-diphosphooligosaccharide biosynthesis|BioCyc|MANNOSYL-CHITO-DOLICHOL-BIOSYNTHESIS|1|ALG6|9', 'dolichyl-diphosphooligosaccharide biosynthesis|BioCyc|MANNOSYL-CHITO-DOLICHOL-BIOSYNTHESIS|1|DPM1|9']
P05914.Nicotine degradation	2.46169	0	0	0	0	0	0	0	0	0	0	0	['Nicotine degradation|PANTHER|P05914|1|CYP2A13|9']
R-HSA-180585.Vif-mediated degradation of APOBEC3G	2.45554	4.99163	1.78757	2.78912	2.52338	1.17411	3.42505	0	0	4.05174	0.955188	0	['Vif-mediated degradation of APOBEC3G|Reactome|R-HSA-180585|2|PSMC6|CUL5|53', 'Vif-mediated degradation of APOBEC3G|Reactome|R-HSA-180585|3|PSMF1|RPS27A|PSMA1|53', 'Vif-mediated degradation of APOBEC3G|Reactome|R-HSA-180585|1|RPS27|53', 'Vif-mediated degradation of APOBEC3G|Reactome|R-HSA-180585|2|PSMC6|PSME4|53', 'Vif-mediated degradation of APOBEC3G|Reactome|R-HSA-180585|2|PSMD7|PSMA1|53', 'Vi…
R-HSA-2730905.Role of LAT2/NTAL/LAB on calcium mobilization	2.44893	0	1.12951	1.56793	1.34605	0	2.12256	0.659829	0	4.68765	3.82483	0	['Role of LAT2/NTAL/LAB on calcium mobilization|Reactome|R-HSA-2730905|3|PIP4K2A|PPP2R5A|PPP2R5C|114', 'Role of LAT2/NTAL/LAB on calcium mobilization|Reactome|R-HSA-2730905|1|PIK3CB|114', 'Role of LAT2/NTAL/LAB on calcium mobilization|Reactome|R-HSA-2730905|2|MDM2|PIK3CA|114', 'Role of LAT2/NTAL/LAB on calcium mobilization|Reactome|R-HSA-2730905|2|PPP2R1A|TRIB3|114', 'Role of LAT2/NTAL/LAB on cal…
R-HSA-69278.Cell Cycle, Mitotic	2.43925	9.5979	0.670865	4.28667	3.41777	8.30866	3.03125	5.20668	1.76859	3.2332	4.94812	2.43509	['Cell Cycle, Mitotic|Reactome|R-HSA-69278|8|POLE4|PRKAR2B|PSMC6|LPIN1|LEMD3|PPP2R5A|PPP2R5C|ERCC6|503', 'Cell Cycle, Mitotic|Reactome|R-HSA-69278|13|RAB8A|ORC6|HIST1H2BD|HIST3H2BB|MAU2|ARPP19|LPIN3|TUBGCP5|PSMF1|CDK5RAP2|MYBL2|RPS27A|PSMA1|503', 'Cell Cycle, Mitotic|Reactome|R-HSA-69278|2|RPS27|RAB2A|503', 'Cell Cycle, Mitotic|Reactome|R-HSA-69278|9|CCNH|IDE|PSMC6|CENPK|NUP107|LEMD3|PSME4|LPIN1|…
R-HSA-177929.Signaling by EGFR	2.43559	0.877448	3.53057	2.22151	3.52535	0.391979	2.30119	3.7989	1.39589	8.12853	6.66092	0	['Signaling by EGFR|Reactome|R-HSA-177929|6|PRKAR2B|PSMC6|PIP4K2A|PPP2R5A|PPP2R5C|STAM2|338', 'Signaling by EGFR|Reactome|R-HSA-177929|3|PSMF1|RPS27A|PSMA1|338', 'Signaling by EGFR|Reactome|R-HSA-177929|4|ADCY8|SPRED2|RPS27|PIK3CB|338', 'Signaling by EGFR|Reactome|R-HSA-177929|5|PSMC6|RASGRP3|PSME4|MDM2|PIK3CA|338', 'Signaling by EGFR|Reactome|R-HSA-177929|7|GRIN2A|TRIB3|PSMD7|ADAM12|PPP2R1A|YWHA…
R-HSA-71291.Metabolism of amino acids and derivatives	2.42509	7.21229	0.377317	3.16343	1.75904	3.4504	1.3598	3.78644	0	2.03429	3.29194	3.12237	['Metabolism of amino acids and derivatives|Reactome|R-HSA-71291|6|PDHX|PSMC6|RGL1|RPL39L|GLUD2|GLUD1|339', 'Metabolism of amino acids and derivatives|Reactome|R-HSA-71291|9|RPSA|PSPH|RPL14|RPS8|RPL17|PSMF1|PSMA1|RPS27A|RPL36A|339', 'Metabolism of amino acids and derivatives|Reactome|R-HSA-71291|1|RPS27|339', 'Metabolism of amino acids and derivatives|Reactome|R-HSA-71291|6|PSMC6|RGL1|PSME4|RPL39…
R-HSA-2500257.Resolution of Sister Chromatid Cohesion	2.41018	0	0	1.54261	1.32209	6.51229	0.792751	0.648131	0	2.66324	3.77045	0	['Resolution of Sister Chromatid Cohesion|Reactome|R-HSA-2500257|3|PPP2R5C|PPP2R5A|ERCC6|116', 'Resolution of Sister Chromatid Cohesion|Reactome|R-HSA-2500257|2|CENPK|NUP107|116', 'Resolution of Sister Chromatid Cohesion|Reactome|R-HSA-2500257|2|SHPRH|PPP2R1A|116', 'Resolution of Sister Chromatid Cohesion|Reactome|R-HSA-2500257|5|ITGB3BP|TUBB6|KIF2A|TUBB4A|WAPL|116', 'Resolution of Sister Chromat…
PWY-841.purine nucleotides de novo biosynthesis	2.39479	2.83664	4.13113	2.72643	0.964451	1.14414	5.70334	0	0	3.9844	0.927058	0	['purine nucleotides de novo biosynthesis|BioCyc|PWY-841|2|ATP6V1C1|AK4|55', 'purine nucleotides de novo biosynthesis|BioCyc|PWY-841|2|RRM1|ATP5F1|55', 'purine nucleotides de novo biosynthesis|BioCyc|PWY-841|2|ATP6V1G1|GUK1|55', 'purine nucleotides de novo biosynthesis|BioCyc|PWY-841|2|ATP5B|ATP6V1C1|55', 'purine nucleotides de novo biosynthesis|BioCyc|PWY-841|1|ATP6V1E1|55', 'purine nucleotides …
PWY66-409.superpathway of purine nucleotide salvage	2.39479	2.83664	4.13113	2.72643	0.964451	1.14414	5.70334	0	0	3.9844	0.927058	0	['superpathway of purine nucleotide salvage|BioCyc|PWY66-409|2|ATP6V1C1|AK4|55', 'superpathway of purine nucleotide salvage|BioCyc|PWY66-409|2|RRM1|ATP5F1|55', 'superpathway of purine nucleotide salvage|BioCyc|PWY66-409|2|ATP6V1G1|GUK1|55', 'superpathway of purine nucleotide salvage|BioCyc|PWY66-409|2|ATP5B|ATP6V1C1|55', 'superpathway of purine nucleotide salvage|BioCyc|PWY66-409|1|ATP6V1E1|55', …
P00042.Muscarinic acetylcholine receptor 1 and 3 signaling pathway	2.39479	0	0	0	0.964451	1.14414	0	0	0	0	0	0	['Muscarinic acetylcholine receptor 1 and 3 signaling pathway|PANTHER|P00042|2|GNA14|GNAQ|55', 'Muscarinic acetylcholine receptor 1 and 3 signaling pathway|PANTHER|P00042|1|GRIN2A|55', 'Muscarinic acetylcholine receptor 1 and 3 signaling pathway|PANTHER|P00042|1|GNAQ|55']
P00043.@@Muscarinic acetylcholine receptor 2 and 4 signaling pathway	0.947426	0	0	0	0	0	0	0	0	0	0	0	['@@Muscarinic acetylcholine receptor 2 and 4 signaling pathway|PANTHER|P00043|1|PRKAR2B|54']
PWY-6353.purine nucleotides degradation	2.37076	0	0	0	0	0	2.90031	2.70088	0	3.23092	5.30498	0	['purine nucleotides degradation|BioCyc|PWY-6353|1|NT5C3A|10', 'purine nucleotides degradation|BioCyc|PWY-6353|1|NT5E|10', 'purine nucleotides degradation|BioCyc|PWY-6353|1|NT5C3A|10', 'purine nucleotides degradation|BioCyc|PWY-6353|1|NT5E|10', 'purine nucleotides degradation|BioCyc|PWY-6353|2|NT5C3A|NT5E|10']
R-HSA-2995383.Initiation of Nuclear Envelope Reformation	2.37076	0	0	2.55621	8.70933	2.62395	0	0	0	0	0	0	['Initiation of Nuclear Envelope Reformation|Reactome|R-HSA-2995383|1|LEMD3|10', 'Initiation of Nuclear Envelope Reformation|Reactome|R-HSA-2995383|1|LEMD3|10', 'Initiation of Nuclear Envelope Reformation|Reactome|R-HSA-2995383|3|PPP2R1A|LEMD3|VRK1|10', 'Initiation of Nuclear Envelope Reformation|Reactome|R-HSA-2995383|1|LMNB1|10']
R-HSA-5621480.Dectin-2 family	2.37076	0	0	0	0	0	0	0	0	0	0	0	['Dectin-2 family|Reactome|R-HSA-5621480|1|PLCG2|10']
R-HSA-1660517.Synthesis of PIPs at the late endosome membrane	2.37076	0	0	2.55621	5.3985	2.62395	0	2.70088	3.49094	0	2.36281	4.53491	['Synthesis of PIPs at the late endosome membrane|Reactome|R-HSA-1660517|1|PIKFYVE|10', 'Synthesis of PIPs at the late endosome membrane|Reactome|R-HSA-1660517|1|PIKFYVE|10', 'Synthesis of PIPs at the late endosome membrane|Reactome|R-HSA-1660517|2|PIKFYVE|FIG4|10', 'Synthesis of PIPs at the late endosome membrane|Reactome|R-HSA-1660517|1|MTMR2|10', 'Synthesis of PIPs at the late endosome membran…
R-HSA-2995410.Nuclear Envelope Reassembly	2.37076	0	0	2.55621	8.70933	2.62395	0	0	0	0	0	0	['Nuclear Envelope Reassembly|Reactome|R-HSA-2995410|1|LEMD3|10', 'Nuclear Envelope Reassembly|Reactome|R-HSA-2995410|1|LEMD3|10', 'Nuclear Envelope Reassembly|Reactome|R-HSA-2995410|3|PPP2R1A|LEMD3|VRK1|10', 'Nuclear Envelope Reassembly|Reactome|R-HSA-2995410|1|LMNB1|10']
R-HSA-2172127.DAP12 interactions	2.36312	0.847291	3.46695	2.15919	2.50707	0.376136	3.35327	0.979629	0	9.89151	6.51363	0	['DAP12 interactions|Reactome|R-HSA-2172127|6|PRKAR2B|PSMC6|PLCG2|PIP4K2A|PPP2R5A|PPP2R5C|345', 'DAP12 interactions|Reactome|R-HSA-2172127|3|PSMF1|RPS27A|PSMA1|345', 'DAP12 interactions|Reactome|R-HSA-2172127|4|ADCY8|SPRED2|RPS27|PIK3CB|345', 'DAP12 interactions|Reactome|R-HSA-2172127|5|PSMC6|RASGRP3|PSME4|MDM2|PIK3CA|345', 'DAP12 interactions|Reactome|R-HSA-2172127|6|GRIN2A|TRIB3|PSMD7|PPP2R1A|Y…
hsa04722.Neurotrophin signaling pathway	2.33521	1.58653	2.741	4.32238	1.27584	0.573393	0.768353	0.625562	0	0	0	0	['Neurotrophin signaling pathway|KEGG PATHWAY|hsa04722|3|IRAK3|MAP3K5|PLCG2|120', 'Neurotrophin signaling pathway|KEGG PATHWAY|hsa04722|2|HGD|MAP2K7|120', 'Neurotrophin signaling pathway|KEGG PATHWAY|hsa04722|2|JUN|PIK3CB|120', 'Neurotrophin signaling pathway|KEGG PATHWAY|hsa04722|4|IRAK3|NFKBIA|PIK3CA|PSEN2|120', 'Neurotrophin signaling pathway|KEGG PATHWAY|hsa04722|2|IRAK3|ID4|120', 'Neurotroph…
R-HSA-1640170.Cell Cycle	2.30019	9.06074	1.07635	4.12106	3.2094	7.88219	3.22089	4.08463	1.40391	3.66183	3.7073	2.12246	['Cell Cycle|Reactome|R-HSA-1640170|9|UBE2V2|POLE4|PRKAR2B|PSMC6|LPIN1|LEMD3|PPP2R5A|PPP2R5C|ERCC6|607', 'Cell Cycle|Reactome|R-HSA-1640170|14|RAB8A|ORC6|HIST1H2BD|HIST3H2BB|MAU2|NPM1|ARPP19|LPIN3|TUBGCP5|PSMF1|CDK5RAP2|MYBL2|RPS27A|PSMA1|607', 'Cell Cycle|Reactome|R-HSA-1640170|3|SYCP2|RPS27|RAB2A|607', 'Cell Cycle|Reactome|R-HSA-1640170|10|CCNH|IDE|PSMC6|CENPK|NUP107|MDM2|LEMD3|PSME4|LPIN1|GRIP…
R-HSA-1630316.Glycosaminoglycan metabolism	2.29892	0	0	1.46997	1.25351	1.57311	3.62041	0.614673	0	1.01241	3.61394	0	['Glycosaminoglycan metabolism|Reactome|R-HSA-1630316|3|CHST2|B3GNT2|CD44|122', 'Glycosaminoglycan metabolism|Reactome|R-HSA-1630316|2|B3GAT2|GNS|122', 'Glycosaminoglycan metabolism|Reactome|R-HSA-1630316|2|HS3ST2|HS3ST4|122', 'Glycosaminoglycan metabolism|Reactome|R-HSA-1630316|2|CHSY1|CHST2|122', 'Glycosaminoglycan metabolism|Reactome|R-HSA-1630316|3|CHST6|GNS|CHST5|122', 'Glycosaminoglycan met…
R-HSA-211999.CYP2E1 reactions	2.28812	0	0	0	2.326	0	0	0	0	3.14571	2.2802	0	['CYP2E1 reactions|Reactome|R-HSA-211999|1|CYP2A13|11', 'CYP2E1 reactions|Reactome|R-HSA-211999|1|CPD|11', 'CYP2E1 reactions|Reactome|R-HSA-211999|1|CPD|11', 'CYP2E1 reactions|Reactome|R-HSA-211999|1|CPD|11']
R-HSA-71182.Phenylalanine and tyrosine catabolism	2.28812	0	0	2.47281	0	0	0	0	0	0	0	0	['Phenylalanine and tyrosine catabolism|Reactome|R-HSA-71182|1|RGL1|11', 'Phenylalanine and tyrosine catabolism|Reactome|R-HSA-71182|1|RGL1|11']
R-HSA-193048.Androgen biosynthesis	2.28812	0	0	2.47281	0	0	0	0	0	0	0	0	['Androgen biosynthesis|Reactome|R-HSA-193048|1|HSD17B12|11', 'Androgen biosynthesis|Reactome|R-HSA-193048|1|HSD17B12|11']
R-HSA-6811442.Intra-Golgi and retrograde Golgi-to-ER traffic	2.28323	1.85772	1.93926	0.859922	0.689214	7.59395	1.31632	1.04265	0	5.0695	4.62851	0	['Intra-Golgi and retrograde Golgi-to-ER traffic|Reactome|R-HSA-6811442|4|RAB18|COG5|RAB39A|PAFAH1B3|195', 'Intra-Golgi and retrograde Golgi-to-ER traffic|Reactome|R-HSA-6811442|3|ARFIP2|GCC2|COPG1|195', 'Intra-Golgi and retrograde Golgi-to-ER traffic|Reactome|R-HSA-6811442|2|MED7|KIF19A|195', 'Intra-Golgi and retrograde Golgi-to-ER traffic|Reactome|R-HSA-6811442|2|KIF11|RHOBTB3|195', 'Intra-Golg…
hsa04114.Oocyte meiosis	2.28107	0	2.69867	1.45833	1.24254	0	0	0	0	1.006	1.17762	0	['Oocyte meiosis|KEGG PATHWAY|hsa04114|3|CPEB3|PPP2R5A|PPP2R5C|123', 'Oocyte meiosis|KEGG PATHWAY|hsa04114|2|ADCY8|PPP3R1|123', 'Oocyte meiosis|KEGG PATHWAY|hsa04114|2|IGF1R|FBXO43|123', 'Oocyte meiosis|KEGG PATHWAY|hsa04114|2|PPP2R1A|YWHAB|123', 'Oocyte meiosis|KEGG PATHWAY|hsa04114|1|PPP2R5A|123', 'Oocyte meiosis|KEGG PATHWAY|hsa04114|2|PTTG2|PPP2R5A|123']
R-HSA-3000171.Non-integrin membrane-ECM interactions	2.28058	0	1.69199	1.03138	0.911147	1.08789	0	0	0	0	0	0	['Non-integrin membrane-ECM interactions|Reactome|R-HSA-3000171|2|LAMB1|LAMA4|59', 'Non-integrin membrane-ECM interactions|Reactome|R-HSA-3000171|1|LAMB3|59', 'Non-integrin membrane-ECM interactions|Reactome|R-HSA-3000171|1|ITGA2|59', 'Non-integrin membrane-ECM interactions|Reactome|R-HSA-3000171|1|ITGA2|59', 'Non-integrin membrane-ECM interactions|Reactome|R-HSA-3000171|1|COL5A3|59']
R-HSA-68877.Mitotic Prometaphase	2.26341	0	0	1.44681	1.23169	6.23088	0.745014	0.604035	0	2.5501	3.56386	0	['Mitotic Prometaphase|Reactome|R-HSA-68877|3|PPP2R5C|PPP2R5A|ERCC6|124', 'Mitotic Prometaphase|Reactome|R-HSA-68877|2|CENPK|NUP107|124', 'Mitotic Prometaphase|Reactome|R-HSA-68877|2|SHPRH|PPP2R1A|124', 'Mitotic Prometaphase|Reactome|R-HSA-68877|5|ITGB3BP|TUBB6|KIF2A|TUBB4A|WAPL|124', 'Mitotic Prometaphase|Reactome|R-HSA-68877|1|MIS12|124', 'Mitotic Prometaphase|Reactome|R-HSA-68877|1|TUB|124', '…
R-HSA-1483255.PI Metabolism	2.25343	0	1.67709	2.58026	2.31977	1.07454	1.31142	1.13938	1.84653	1.60701	0.862012	2.84569	['PI Metabolism|Reactome|R-HSA-1483255|2|PIKFYVE|PIP4K2A|60', 'PI Metabolism|Reactome|R-HSA-1483255|1|PIK3CB|60', 'PI Metabolism|Reactome|R-HSA-1483255|2|PIKFYVE|PIK3CA|60', 'PI Metabolism|Reactome|R-HSA-1483255|2|PIKFYVE|FIG4|60', 'PI Metabolism|Reactome|R-HSA-1483255|1|MTMR2|60', 'PI Metabolism|Reactome|R-HSA-1483255|1|PIP4K2A|60', 'PI Metabolism|Reactome|R-HSA-1483255|1|FIG4|60', 'PI Metabolis…
R-HSA-166016.Toll Like Receptor 4 (TLR4) Cascade	2.24593	1.52703	4.65544	2.68811	2.33483	2.85487	0.739337	0	0	0	0	2.15092	['Toll Like Receptor 4 (TLR4) Cascade|Reactome|R-HSA-166016|3|IRAK3|MEF2A|PLCG2|125', 'Toll Like Receptor 4 (TLR4) Cascade|Reactome|R-HSA-166016|2|MAP2K7|RPS27A|125', 'Toll Like Receptor 4 (TLR4) Cascade|Reactome|R-HSA-166016|3|JUN|RPS27|MED7|125', 'Toll Like Receptor 4 (TLR4) Cascade|Reactome|R-HSA-166016|3|ELK1|IRAK3|NFKBIA|125', 'Toll Like Receptor 4 (TLR4) Cascade|Reactome|R-HSA-166016|3|ELK1…
hsa04152.AMPK signaling pathway	2.24593	2.83751	4.65544	2.68811	0.41446	1.5377	0.739337	0.598809	1.20792	2.53655	5.04768	0	['AMPK signaling pathway|KEGG PATHWAY|hsa04152|3|MLYCD|PPP2R5A|PPP2R5C|125', 'AMPK signaling pathway|KEGG PATHWAY|hsa04152|3|RAB8A|PRKAA1|ELAVL1|125', 'AMPK signaling pathway|KEGG PATHWAY|hsa04152|3|PNO1|PIK3CB|RAB2A|125', 'AMPK signaling pathway|KEGG PATHWAY|hsa04152|3|IGF1R|PPP2R3C|PIK3CA|125', 'AMPK signaling pathway|KEGG PATHWAY|hsa04152|1|PPP2R1A|125', 'AMPK signaling pathway|KEGG PATHWAY|hs…
R-HSA-166520.Signalling by NGF	2.24384	1.00629	2.73342	6.23964	3.21928	1.65936	4.74339	1.17682	0	11.8782	5.89411	0	['Signalling by NGF|Reactome|R-HSA-166520|7|PRKAR2B|PSMC6|PIP4K2A|PPP2R5A|PPP2R5C|FGD4|MEF2A|441', 'Signalling by NGF|Reactome|R-HSA-166520|4|PSMF1|OBSCN|RPS27A|PSMA1|441', 'Signalling by NGF|Reactome|R-HSA-166520|4|ADCY8|SPRED2|RPS27|PIK3CB|441', 'Signalling by NGF|Reactome|R-HSA-166520|10|PLEKHG2|CASP2|PSMC6|MDM2|PIK3CA|ELK1|RASGRP3|PSME4|PSEN2|NFKBIA|441', 'Signalling by NGF|Reactome|R-HSA-166…
R-HSA-5617833.Assembly of the primary cilium	2.22941	1.8164	1.90738	0.260638	0.668183	7.47758	1.28842	6.22117	3.9371	1.78511	3.29307	4.0962	['Assembly of the primary cilium|Reactome|R-HSA-5617833|4|PRKAR2B|BBS9|AHI1|EXOC6|199', 'Assembly of the primary cilium|Reactome|R-HSA-5617833|3|CDK5RAP2|RAB8A|IQCB1|199', 'Assembly of the primary cilium|Reactome|R-HSA-5617833|2|TTC30A|EXOC5|199', 'Assembly of the primary cilium|Reactome|R-HSA-5617833|1|TCTN3|199', 'Assembly of the primary cilium|Reactome|R-HSA-5617833|2|PPP2R1A|NLK|199', 'Assemb…
R-HSA-421270.Cell-cell junction organization	2.2268	2.66122	0	0	0	0	1.29759	0	0	0	0	0	['Cell-cell junction organization|Reactome|R-HSA-421270|2|CLDN11|NECTIN2|61', 'Cell-cell junction organization|Reactome|R-HSA-421270|2|CTNND1|MPP5|61', 'Cell-cell junction organization|Reactome|R-HSA-421270|1|INADL|61']
PWY-7185.UTP and CTP dephosphorylation I	2.21244	0	0	0	0	0	6.08012	2.54004	0	6.7462	4.99559	0	['UTP and CTP dephosphorylation I|BioCyc|PWY-7185|1|NT5C3A|12', 'UTP and CTP dephosphorylation I|BioCyc|PWY-7185|2|NT5E|NTPCR|12', 'UTP and CTP dephosphorylation I|BioCyc|PWY-7185|1|NT5C3A|12', 'UTP and CTP dephosphorylation I|BioCyc|PWY-7185|2|NT5E|NTPCR|12', 'UTP and CTP dephosphorylation I|BioCyc|PWY-7185|2|NT5C3A|NT5E|12']
PWY66-4.cholesterol biosynthesis III (via desmosterol)	2.21244	0	0	0	0	2.46362	0	0	0	0	0	0	['cholesterol biosynthesis III (via desmosterol)|BioCyc|PWY66-4|1|CYP51A1|12', 'cholesterol biosynthesis III (via desmosterol)|BioCyc|PWY66-4|1|CYP51A1|12']
PWY66-341.cholesterol biosynthesis I	2.21244	0	0	0	0	2.46362	0	0	0	0	0	0	['cholesterol biosynthesis I|BioCyc|PWY66-341|1|CYP51A1|12', 'cholesterol biosynthesis I|BioCyc|PWY66-341|1|CYP51A1|12']
NADSYN-PWY.NAD de novo biosynthesis	2.21244	0	0	0	0	0	0	0	0	0	0	0	['NAD de novo biosynthesis|BioCyc|NADSYN-PWY|1|NMNAT2|12']
PWY66-3.cholesterol biosynthesis II (via 24,25-dihydrolanosterol)	2.21244	0	0	0	0	2.46362	0	0	0	0	0	0	['cholesterol biosynthesis II (via 24,25-dihydrolanosterol)|BioCyc|PWY66-3|1|CYP51A1|12', 'cholesterol biosynthesis II (via 24,25-dihydrolanosterol)|BioCyc|PWY66-3|1|CYP51A1|12']
R-HSA-2160916.Hyaluronan uptake and degradation	2.21244	0	0	0	0	0	0	0	0	0	0	0	['Hyaluronan uptake and degradation|Reactome|R-HSA-2160916|1|CD44|12']
R-HSA-429958.mRNA decay by 3' to 5' exoribonuclease	2.21244	0	0	0	0	0	0	2.54004	0	0	2.20456	0	["mRNA decay by 3' to 5' exoribonuclease|Reactome|R-HSA-429958|1|NT5C3|12", "mRNA decay by 3' to 5' exoribonuclease|Reactome|R-HSA-429958|1|NT5C3|12", "mRNA decay by 3' to 5' exoribonuclease|Reactome|R-HSA-429958|1|NT5C3|12"]
R-HSA-6803211.TP53 Regulates Transcription of Death Receptors and Ligands	2.21244	0	0	0	0	2.46362	2.73833	0	0	0	0	0	['TP53 Regulates Transcription of Death Receptors and Ligands|Reactome|R-HSA-6803211|1|IGFBP3|12', 'TP53 Regulates Transcription of Death Receptors and Ligands|Reactome|R-HSA-6803211|1|TP53BP2|12', 'TP53 Regulates Transcription of Death Receptors and Ligands|Reactome|R-HSA-6803211|1|TP53BP2|12']
R-HSA-112308.Depolarization of the Presynaptic Terminal Triggers the Opening of Calcium Channels	2.21244	0	0	0	0	0	0	0	0	0	0	0	['Depolarization of the Presynaptic Terminal Triggers the Opening of Calcium Channels|Reactome|R-HSA-112308|1|CACNB4|12']
P00031.Inflammation mediated by chemokine and cytokine signaling pathway	2.19006	0	1.88399	1.65931	0.19235	0.285588	0	0.998693	0	0	0.604395	0	['Inflammation mediated by chemokine and cytokine signaling pathway|PANTHER|P00031|4|GNA14|ARPC5|GNAQ|PLCG2|202', 'Inflammation mediated by chemokine and cytokine signaling pathway|PANTHER|P00031|2|JUN|PIK3CB|202', 'Inflammation mediated by chemokine and cytokine signaling pathway|PANTHER|P00031|3|SOCS6|ARPC5|PIK3CA|202', 'Inflammation mediated by chemokine and cytokine signaling pathway|PANTHER|…
R-HSA-187037.NGF signalling via TRKA from the plasma membrane	2.18727	0.774712	3.31057	2.89771	3.20669	0.338401	3.17315	0.901563	0	9.54476	6.15267	0	['NGF signalling via TRKA from the plasma membrane|Reactome|R-HSA-187037|6|PRKAR2B|PSMC6|PIP4K2A|PPP2R5A|PPP2R5C|MEF2A|363', 'NGF signalling via TRKA from the plasma membrane|Reactome|R-HSA-187037|3|PSMF1|RPS27A|PSMA1|363', 'NGF signalling via TRKA from the plasma membrane|Reactome|R-HSA-187037|4|ADCY8|SPRED2|RPS27|PIK3CB|363', 'NGF signalling via TRKA from the plasma membrane|Reactome|R-HSA-1870…
R-HSA-1280215.Cytokine Signaling in Immune system	2.1784	0.834177	2.76225	1.70412	1.22338	0.848321	0.182459	0.27767	1.35319	3.54649	4.35233	0.77486	['Cytokine Signaling in Immune system|Reactome|R-HSA-1280215|9|IL20RA|IRS1|CD44|GAD2|PSMC6|PRLR|IRAK3|PPP2R5A|PPP2R5C|624', 'Cytokine Signaling in Immune system|Reactome|R-HSA-1280215|5|IFITM3|PSMF1|PSMA1|RPS27A|APAF1|624', 'Cytokine Signaling in Immune system|Reactome|R-HSA-1280215|5|HAVCR2|SPRED2|PIK3CB|RPS27|STX3|624', 'Cytokine Signaling in Immune system|Reactome|R-HSA-1280215|7|PSMC6|NUP107|…
R-HSA-5663220.RHO GTPases Activate Formins	2.17781	0	0	1.39103	1.17925	6.06522	0.717227	0.578489	0	2.48356	4.92254	0	['RHO GTPases Activate Formins|Reactome|R-HSA-5663220|3|PPP2R5C|PPP2R5A|ERCC6|129', 'RHO GTPases Activate Formins|Reactome|R-HSA-5663220|2|CENPK|NUP107|129', 'RHO GTPases Activate Formins|Reactome|R-HSA-5663220|2|SHPRH|PPP2R1A|129', 'RHO GTPases Activate Formins|Reactome|R-HSA-5663220|5|TUBB6|KIF2A|TUBB4A|FMNL2|ITGB3BP|129', 'RHO GTPases Activate Formins|Reactome|R-HSA-5663220|1|MIS12|129', 'RHO …
hsa04721.Synaptic vesicle cycle	2.17506	0	3.88379	2.49902	2.24077	1.03604	1.27068	0	0	1.56426	0.826211	0	['Synaptic vesicle cycle|KEGG PATHWAY|hsa04721|2|ATP6V0A4|ATP6V1C1|63', 'Synaptic vesicle cycle|KEGG PATHWAY|hsa04721|2|ATP6V1G1|STX3|63', 'Synaptic vesicle cycle|KEGG PATHWAY|hsa04721|2|ATP6V0A4|ATP6V1C1|63', 'Synaptic vesicle cycle|KEGG PATHWAY|hsa04721|2|SLC32A1|ATP6V1E1|63', 'Synaptic vesicle cycle|KEGG PATHWAY|hsa04721|1|ATP6V1G1|63', 'Synaptic vesicle cycle|KEGG PATHWAY|hsa04721|1|ATP6V1G1|…
hsa05169.Epstein-Barr virus infection	2.16429	5.67302	7.19374	3.95238	1.34831	0.890008	3.78645	0.986555	0.823127	1.74716	0.171556	0	['Epstein-Barr virus infection|KEGG PATHWAY|hsa05169|4|PSMC6|CD44|TNFAIP3|PLCG2|204', 'Epstein-Barr virus infection|KEGG PATHWAY|hsa05169|6|AKAP8L|GTF2E1|EIF2AK3|PTMA|SNW1|MAP2K7|204', 'Epstein-Barr virus infection|KEGG PATHWAY|hsa05169|5|TRAF5|JUN|PIK3CB|SNW1|RBP1|204', 'Epstein-Barr virus infection|KEGG PATHWAY|hsa05169|5|NFKBIA|CD58|PSMC6|MDM2|PIK3CA|204', 'Epstein-Barr virus infection|KEGG PA…
R-HSA-1663150.The activation of arylsulfatases	2.14268	0	0	2.32586	0	0	2.66675	0	0	0	2.13484	0	['The activation of arylsulfatases|Reactome|R-HSA-1663150|1|SUMF1|13', 'The activation of arylsulfatases|Reactome|R-HSA-1663150|1|ARSK|13', 'The activation of arylsulfatases|Reactome|R-HSA-1663150|1|ARSG|13', 'The activation of arylsulfatases|Reactome|R-HSA-1663150|1|SUMF1|13']
R-HSA-4641265.Repression of WNT target genes	2.14268	0	0	0	0	0	0	0	0	0	0	0	['Repression of WNT target genes|Reactome|R-HSA-4641265|1|TLE4|13']
R-HSA-879415.Advanced glycosylation endproduct receptor signaling	2.14268	0	0	0	0	2.39287	0	0	0	0	0	0	['Advanced glycosylation endproduct receptor signaling|Reactome|R-HSA-879415|1|PLD1|13', 'Advanced glycosylation endproduct receptor signaling|Reactome|R-HSA-879415|1|PLD1|13']
R-HSA-418885.DCC mediated attractive signaling	2.14268	0	0	2.32586	0	0	0	0	0	0	0	0	['DCC mediated attractive signaling|Reactome|R-HSA-418885|1|MFN1|13', 'DCC mediated attractive signaling|Reactome|R-HSA-418885|1|MFN1|13']
R-HSA-416993.Trafficking of GluR2-containing AMPA receptors	2.14268	0	3.07145	2.32586	0	0	0	0	0	0	2.13484	0	['Trafficking of GluR2-containing AMPA receptors|Reactome|R-HSA-416993|1|PRKCA|13', 'Trafficking of GluR2-containing AMPA receptors|Reactome|R-HSA-416993|1|GRIA1|13', 'Trafficking of GluR2-containing AMPA receptors|Reactome|R-HSA-416993|1|PRKCA|13', 'Trafficking of GluR2-containing AMPA receptors|Reactome|R-HSA-416993|1|PRKCA|13']
R-HSA-1483213.Synthesis of PE	2.14268	2.38594	0	2.32586	0	0	0	0	0	0	0	0	['Synthesis of PE|Reactome|R-HSA-1483213|1|LPIN1|13', 'Synthesis of PE|Reactome|R-HSA-1483213|1|LPIN3|13', 'Synthesis of PE|Reactome|R-HSA-1483213|1|LPIN1|13']
hsa00061.Fatty acid biosynthesis	2.14268	0	0	0	0	0	0	0	0	0	0	0	['Fatty acid biosynthesis|KEGG PATHWAY|hsa00061|1|OXSM|13']
P00039.Metabotropic glutamate receptor group III pathway	2.12522	0	1.60643	0.956357	3.88762	0	0	2.70462	0	3.68213	2.11163	0	['Metabotropic glutamate receptor group III pathway|PANTHER|P00039|2|PRKAR2B|SLC1A2|65', 'Metabotropic glutamate receptor group III pathway|PANTHER|P00039|1|GRIA1|65', 'Metabotropic glutamate receptor group III pathway|PANTHER|P00039|1|SLC1A6|65', 'Metabotropic glutamate receptor group III pathway|PANTHER|P00039|3|GRIN2A|GRM1|SLC1A6|65', 'Metabotropic glutamate receptor group III pathway|PANTHER|…
R-HSA-8856828.Clathrin-mediated endocytosis	2.11244	0.504954	1.0064	1.34847	0	7.82199	0.69603	0	1.15686	0	0	0	['Clathrin-mediated endocytosis|Reactome|R-HSA-8856828|3|DNAJC6|FNBP1L|UBQLN1|133', 'Clathrin-mediated endocytosis|Reactome|R-HSA-8856828|1|RPS27A|133', 'Clathrin-mediated endocytosis|Reactome|R-HSA-8856828|1|RPS27|133', 'Clathrin-mediated endocytosis|Reactome|R-HSA-8856828|2|REPS1|FNBP1L|133', 'Clathrin-mediated endocytosis|Reactome|R-HSA-8856828|6|STON1|DNAJC2|STON1-GTF2A1L|PICALM|DNAJC6|RPS27|…
hsa00190.Oxidative phosphorylation	2.11244	9.80518	4.49166	3.99187	3.50036	2.71037	3.40588	0.559067	0	6.40292	3.35034	0	['Oxidative phosphorylation|KEGG PATHWAY|hsa00190|3|ATP6V0A4|ATP6V1C1|COX6C|133', 'Oxidative phosphorylation|KEGG PATHWAY|hsa00190|7|NDUFB8|NDUFB4|NDUFA8|NDUFB7|SDHC|HDHD2|ATP5F1|133', 'Oxidative phosphorylation|KEGG PATHWAY|hsa00190|3|ATP6V1G1|COX7C|COX4I1|133', 'Oxidative phosphorylation|KEGG PATHWAY|hsa00190|4|ATP5B|NDUFS4|ATP6V0A4|ATP6V1C1|133', 'Oxidative phosphorylation|KEGG PATHWAY|hsa0019…
R-HSA-156581.Methylation	2.07804	0	0	0	0	0	0	0	0	0	0	0	['Methylation|Reactome|R-HSA-156581|1|N6AMT1|14']
R-HSA-419408.Lysosphingolipid and LPA receptors	2.07804	0	0	0	0	0	0	2.40314	0	0	2.07024	0	['Lysosphingolipid and LPA receptors|Reactome|R-HSA-419408|1|S1PR2|14', 'Lysosphingolipid and LPA receptors|Reactome|R-HSA-419408|1|LPAR2|14', 'Lysosphingolipid and LPA receptors|Reactome|R-HSA-419408|1|LPAR2|14']
R-HSA-1660516.Synthesis of PIPs at the early endosome membrane	2.07804	0	0	2.26046	4.82315	2.32723	0	2.40314	3.18633	0	2.07024	4.22666	['Synthesis of PIPs at the early endosome membrane|Reactome|R-HSA-1660516|1|PIKFYVE|14', 'Synthesis of PIPs at the early endosome membrane|Reactome|R-HSA-1660516|1|PIKFYVE|14', 'Synthesis of PIPs at the early endosome membrane|Reactome|R-HSA-1660516|2|PIKFYVE|FIG4|14', 'Synthesis of PIPs at the early endosome membrane|Reactome|R-HSA-1660516|1|MTMR2|14', 'Synthesis of PIPs at the early endosome me…
R-HSA-196807.Nicotinate metabolism	2.07804	0	0	0	0	0	0	0	0	2.92799	2.07024	0	['Nicotinate metabolism|Reactome|R-HSA-196807|1|NMNAT2|14', 'Nicotinate metabolism|Reactome|R-HSA-196807|1|NAMPT|14', 'Nicotinate metabolism|Reactome|R-HSA-196807|1|NAMPT|14']
R-HSA-1170546.Prolactin receptor signaling	2.07804	0	0	0	0	0	0	0	0	0	0	0	['Prolactin receptor signaling|Reactome|R-HSA-1170546|1|PRLR|14']
R-HSA-388841.Costimulation by the CD28 family	2.07717	0	0	0.933232	2.14205	0.988049	0	0	0	1.51063	2.06368	2.74037	['Costimulation by the CD28 family|Reactome|R-HSA-388841|2|PPP2R5A|PPP2R5C|67', 'Costimulation by the CD28 family|Reactome|R-HSA-388841|1|PIK3CA|67', 'Costimulation by the CD28 family|Reactome|R-HSA-388841|2|PPP2R1A|TRIB3|67', 'Costimulation by the CD28 family|Reactome|R-HSA-388841|1|YES1|67', 'Costimulation by the CD28 family|Reactome|R-HSA-388841|1|PPP2R5A|67', 'Costimulation by the CD28 family…
R-HSA-1632852.Macroautophagy	2.07717	2.50422	1.57982	0	0	0	1.21973	0	0	6.12162	0.781771	2.74037	['Macroautophagy|Reactome|R-HSA-1632852|2|ATG4C|ATG5|67', 'Macroautophagy|Reactome|R-HSA-1632852|2|CHMP3|PRKAA1|67', 'Macroautophagy|Reactome|R-HSA-1632852|1|CHMP2A|67', 'Macroautophagy|Reactome|R-HSA-1632852|1|GABARAPL2|67', 'Macroautophagy|Reactome|R-HSA-1632852|3|DYNLL2|ATG5|PRKAA1|67', 'Macroautophagy|Reactome|R-HSA-1632852|1|ATG4C|67', 'Macroautophagy|Reactome|R-HSA-1632852|1|PIK3C3|67']
R-HSA-204005.COPII (Coat Protein 2) Mediated Vesicle Transport	2.05379	0.970912	6.30308	0.921991	0.806337	0.976597	0	0	0	1.49778	2.04034	2.72625	['COPII (Coat Protein 2) Mediated Vesicle Transport|Reactome|R-HSA-204005|2|CNIH1|ANKRD28|68', 'COPII (Coat Protein 2) Mediated Vesicle Transport|Reactome|R-HSA-204005|1|PPP6R1|68', 'COPII (Coat Protein 2) Mediated Vesicle Transport|Reactome|R-HSA-204005|3|PPP6R1|GRIA1|CTSZ|68', 'COPII (Coat Protein 2) Mediated Vesicle Transport|Reactome|R-HSA-204005|1|TRAPPC2L|68', 'COPII (Coat Protein 2) Mediat…
hsa04120.Ubiquitin mediated proteolysis	2.04965	2.62515	0.983216	1.30764	1.10112	1.4066	0.675691	1.52182	2.83873	0.922535	1.03934	0	['Ubiquitin mediated proteolysis|KEGG PATHWAY|hsa04120|3|CUL5|HERC4|UBE2N|137', 'Ubiquitin mediated proteolysis|KEGG PATHWAY|hsa04120|3|UBE3A|SIAH1|ERCC8|137', 'Ubiquitin mediated proteolysis|KEGG PATHWAY|hsa04120|1|UBE2S|137', 'Ubiquitin mediated proteolysis|KEGG PATHWAY|hsa04120|2|MDM2|UBE2NL|137', 'Ubiquitin mediated proteolysis|KEGG PATHWAY|hsa04120|2|UBE3A|UBE2NL|137', 'Ubiquitin mediated pr…
R-HSA-211935.Fatty acids	2.01785	0	2.94126	0	2.05506	0	0	0	0	2.86525	7.5526	0	['Fatty acids|Reactome|R-HSA-211935|1|CYP2A13|15', 'Fatty acids|Reactome|R-HSA-211935|1|CYP2J2|15', 'Fatty acids|Reactome|R-HSA-211935|1|CPD|15', 'Fatty acids|Reactome|R-HSA-211935|1|CPD|15', 'Fatty acids|Reactome|R-HSA-211935|3|CYP4F11|CYP2J2|CPD|15']
R-HSA-3772470.Negative regulation of TCF-dependent signaling by WNT ligand antagonists	2.01785	0	0	0	2.05506	0	0	0	0	0	2.01008	0	['Negative regulation of TCF-dependent signaling by WNT ligand antagonists|Reactome|R-HSA-3772470|1|WIF1|15', 'Negative regulation of TCF-dependent signaling by WNT ligand antagonists|Reactome|R-HSA-3772470|1|WIF1|15', 'Negative regulation of TCF-dependent signaling by WNT ligand antagonists|Reactome|R-HSA-3772470|1|WNT3A|15']
R-HSA-3322077.Glycogen synthesis	2.01785	2.25916	2.94126	0	0	5.13455	5.68845	0	0	0	0	0	['Glycogen synthesis|Reactome|R-HSA-3322077|1|UGP2|15', 'Glycogen synthesis|Reactome|R-HSA-3322077|1|RPS27A|15', 'Glycogen synthesis|Reactome|R-HSA-3322077|1|RPS27|15', 'Glycogen synthesis|Reactome|R-HSA-3322077|2|UGP2|RPS27|15', 'Glycogen synthesis|Reactome|R-HSA-3322077|2|UBA5|PGM1|15']
R-HSA-421837.Clathrin derived vesicle budding	2.00823	0	6.22348	0.900119	0	6.39265	5.0585	0	0	3.54894	1.99487	0	['Clathrin derived vesicle budding|Reactome|R-HSA-421837|2|TPD52|DNAJC6|70', 'Clathrin derived vesicle budding|Reactome|R-HSA-421837|3|CHMP2A|CTSZ|CLVS1|70', 'Clathrin derived vesicle budding|Reactome|R-HSA-421837|1|GNS|70', 'Clathrin derived vesicle budding|Reactome|R-HSA-421837|4|SMU1|DNAJC6|PICALM|DNAJC2|70', 'Clathrin derived vesicle budding|Reactome|R-HSA-421837|3|AP1G1|GNS|TPD52L1|70', 'Cla…
R-HSA-6807505.RNA polymerase II transcribes snRNA genes	2.00823	4.26857	3.69302	0.900119	0	11.18	5.0585	0	1.70825	0	0	0	['RNA polymerase II transcribes snRNA genes|Reactome|R-HSA-6807505|2|POU2F1|ELL2|70', 'RNA polymerase II transcribes snRNA genes|Reactome|R-HSA-6807505|3|POU2F2|GTF2E1|GTF2F1|70', 'RNA polymerase II transcribes snRNA genes|Reactome|R-HSA-6807505|2|RBP1|GTF2F1|70', 'RNA polymerase II transcribes snRNA genes|Reactome|R-HSA-6807505|1|ELL2|70', 'RNA polymerase II transcribes snRNA genes|Reactome|R-HS…
R-HSA-199992.trans-Golgi Network Vesicle Budding	2.00823	0	6.22348	0.900119	0	6.39265	5.0585	0	0	3.54894	1.99487	0	['trans-Golgi Network Vesicle Budding|Reactome|R-HSA-199992|2|TPD52|DNAJC6|70', 'trans-Golgi Network Vesicle Budding|Reactome|R-HSA-199992|3|CHMP2A|CTSZ|CLVS1|70', 'trans-Golgi Network Vesicle Budding|Reactome|R-HSA-199992|1|GNS|70', 'trans-Golgi Network Vesicle Budding|Reactome|R-HSA-199992|4|SMU1|DNAJC6|PICALM|DNAJC2|70', 'trans-Golgi Network Vesicle Budding|Reactome|R-HSA-199992|3|AP1G1|GNS|TP…
hsa04622.RIG-I-like receptor signaling pathway	2.00823	0	0	0.900119	0	0	1.18379	0	0	1.47269	0.750669	0	['RIG-I-like receptor signaling pathway|KEGG PATHWAY|hsa04622|2|ATG5|CYLD|70', 'RIG-I-like receptor signaling pathway|KEGG PATHWAY|hsa04622|1|NFKBIA|70', 'RIG-I-like receptor signaling pathway|KEGG PATHWAY|hsa04622|1|MAVS|70', 'RIG-I-like receptor signaling pathway|KEGG PATHWAY|hsa04622|1|ATG5|70', 'RIG-I-like receptor signaling pathway|KEGG PATHWAY|hsa04622|1|UBL5|70']
R-HSA-446203.Asparagine N-linked glycosylation	2.00134	1.85418	7.37658	0.967142	0.741128	9.74658	0.781065	0.567745	0	8.85824	15.4461	1.36398	['Asparagine N-linked glycosylation|Reactome|R-HSA-446203|5|COG5|ANKRD28|CNIH1|ALG6|PLD1|299', 'Asparagine N-linked glycosylation|Reactome|R-HSA-446203|4|EDEM1|PPP6R1|RPS27A|COPG1|299', 'Asparagine N-linked glycosylation|Reactome|R-HSA-446203|6|GRIA1|PPP6R1|CTSZ|MED7|DPM1|RPS27|299', 'Asparagine N-linked glycosylation|Reactome|R-HSA-446203|3|TRAPPC2L|GNPNAT1|TUSC3|299', 'Asparagine N-linked glyco…
R-HSA-5576891.Cardiac conduction	1.98929	0.470204	0	0.433694	2.07456	0	1.78904	0	0	0.90064	1.97163	0	['Cardiac conduction|Reactome|R-HSA-5576891|3|CACNB4|SCN1B|FXYD7|141', 'Cardiac conduction|Reactome|R-HSA-5576891|1|SCN5A|141', 'Cardiac conduction|Reactome|R-HSA-5576891|1|FH|141', 'Cardiac conduction|Reactome|R-HSA-5576891|3|FH|TRDN|CACNG3|141', 'Cardiac conduction|Reactome|R-HSA-5576891|2|KCNE4|CACNG5|141', 'Cardiac conduction|Reactome|R-HSA-5576891|1|KCNE4|141', 'Cardiac conduction|Reactome|R…
hsa04918.Thyroid hormone synthesis	1.98604	0	1.52913	0.889478	0.775321	0.943458	0	0	0	0	0.740694	0	['Thyroid hormone synthesis|KEGG PATHWAY|hsa04918|2|SLC26A4|GNAQ|71', 'Thyroid hormone synthesis|KEGG PATHWAY|hsa04918|1|ADCY8|71', 'Thyroid hormone synthesis|KEGG PATHWAY|hsa04918|1|FH|71', 'Thyroid hormone synthesis|KEGG PATHWAY|hsa04918|1|FH|71', 'Thyroid hormone synthesis|KEGG PATHWAY|hsa04918|1|GNAQ|71', 'Thyroid hormone synthesis|KEGG PATHWAY|hsa04918|1|CREB5|71']
hsa00562.Inositol phosphate metabolism	1.98604	0	1.52913	0.889478	0	0.943458	1.17221	0	0	1.46045	0.740694	2.6851	['Inositol phosphate metabolism|KEGG PATHWAY|hsa00562|2|PIP4K2A|PLCG2|71', 'Inositol phosphate metabolism|KEGG PATHWAY|hsa00562|1|PIK3CB|71', 'Inositol phosphate metabolism|KEGG PATHWAY|hsa00562|1|PIK3CA|71', 'Inositol phosphate metabolism|KEGG PATHWAY|hsa00562|1|MTMR2|71', 'Inositol phosphate metabolism|KEGG PATHWAY|hsa00562|1|PIP4K2A|71', 'Inositol phosphate metabolism|KEGG PATHWAY|hsa00562|1|P…
R-HSA-1483249.@@Inositol phosphate metabolism	1.05479	0	0	0	0	0	0	0	0	0	0	0	['@@Inositol phosphate metabolism|Reactome|R-HSA-1483249|1|PLCG2|47']
R-HSA-74752.Signaling by Insulin receptor	1.96267	2.77572	3.87535	3.61766	4.03458	1.05859	1.56971	0.555171	0	8.77853	4.91874	1.35256	['Signaling by Insulin receptor|Reactome|R-HSA-74752|5|ATP6V0A4|PSMC6|ATP6V1C1|PPP2R5A|PPP2R5C|303', 'Signaling by Insulin receptor|Reactome|R-HSA-74752|5|PSMF1|PDE3B|PRKAA1|RPS27A|PSMA1|303', 'Signaling by Insulin receptor|Reactome|R-HSA-74752|4|ATP6V1G1|SPRED2|RPS27|PIK3CB|303', 'Signaling by Insulin receptor|Reactome|R-HSA-74752|6|PSMC6|PIK3CA|ATP6V0A4|RASGRP3|PSME4|ATP6V1C1|303', 'Signaling b…
R-HSA-422085.Synthesis, secretion, and deacylation of Ghrelin	1.96156	0	0	0	0	0	0	0	0	0	0	0	['Synthesis, secretion, and deacylation of Ghrelin|Reactome|R-HSA-422085|1|PLA2G7|16']
R-HSA-163615.PKA activation	1.96156	0	2.8823	0	0	0	0	2.28417	0	0	1.95382	0	['PKA activation|Reactome|R-HSA-163615|1|PRKAR2B|16', 'PKA activation|Reactome|R-HSA-163615|1|ADCY8|16', 'PKA activation|Reactome|R-HSA-163615|1|PRKAR2B|16', 'PKA activation|Reactome|R-HSA-163615|1|PRKAR2B|16']
R-HSA-399956.CRMPs in Sema3A signaling	1.96156	0	0	0	0	0	2.48017	0	0	2.80643	0	0	['CRMPs in Sema3A signaling|Reactome|R-HSA-399956|1|CDK5R1|16', 'CRMPs in Sema3A signaling|Reactome|R-HSA-399956|1|PLXNA2|16', 'CRMPs in Sema3A signaling|Reactome|R-HSA-399956|1|PLXNA2|16']
R-HSA-535734.Fatty acid, triacylglycerol, and ketone body metabolism	1.9367	1.59116	0	0.711092	0.556139	0.242084	1.13621	0	0	0	0.142457	0	['Fatty acid, triacylglycerol, and ketone body metabolism|Reactome|R-HSA-535734|4|MED21|MED29|HSD17B12|LPIN1|223', 'Fatty acid, triacylglycerol, and ketone body metabolism|Reactome|R-HSA-535734|3|TECR|MED19|LPIN3|223', 'Fatty acid, triacylglycerol, and ketone body metabolism|Reactome|R-HSA-535734|2|HSD17B12|LPIN1|223', 'Fatty acid, triacylglycerol, and ketone body metabolism|Reactome|R-HSA-535734…
R-HSA-75109.Triglyceride Biosynthesis	1.92169	2.34024	0	2.23526	0.745989	0	1.13859	0	0	0	0	0	['Triglyceride Biosynthesis|Reactome|R-HSA-75109|2|HSD17B12|LPIN1|74', 'Triglyceride Biosynthesis|Reactome|R-HSA-75109|2|TECR|LPIN3|74', 'Triglyceride Biosynthesis|Reactome|R-HSA-75109|2|HSD17B12|LPIN1|74', 'Triglyceride Biosynthesis|Reactome|R-HSA-75109|1|LPCAT4|74', 'Triglyceride Biosynthesis|Reactome|R-HSA-75109|1|GPD1L|74']
PWY-6569.chondroitin sulfate biosynthesis	1.90873	0	0	2.0889	0	2.15495	0	0	0	0	1.90103	0	['chondroitin sulfate biosynthesis|BioCyc|PWY-6569|1|CHST2|17', 'chondroitin sulfate biosynthesis|BioCyc|PWY-6569|1|B3GAT2|17', 'chondroitin sulfate biosynthesis|BioCyc|PWY-6569|1|CHST2|17', 'chondroitin sulfate biosynthesis|BioCyc|PWY-6569|1|B3GAT2|17']
R-HSA-164378.PKA activation in glucagon signalling	1.90873	0	2.82681	0	0	0	0	2.2301	0	0	1.90103	0	['PKA activation in glucagon signalling|Reactome|R-HSA-164378|1|PRKAR2B|17', 'PKA activation in glucagon signalling|Reactome|R-HSA-164378|1|ADCY8|17', 'PKA activation in glucagon signalling|Reactome|R-HSA-164378|1|PRKAR2B|17', 'PKA activation in glucagon signalling|Reactome|R-HSA-164378|1|PRKAR2B|17']
R-HSA-2142845.Hyaluronan metabolism	1.90873	0	0	0	0	0	0	0	0	0	0	0	['Hyaluronan metabolism|Reactome|R-HSA-2142845|1|CD44|17']
R-HSA-111931.PKA-mediated phosphorylation of CREB	1.90873	0	2.82681	0	0	0	0	2.2301	0	0	1.90103	0	['PKA-mediated phosphorylation of CREB|Reactome|R-HSA-111931|1|PRKAR2B|17', 'PKA-mediated phosphorylation of CREB|Reactome|R-HSA-111931|1|ADCY8|17', 'PKA-mediated phosphorylation of CREB|Reactome|R-HSA-111931|1|PRKAR2B|17', 'PKA-mediated phosphorylation of CREB|Reactome|R-HSA-111931|1|PRKAR2B|17']
R-HSA-3781860.Diseases associated with N-glycosylation of proteins	1.90873	0	0	0	0	2.15495	0	0	0	2.75107	1.90103	0	['Diseases associated with N-glycosylation of proteins|Reactome|R-HSA-3781860|1|ALG6|17', 'Diseases associated with N-glycosylation of proteins|Reactome|R-HSA-3781860|1|MGAT2|17', 'Diseases associated with N-glycosylation of proteins|Reactome|R-HSA-3781860|1|MGAT2|17', 'Diseases associated with N-glycosylation of proteins|Reactome|R-HSA-3781860|1|MGAT2|17']
R-HSA-199977.ER to Golgi Anterograde Transport	1.87533	1.28015	6.2847	0.403085	1.9588	5.46928	0.619332	1.40189	0	8.22792	7.52415	1.9878	['ER to Golgi Anterograde Transport|Reactome|R-HSA-199977|3|COG5|CNIH1|ANKRD28|149', 'ER to Golgi Anterograde Transport|Reactome|R-HSA-199977|2|PPP6R1|COPG1|149', 'ER to Golgi Anterograde Transport|Reactome|R-HSA-199977|4|PPP6R1|GRIA1|CTSZ|MED7|149', 'ER to Golgi Anterograde Transport|Reactome|R-HSA-199977|1|TRAPPC2L|149', 'ER to Golgi Anterograde Transport|Reactome|R-HSA-199977|3|TBC1D20|CD55|CO…
R-HSA-449147.Signaling by Interleukins	1.86796	0.645311	4.38519	1.73166	1.99817	1.93235	0.48996	0.0816111	0.388375	5.53953	2.59199	1.1196	['Signaling by Interleukins|Reactome|R-HSA-449147|6|IL20RA|IRS1|PSMC6|IRAK3|PPP2R5A|PPP2R5C|400', 'Signaling by Interleukins|Reactome|R-HSA-449147|3|PSMF1|RPS27A|PSMA1|400', 'Signaling by Interleukins|Reactome|R-HSA-449147|5|HAVCR2|SPRED2|PIK3CB|RPS27|STX3|400', 'Signaling by Interleukins|Reactome|R-HSA-449147|5|IRAK3|PSMC6|RASGRP3|PSME4|PIK3CA|400', 'Signaling by Interleukins|Reactome|R-HSA-4491…
PWY-6367.D-myo-inositol-5-phosphate metabolism	1.85899	0	0	0	0	0	0	0	0	2.6988	1.85132	0	['D-myo-inositol-5-phosphate metabolism|BioCyc|PWY-6367|1|PLCG2|18', 'D-myo-inositol-5-phosphate metabolism|BioCyc|PWY-6367|1|TMEM55B|18', 'D-myo-inositol-5-phosphate metabolism|BioCyc|PWY-6367|1|TMEM55B|18']
R-HSA-5423646.Aflatoxin activation and detoxification	1.85899	0	0	0	0	0	0	0	0	0	0	0	['Aflatoxin activation and detoxification|Reactome|R-HSA-5423646|1|CYP2A13|18']
R-HSA-1660514.Synthesis of PIPs at the Golgi membrane	1.85899	0	0	2.03841	4.38605	0	0	2.17912	2.95547	0	0	3.99218	['Synthesis of PIPs at the Golgi membrane|Reactome|R-HSA-1660514|1|PIKFYVE|18', 'Synthesis of PIPs at the Golgi membrane|Reactome|R-HSA-1660514|1|PIKFYVE|18', 'Synthesis of PIPs at the Golgi membrane|Reactome|R-HSA-1660514|2|PIKFYVE|FIG4|18', 'Synthesis of PIPs at the Golgi membrane|Reactome|R-HSA-1660514|1|FIG4|18', 'Synthesis of PIPs at the Golgi membrane|Reactome|R-HSA-1660514|1|PIKFYVE|18', '…
R-HSA-1369062.ABC transporters in lipid homeostasis	1.85899	0	0	4.6789	1.89571	0	0	0	0	0	1.85132	0	['ABC transporters in lipid homeostasis|Reactome|R-HSA-1369062|1|ABCD3|18', 'ABC transporters in lipid homeostasis|Reactome|R-HSA-1369062|2|ABCD3|PEX3|18', 'ABC transporters in lipid homeostasis|Reactome|R-HSA-1369062|1|ABCD2|18', 'ABC transporters in lipid homeostasis|Reactome|R-HSA-1369062|1|ABCD3|18']
hsa00770.Pantothenate and CoA biosynthesis	1.85899	0	0	0	0	0	2.37398	0	0	0	1.85132	0	['Pantothenate and CoA biosynthesis|KEGG PATHWAY|hsa00770|1|GPI|18', 'Pantothenate and CoA biosynthesis|KEGG PATHWAY|hsa00770|1|PANK2|18', 'Pantothenate and CoA biosynthesis|KEGG PATHWAY|hsa00770|1|GPI|18']
hsa04932.Non-alcoholic fatty liver disease (NAFLD)	1.84815	9.04548	8.53009	1.17685	1.93118	2.42164	3.09631	1.38317	0	5.95453	4.3092	0	['Non-alcoholic fatty liver disease (NAFLD)|KEGG PATHWAY|hsa04932|3|EIF2A|MAP3K5|COX6C|151', 'Non-alcoholic fatty liver disease (NAFLD)|KEGG PATHWAY|hsa04932|7|NDUFB8|NDUFB4|NDUFA8|NDUFB7|SDHC|EIF2AK3|PRKAA1|151', 'Non-alcoholic fatty liver disease (NAFLD)|KEGG PATHWAY|hsa04932|5|JUN|COX7C|CYCS|COX4I1|PIK3CB|151', 'Non-alcoholic fatty liver disease (NAFLD)|KEGG PATHWAY|hsa04932|2|NDUFS4|PIK3CA|15…
R-HSA-381340.Transcriptional regulation of white adipocyte differentiation	1.84069	0.867047	0	0.819985	0	0.872524	2.7524	0	0	0	1.82768	0	['Transcriptional regulation of white adipocyte differentiation|Reactome|R-HSA-381340|2|MED21|MED29|78', 'Transcriptional regulation of white adipocyte differentiation|Reactome|R-HSA-381340|1|MED19|78', 'Transcriptional regulation of white adipocyte differentiation|Reactome|R-HSA-381340|1|CEBPD|78', 'Transcriptional regulation of white adipocyte differentiation|Reactome|R-HSA-381340|1|MED21|78', …
hsa04260.Cardiac muscle contraction	1.84069	0.867047	3.49834	2.15053	5.22255	0.872524	1.09621	0.933349	0	3.35567	0	0	['Cardiac muscle contraction|KEGG PATHWAY|hsa04260|2|CACNB4|COX6C|78', 'Cardiac muscle contraction|KEGG PATHWAY|hsa04260|1|TPM4|78', 'Cardiac muscle contraction|KEGG PATHWAY|hsa04260|2|COX7C|COX4I1|78', 'Cardiac muscle contraction|KEGG PATHWAY|hsa04260|2|TPM4|FH|78', 'Cardiac muscle contraction|KEGG PATHWAY|hsa04260|4|CACNG3|COX7C|FH|UQCRC2|78', 'Cardiac muscle contraction|KEGG PATHWAY|hsa04260|1…
R-HSA-5633007.Regulation of TP53 Activity	1.83476	7.10971	0.903266	0.392287	0.971326	5.38794	1.6753	0	0	2.21202	0.2905	1.9694	['Regulation of TP53 Activity|Reactome|R-HSA-5633007|3|DYRK2|CDK5R1|PPP2R5C|152', 'Regulation of TP53 Activity|Reactome|R-HSA-5633007|6|PRKAA1|RPS27A|TAF7|TAF10|SSRP1|GATAD2A|152', 'Regulation of TP53 Activity|Reactome|R-HSA-5633007|1|RPS27|152', 'Regulation of TP53 Activity|Reactome|R-HSA-5633007|1|MDM2|152', 'Regulation of TP53 Activity|Reactome|R-HSA-5633007|2|PPP2R1A|TAF10|152', 'Regulation o…
R-HSA-1236394.Signaling by ERBB4	1.83363	0.97509	2.35276	3.43232	2.81919	0.443884	2.47603	1.11623	0.523142	8.50869	4.66848	0	['Signaling by ERBB4|Reactome|R-HSA-1236394|5|PSMC6|PRLR|PIP4K2A|PPP2R5A|PPP2R5C|317', 'Signaling by ERBB4|Reactome|R-HSA-1236394|3|PSMF1|RPS27A|PSMA1|317', 'Signaling by ERBB4|Reactome|R-HSA-1236394|3|SPRED2|RPS27|PIK3CB|317', 'Signaling by ERBB4|Reactome|R-HSA-1236394|6|PSMC6|MDM2|PIK3CA|RASGRP3|PSME4|PSEN2|317', 'Signaling by ERBB4|Reactome|R-HSA-1236394|6|GRIN2A|TRIB3|PSMD7|PPP2R1A|YWHAB|PSMA…
R-HSA-5654716.Downstream signaling of activated FGFR4	1.83363	0.97509	3.73179	2.42104	2.81919	0.443884	2.47603	1.11623	0	8.50869	5.84971	0	['Downstream signaling of activated FGFR4|Reactome|R-HSA-5654716|5|PRKAR2B|PIP4K2A|PSMC6|PPP2R5A|PPP2R5C|317', 'Downstream signaling of activated FGFR4|Reactome|R-HSA-5654716|3|PSMF1|RPS27A|PSMA1|317', 'Downstream signaling of activated FGFR4|Reactome|R-HSA-5654716|4|ADCY8|SPRED2|RPS27|PIK3CB|317', 'Downstream signaling of activated FGFR4|Reactome|R-HSA-5654716|5|PSMC6|RASGRP3|PSME4|MDM2|PIK3CA|3…
R-HSA-5654696.Downstream signaling of activated FGFR2	1.83363	0.97509	3.73179	2.42104	2.81919	0.443884	2.47603	1.11623	0	8.50869	5.84971	0	['Downstream signaling of activated FGFR2|Reactome|R-HSA-5654696|5|PRKAR2B|PIP4K2A|PSMC6|PPP2R5A|PPP2R5C|317', 'Downstream signaling of activated FGFR2|Reactome|R-HSA-5654696|3|PSMF1|RPS27A|PSMA1|317', 'Downstream signaling of activated FGFR2|Reactome|R-HSA-5654696|4|ADCY8|SPRED2|RPS27|PIK3CB|317', 'Downstream signaling of activated FGFR2|Reactome|R-HSA-5654696|5|PSMC6|RASGRP3|PSME4|MDM2|PIK3CA|3…
R-HSA-5654708.Downstream signaling of activated FGFR3	1.83363	0.97509	3.73179	2.42104	2.81919	0.443884	2.47603	1.11623	0	8.50869	5.84971	0	['Downstream signaling of activated FGFR3|Reactome|R-HSA-5654708|5|PRKAR2B|PIP4K2A|PSMC6|PPP2R5A|PPP2R5C|317', 'Downstream signaling of activated FGFR3|Reactome|R-HSA-5654708|3|PSMF1|RPS27A|PSMA1|317', 'Downstream signaling of activated FGFR3|Reactome|R-HSA-5654708|4|ADCY8|SPRED2|RPS27|PIK3CB|317', 'Downstream signaling of activated FGFR3|Reactome|R-HSA-5654708|5|PSMC6|RASGRP3|PSME4|MDM2|PIK3CA|3…
R-HSA-1482925.Acyl chain remodelling of PG	1.81201	0	0	0	1.84857	0	0	0	0	0	0	0	['Acyl chain remodelling of PG|Reactome|R-HSA-1482925|1|LPGAT1|19', 'Acyl chain remodelling of PG|Reactome|R-HSA-1482925|1|LPCAT4|19']
hsa04150.mTOR signaling pathway	1.80832	0.419858	2.3204	3.5328	0.307133	0.42393	4.69973	1.3557	0	3.90405	4.23414	0	['mTOR signaling pathway|KEGG PATHWAY|hsa04150|3|DEPTOR|ATP6V1C1|LPIN1|154', 'mTOR signaling pathway|KEGG PATHWAY|hsa04150|1|PRKAA1|154', 'mTOR signaling pathway|KEGG PATHWAY|hsa04150|2|ATP6V1G1|PIK3CB|154', 'mTOR signaling pathway|KEGG PATHWAY|hsa04150|4|IGF1R|ATP6V1C1|PIK3CA|LPIN1|154', 'mTOR signaling pathway|KEGG PATHWAY|hsa04150|1|ATP6V1E1|154', 'mTOR signaling pathway|KEGG PATHWAY|hsa04150|…
R-HSA-5654743.Signaling by FGFR4	1.80719	0.960445	3.70205	0	2.78375	0.436043	2.45007	1.10063	0	8.45264	5.78932	0	['Signaling by FGFR4|Reactome|R-HSA-5654743|5|PRKAR2B|PIP4K2A|PSMC6|PPP2R5A|PPP2R5C|320', 'Signaling by FGFR4|Reactome|R-HSA-5654743|3|PSMF1|RPS27A|PSMA1|320', 'Signaling by FGFR4|Reactome|R-HSA-5654743|4|ADCY8|SPRED2|RPS27|PIK3CB|320', 'Signaling by FGFR4|Reactome|R-HSA-5654743|6|GRIN2A|TRIB3|PSMD7|PPP2R1A|YWHAB|PSMA1|320', 'Signaling by FGFR4|Reactome|R-HSA-5654743|2|ATF2|RPS27|320', 'Signaling…
R-HSA-5654687.Downstream signaling of activated FGFR1	1.80719	0.960445	3.70205	2.39132	2.78375	0.436043	2.45007	1.10063	0	8.45264	5.78932	0	['Downstream signaling of activated FGFR1|Reactome|R-HSA-5654687|5|PRKAR2B|PIP4K2A|PSMC6|PPP2R5A|PPP2R5C|320', 'Downstream signaling of activated FGFR1|Reactome|R-HSA-5654687|3|PSMF1|RPS27A|PSMA1|320', 'Downstream signaling of activated FGFR1|Reactome|R-HSA-5654687|4|ADCY8|SPRED2|RPS27|PIK3CB|320', 'Downstream signaling of activated FGFR1|Reactome|R-HSA-5654687|5|PSMC6|RASGRP3|PSME4|MDM2|PIK3CA|3…
R-HSA-5654741.Signaling by FGFR3	1.79847	0.955617	3.69221	2.3815	2.77205	0.433462	2.44149	1.09548	0	8.43409	5.76936	0	['Signaling by FGFR3|Reactome|R-HSA-5654741|5|PRKAR2B|PIP4K2A|PSMC6|PPP2R5A|PPP2R5C|321', 'Signaling by FGFR3|Reactome|R-HSA-5654741|3|PSMF1|RPS27A|PSMA1|321', 'Signaling by FGFR3|Reactome|R-HSA-5654741|4|ADCY8|SPRED2|RPS27|PIK3CB|321', 'Signaling by FGFR3|Reactome|R-HSA-5654741|5|PSMC6|RASGRP3|PSME4|MDM2|PIK3CA|321', 'Signaling by FGFR3|Reactome|R-HSA-5654741|6|GRIN2A|TRIB3|PSMD7|PPP2R1A|YWHAB|P…
hsa04145.Phagosome	1.79529	0.416266	0.88847	2.20666	1.87743	3.73572	1.6461	0.466003	0	5.86285	5.68443	1.95138	['Phagosome|KEGG PATHWAY|hsa04145|3|EEA1|ATP6V1C1|ATP6V0A4|155', 'Phagosome|KEGG PATHWAY|hsa04145|1|MRC2|155', 'Phagosome|KEGG PATHWAY|hsa04145|1|ATP6V1G1|155', 'Phagosome|KEGG PATHWAY|hsa04145|3|ITGA2|ATP6V0A4|ATP6V1C1|155', 'Phagosome|KEGG PATHWAY|hsa04145|3|ITGA2|MRC2|ATP6V1E1|155', 'Phagosome|KEGG PATHWAY|hsa04145|4|ATP6V1G1|EEA1|TUBB4A|TUBB6|155', 'Phagosome|KEGG PATHWAY|hsa04145|2|ATP6V1G1|…
R-HSA-72766.Translation	1.76957	8.8144	2.28857	2.17893	0.93228	15.1832	1.62703	5.59028	0	0.820415	0.874802	4.54056	['Translation|Reactome|R-HSA-72766|3|EIF2A|RPL39L|N6AMT1|157', 'Translation|Reactome|R-HSA-72766|7|RPSA|RPL17|RPS27A|EIF3F|RPS8|RPL14|RPL36A|157', 'Translation|Reactome|R-HSA-72766|2|SSR1|RPS27|157', 'Translation|Reactome|R-HSA-72766|3|RPLP1|RPL39|EIF3F|157', 'Translation|Reactome|R-HSA-72766|2|RPLP1|RPL17|157', 'Translation|Reactome|R-HSA-72766|10|RPSA|EIF2A|RPL7A|RPL12|SSR1|RPL39L|EIF3G|EEF1A1|…
P00025.Hedgehog signaling pathway	1.76753	0	0	0	0	0	0	2.0852	0	0	1.75994	0	['Hedgehog signaling pathway|PANTHER|P00025|1|PRKAR2B|20', 'Hedgehog signaling pathway|PANTHER|P00025|1|PRKAR2B|20', 'Hedgehog signaling pathway|PANTHER|P00025|1|PRKAR2B|20']
hsa04340.@@Hedgehog signaling pathway	1.05479	0	0	0	0	0	0	0	0	0	0	0	['@@Hedgehog signaling pathway|KEGG PATHWAY|hsa04340|1|CSNK1G3|47']
R-HSA-5223345.Miscellaneous transport and binding events	1.76753	2.00404	0	4.49311	0	0	0	2.0852	0	0	0	0	['Miscellaneous transport and binding events|Reactome|R-HSA-5223345|1|NIPAL2|20', 'Miscellaneous transport and binding events|Reactome|R-HSA-5223345|1|NIPA2|20', 'Miscellaneous transport and binding events|Reactome|R-HSA-5223345|2|TUSC3|NIPAL2|20', 'Miscellaneous transport and binding events|Reactome|R-HSA-5223345|1|NIPA1|20']
hsa00100.Steroid biosynthesis	1.76753	0	0	0	0	2.0108	0	0	0	0	0	0	['Steroid biosynthesis|KEGG PATHWAY|hsa00100|1|CYP51A1|20', 'Steroid biosynthesis|KEGG PATHWAY|hsa00100|1|CYP51A1|20']
R-HSA-5654736.Signaling by FGFR1	1.76404	0.936568	3.65323	2.34271	2.7258	0.423299	2.40755	0	0	8.36054	5.69035	0	['Signaling by FGFR1|Reactome|R-HSA-5654736|5|PRKAR2B|PIP4K2A|PSMC6|PPP2R5A|PPP2R5C|325', 'Signaling by FGFR1|Reactome|R-HSA-5654736|3|PSMF1|RPS27A|PSMA1|325', 'Signaling by FGFR1|Reactome|R-HSA-5654736|4|ADCY8|SPRED2|RPS27|PIK3CB|325', 'Signaling by FGFR1|Reactome|R-HSA-5654736|5|PSMC6|RASGRP3|PSME4|MDM2|PIK3CA|325', 'Signaling by FGFR1|Reactome|R-HSA-5654736|6|GRIN2A|TRIB3|PSMD7|PPP2R1A|YWHAB|P…
R-HSA-195721.Signaling by Wnt	1.73032	4.71631	1.17584	0.358723	1.84273	0.413389	2.37419	2.79534	0	3.36895	3.42547	0	['Signaling by Wnt|Reactome|R-HSA-195721|5|PSMC6|PPP2R5C|PPP2R5A|WIF1|TLE4|329', 'Signaling by Wnt|Reactome|R-HSA-195721|7|VPS35|HIST1H2BD|HIST3H2BB|VANGL2|PSMF1|RPS27A|PSMA1|329', 'Signaling by Wnt|Reactome|R-HSA-195721|2|RPS27|PPP3R1|329', 'Signaling by Wnt|Reactome|R-HSA-195721|2|PSMC6|PSME4|329', 'Signaling by Wnt|Reactome|R-HSA-195721|5|PPP2R1A|TMED5|PSMD7|WIF1|PSMA1|329', 'Signaling by Wnt|…
R-HSA-186763.Downstream signal transduction	1.73032	0.917931	3.61485	2.30463	2.68041	0.413389	2.37419	1.05526	0	8.28803	5.61265	0	['Downstream signal transduction|Reactome|R-HSA-186763|5|PRKAR2B|PIP4K2A|PSMC6|PPP2R5A|PPP2R5C|329', 'Downstream signal transduction|Reactome|R-HSA-186763|3|PSMF1|RPS27A|PSMA1|329', 'Downstream signal transduction|Reactome|R-HSA-186763|4|ADCY8|SPRED2|RPS27|PIK3CB|329', 'Downstream signal transduction|Reactome|R-HSA-186763|5|PSMC6|RASGRP3|PSME4|MDM2|PIK3CA|329', 'Downstream signal transduction|Rea…
R-HSA-5696399.Global Genome Nucleotide Excision Repair (GG-NER)	1.72841	0.812546	1.38408	0.766575	1.7898	0.8179	2.62655	2.27822	0	1.31703	0.626252	0	['Global Genome Nucleotide Excision Repair (GG-NER)|Reactome|R-HSA-5696399|2|UBE2V2|POLE4|84', 'Global Genome Nucleotide Excision Repair (GG-NER)|Reactome|R-HSA-5696399|1|RPS27A|84', 'Global Genome Nucleotide Excision Repair (GG-NER)|Reactome|R-HSA-5696399|1|RPS27|84', 'Global Genome Nucleotide Excision Repair (GG-NER)|Reactome|R-HSA-5696399|1|CCNH|84', 'Global Genome Nucleotide Excision Repair (…
R-HSA-182971.EGFR downregulation	1.72532	1.96087	2.63279	0	0	1.96761	2.23492	4.69279	6.26399	0	0	0	['EGFR downregulation|Reactome|R-HSA-182971|1|STAM2|21', 'EGFR downregulation|Reactome|R-HSA-182971|1|RPS27A|21', 'EGFR downregulation|Reactome|R-HSA-182971|1|RPS27|21', 'EGFR downregulation|Reactome|R-HSA-182971|1|RPS27|21', 'EGFR downregulation|Reactome|R-HSA-182971|1|UBA5|21', 'EGFR downregulation|Reactome|R-HSA-182971|2|PTPRK|STAM2|21', 'EGFR downregulation|Reactome|R-HSA-182971|2|PTPRK|PTPN3…
R-HSA-211981.Xenobiotics	1.72532	0	2.63279	0	1.76154	0	0	0	0	2.5576	4.02598	0	['Xenobiotics|Reactome|R-HSA-211981|1|CYP2A13|21', 'Xenobiotics|Reactome|R-HSA-211981|1|CYP2J2|21', 'Xenobiotics|Reactome|R-HSA-211981|1|CPD|21', 'Xenobiotics|Reactome|R-HSA-211981|1|CPD|21', 'Xenobiotics|Reactome|R-HSA-211981|2|CYP2J2|CPD|21']
R-HSA-156588.Glucuronidation	1.72532	0	0	0	0	1.96761	0	0	0	0	0	0	['Glucuronidation|Reactome|R-HSA-156588|1|UGP2|21', 'Glucuronidation|Reactome|R-HSA-156588|1|UGP2|21']
R-HSA-381426.Regulation of Insulin-like Growth Factor (IGF) transport and uptake by Insulin-like Growth Factor Binding Proteins (IGFBPs)	1.72532	0	0	0	0	0	0	0	0	0	0	0	['Regulation of Insulin-like Growth Factor (IGF) transport and uptake by Insulin-like Growth Factor Binding Proteins (IGFBPs)|Reactome|R-HSA-381426|1|IGFBP3|21']
R-HSA-5651801.PCNA-Dependent Long Patch Base Excision Repair	1.72532	0	0	0	0	0	0	0	0	2.5576	1.71776	0	['PCNA-Dependent Long Patch Base Excision Repair|Reactome|R-HSA-5651801|1|POLE4|21', 'PCNA-Dependent Long Patch Base Excision Repair|Reactome|R-HSA-5651801|1|APEX1|21', 'PCNA-Dependent Long Patch Base Excision Repair|Reactome|R-HSA-5651801|1|APEX1|21']
R-HSA-5620916.VxPx cargo-targeting to cilium	1.72532	1.96087	2.63279	0	0	0	0	0	0	0	0	0	['VxPx cargo-targeting to cilium|Reactome|R-HSA-5620916|1|EXOC6|21', 'VxPx cargo-targeting to cilium|Reactome|R-HSA-5620916|1|RAB8A|21', 'VxPx cargo-targeting to cilium|Reactome|R-HSA-5620916|1|EXOC5|21']
R-HSA-6804115.TP53 regulates transcription of additional cell cycle genes whose exact role in the p53 pathway remain uncertain	1.72532	7.44719	0	1.90251	0	1.96761	2.23492	2.04175	0	0	0	3.84701	['TP53 regulates transcription of additional cell cycle genes whose exact role in the p53 pathway remain uncertain|Reactome|R-HSA-6804115|1|CNOT4|21', 'TP53 regulates transcription of additional cell cycle genes whose exact role in the p53 pathway remain uncertain|Reactome|R-HSA-6804115|3|NPM1|CNOT7|TNKS1BP1|21', 'TP53 regulates transcription of additional cell cycle genes whose exact role in the…
R-HSA-198753.ERK/MAPK targets	1.72532	0	0	1.90251	4.11646	0	0	0	0	0	0	0	['ERK/MAPK targets|Reactome|R-HSA-198753|1|MEF2A|21', 'ERK/MAPK targets|Reactome|R-HSA-198753|1|ELK1|21', 'ERK/MAPK targets|Reactome|R-HSA-198753|2|ELK1|PPP2R1A|21']
R-HSA-69002.DNA Replication Pre-Initiation	1.71068	5.69397	1.37399	2.01404	1.77186	0.809288	2.60656	0	1.53675	1.30706	0.618475	0	['DNA Replication Pre-Initiation|Reactome|R-HSA-69002|2|PSMC6|POLE4|85', 'DNA Replication Pre-Initiation|Reactome|R-HSA-69002|4|PSMF1|ORC6|RPS27A|PSMA1|85', 'DNA Replication Pre-Initiation|Reactome|R-HSA-69002|1|RPS27|85', 'DNA Replication Pre-Initiation|Reactome|R-HSA-69002|2|PSMC6|PSME4|85', 'DNA Replication Pre-Initiation|Reactome|R-HSA-69002|2|PSMD7|PSMA1|85', 'DNA Replication Pre-Initiation|…
R-HSA-68874.M/G1 Transition	1.71068	5.69397	1.37399	2.01404	1.77186	0.809288	2.60656	0	1.53675	1.30706	0.618475	0	['M/G1 Transition|Reactome|R-HSA-68874|2|PSMC6|POLE4|85', 'M/G1 Transition|Reactome|R-HSA-68874|4|PSMF1|ORC6|RPS27A|PSMA1|85', 'M/G1 Transition|Reactome|R-HSA-68874|1|RPS27|85', 'M/G1 Transition|Reactome|R-HSA-68874|2|PSMC6|PSME4|85', 'M/G1 Transition|Reactome|R-HSA-68874|2|PSMD7|PSMA1|85', 'M/G1 Transition|Reactome|R-HSA-68874|1|RPS27|85', 'M/G1 Transition|Reactome|R-HSA-68874|2|PSMD7|UBA5|85', …
R-HSA-216083.Integrin cell surface interactions	1.71068	0	0	2.01404	1.77186	0.809288	0	0.868602	1.53675	0	0.618475	0	['Integrin cell surface interactions|Reactome|R-HSA-216083|2|ITGA8|CD44|85', 'Integrin cell surface interactions|Reactome|R-HSA-216083|2|ITGA2|ITGA1|85', 'Integrin cell surface interactions|Reactome|R-HSA-216083|2|ITGA2|ITGA1|85', 'Integrin cell surface interactions|Reactome|R-HSA-216083|1|COL5A3|85', 'Integrin cell surface interactions|Reactome|R-HSA-216083|1|FBN1|85', 'Integrin cell surface int…
hsa05222.Small cell lung cancer	1.69321	0	8.27133	3.58461	0.642999	0	1.0188	0	1.52653	0	0	0	['Small cell lung cancer|KEGG PATHWAY|hsa05222|2|LAMB1|LAMA4|86', 'Small cell lung cancer|KEGG PATHWAY|hsa05222|4|TRAF5|CYCS|LAMB3|PIK3CB|86', 'Small cell lung cancer|KEGG PATHWAY|hsa05222|3|ITGA2|NFKBIA|PIK3CA|86', 'Small cell lung cancer|KEGG PATHWAY|hsa05222|1|ITGA2|86', 'Small cell lung cancer|KEGG PATHWAY|hsa05222|1|BIRC8|86', 'Small cell lung cancer|KEGG PATHWAY|hsa05222|1|FHIT|86']
PWY-7219.adenosine ribonucleotides de novo biosynthesis	1.68516	1.91976	0	1.86162	0	0	5.00427	0	0	2.51494	0	0	['adenosine ribonucleotides de novo biosynthesis|BioCyc|PWY-7219|1|AK4|22', 'adenosine ribonucleotides de novo biosynthesis|BioCyc|PWY-7219|1|ATP5F1|22', 'adenosine ribonucleotides de novo biosynthesis|BioCyc|PWY-7219|1|ATP5B|22', 'adenosine ribonucleotides de novo biosynthesis|BioCyc|PWY-7219|2|ATP5B|ATP5C1|22', 'adenosine ribonucleotides de novo biosynthesis|BioCyc|PWY-7219|1|ATP5C1|22']
R-HSA-212676.Dopamine Neurotransmitter Release Cycle	1.68516	0	0	0	0	0	0	0	0	0	0	0	['Dopamine Neurotransmitter Release Cycle|Reactome|R-HSA-212676|1|APBA1|22']
R-HSA-982772.Growth hormone receptor signaling	1.68516	0	0	0	0	0	0	0	0	0	0	0	['Growth hormone receptor signaling|Reactome|R-HSA-982772|1|PRLR|22']
R-HSA-5205647.Mitophagy	1.68516	1.91976	2.59	0	0	4.45816	5.00427	0	0	2.51494	0	0	['Mitophagy|Reactome|R-HSA-5205647|1|ATG5|22', 'Mitophagy|Reactome|R-HSA-5205647|1|RPS27A|22', 'Mitophagy|Reactome|R-HSA-5205647|1|RPS27|22', 'Mitophagy|Reactome|R-HSA-5205647|2|MTERF3|RPS27|22', 'Mitophagy|Reactome|R-HSA-5205647|2|UBA5|MTERF3|22', 'Mitophagy|Reactome|R-HSA-5205647|1|ATG5|22']
R-HSA-5205685.Pink/Parkin Mediated Mitophagy	1.68516	1.91976	2.59	0	0	4.45816	5.00427	0	0	2.51494	0	0	['Pink/Parkin Mediated Mitophagy|Reactome|R-HSA-5205685|1|ATG5|22', 'Pink/Parkin Mediated Mitophagy|Reactome|R-HSA-5205685|1|RPS27A|22', 'Pink/Parkin Mediated Mitophagy|Reactome|R-HSA-5205685|1|RPS27|22', 'Pink/Parkin Mediated Mitophagy|Reactome|R-HSA-5205685|2|MTERF3|RPS27|22', 'Pink/Parkin Mediated Mitophagy|Reactome|R-HSA-5205685|2|UBA5|MTERF3|22', 'Pink/Parkin Mediated Mitophagy|Reactome|R-HS…
R-HSA-5365859.RA biosynthesis pathway	1.68516	0	0	1.86162	0	1.92648	2.19298	0	0	0	0	0	['RA biosynthesis pathway|Reactome|R-HSA-5365859|1|CYP26A1|22', 'RA biosynthesis pathway|Reactome|R-HSA-5365859|1|CYP26A1|22', 'RA biosynthesis pathway|Reactome|R-HSA-5365859|1|CYP26B1|22', 'RA biosynthesis pathway|Reactome|R-HSA-5365859|1|AKR1C3|22']
R-HSA-2871796.FCERI mediated MAPK activation	1.66895	2.32643	2.91072	1.27031	2.69636	0.669806	0.996088	0.229487	0	5.9909	3.57846	0	['FCERI mediated MAPK activation|Reactome|R-HSA-2871796|4|PSMC6|PPP2R5C|PPP2R5A|PLCG2|249', 'FCERI mediated MAPK activation|Reactome|R-HSA-2871796|4|PSMF1|MAP2K7|RPS27A|PSMA1|249', 'FCERI mediated MAPK activation|Reactome|R-HSA-2871796|3|JUN|SPRED2|RPS27|249', 'FCERI mediated MAPK activation|Reactome|R-HSA-2871796|3|PSMC6|RASGRP3|PSME4|249', 'FCERI mediated MAPK activation|Reactome|R-HSA-2871796|…
R-HSA-446728.Cell junction organization	1.65903	5.57509	1.3445	0.733698	0.62776	0	1.00081	0	0	0	0	0	['Cell junction organization|Reactome|R-HSA-446728|2|CLDN11|NECTIN2|88', 'Cell junction organization|Reactome|R-HSA-446728|4|ILK|CTNND1|LIMS1|MPP5|88', 'Cell junction organization|Reactome|R-HSA-446728|1|LAMB3|88', 'Cell junction organization|Reactome|R-HSA-446728|1|FERMT2|88', 'Cell junction organization|Reactome|R-HSA-446728|1|ILK|88', 'Cell junction organization|Reactome|R-HSA-446728|1|INADL|8…
R-HSA-418346.Platelet homeostasis	1.65903	0.778952	0	0.733698	0.62776	0	0	0.842902	0	1.27795	0.595906	0	['Platelet homeostasis|Reactome|R-HSA-418346|2|PPP2R5A|PPP2R5C|88', 'Platelet homeostasis|Reactome|R-HSA-418346|1|PDE3B|88', 'Platelet homeostasis|Reactome|R-HSA-418346|1|KCNMB2|88', 'Platelet homeostasis|Reactome|R-HSA-418346|1|PPP2R1A|88', 'Platelet homeostasis|Reactome|R-HSA-418346|1|GNG10|88', 'Platelet homeostasis|Reactome|R-HSA-418346|1|PPP2R5A|88', 'Platelet homeostasis|Reactome|R-HSA-4183…
R-HSA-168138.Toll Like Receptor 9 (TLR9) Cascade	1.65903	2.06085	3.28313	1.95964	1.71961	3.70722	2.54818	0	0	0	0	5.64114	['Toll Like Receptor 9 (TLR9) Cascade|Reactome|R-HSA-168138|2|EEA1|MEF2A|88', 'Toll Like Receptor 9 (TLR9) Cascade|Reactome|R-HSA-168138|2|MAP2K7|RPS27A|88', 'Toll Like Receptor 9 (TLR9) Cascade|Reactome|R-HSA-168138|2|JUN|RPS27|88', 'Toll Like Receptor 9 (TLR9) Cascade|Reactome|R-HSA-168138|2|ELK1|NFKBIA|88', 'Toll Like Receptor 9 (TLR9) Cascade|Reactome|R-HSA-168138|2|ELK1|PPP2R1A|88', 'Toll Li…
R-HSA-112316.Neuronal System	1.64899	0	6.74096	3.16343	4.57077	0.101665	0.189631	1.76221	0	1.03554	0.998547	1.25704	['Neuronal System|Reactome|R-HSA-112316|5|CACNB4|APBA1|SLC1A2|PRKCA|AKAP7|339', 'Neuronal System|Reactome|R-HSA-112316|6|KCNC1|KCNG1|GRIA1|KCNH1|ADCY8|GABBR2|339', 'Neuronal System|Reactome|R-HSA-112316|6|HOMER2|MDM2|KCNMB2|PRKCA|SLC1A6|SLC38A2|339', 'Neuronal System|Reactome|R-HSA-112316|8|GRIN2A|GRM1|SLC32A1|GABRA5|SLC1A6|HCN1|GABRB3|CACNG3|339', 'Neuronal System|Reactome|R-HSA-112316|1|AKAP7|3…
R-HSA-167242.Abortive elongation of HIV-1 transcript in the absence of Tat	1.64689	1.88055	5.73212	0	0	4.37924	2.15293	0	0	0	0	0	['Abortive elongation of HIV-1 transcript in the absence of Tat|Reactome|R-HSA-167242|1|SUPT5|23', 'Abortive elongation of HIV-1 transcript in the absence of Tat|Reactome|R-HSA-167242|1|GTF2F1|23', 'Abortive elongation of HIV-1 transcript in the absence of Tat|Reactome|R-HSA-167242|2|RBP1|GTF2F1|23', 'Abortive elongation of HIV-1 transcript in the absence of Tat|Reactome|R-HSA-167242|2|GTF2F1|RBP…
R-HSA-191273.Cholesterol biosynthesis	1.64689	0	0	0	0	1.88724	0	0	0	0	0	0	['Cholesterol biosynthesis|Reactome|R-HSA-191273|1|CYP51A1|23', 'Cholesterol biosynthesis|Reactome|R-HSA-191273|1|CYP51A1|23']
R-HSA-429947.Deadenylation of mRNA	1.64689	4.36547	0	0	0	1.88724	2.15293	1.96089	0	0	0	0	['Deadenylation of mRNA|Reactome|R-HSA-429947|1|CNOT4|23', 'Deadenylation of mRNA|Reactome|R-HSA-429947|2|CNOT7|TNKS1BP1|23', 'Deadenylation of mRNA|Reactome|R-HSA-429947|1|TNKS1BP1|23', 'Deadenylation of mRNA|Reactome|R-HSA-429947|1|CNOT1|23', 'Deadenylation of mRNA|Reactome|R-HSA-429947|1|CNOT4|23']
R-HSA-210500.Glutamate Neurotransmitter Release Cycle	1.64689	0	0	4.24613	1.6828	0	0	0	0	5.57964	1.63941	0	['Glutamate Neurotransmitter Release Cycle|Reactome|R-HSA-210500|1|SLC1A2|23', 'Glutamate Neurotransmitter Release Cycle|Reactome|R-HSA-210500|2|SLC1A6|SLC38A2|23', 'Glutamate Neurotransmitter Release Cycle|Reactome|R-HSA-210500|1|SLC1A6|23', 'Glutamate Neurotransmitter Release Cycle|Reactome|R-HSA-210500|2|SLC1A6|SLC1A1|23', 'Glutamate Neurotransmitter Release Cycle|Reactome|R-HSA-210500|1|SLC1A…
R-HSA-201451.Signaling by BMP	1.64689	0	0	0	0	1.88724	0	0	0	0	3.8673	0	['Signaling by BMP|Reactome|R-HSA-201451|1|ZFYVE16|23', 'Signaling by BMP|Reactome|R-HSA-201451|1|BMPR1A|23', 'Signaling by BMP|Reactome|R-HSA-201451|2|BMPR1A|ADH5|23']
R-HSA-5620922.BBSome-mediated cargo-targeting to cilium	1.64689	0	0	0	0	1.88724	2.15293	1.96089	0	0	1.63941	0	['BBSome-mediated cargo-targeting to cilium|Reactome|R-HSA-5620922|1|BBS9|23', 'BBSome-mediated cargo-targeting to cilium|Reactome|R-HSA-5620922|1|CCT2|23', 'BBSome-mediated cargo-targeting to cilium|Reactome|R-HSA-5620922|1|BBS5|23', 'BBSome-mediated cargo-targeting to cilium|Reactome|R-HSA-5620922|1|BBS9|23', 'BBSome-mediated cargo-targeting to cilium|Reactome|R-HSA-5620922|1|CCT2|23']
hsa04614.Renin-angiotensin system	1.64689	0	0	1.82261	0	0	0	0	0	0	0	0	['Renin-angiotensin system|KEGG PATHWAY|hsa04614|1|NLN|23', 'Renin-angiotensin system|KEGG PATHWAY|hsa04614|1|NLN|23']
hsa03060.Protein export	1.64689	0	0	0	0	1.88724	0	0	0	2.47417	1.63941	0	['Protein export|KEGG PATHWAY|hsa03060|1|SEC62|23', 'Protein export|KEGG PATHWAY|hsa03060|1|SEC62|23', 'Protein export|KEGG PATHWAY|hsa03060|1|SEC61B|23', 'Protein export|KEGG PATHWAY|hsa03060|1|SEC61B|23']
hsa05010.Alzheimer's disease	1.63606	8.41549	5.86132	2.03442	2.80751	2.18693	4.41198	0.420083	0	3.68287	1.61966	0	["Alzheimer's disease|KEGG PATHWAY|hsa05010|3|CDK5R1|COX6C|GNAQ|168", "Alzheimer's disease|KEGG PATHWAY|hsa05010|7|NDUFB8|NDUFB4|NDUFA8|NDUFB7|SDHC|EIF2AK3|ATP5F1|168", "Alzheimer's disease|KEGG PATHWAY|hsa05010|4|COX7C|CYCS|COX4I1|PPP3R1|168", "Alzheimer's disease|KEGG PATHWAY|hsa05010|3|ATP5B|NDUFS4|PSEN2|168", "Alzheimer's disease|KEGG PATHWAY|hsa05010|4|GRIN2A|NDUFS4|COX7C|UQCRC2|168", "Alzhe…
PWY-6351.D-myo-inositol (1,4,5)-trisphosphate biosynthesis	1.61036	0	0	0	0	0	0	0	0	0	0	0	['D-myo-inositol (1,4,5)-trisphosphate biosynthesis|BioCyc|PWY-6351|1|PLCG2|24']
PWY66-5.superpathway of cholesterol biosynthesis	1.61036	0	0	0	0	1.84973	0	0	0	0	0	0	['superpathway of cholesterol biosynthesis|BioCyc|PWY66-5|1|CYP51A1|24', 'superpathway of cholesterol biosynthesis|BioCyc|PWY66-5|1|CYP51A1|24']
P00041.Metabotropic glutamate receptor group I pathway	1.61036	0	0	0	3.88277	1.84973	0	0	0	0	0	0	['Metabotropic glutamate receptor group I pathway|PANTHER|P00041|1|GNAQ|24', 'Metabotropic glutamate receptor group I pathway|PANTHER|P00041|2|GRIN2A|GRM1|24', 'Metabotropic glutamate receptor group I pathway|PANTHER|P00041|1|GNAQ|24']
P04386.Histamine H2 receptor mediated signaling pathway	1.61036	0	0	0	0	0	0	4.45473	0	0	1.6029	0	['Histamine H2 receptor mediated signaling pathway|PANTHER|P04386|1|PRKAR2B|24', 'Histamine H2 receptor mediated signaling pathway|PANTHER|P04386|2|PRKAR2B|GNG10|24', 'Histamine H2 receptor mediated signaling pathway|PANTHER|P04386|1|PRKAR2B|24']
R-HSA-174417.Telomere C-strand (Lagging Strand) Synthesis	1.61036	0	0	0	0	0	0	0	2.68931	0	0	0	['Telomere C-strand (Lagging Strand) Synthesis|Reactome|R-HSA-174417|1|POLE4|24', 'Telomere C-strand (Lagging Strand) Synthesis|Reactome|R-HSA-174417|1|PRIM2|24']
R-HSA-198725.Nuclear Events (kinase and transcription factor activation)	1.61036	0	0	1.78534	3.88277	0	0	0	0	0	0	0	['Nuclear Events (kinase and transcription factor activation)|Reactome|R-HSA-198725|1|MEF2A|24', 'Nuclear Events (kinase and transcription factor activation)|Reactome|R-HSA-198725|1|ELK1|24', 'Nuclear Events (kinase and transcription factor activation)|Reactome|R-HSA-198725|2|ELK1|PPP2R1A|24']
R-HSA-211976.Endogenous sterols	1.61036	0	0	0	0	1.84973	0	0	0	0	0	0	['Endogenous sterols|Reactome|R-HSA-211976|1|CYP51A1|24', 'Endogenous sterols|Reactome|R-HSA-211976|1|CYP51A1|24']
R-HSA-110373.Resolution of AP sites via the multiple-nucleotide patch replacement pathway	1.61036	0	0	0	0	0	0	0	0	2.43515	1.6029	0	['Resolution of AP sites via the multiple-nucleotide patch replacement pathway|Reactome|R-HSA-110373|1|POLE4|24', 'Resolution of AP sites via the multiple-nucleotide patch replacement pathway|Reactome|R-HSA-110373|1|APEX1|24', 'Resolution of AP sites via the multiple-nucleotide patch replacement pathway|Reactome|R-HSA-110373|1|APEX1|24']
R-HSA-2029485.Role of phospholipids in phagocytosis	1.61036	0	2.50994	1.78534	0	0	0	0	0	2.43515	0	0	['Role of phospholipids in phagocytosis|Reactome|R-HSA-2029485|1|PLCG2|24', 'Role of phospholipids in phagocytosis|Reactome|R-HSA-2029485|1|PIK3CB|24', 'Role of phospholipids in phagocytosis|Reactome|R-HSA-2029485|1|PIK3CA|24', 'Role of phospholipids in phagocytosis|Reactome|R-HSA-2029485|1|PLPP4|24']
R-HSA-6804756.Regulation of TP53 Activity through Phosphorylation	1.60959	7.52114	1.31615	0.710331	0.605798	3.6236	0.974751	0	0	3.08331	0.574415	2.44942	['Regulation of TP53 Activity through Phosphorylation|Reactome|R-HSA-6804756|2|DYRK2|CDK5R1|91', 'Regulation of TP53 Activity through Phosphorylation|Reactome|R-HSA-6804756|5|TAF10|SSRP1|TAF7|RPS27A|PRKAA1|91', 'Regulation of TP53 Activity through Phosphorylation|Reactome|R-HSA-6804756|1|RPS27|91', 'Regulation of TP53 Activity through Phosphorylation|Reactome|R-HSA-6804756|1|MDM2|91', 'Regulation…
hsa05323.Rheumatoid arthritis	1.60959	0	3.22371	1.90747	0.605798	0.760267	0.974751	0	0	1.24996	0.574415	0	['Rheumatoid arthritis|KEGG PATHWAY|hsa05323|2|ATP6V0A4|ATP6V1C1|91', 'Rheumatoid arthritis|KEGG PATHWAY|hsa05323|2|JUN|ATP6V1G1|91', 'Rheumatoid arthritis|KEGG PATHWAY|hsa05323|2|ATP6V0A4|ATP6V1C1|91', 'Rheumatoid arthritis|KEGG PATHWAY|hsa05323|1|ATP6V1E1|91', 'Rheumatoid arthritis|KEGG PATHWAY|hsa05323|1|ATP6V1G1|91', 'Rheumatoid arthritis|KEGG PATHWAY|hsa05323|1|ATP6V1G1|91', 'Rheumatoid arth…
R-HSA-983231.Factors involved in megakaryocyte development and platelet production	1.60182	0.36356	2.14905	0.331395	0.259391	6.56249	0.531229	2.32503	0	2.02221	3.84106	0	['Factors involved in megakaryocyte development and platelet production|Reactome|R-HSA-983231|3|PRKAR2B|JMJD1C|DOCK10|171', 'Factors involved in megakaryocyte development and platelet production|Reactome|R-HSA-983231|1|AKAP10|171', 'Factors involved in megakaryocyte development and platelet production|Reactome|R-HSA-983231|2|DOCK2|KIF19A|171', 'Factors involved in megakaryocyte development and pl…
R-HSA-166058.MyD88:Mal cascade initiated on plasma membrane	1.59358	1.99069	3.20437	3.41834	3.03766	2.00232	0.966301	0	0	0	0	2.43908	['MyD88:Mal cascade initiated on plasma membrane|Reactome|R-HSA-166058|2|IRAK3|MEF2A|92', 'MyD88:Mal cascade initiated on plasma membrane|Reactome|R-HSA-166058|2|MAP2K7|RPS27A|92', 'MyD88:Mal cascade initiated on plasma membrane|Reactome|R-HSA-166058|2|JUN|RPS27|92', 'MyD88:Mal cascade initiated on plasma membrane|Reactome|R-HSA-166058|3|ELK1|IRAK3|NFKBIA|92', 'MyD88:Mal cascade initiated on plas…
R-HSA-168188.Toll Like Receptor TLR6:TLR2 Cascade	1.59358	1.99069	3.20437	3.41834	3.03766	2.00232	0.966301	0	0	0	0	2.43908	['Toll Like Receptor TLR6:TLR2 Cascade|Reactome|R-HSA-168188|2|IRAK3|MEF2A|92', 'Toll Like Receptor TLR6:TLR2 Cascade|Reactome|R-HSA-168188|2|MAP2K7|RPS27A|92', 'Toll Like Receptor TLR6:TLR2 Cascade|Reactome|R-HSA-168188|2|JUN|RPS27|92', 'Toll Like Receptor TLR6:TLR2 Cascade|Reactome|R-HSA-168188|3|ELK1|IRAK3|NFKBIA|92', 'Toll Like Receptor TLR6:TLR2 Cascade|Reactome|R-HSA-168188|3|ELK1|IRAK3|PPP…
hsa03015.mRNA surveillance pathway	1.59358	0	1.30693	0.702774	0.598705	0.752513	0	0.810345	0	1.24087	1.58117	2.43908	['mRNA surveillance pathway|KEGG PATHWAY|hsa03015|2|PPP2R5A|PPP2R5C|92', 'mRNA surveillance pathway|KEGG PATHWAY|hsa03015|1|PNO1|92', 'mRNA surveillance pathway|KEGG PATHWAY|hsa03015|1|PPP2R3C|92', 'mRNA surveillance pathway|KEGG PATHWAY|hsa03015|1|PPP2R1A|92', 'mRNA surveillance pathway|KEGG PATHWAY|hsa03015|1|PNO1|92', 'mRNA surveillance pathway|KEGG PATHWAY|hsa03015|1|CPSF6|92', 'mRNA surveill…
hsa04064.NF-kappa B signaling pathway	1.57779	0	1.29784	0.695327	0.591722	0	0.957965	0	0	1.2319	0	0	['NF-kappa B signaling pathway|KEGG PATHWAY|hsa04064|2|TNFAIP3|PLCG2|93', 'NF-kappa B signaling pathway|KEGG PATHWAY|hsa04064|1|TRAF5|93', 'NF-kappa B signaling pathway|KEGG PATHWAY|hsa04064|1|NFKBIA|93', 'NF-kappa B signaling pathway|KEGG PATHWAY|hsa04064|1|CSNK2A3|93', 'NF-kappa B signaling pathway|KEGG PATHWAY|hsa04064|1|TNFAIP3|93', 'NF-kappa B signaling pathway|KEGG PATHWAY|hsa04064|1|TNFAIP…
hsa04666.Fc gamma R-mediated phagocytosis	1.57779	0	5.44822	1.87384	0	0.744871	0.957965	0	0	0	1.56542	0	['Fc gamma R-mediated phagocytosis|KEGG PATHWAY|hsa04666|2|ARPC5|PLCG2|93', 'Fc gamma R-mediated phagocytosis|KEGG PATHWAY|hsa04666|3|DOCK2|PLPP3|PIK3CB|93', 'Fc gamma R-mediated phagocytosis|KEGG PATHWAY|hsa04666|2|ARPC5|PIK3CA|93', 'Fc gamma R-mediated phagocytosis|KEGG PATHWAY|hsa04666|1|MARCKS|93', 'Fc gamma R-mediated phagocytosis|KEGG PATHWAY|hsa04666|1|LPP|93', 'Fc gamma R-mediated phagocy…
R-HSA-389661.Glyoxylate metabolism and glycine degradation	1.57541	0	0	0	0	0	0	1.88697	0	0	1.568	0	['Glyoxylate metabolism and glycine degradation|Reactome|R-HSA-389661|1|PDHX|25', 'Glyoxylate metabolism and glycine degradation|Reactome|R-HSA-389661|1|GCSH|25', 'Glyoxylate metabolism and glycine degradation|Reactome|R-HSA-389661|1|GCSH|25']
R-HSA-5696397.Gap-filling DNA repair synthesis and ligation in GG-NER	1.57541	1.80718	2.47238	0	0	1.81382	2.0779	0	0	0	0	0	['Gap-filling DNA repair synthesis and ligation in GG-NER|Reactome|R-HSA-5696397|1|POLE4|25', 'Gap-filling DNA repair synthesis and ligation in GG-NER|Reactome|R-HSA-5696397|1|RPS27A|25', 'Gap-filling DNA repair synthesis and ligation in GG-NER|Reactome|R-HSA-5696397|1|RPS27|25', 'Gap-filling DNA repair synthesis and ligation in GG-NER|Reactome|R-HSA-5696397|1|RPS27|25', 'Gap-filling DNA repair s…
R-HSA-5669034.TNFs bind their physiological receptors	1.57541	0	0	1.74967	1.61099	0	0	0	0	0	0	0	['TNFs bind their physiological receptors|Reactome|R-HSA-5669034|1|GAD2|25', 'TNFs bind their physiological receptors|Reactome|R-HSA-5669034|1|EDARADD|25', 'TNFs bind their physiological receptors|Reactome|R-HSA-5669034|1|GAD2|25']
R-HSA-499943.Synthesis and interconversion of nucleotide di- and triphosphates	1.57541	1.80718	2.47238	0	1.61099	0	0	1.88697	0	0	0	0	['Synthesis and interconversion of nucleotide di- and triphosphates|Reactome|R-HSA-499943|1|AK4|25', 'Synthesis and interconversion of nucleotide di- and triphosphates|Reactome|R-HSA-499943|1|RRM1|25', 'Synthesis and interconversion of nucleotide di- and triphosphates|Reactome|R-HSA-499943|1|GUK1|25', 'Synthesis and interconversion of nucleotide di- and triphosphates|Reactome|R-HSA-499943|1|AK9|2…
R-HSA-75876.Synthesis of very long-chain fatty acyl-CoAs	1.57541	1.80718	0	1.74967	0	0	0	0	0	0	0	0	['Synthesis of very long-chain fatty acyl-CoAs|Reactome|R-HSA-75876|1|HSD17B12|25', 'Synthesis of very long-chain fatty acyl-CoAs|Reactome|R-HSA-75876|1|TECR|25', 'Synthesis of very long-chain fatty acyl-CoAs|Reactome|R-HSA-75876|1|HSD17B12|25']
R-HSA-380994.ATF4 activates genes	1.57541	0	0	0	0	4.23117	0	0	0	0	0	0	['ATF4 activates genes|Reactome|R-HSA-380994|1|ATF3|25', 'ATF4 activates genes|Reactome|R-HSA-380994|2|ATF3|KHSRP|25']
hsa00062.Fatty acid elongation	1.57541	1.80718	0	1.74967	0	0	0	0	0	0	0	0	['Fatty acid elongation|KEGG PATHWAY|hsa00062|1|HSD17B12|25', 'Fatty acid elongation|KEGG PATHWAY|hsa00062|1|TECR|25', 'Fatty acid elongation|KEGG PATHWAY|hsa00062|1|HSD17B12|25']
hsa00563.Glycosylphosphatidylinositol(GPI)-anchor biosynthesis	1.57541	1.80718	0	0	1.61099	0	0	0	0	0	0	0	['Glycosylphosphatidylinositol(GPI)-anchor biosynthesis|KEGG PATHWAY|hsa00563|1|GPI1|25', 'Glycosylphosphatidylinositol(GPI)-anchor biosynthesis|KEGG PATHWAY|hsa00563|1|PIGM|25', 'Glycosylphosphatidylinositol(GPI)-anchor biosynthesis|KEGG PATHWAY|hsa00563|1|PIGT|25']
R-HSA-5654738.Signaling by FGFR2	1.57169	3.30291	6.59564	2.12447	2.4657	0	3.31215	0.961666	0	7.94014	5.24273	0	['Signaling by FGFR2|Reactome|R-HSA-5654738|5|PRKAR2B|PIP4K2A|PSMC6|PPP2R5A|PPP2R5C|349', 'Signaling by FGFR2|Reactome|R-HSA-5654738|6|GTF2F1|PTBP1|HNRNPF|PSMF1|RPS27A|PSMA1|349', 'Signaling by FGFR2|Reactome|R-HSA-5654738|6|RBP1|GTF2F1|PIK3CB|ADCY8|SPRED2|RPS27|349', 'Signaling by FGFR2|Reactome|R-HSA-5654738|5|PSMC6|RASGRP3|PSME4|MDM2|PIK3CA|349', 'Signaling by FGFR2|Reactome|R-HSA-5654738|6|GR…
R-HSA-2454202.Fc epsilon receptor (FCERI) signaling	1.56418	1.483	4.91495	3.0383	2.45547	0.365232	2.20809	0.428075	0	7.92336	4.13569	0	['Fc epsilon receptor (FCERI) signaling|Reactome|R-HSA-2454202|5|PSMC6|PIP4K2A|PPP2R5C|PPP2R5A|PLCG2|350', 'Fc epsilon receptor (FCERI) signaling|Reactome|R-HSA-2454202|4|PSMF1|MAP2K7|RPS27A|PSMA1|350', 'Fc epsilon receptor (FCERI) signaling|Reactome|R-HSA-2454202|5|JUN|SPRED2|PPP3R1|RPS27|PIK3CB|350', 'Fc epsilon receptor (FCERI) signaling|Reactome|R-HSA-2454202|6|PSMC6|MDM2|PIK3CA|RASGRP3|PSME4…
R-HSA-196849.Metabolism of water-soluble vitamins and cofactors	1.56221	0	0	1.85737	2.9867	0.737338	0.949739	0.794751	0	3.0265	1.54989	0	['Metabolism of water-soluble vitamins and cofactors|Reactome|R-HSA-196849|2|NMNAT2|CYB5A|94', 'Metabolism of water-soluble vitamins and cofactors|Reactome|R-HSA-196849|2|CYB5A|MOCS2|94', 'Metabolism of water-soluble vitamins and cofactors|Reactome|R-HSA-196849|3|GPHN|CYB5A|MOCS2|94', 'Metabolism of water-soluble vitamins and cofactors|Reactome|R-HSA-196849|1|CD320|94', 'Metabolism of water-solub…
R-HSA-72764.Eukaryotic Translation Termination	1.56221	9.58042	1.28885	1.85737	1.6216	9.62035	0.949739	5.65701	0	0	0.553931	5.51506	['Eukaryotic Translation Termination|Reactome|R-HSA-72764|2|RPL39L|N6AMT1|94', 'Eukaryotic Translation Termination|Reactome|R-HSA-72764|6|RPSA|RPL17|RPS27A|RPS8|RPL14|RPL36A|94', 'Eukaryotic Translation Termination|Reactome|R-HSA-72764|1|RPS27|94', 'Eukaryotic Translation Termination|Reactome|R-HSA-72764|2|RPLP1|RPL39|94', 'Eukaryotic Translation Termination|Reactome|R-HSA-72764|2|RPLP1|RPL17|94'…
R-HSA-375165.NCAM signaling for neurite out-growth	1.55102	1.29288	1.49218	1.1823	2.53101	1.30589	0.934015	0.209228	0	5.77704	2.37573	0	['NCAM signaling for neurite out-growth|Reactome|R-HSA-375165|4|CACNB4|PSMC6|PPP2R5A|PPP2R5C|262', 'NCAM signaling for neurite out-growth|Reactome|R-HSA-375165|3|PSMF1|RPS27A|PSMA1|262', 'NCAM signaling for neurite out-growth|Reactome|R-HSA-375165|2|SPRED2|RPS27|262', 'NCAM signaling for neurite out-growth|Reactome|R-HSA-375165|3|PSMC6|RASGRP3|PSME4|262', 'NCAM signaling for neurite out-growth|Re…
R-HSA-181438.Toll Like Receptor 2 (TLR2) Cascade	1.54686	1.94046	3.14772	3.33986	2.96171	1.952	0.941622	0	0	0	0	2.40875	['Toll Like Receptor 2 (TLR2) Cascade|Reactome|R-HSA-181438|2|IRAK3|MEF2A|95', 'Toll Like Receptor 2 (TLR2) Cascade|Reactome|R-HSA-181438|2|MAP2K7|RPS27A|95', 'Toll Like Receptor 2 (TLR2) Cascade|Reactome|R-HSA-181438|2|JUN|RPS27|95', 'Toll Like Receptor 2 (TLR2) Cascade|Reactome|R-HSA-181438|3|ELK1|IRAK3|NFKBIA|95', 'Toll Like Receptor 2 (TLR2) Cascade|Reactome|R-HSA-181438|3|ELK1|IRAK3|PPP2R1A|…
R-HSA-168179.Toll Like Receptor TLR1:TLR2 Cascade	1.54686	1.94046	3.14772	3.33986	2.96171	1.952	0.941622	0	0	0	0	2.40875	['Toll Like Receptor TLR1:TLR2 Cascade|Reactome|R-HSA-168179|2|IRAK3|MEF2A|95', 'Toll Like Receptor TLR1:TLR2 Cascade|Reactome|R-HSA-168179|2|MAP2K7|RPS27A|95', 'Toll Like Receptor TLR1:TLR2 Cascade|Reactome|R-HSA-168179|2|JUN|RPS27|95', 'Toll Like Receptor TLR1:TLR2 Cascade|Reactome|R-HSA-168179|3|ELK1|IRAK3|NFKBIA|95', 'Toll Like Receptor TLR1:TLR2 Cascade|Reactome|R-HSA-168179|3|ELK1|IRAK3|PPP…
PWY-5972.stearate biosynthesis	1.54195	0	0	0	1.57736	1.77939	0	1.85229	0	0	0	0	['stearate biosynthesis|BioCyc|PWY-5972|1|PECR|26', 'stearate biosynthesis|BioCyc|PWY-5972|1|ACSM5|26', 'stearate biosynthesis|BioCyc|PWY-5972|1|PECR|26', 'stearate biosynthesis|BioCyc|PWY-5972|1|SLC27A2|26']
R-HSA-901042.Calnexin/calreticulin cycle	1.54195	4.14785	2.4363	0	0	4.16152	2.04266	0	0	0	3.65372	0	['Calnexin/calreticulin cycle|Reactome|R-HSA-901042|1|PLD1|26', 'Calnexin/calreticulin cycle|Reactome|R-HSA-901042|2|EDEM1|RPS27A|26', 'Calnexin/calreticulin cycle|Reactome|R-HSA-901042|1|RPS27|26', 'Calnexin/calreticulin cycle|Reactome|R-HSA-901042|2|RPS27|PLD1|26', 'Calnexin/calreticulin cycle|Reactome|R-HSA-901042|1|UBA5|26', 'Calnexin/calreticulin cycle|Reactome|R-HSA-901042|2|EDEM1|AMFR|26']
R-HSA-180024.DARPP-32 events	1.54195	0	2.4363	0	1.57736	0	0	1.85229	0	0	1.53456	0	['DARPP-32 events|Reactome|R-HSA-180024|1|PRKAR2B|26', 'DARPP-32 events|Reactome|R-HSA-180024|1|PPP3R1|26', 'DARPP-32 events|Reactome|R-HSA-180024|1|PPP2R1A|26', 'DARPP-32 events|Reactome|R-HSA-180024|1|PRKAR2B|26', 'DARPP-32 events|Reactome|R-HSA-180024|1|PRKAR2B|26']
hsa00601.Glycosphingolipid biosynthesis - lacto and neolacto series	1.54195	0	0	0	0	0	0	0	0	0	0	0	['Glycosphingolipid biosynthesis - lacto and neolacto series|KEGG PATHWAY|hsa00601|1|B3GNT2|26']
R-HSA-5620912.Anchoring of the basal body to the plasma membrane	1.53171	3.47268	0	0.673632	1.5907	7.32233	0	2.06327	5.88459	0	1.51947	5.47484	['Anchoring of the basal body to the plasma membrane|Reactome|R-HSA-5620912|2|PRKAR2B|AHI1|96', 'Anchoring of the basal body to the plasma membrane|Reactome|R-HSA-5620912|3|CDK5RAP2|RAB8A|IQCB1|96', 'Anchoring of the basal body to the plasma membrane|Reactome|R-HSA-5620912|1|TCTN3|96', 'Anchoring of the basal body to the plasma membrane|Reactome|R-HSA-5620912|2|PPP2R1A|NLK|96', 'Anchoring of the …
R-HSA-190236.Signaling by FGFR	1.52716	3.23475	6.51077	2.07354	2.40503	0	0	0	0	7.84027	5.13745	0	['Signaling by FGFR|Reactome|R-HSA-190236|5|PRKAR2B|PIP4K2A|PSMC6|PPP2R5A|PPP2R5C|355', 'Signaling by FGFR|Reactome|R-HSA-190236|6|GTF2F1|PTBP1|HNRNPF|PSMF1|RPS27A|PSMA1|355', 'Signaling by FGFR|Reactome|R-HSA-190236|6|RBP1|GTF2F1|PIK3CB|ADCY8|SPRED2|RPS27|355', 'Signaling by FGFR|Reactome|R-HSA-190236|5|PSMC6|RASGRP3|PSME4|MDM2|PIK3CA|355', 'Signaling by FGFR|Reactome|R-HSA-190236|6|GRIN2A|TRIB3…
R-HSA-425407.SLC-mediated transmembrane transport	1.52514	0	0.518661	1.16299	0.914535	0.175566	2.98745	0	0	2.57977	4.44547	0	['SLC-mediated transmembrane transport|Reactome|R-HSA-425407|4|SLC26A4|SLC13A4|SLC1A2|SLC44A3|265', 'SLC-mediated transmembrane transport|Reactome|R-HSA-425407|1|SLC35B4|265', 'SLC-mediated transmembrane transport|Reactome|R-HSA-425407|3|SLC1A6|NUP107|SLC38A2|265', 'SLC-mediated transmembrane transport|Reactome|R-HSA-425407|3|SLC2A13|SLC1A6|SLC32A1|265', 'SLC-mediated transmembrane transport|Reac…
hsa04060.Cytokine-cytokine receptor interaction	1.52514	0	0	0	0.406333	0.607063	0	0	0	0.471567	0.842526	0	['Cytokine-cytokine receptor interaction|KEGG PATHWAY|hsa04060|4|GAD2|IL20RA|IRS1|PRLR|265', 'Cytokine-cytokine receptor interaction|KEGG PATHWAY|hsa04060|2|GAD2|CR2|265', 'Cytokine-cytokine receptor interaction|KEGG PATHWAY|hsa04060|2|BMPR1A|IL20RA|265', 'Cytokine-cytokine receptor interaction|KEGG PATHWAY|hsa04060|1|TGFBR1|265', 'Cytokine-cytokine receptor interaction|KEGG PATHWAY|hsa04060|3|BM…
R-HSA-186797.Signaling by PDGF	1.51986	0.802119	3.37019	2.06518	2.39508	0.81253	2.16325	0.931088	0	7.82381	5.12015	0	['Signaling by PDGF|Reactome|R-HSA-186797|5|PRKAR2B|PIP4K2A|PSMC6|PPP2R5A|PPP2R5C|356', 'Signaling by PDGF|Reactome|R-HSA-186797|3|PSMF1|RPS27A|PSMA1|356', 'Signaling by PDGF|Reactome|R-HSA-186797|4|ADCY8|SPRED2|RPS27|PIK3CB|356', 'Signaling by PDGF|Reactome|R-HSA-186797|5|PSMC6|RASGRP3|PSME4|MDM2|PIK3CA|356', 'Signaling by PDGF|Reactome|R-HSA-186797|6|GRIN2A|TRIB3|PSMD7|PPP2R1A|YWHAB|PSMA1|356',…
[truncated: 10,098 more rows]
