# Supplementary material for: Epigenomic landscapes during prefrontal cortex development and aging in rhesus
Source: Natl Sci Rev. 2024 Jun 18;11(8):nwae213. doi: 10.1093/nsr/nwae213 (PMC11342245; doi:10.1093/nsr/nwae213)
Supplement: nwae213_Supplementary_Files [file nwae213_supplementary_files.zip › Supplementary_Materials/Supplementary Table S12.xlsx]

## Sheet: Sheet1
Genes	TAD boundary tendencies		Gene expression levels		Clusters
	PY4.5	PY20	PY4.5	PY20
PPARGC1A	155.667	27.1765	7.3058	4.853	PY4.5
ACAP3	155.667	27.1765	173.879	66.3248	PY4.5
MIER2	18.2222	3.96296	30.6844	23.4563	PY4.5
MTCL1	220.667	4.78378	115.432	37.2066	PY4.5
ATAD3A	155.667	27.1765	13.1505	6.4707	PY4.5
PCMTD2	220.667	130.667	58.4465	37.2066	PY4.5
ABCA11P	220.667	31.7143	16.0728	3.2354	PY4.5
TUBBP5	220.667	31.7143	14.6116	0	PY4.5
PDDC1	220.667	105.667	87.6698	46.1039	PY4.5
KLHL17	155.667	27.1765	4.3835	3.2354	PY4.5
CCNL2	155.667	27.1765	37.9903	12.1326	PY4.5
MIR6743	220.667	105.667	20.4563	16.9857	PY4.5
TRAP1	155.667	27.1765	1.4612	0.8088	PY4.5
ZNF595	220.667	31.7143	93.5145	27.5005	PY4.5
TUBB8	220.667	31.7143	10.2282	0	PY4.5
NOC2L	155.667	27.1765	27.7621	11.3238	PY4.5
SHC2	18.2222	3.96296	16.0728	8.0884	PY4.5
EHMT1	220.667	2.06838	7.3058	2.4265	PY4.5
ZFP54	220.667	31.7143	13.1505	3.2354	PY4.5
CDK11B	155.667	27.1765	43.8349	20.221	PY4.5
CDK11A	155.667	27.1765	32.1456	14.5591	PY4.5
SUN1	155.667	27.1765	55.5242	38.8243	PY4.5
NADK	155.667	27.1765	10.2281	8.8972	PY4.5
DBN1	155.667	27.1765	32.1456	21.0298	PY4.5
RIC8A	220.667	105.667	5.8447	5.6619	PY4.5
CPSF3L	155.667	27.1765	144.655	39.6331	PY4.5
TPTE2P6	220.667	6.51546	29.2233	17.7945	PY4.5
MRPL20	155.667	27.1765	4.3835	4.0442	PY4.5
CACNA1B	3.27273	2.06838	482.184	97.0608	PY4.5
NOC2LP2	155.667	27.1765	68.6747	27.5005	PY4.5
TPTE	220.667	6.51546	1.4612	0.8088	PY4.5
ZFP65	220.667	31.7143	45.2961	11.3238	PY4.5
MIB2	155.667	27.1765	225.019	151.253	PY4.5
ATAD3C	155.667	27.1765	2.9223	0.8088	PY4.5
ZFP87	220.667	31.7143	21.9175	11.3237	PY4.5
AGRN	155.667	27.1765	8.767	7.2796	PY4.5
ZNF876P	220.667	31.7143	4.3835	0.8088	PY4.5
ZFP85	220.667	31.7143	16.0728	5.6619	PY4.5
MRPL57	3.60369	220.667	5.8447	9.7061	PY20
MIR210HG	6.94595	105.667	0	1.6177	PY20
RPSAP9	6.94595	105.667	51.1408	148.018	PY20
WNK1	11.8955	220.667	1535.68	3896.18	PY20
FAM195A	25.5946	220.667	0	0.8088	PY20
TPD52L2	6.17544	130.667	29.2232	63.0894	PY20
SOX8	25.5946	220.667	80.364	427.067	PY20
RAB40C	25.5946	59	0	1.6177	PY20
STK11	18.2222	220.667	30.6845	55.0011	PY20
FAHD1	25.5946	220.667	2.9223	4.853	PY20
EME2	25.5946	220.667	8.767	9.7061	PY20
HCN2	18.2222	220.667	13.1505	16.9856	PY20
GPX4	18.2222	220.667	46.7573	118.091	PY20
HRAS	6.94595	105.667	1624.81	1834.45	PY20
UBE2I	25.5946	220.667	1.4612	3.2354	PY20
DNAJC5	6.17544	130.667	26.3009	82.5016	PY20
HBA-A1	25.5946	59	0	1.6177	PY20
ACP1	3.98507	104	52.6019	66.3249	PY20
ARHGEF4	7.08108	220.667	18.9951	19.4122	PY20
HBA-A2	25.5946	59	11.6893	33.9713	PY20
STUB1	25.5946	220.667	26.3009	41.2508	PY20
SLC12A7	12.3158	26.3704	5.8447	9.7061	PY20
PPDPF	6.17544	130.667	0	2.4265	PY20
IFITM2	13.8919	211.333	0	1.6177	PY20
MSRB1	25.5946	220.667	0	0.8088	PY20
LOC728613	12.3158	26.3704	0	0.8088	PY20
GJB6	3.60369	6.51546	14.6116	33.1624	PY20
SLC2A4RG	6.17544	130.667	2.9223	5.6619	PY20
FSTL3	18.2222	220.667	4.3835	4.853	PY20
MRPS34	25.5946	220.667	23.3786	51.7657	PY20
NUBP2	25.5946	220.667	11.6893	19.4122	PY20
MRPL28	25.5946	59	2.9223	4.853	PY20
HBZ	25.5946	59	0	2.4265	PY20
GMEB2	6.17544	130.667	30.6844	31.5447	PY20
OPRL1	6.17544	130.667	16.0729	19.4122	PY20
LPCAT1	12.3158	26.3704	18.9951	21.0298	PY20
EXOC3-AS1	12.3158	26.3704	0	3.2354	PY20
BSG	18.2222	220.667	78.9028	154.488	PY20
TPPP	12.3158	26.3704	13.1505	24.2652	PY20
LMF1	25.5946	220.667	81.8252	87.3547	PY20
TMEM80	6.94595	105.667	2.9223	11.3238	PY20
UCKL1-AS1	6.17544	130.667	0	0.8088	PY20
PALM	18.2222	220.667	11.6893	17.7945	PY20
METRN	25.5946	220.667	26.3009	308.168	PY20
HBA2	25.5946	59	8.767	26.6917	PY20
R3HDM4	18.2222	220.667	16.0728	16.1768	PY20
SAP18B	3.60369	220.667	1.4612	7.2796	PY20
CDC34	18.2222	220.667	11.6893	19.4122	PY20
AHRR	12.3158	26.3704	0	0.8088	PY20
DECR2	25.5946	220.667	0	1.6177	PY20
SLC9A3R2	25.5946	220.667	18.9951	85.737	PY20
CNN2	18.2222	220.667	2.9223	11.3238	PY20
HAGH	25.5946	220.667	5.8447	9.7061	PY20
ARHGDIG	25.5946	59	96.4368	110.811	PY20
MCRIP2	25.5946	220.667	1.4612	2.4265	PY20
DOC2B	3.68657	5.46809	7.3058	8.0884	PY20
TUBA3D	7.08108	35.6667	48.2183	206.254	PY20
LATS2	3.60369	220.667	1.4612	2.4265	PY20
IMP4	7.08108	35.6667	1.4612	1.6177	PY20
DUSP22	7.14943	220.667	58.4465	118.091	PY20
GPX4	3.98507	104	33.6068	83.3105	PY20
PTX4	25.5946	220.667	4.3835	8.0884	PY20
AMER3	7.08108	220.667	2.9223	4.853	PY20
PTDSS2	6.94595	105.667	23.3786	30.7359	PY20
PRMT2	12.2281	199	121.277	173.092	PY20
TUBA3E	7.08108	35.6667	198.718	1333.78	PY20
RPL23AP82	3.60369	220.667	14.6117	21.0298	PY20
S100B	12.2281	199	4.3835	23.4563	PY20
WFIKKN1	25.5946	220.667	7.3058	13.7503	PY20
SIGIRR	6.94595	105.667	1.4612	1.6177	PY20
UNKL	25.5946	220.667	14.6116	16.9856	PY20
NIPA2	9.52941	55.6667	1.4612	8.0884	PY20
MZT2	7.08108	35.6667	17.534	21.0298	PY20
TMEM8A	25.5946	220.667	1.4612	1.6177	PY20
TXNDC12	6.94595	105.667	2.9223	11.3238	PY20
CCDC115	7.08108	35.6667	17.534	47.7216	PY20
HBQ1A	25.5946	59	0	0.8088	PY20
MZT2A	7.08108	35.6667	21.9175	27.5005	PY20
RPUSD1	25.5946	220.667	4.3835	7.2796	PY20
CAPN15	25.5946	220.667	1.4612	3.2354	PY20
POLR2E	18.2222	220.667	5.8447	6.4707	PY20
IFITM3	6.94595	105.667	1.4612	1.6176	PY20
SSTR5-AS1	25.5946	220.667	0	0.8088	PY20
SLC6A12	11.8955	89	1.4612	1.6177	PY20
IFITM7	6.94595	105.667	0	1.6177	PY20
TSR3	25.5946	220.667	2.9223	5.6619	PY20
LRRC56	6.94595	105.667	0	0.8088	PY20
NME3	25.5946	220.667	27.7622	61.4718	PY20
ZDHHC20	3.60369	220.667	77.4417	300.888	PY20
LOC390705	80.6667	220.667	0	0.8088	PY20
CLPTM1L	12.3158	26.3704	5.8447	8.8972	PY20
ZNF512B	6.17544	130.667	1.4612	2.4265	PY20
RAB11FIP3	25.5946	220.667	7.3058	8.0884	PY20
MIR4784	7.08108	35.6667	0	1.6177	PY20
MZT2B	7.08108	35.6667	5.8447	8.0884	PY20
PP7080	12.3158	26.3704	0	0.8088	PY20
RNH1	6.94595	105.667	8.767	22.6475	PY20
FBXL14	11.8955	220.667	2.9223	8.8972	PY20
HBA1	25.5946	59	0	3.2354	PY20
MED16	18.2222	220.667	42.3737	54.1923	PY20
RGS19	6.17544	130.667	0	0.8088	PY20
EXOC3	12.3158	26.3704	67.2135	86.5458	PY20
RPSA	6.94595	105.667	48.2184	153.679	PY20
DEAF1	6.94595	105.667	182.645	196.548	PY20
CRYL1	3.60369	6.51546	0	0.8088	PY20
FBXL16	25.5946	220.667	36.5291	86.5458	PY20
HBQ1B	25.5946	59	4.3835	11.3238	PY20
IL17D	3.60369	6.51546	7.3058	34.7801	PY20
CLU	18.2222	220.667	105.204	531.408	PY20
C1QA	18.2222	220.667	0	1.6176	PY20
PIK3CA	7.08108	220.667	49.6796	62.2807	PY20
SDHAP3	12.3158	26.3704	40.9126	56.6188	PY20
BAIAP3	25.5946	220.667	851.859	935.827	PY20
GSK3A	3.68657	5.46809	4.3835	11.3238	PY20
FAM173A	25.5946	220.667	1.4612	12.9414	PY20
C16ORF91	25.5946	220.667	2.9223	25.8829	PY20
NIPA1	9.52941	220.667	10.2281	48.5304	PY20
HMHA1	18.2222	220.667	23.3786	30.7359	PY20
CCDC127	12.3158	26.3704	5.8447	11.3238	PY20
NINJ2	11.8955	220.667	1.4612	15.3679	PY20
HIF1A	6.5614	63.4286	4.615	10.8	PY20
PLPPR3	18.2222	220.667	18.9951	38.0154	PY20
SSTR5	25.5946	220.667	2.9223	8.0884	PY20
POLRMT	18.2222	220.667	4.3835	6.4707	PY20
SAP18	3.60369	220.667	29.2233	63.0895	PY20
TUBA3C	7.08108	35.6667	103.743	875.164	PY20
RASSF7	6.94595	105.667	1.4612	4.853	PY20
HIF2A	25.5946	220.667	2.967	6.684	PY20
PSMD13	6.94595	105.667	2.9223	4.0442	PY20
STMN3	6.17544	130.667	64.2912	187.651	PY20
1700049L16RIK	25.5946	220.667	0	0.8088	PY20
RPSAP58	6.94595	105.667	54.0631	134.267	PY20
