# Supplementary material for: Epigenomic landscapes during prefrontal cortex development and aging in rhesus
Source: Natl Sci Rev. 2024 Jun 18;11(8):nwae213. doi: 10.1093/nsr/nwae213 (PMC11342245; doi:10.1093/nsr/nwae213)
Supplement: nwae213_Supplementary_Files [file nwae213_supplementary_files.zip › Supplementary_Materials/Supplementary Table S9.xlsx]

## Sheet: H3K27me3 signal
Genes	E50	E90	E120	P0	P4M	PY4.5	PY20
HBB-Y	839.821	321.893	199.839	669.163	1437.02	1462.05	973.674
MIR1258	94547.7	123298	59243.1	15120.6	3272.56	1593.34	2381
LOC100303749	657.134	251.076	1230.15	2770.36	644.859	272.808	479.228
OLFR578	927.503	523.941	580.103	1957.48	2656.85	578.388	0.0772693
LINC01440	3531.56	3133.24	1131.83	11145.4	3898.18	2962.82	3737.82
VMN1R221	424477	632550	844616	442916	20829.9	4298.17	1093.75
CBSL	39511.6	6.88942	5.11924	8.94616	27266.7	25559.4	3.02597
KIAA0895	1641.67	668.325	2848.5	5357.55	4612.51	15857.4	28941
APOC4-APOC2	5.16	5.04	6.06111	9.40368	6.24	25.2566	6.0898
MIR527	894.558	1396.57	1680.1	3330.7	1745.72	2834.68	2028.49
GM9731	164.842	3364.36	723.525	72.4417	87.9384	13.368	1645.79
TBX19	403.152	101.36	80.9099	350.299	437.782	420.015	650.985
LACTB	1497.27	929.287	918.195	19248.6	926.615	141.806	301.336
MIR548D1	1090.22	1175.99	621.106	1262.51	2337.36	2143.27	3134.36
FMO2	1023.46	455.607	467.795	1627.4	2581.88	2931.75	2311.66
RPS2	226.059	3854.27	764.379	149.777	151.155	73.0398	3575.1
CD53	1581.82	3033.04	5349.31	7289.86	3390.81	995.7	947.09
MIR3071	970.1	698.496	716.612	1957.33	1353.45	736.951	605.283
NACC2	40002	104789	3240.02	7004.88	1714.84	393.084	467.241
CELF2-AS2	845.032	188.843	95.0536	179.07	1055	352.926	1467.06
PLCE1-AS1	1164.53	227.075	645.553	1879.22	1889.06	1152.59	1255.02
BICC1	4405.79	11503.1	21625.9	8585.71	2015.01	1619.47	1503.42
C1ORF198	1591.49	863.712	309.479	753.227	1125.97	2262.46	2278.18
LCE1A1	1442.19	2916.23	836.224	6941.64	1880.01	884.986	6559
KRTAP4-2	2802.6	3352.28	5291.03	822.53	3454.63	3455.35	2928.75
PART1	1072.37	580.677	1478.12	1651.49	1673.07	335.682	648.844
LINC00595	1559.6	688.951	339.747	1933.1	3458.14	2119.44	1621.5
SERPINA4	1404.91	2040.47	1916.92	2537.96	2286.08	1817.39	2490.38
CMTM6	1596.91	2653.43	3183.27	2163.96	2857.81	2822.83	3045.52
CWF19L1	1280.18	401.672	291.967	321.014	1416.17	673.366	645.278
ITGB1BP2	129.148	255.725	363.045	29.3224	65.6885	23.6546	3360.85
CXORF49B	548.782	3159.22	2806.38	1090.82	1560.01	1162.48	130871
OLFR93	2339.59	2384.91	1137.7	1668.16	926.452	948.643	848.604
STAT5A	155167	275105	112886	61895.3	1852.09	415.853	979.99
ZNF507	677.016	317.529	45.8733	436.612	686.409	209.988	343.092
GM5334	137.239	931.479	14728.5	48.8255	131.658	27.1808	6325.15
UNC45B	2086.2	6408.42	4886.35	4087.01	3502.68	1247.51	930.761
CEACAM3	4612.65	52157.3	38569.3	40315.5	4110.99	6644.75	1252.14
CCL4L2	4190.47	2729.22	12547.6	19875.9	99625.1	72716.3	60131
OLFR1170	1608.67	1355.86	2736.5	6530.59	4098.26	3765.17	4649.58
GPR174	168.922	1956.38	4233.03	290.394	541.995	504.093	6557.18
GZMA	1066.32	678.764	1091.85	3159.89	4100.24	3970.69	753.082
C12ORF54	1465.06	3358.44	3395.86	3670.46	4117.42	3817.07	573.525
USP9X	233.184	155311	394866	153.854	103.941	44.9729	1198.71
PYCARD-AS1	57170.8	65614.9	94360	66610.5	7479.18	5733.98	0.263168
FMO6	558.968	273.918	428.448	748.931	1201.01	735.495	0.443363
OLFR769	1315.31	1151.45	1248.36	2312.54	1769.34	1641.53	2262.3
AKR1C2	830.411	327.04	745.495	1278.44	1375.88	1332.45	681.007
HLA-DQB2	129061	211306	169798	101362	26325.8	19280.5	9887.64
GM11559	4157.57	7.93009	8930.19	8796.47	9367.97	3664.17	0.249324
POTEB3	422836	288088	232447	401986	1.70769e+06	3.63916e+06	3.17855e+06
OR51E2	1173.79	337.868	796.544	1485.78	2794.77	4247.75	865.168
AA465934	1030.47	972.562	546.376	1819.33	3371.46	1380.29	1882.14
PRAMEF36P	1083.29	1107.41	1019.26	1625.63	4038.29	3183.81	2954.78
GSTM1	1498.1	2673.7	2683.22	2715.19	862.69	280.491	521.752
MIR1187	1309.43	4194.98	1686.53	8943.3	741.451	489.994	330.885
XK	998.855	14038.3	14842	207.171	353.04	193.46	2427.97
NXF7	841.797	5.55316	8.96249	1391.02	3198.84	3732.09	7.71374
LINC00628	5088.5	246664	151410	10260.7	946.234	217.84	410.811
ARHGEF6	1010.18	1293.68	4803.64	1084.56	323.856	61.2761	4698.94
APOL2	892.164	734.909	379.368	3002.74	489.058	462.633	438.947
TRPM6	1098.29	481.345	427.896	1384.85	3142.21	1201.88	3018.91
IGF2BP2	17298.8	16443.5	25163	21562.1	20926.1	69076	114563
SNORD116-2	736.944	1028.97	119.365	214.46	323.96	329.383	779.085
MID1IP1	459.584	9884.61	10379.8	1358.78	551.197	265.767	7495.83
SNORD136	350.643	185.067	26.9984	48.3618	498.782	30.5358	133.603
AMOTL1	2231.26	721.131	1374.93	2634.73	1431.85	735.103	651.635
ZFX	98.5881	11228.9	1711.77	155.543	84.5286	29.9286	207.891
AVPR1B	23863.6	64092.3	29987.4	15454.1	6668.79	896.181	1202.71
SNORD32B	1605.89	3088.2	4642.47	4156.02	2711.14	3509.59	2211.63
KCNG4	719.828	2958.46	7769.84	9442.97	3360.21	1480.17	3013.52
PRRG3	770.538	3645.78	2743.88	282.54	550.792	119.67	1657.15
IGF2BP2-AS1	760.182	167.228	296.786	640.7	2681.02	1978.86	2014.75
OLFR994	1440.06	1154.66	1929.46	2711.7	1101.66	2490.3	4409.59
SLC9A9	2929.8	25704.3	33323.8	32600.5	2165.37	2177.12	1756.42
MIR8087	2316.36	1372.79	1030.64	2468.89	2815.72	773.856	1209.4
CYP2C40	687.676	1213.66	1104.3	2170.26	2518.27	1834.3	2475.08
KIR3DX1	563.187	685.074	406.043	1374.17	4501.75	10097.4	9910.46
OLFR1371	2171.45	5382.44	5682.38	4702.35	1830.35	4573.48	5377.52
RBMXL3	107.861	40243	39922.5	26.3248	47.677	31.5038	2677.56
OLFR473	1017.49	1094.06	3023.28	3977.63	3294.5	2618.11	3805.74
VSIG4	152.654	1272.07	3505.49	259.165	445.737	274.202	11302.7
OLFR1161	1593.38	1353.88	2736.5	6549.48	4101.96	3763.17	4700.5
TMPRSS11F	1079.28	197.558	723.576	1272.45	2314.97	1771.37	2111.62
PIGQ	3407.55	284670	176418	1151.34	486.183	83.6341	74.8361
MIR26A1	342.449	398.275	97.595	150.488	438.316	203.868	184.983
CD83	2788.62	22859.9	4964.41	3981.57	2363.14	2828.03	1978.26
EIF1AX	205.383	152818	542566	85.0446	121.765	27.5085	920.956
SSX3	198.363	4156.69	4515.78	731.806	447.616	440.824	4.30003
CTAGE96	1563.18	1284.89	1027.55	2094.42	2893.13	1524.91	2172.64
LOC101929294	1357.9	993.307	1872.52	2031.96	1643.29	851.974	1043.84
MS4A2	1360.37	2376.12	3865.88	1426.06	4647.93	3969.64	3150.03
CPO	1336.47	911.346	129.666	549.557	1130.73	1608.79	0.509189
ADORA2A-AS1	80310.2	205909	149240	85486.1	21018.4	14194.4	18410
LINC01098	1749.67	706.219	1351.02	2646.57	2113.43	1227.48	1327.17
CLEC9A	1176.53	1506.34	2674.84	2002.81	2501.8	3813.38	2164.87
AKR1C13	892.168	318.224	752.703	1155.86	1379.24	1323.03	647.537
KRTAP9-4	4157.57	7.93009	8930.19	8796.47	9367.97	3664.17	0.249324
SPRR2B	1102.82	2836.43	4217.37	773.287	849.535	2722.85	3327.31
APOL1	1621.49	717.813	1683.11	2791.46	548.77	795.98	342.05
LIPM	901.416	448.141	535.754	1803.03	2245.64	878.759	659.442
KBTBD13	143911	362998	209100	106978	34384.6	18711.6	21150
PRODH	62693.8	76211.9	43527.1	23152.7	12585.5	7553.71	5013.61
OLFR1372-PS1	2168.79	5365.88	5695.86	4702.35	1830.35	4585.87	5379.44
CXORF66	277.746	1231.42	2191.41	479.09	974.263	515.561	3679.36
NSFL1C	1149.37	1554.43	969.868	741.459	576.756	203.673	265.368
TENM1	265.855	764.578	2821.78	86.1735	268.078	274.682	3052.41
MIR320E	230.417	66.6816	41.103	135.821	325.052	530.073	917.544
TUBA3B	555.822	362.169	144.506	309.378	1619.7	1699.26	1235.72
BRD7	1760.21	2034.06	1124.95	2228.97	697.272	360.369	559.372
LINC00977	1419.67	1036.11	1219.71	3512.96	2497.3	3610.46	1211.02
SECTM1	159215	450102	226232	179636	30073.2	15881.6	26392.9
LCE3E	1818.86	813.832	2670.83	12318.8	6537.8	5898.11	3636.31
JADE3	3362.12	30123.7	8137.93	1198.28	535.384	774.984	15547.1
RBMS3-AS1	1747.11	992.627	2055.99	2957.97	3337.63	3368.94	3844.16
OLFR1392	2168.24	5359.89	5698.38	4702.35	1830.35	4588.79	5381.95
JAKMIP2-AS1	349.802	169.279	51.5681	194.715	352.605	354.459	230.139
OLFR115	1431.23	2696.23	7030.17	10372.1	1013.68	1736.42	1417.94
OR52A5	1022.61	192.988	113.265	400.605	1111.41	1862.83	1539.69
OLFR809	1040.59	969.334	4329.37	4694.99	2555.26	2450.8	0.901974
FAM225B	17.4213	61.4156	169.82	96.3397	46.8029	80.6199	22.3925
SAMSN1	665.078	334.716	662.657	1700.9	2075.08	3880.95	3863.69
LINC01320	690.877	175.686	281.366	594.544	1252.88	1105.61	1366.18
PRLR	58134.4	60693	29426.5	7206.21	12900.9	10492.2	14523.1
VMN1R188	424477	632550	844616	442916	20829.9	4298.17	1093.75
CLEC4A4	505.253	693.568	187.651	544.944	776.991	364.624	746.847
ZC3H14	868.801	2114.58	492.647	455.667	358.465	208.41	199.105
UBE2Q2P2	784.156	651.645	562.299	897.384	2387.93	2395.81	933.946
TAS2R144	1009.26	1212.53	1056.83	993.791	2753.44	2122.51	1781.4
LINC00320	786.626	2719.29	4571.75	2329.76	1857.24	1096.73	1216.1
OR5K3	1084.72	588.984	1689.41	3693.67	2959.48	3245.97	2129.7
OR8D2	1459.84	1187.57	4985.12	1515.95	2329.89	2373.97	2270.52
LPAR3	38188.2	105977	75841.1	60941.7	20443.7	18220.4	19486.5
C1S1	1181.19	3372.33	2284.85	3854.77	2659.29	476.872	779.615
KLK5	1758.66	13864.1	42754.8	11910.8	2833.02	3387.7	2511.82
SNORD111	218.882	62.3354	27.5166	35.7477	235.842	161.219	126.534
OLFR821	1277.55	1384.21	2802.01	3824.04	766.836	3848.54	3182.2
NPPA	2786.99	3488.14	2558.71	1197.97	3482.58	2406.38	9331.13
3000002C10RIK	300.365	346.352	73.9188	144.082	187.248	38.5709	70.6006
CREBZF	1718.49	2461.16	1553.66	1650.42	765.257	195.331	360.969
CYP2A12	17959.4	22249.7	25810.5	7926.05	4439.28	2458.34	966.894
SPANXN1	201.524	2747.14	5077.36	342.161	358.883	206.121	10934.6
LOC145474	851.068	766.711	667.874	1075.88	597.962	257.763	278.239
TMEM212-AS1	839.125	778.997	1184.56	3133.84	1744.26	1080.44	997.692
GM106538	216.378	395.753	215.165	73.7613	82.2599	10.4427	1783.23
DRICH1	1402.73	957.528	1953.72	3774.48	7505.93	7261.28	5435.18
MIR521-2	1017.41	1939.26	2446.24	2009.48	3948.73	2117.3	2919.63
ACSL6	1228.78	1814	645.238	1522.67	2323.01	1066.65	609.17
MIR892C	191.066	829.655	1685.45	87.5948	295.625	270.926	2279.19
RPS25	610.774	217.272	452.818	842.805	1139.34	1294.12	1640.3
LOC105375304	2399.82	1551.09	584.746	1299.92	2651.27	1981.24	1878.08
OR13H1	390.112	110232	1.67906e+06	22078	1079.88	1810.68	44812.8
HBB-BT	822.529	267.613	64.7243	635.234	1279.73	1832.2	1970.6
BCL2A1	1355.44	1075.53	1761.55	2683.67	3167.12	2135.37	2655.88
DSCAM	36752.7	23406.4	70536.8	33829.8	1203.1	647.17	2430.23
DPP10-AS3	1250.34	579.822	366.077	348.481	1620.3	1881.88	1683.2
LOC100421746	48.6855	1514.18	2059.63	270.92	250.055	263.084	4297.54
OR2H2	2341.05	2391.36	1131.78	1694.82	944.568	953.055	849.506
LOC100130520	3594.3	3338.72	4141.6	2803.86	3533.09	2002.54	1703.88
CST7	1378.06	1743.22	1245.9	1817	2111.89	3407.9	3037.34
CLEC3A	1936.96	5273.96	15078.2	10583.6	2663.54	3976.78	702.493
ADAMTS4	935.516	606.625	196.366	441.351	1092.78	339.372	217.166
HEPACAM	3172.49	1987.35	2870.25	3407.53	2323.93	2623.14	1959.02
CYP4A12A	3063.75	3561.44	921.911	1082.35	4462.18	2019.87	1181.68
OLFR65	433.383	296.061	34.2995	580.076	255.545	1007.97	436.974
OLFR881	1951.58	2662.97	2584.42	1821.37	1011.75	790.38	1141.61
SKINT1L	1345.89	2277.07	5827.86	4083.66	1582.98	2144.43	1885.99
OLFR1168	1595.56	1354.06	2736.5	6545.78	4101.63	3763.93	4692.26
VMN1R197	424477	632550	844616	442916	20829.9	4298.17	1093.75
STAB1	114.723	86.6676	23.0157	62.0715	176.896	58.8406	90.7603
NT5E	109281	238063	182840	89481.3	26093.6	25107.4	33507.7
OLFR684	780.14	273.807	68.8437	996.186	4351.39	1785.38	6111.76
MIA2	873.17	275.759	389.989	740.35	1036.88	548.535	646.374
OLFR934	3204.18	18503.8	26855.1	18022.7	1096.45	1505.96	616.523
MIR802	1968.04	1048.48	4746.71	5852.38	2528.49	1187.72	1370.63
OLFR1099	1043.62	1519.41	3666.1	4917.75	1686.59	874.718	1091.95
LOC101926968	1584.48	1016.15	260.541	797.666	1411.24	1658.95	1374.58
OLFR91	2339.59	2384.91	1137.7	1668.16	926.452	948.643	848.604
IRF2	792.742	2835.09	1941.9	2111.18	286.719	144.483	56.1067
OLFR1537	2801.15	1929.54	18919.5	19362.3	2459.26	2197.67	2631.25
LINC00290	2618.57	2049.72	2570.75	3332.93	2723.78	4052.55	5125.11
PGAM1P5	914.036	302.201	484.423	1538.68	4671.32	3564.86	4306.05
SIGLEC5	4546.11	55765.7	141907	44681.9	2656.18	4872.22	3477.57
OLFR1098	1410.87	636.917	1244.7	2797.62	3309.93	3696.91	3142.6
OLFR1176	1612.41	1356.62	2736.5	6525.1	4097.56	3766	4634.36
OR8H2	1409.77	635.926	1245.98	2797.2	3319.45	3696	3128.94
PAPOLG	889.055	746.796	267.252	396.548	962.901	185.4	269.037
HABP2	1165.12	2475.23	2314.48	5028.84	3406.32	3520.56	2541.8
OR8B4	1954.39	2666.76	2592.5	1823.42	1012.42	791.823	1142.52
OGN	1401.65	388.169	718.877	2086.77	2953.44	1266.95	1531.21
SDR16C5	3502.06	3765.59	4061.88	3301.7	2626.16	2558.04	3778.31
MIR548J	730.58	571.905	544.003	1622.52	3448.64	3046.99	2304.25
HES2	571754	1.22479e+06	708123	426645	60885.5	38854.5	53442.1
SLC35D2	4568.58	78768.8	99140.8	62616.2	2431.35	5418.12	6662.13
C9ORF92	2383.63	17022.4	26328.1	67044.7	3644.4	2524.73	2167.49
NPIPA7	2125.05	2583.54	2147.35	3511.65	2508.28	3350.43	1294.19
CTAGE5	872.895	275.749	389.777	740.35	1038.09	548.5	646.265
FSCN2	1285.25	4474.96	3460.35	2851.28	4309.97	687.706	525.699
PLEKHS1	2018.8	3486.99	1792.44	1732.83	3018.43	1169.14	862.427
NRTN	60109.9	182346	102998	71787.3	29380.4	31260.7	40193.9
MIR467G	1323.59	4296.18	1686.53	8943.3	718.194	484.493	330.353
LIMS2	1601.67	4884.2	3115.02	2133.55	927.066	823.827	2251.45
VMN1R11	3993.89	2798.47	4998.77	4690.25	17801.5	46553.3	24468.9
LAMA5	9358.52	11795.6	1569.05	952.781	2006.55	472.893	332.301
PTCHD1-AS	147.258	4256.2	990.158	164.397	295.307	195.845	3072.8
MIR2052	732.952	474.142	330.381	911.582	1841.17	1178.97	1063.92
IL3RA	473.575	2003.21	3595.99	1411.86	5630.37	1439.36	1781.59
OLFR112	1431.37	2696.11	7031.6	10372.1	1013.68	1737.19	1418.14
LGALSL	3133.32	6124.08	332.221	384.327	1256.03	627.508	1244.32
ABCA6	1717.45	1931.64	1680.05	4001.22	2848.14	2579.1	1820.25
PIWIL1	10025.7	11455	10401.4	12900.2	3487.93	1151.58	631.13
OLFR26	1472.12	1187.57	4985.12	1515.95	2328.71	2366.78	2268.82
OLFR472	1017.49	1094.06	3023.28	3977.63	3294.5	2618.11	3805.74
SNORD107	324.741	195.636	67.1747	88.5416	892.661	1535.84	2471.51
FAR2P1	847.882	1826.15	1356.34	2126.76	17395.2	11787.3	12435.6
CTAGE46	1433.68	1239.08	1028.54	2026.89	2853.38	1524.91	2049.79
BCAP31	84.6706	2289.91	743.55	103.379	49.6712	10.483	4989.43
LINC01425	629.489	465.965	576.605	1771.16	1757.33	1172.5	1655.45
OLFR1037	1415.23	1560.9	4333.33	4826.99	2945.4	4405.8	3661.82
MPST	1212.04	1962.8	880.502	867.031	532.991	428.37	211.615
OLFR983	1964.64	2690.35	2624.96	1832.74	1019.1	798.017	1146.15
WNK4	166918	260567	182046	167273	6732.1	10951.6	7067.41
HNF1A-AS1	516.217	1542.64	1598.22	1664.19	802.245	210.088	235.221
LOC100129316	845.617	1038.82	1793.23	4214.62	4402.17	2309.88	1600.34
C1QTNF3	2739.07	11458.4	18307	32358.7	1964.01	1355.19	5104.65
RRAGD	1291.01	3185.17	705.427	449.08	735.967	597.132	181.198
GM20826	104.11	2583.77	1033.59	53.9097	129.247	188.812	3857.1
CCL4	4091.13	3265.85	15692.8	16368.8	44494.4	13557.2	15950.6
C3P1	2821.63	8301.82	2460.76	8260.68	968.618	4774.7	0.436879
OLFR624	697.999	245.408	307.377	830.715	2017.84	2141.89	3031.96
AOX3	2241.8	2886.9	3105.19	2442.3	1883.27	2787.81	0.640839
HPYR1	950.788	365.056	267.174	374.622	1629.29	1830.28	1460.94
MX2	6373.69	13152.2	25440.6	15755.1	3170.94	1152.07	2385.16
CUZD1	2567.64	2109.14	2508.42	2018.08	1539.85	3811.62	4431.11
OLFR594	555.233	130.698	282.504	388.173	1243.8	910.752	1101.2
OLFR44	2804.16	1929.54	18919.5	19362.3	2453.86	2202.3	2621.78
GZMB	1373.97	1395.19	1669.66	3286.46	3255.35	2026.59	2170.79
DCAF8L2	256.67	2432.72	4153.93	245.767	222.399	232.644	5216.4
SNORA11E	215.403	1870.07	4720.66	129.693	245.729	180.515	96085.9
OLFR1184	1151.51	1026.1	2583.57	3990.51	3350.27	4058.25	3635.01
OLFR1086	42539.3	71593.1	112487	96382.2	20873	21630.5	34970.7
MAGEA9B	168.925	2103.53	1590.8	167.943	561.738	766.628	201436
DISC1	5208.9	22636.1	5390.88	1175.6	3087.54	2702.58	1162.11
LOC100505912	876.747	374.025	619.658	1361.98	891.067	940.768	907.893
FCN1	1372.37	1919.54	1314.56	1956.98	3172.56	1281.66	0.847534
OR5I1	1221.4	5171.71	23250.1	18290.1	2955.46	2569.52	3370.72
LCE3D	1167.34	2567.09	4707	2066.17	4596.51	4886.97	778.08
C17ORF77	1609.53	4121.04	2610.04	2185.54	2195.06	1021.26	953.559
KIF4A	176.821	832.595	4422.45	104.084	241.341	59.2902	3456.44
SPIN2D	104.766	2588.61	1033.59	54.584	130.001	188.812	3873.86
MIR466F-2	915.561	664.873	255.13	1637.2	2384.9	1862.47	1345.72
BTN3A2	2173.48	1791.76	2643.5	3284.84	1658.58	1055.58	746.951
OLFR640	893.803	167.185	158.983	547.952	2997.15	2637.57	3228.18
ADAM33	137566	207224	94929.4	87052.1	16463.5	5107.9	13937.6
OLFR125	1431.11	2698.28	7040.55	10372.1	1013.68	1693.64	1407.45
POPDC2	872.869	881.231	583.993	955.869	1523.43	776.563	703.183
SGO2	1576.62	4.23734	2140.99	974.692	1152.96	732.077	569.457
CD80	1756.19	3089.27	2422.32	4438.68	1722.14	537.284	907.2
SHCBP1L	47924.5	110920	44938.9	46251.6	25218.8	11409.2	23013.4
OLFR78	1157.44	338.336	795.844	1492.78	2853.42	4230.85	865.168
ADAMTS9-AS1	1950.18	1537.49	1451.16	2137.98	1047.12	1907.74	2646.59
CSAG1	197.385	1707.63	3388.28	357.088	311.812	218.288	1400.44
SESN2	8385.93	12156.2	4084.12	6629.74	2240.97	979.117	776.031
TICRR	170.335	30.1788	57.5566	127.222	1202.86	1794.14	759.578
CLDN2	178.967	4216.53	4178.17	209.117	658.405	487.408	17274.4
CTAGE6	1509.63	1267.23	1026.94	2074.65	2877.97	1524.91	2124.63
GM3238	1738.22	4279.71	6681.65	8542.13	1969.83	2587.3	1932.24
LINC01018	17485.4	18747.1	7926.01	3634.49	4413.72	1632.58	2239.72
OR52N5	874.14	177.343	352.683	547.89	3235.18	5192.23	3288.24
SNORD116-10	577.959	534.425	61.2165	139.924	430.373	399.084	1087.85
OLFR699	893.136	634.283	530.454	2152.59	3388.34	4271.01	4332.24
OLFR666	523.924	138.377	181.612	294.642	2260.14	653.779	1945.61
OLFR713	609.067	924.699	1403.37	2739.44	4091.13	4961.2	930.82
ZFP213	1080.38	1302.71	150.802	126.11	231.428	102.041	83.8312
SNORD113-6	1477.2	1140.25	1170.14	1887.07	2033.96	1247.95	2094.23
BBOX1-AS1	895.875	704.931	1209.76	1400.31	2640.27	1404.25	1484.11
MIR3119-2	862.683	1113.65	1295.52	2030.51	2477.76	1852.72	1903
VIPR1	5144.8	5787.81	5344.8	4241.87	2531.57	678.796	521.567
CD48	2534.34	3382.16	19986.2	9423.43	3367.21	2889.64	2889.91
INSC	45141.2	54373.6	23720.2	30092	10794.7	2866.81	4161.57
NPS	1475.56	1936.02	2738.61	3704.18	2186.64	2223.87	1519.02
OLFR810	902.882	480.731	1167.88	1228.62	1699.18	1317.54	1372.99
MIR4432	1210.95	731.073	1575.05	1502.68	5348.27	752.821	4079.79
AZGP1P1	12936.3	1.12472e+06	890758	869232	2007.45	1881.1	1144.33
CD24	252.034	319.748	987.692	317.553	237.826	178.658	0.301657
EMP1	2867.28	3001.9	1075.03	4839.35	3053.5	2415.22	3136.66
OR11A1	1608.16	2008.96	15353.8	29184.2	3858.68	2074.47	2620.88
RPL36A	1240.76	1412.69	1194.46	1927.6	965.741	771.395	429.595
OLFR410	2730.9	4558.59	5526.01	2613.13	1537.72	2001.32	3053.13
ABCD1	80.1463	2096.43	762.161	99.44	34.9012	10.8136	3892.88
MNS1	1617.72	14511.8	2173.21	11149.4	1037.87	672.494	415.366
OLFR954	2801.15	1929.54	18919.5	19362.3	2459.26	2197.67	2631.25
LOC101926908	541.287	239.274	179.876	565.428	656.844	331.46	596.539
GSDMC	1196.77	704.699	852.548	1499.73	1807.21	796.915	725.227
SOD3	75658.1	125286	38482	26321.1	1857.69	699.788	509.988
MPTX1	759.538	980.052	794.876	1993.45	1873.3	1741.53	1527.6
GOLGA6L4	372.602	104.216	63.6886	128.267	392.303	268.097	371.295
OLFR1385	2168.79	5365.88	5695.86	4702.35	1830.35	4585.87	5379.44
MIR4435-2HG	2171.09	1396.34	3025.64	5670.17	874.344	2387.37	3712.96
CYP51A1	884.323	1010.89	212.078	851.862	1000.58	1064.88	1075
ASTN2-AS1	1286.15	2912.08	1934.06	5805.93	1345.04	1063.25	1065.39
SPRR2J-PS	1551.58	2535.21	927.968	1420.12	2396.27	2438.42	1667.05
OLFR1341	3670.89	27984	40841.3	26234.2	3209.44	2922	6472.22
SNORA56	120.632	316.175	350.654	31.9674	94.7465	21.6256	4927.59
MAP7D2	14980.4	81444.6	254657	150.948	493.133	244.34	2353.63
PDCD1	3591.97	18516.9	12056.3	16268	2344.13	2398.99	1807.15
MIR4268	1853.9	2255.28	1623.97	2786.19	3824.28	2886.61	2264.44
AMMECR1	711.767	21935.7	32054.7	564.226	221.064	74.8105	1667.14
NBPF18P	2267.86	1642.73	6673.97	1463.61	1425.79	3467.74	2720.9
GJB1	293.876	785.955	916.101	465.798	508.903	353.163	6151.93
KRTAP4-1	2808.9	3352.28	5316.31	822.53	3474.03	3453.7	2935.63
OLFR461	1073.89	1214.49	1803.96	2790.79	3679.67	3003.9	1815.13
CPEB1	294478	595635	237701	37910.5	1020.04	829.727	334.572
YPEL2	9471.08	16873.2	3384.45	1761.62	437.359	95.6155	139.657
OLFR658	523.206	140.012	181.713	297.364	2272.54	653.779	1945.61
FGL2	790.376	1888.37	2769.51	5003.29	2513.24	733.413	1032.07
OLFR654	693.207	241.797	294.619	770.133	2021.79	2277.55	3071.97
SCTR	174329	342190	215779	123282	16003.3	21572	20142.5
LOC101929154	3068.36	3822.89	3049.25	1330.97	4894.54	3771.56	3674.74
TUB-AS1	496.645	191.743	97.0867	408.712	542.182	119.375	231.716
SPOCK3	37390.3	57996.3	29368.9	23795.2	2892.11	4556.31	1084.8
PWARSN	324.741	195.636	67.1747	88.5416	892.661	1535.84	2471.51
LINC01482	1094.43	974.938	437.266	483.463	1630.61	502.624	878.427
SELENBP2	452.727	191.592	293.517	1342.56	2787.71	1448.78	1484.33
LOC102467222	1949.97	1007.15	1722.19	4008.16	3077.81	2871.29	2805.17
NPIPA5	2125.05	2583.54	2147.35	3511.65	2508.28	3350.43	1294.19
BCL2A1B	1338.91	1016.57	1766.37	2742.31	3153.73	2206.23	2726.47
UQCRBP1	146.155	277016	415032	33.9915	123.094	12.8373	37810.1
SNORD116-6	505.551	967.02	157.097	182.646	294.691	334.579	609.291
CRSP8P	1534.06	1665.9	708.883	571.41	564.442	194.785	217.988
ARHGAP19	659.594	474.835	183.035	514.865	1092.54	916.817	610.598
ATL2	1270.35	2381.62	714.9	704.232	336.321	177.816	199.469
HNRNPA1	106.737	936.752	2344.3	48.4405	169.166	162.789	5056.43
DCTN1	3520.08	4360.03	3048.61	2001.57	1187.05	277.62	540.636
UNC119	257.632	247.316	75.5971	261.742	184.286	33.3759	45.0461
DEFB103B	1286.68	3517.05	5461.71	1478.87	5254.69	923.175	3995.44
OLFR69	642.627	271.929	145.412	605.926	1613.26	2455.62	3010.19
PSMC1	2729.92	2143.05	9594.89	5365.47	1296.78	168.514	377.654
ANKRD18B	233835	278832	44843.7	8882.25	3201.37	3851.43	2697.07
OR5E1P	614.309	2023.29	4704.38	2067.91	4335.94	465.045	2667.06
OLFR512	1975.81	2180.27	1634.07	5099.19	3458.93	907.353	4122.79
ELMSAN1	1298.45	12775.8	9927.67	7115.33	1091.34	152.965	242.278
SNAR-A2	1309.29	7246.04	4510.87	2845.85	1674.41	1297.89	837.659
SLC6A1-AS1	3758.02	7943.76	1907.55	835.451	728.265	434.917	570.453
MIR4633	1445.05	1308.08	3509.23	6043.62	1278.21	1139.31	434.926
LINC01007	3040.66	2759.12	3729.73	5515.11	3061.06	1118.57	2033.98
MIR646HG	535.516	2100.2	3328.29	6965.51	3328.74	746.849	3386.51
NXPE4	1998.73	5727.89	3870.5	4650.7	1886.26	1627.89	1573.41
VNN2	1349.54	640.516	1272.56	3620.35	3626.39	3444.1	0.914736
MIR4295	1282.08	1113.9	687.099	1782.45	1724.85	434.793	689.37
ZDHHC8P1	414.286	96.4961	22.1256	97.1344	421.708	94.0503	129.707
MYT1L-AS1	2130.49	545.817	309.473	954.087	2322.19	1752.46	2738.23
GM6498	312.992	332.453	76.1426	143.958	176.333	39.5928	68.9369
NOMO2	651.603	950.431	224.973	460.651	646.929	198.182	297.628
OR6N2	839.514	1262.89	2054.95	3469.57	2048.12	3001.65	3826.47
CXCL10	2800.37	10426.6	11691.4	10200.7	3940.96	5231	6380.88
ABCC6P2	1192.82	15310.2	9352.64	14495.8	5912.52	4593.22	922.126
COL6A6	95610	177004	179678	79641	23003.7	22344.4	22728.1
CADM2-AS2	1042.52	240.37	334.859	355.266	607.344	676.29	1043.62
LRIG2	350.624	116.947	64.0031	232.706	253.536	232.984	590.66
LCE3C	1262.03	1896.31	3857.34	791.796	1226.17	626.047	822.79
CBLN2	2736.44	676.713	685.185	2864.05	2471.82	734.963	1083.51
MIR640	420.99	157.361	43.6705	325.092	550.622	294.924	277.125
LINC01544	924.577	780.642	1048.33	1657.08	3169.96	3970.48	2755.27
UGT2B28	955.271	603.147	881.389	3634.94	3036.11	1411.1	1885.06
STPG1	68386	232523	159166	121847	3492.94	1653.86	1541.79
LOC645188	315.634	1982.72	4370.25	270.372	509.821	906.983	8425.79
SPINK14	1139.68	344.972	465.759	765.585	1194.68	1591.76	1760.96
ABHD16B	93445.7	304790	181896	127437	382.484	228.519	300.399
LMNTD2	225095	427442	228798	151613	40091.1	18690.7	26618
GM16287	1095.56	1930.22	284.002	1263.84	1320.82	249.944	338.37
CYP4A30B	3099.15	3521.04	921.911	1082.35	4458.57	2042.46	1191.73
LINC00504	964.775	956.587	1421.84	2187.7	1322.25	2243.64	2402.78
LINC00989	1263.65	629.416	542.299	959.596	2448.13	984.069	1384.65
AKR1C19	892.168	318.224	752.703	1155.86	1379.24	1323.03	647.537
TEK	903.715	208.379	374.747	755.018	1542.43	1958.19	1522.71
GRIP2	1009.71	1091.49	1700.8	2675.12	2431.49	2182.69	2882.91
HSPB3	2951.42	1839.94	2890.57	4640.19	2961.36	1350.5	1325.62
OLFR503	523.206	140.012	181.713	297.364	2272.54	653.779	1945.61
AKR1C4	1082.13	672.305	1446.45	2730.02	4668.22	3834.82	895.801
HBB-BS	821.089	267.214	64.6322	635.078	1279.73	1830.65	0.385797
MIR509-2	200.134	720.889	2719.82	116.437	288.542	153.009	2424.02
BMX	625.147	67634.1	237565	1481.99	405.034	84.2862	5276.76
METTL7A2	691.583	675.119	2427.35	1135.31	881.698	325.622	142.975
MSRB2	1772.67	3661.3	494.922	796.286	384.927	287.984	549.728
AMY1A	2036.83	584.723	406.319	971.55	3157.35	612.9	1397.35
CCL18	1367.94	4167.54	2726.69	3295.05	4390.8	693.592	3492.23
LOC105374704	725.837	269.217	472.759	1181	1938.05	2176.07	1799.87
OR4F21	1205.85	651.956	821.415	1676.35	2782.23	1118	2984.94
GM19668	1440.88	3636.38	3960.55	6878.16	2210.85	2996.69	1781.64
TNNT3	866.391	6594.43	5001.11	6458.09	1777.78	1010.54	1108.24
PCP4	1130.11	6503.76	24009	35256.5	2437.84	1109.54	1209.95
MRGPRA6	937.933	938.824	1417.93	2130.41	1325.81	2224.26	2379.99
MIR8071-1	2498.25	8153.09	2179.97	9834.33	43184.8	33351.9	35127
LINC00658	1887.14	2365.53	2352.18	7948.87	3024.62	853.773	645.643
MIR467H	1909.49	773.523	1908.61	2776.01	601.677	677.881	693.878
MIR500	137.887	2022.63	3591.21	354.881	428.555	161.493	5110.99
LOC100505918	833.277	987.563	216.537	643.572	1252.04	756.85	749.354
KRTAP20-2	962.368	948.863	2168.69	1659.49	3015.82	1456.56	1889.75
CMA1	2175.34	1929.8	7562.2	5914.95	1923.49	4431.19	3572.19
SMAD5-AS1	1233.84	622.525	695.87	1823.73	1313.62	302.188	288.708
BATF3	349656	497690	283453	129703	14402.3	6839.32	18100.9
OLFR1350	2670.77	4894.64	5526.01	2613.13	1537.72	2001.32	3151.07
ANXA1	889.782	499.114	727.943	1098.58	3599.38	963.323	938.854
EGLN1	1366.76	1455.59	436.26	309.183	598.4	257.722	380.629
SLC12A7	11289.8	135530	96704.9	78273.1	13890.6	8178.59	15786.3
VMN1R208	424477	632550	844616	442916	20829.9	4298.17	1093.75
CYP4A12B	3063.75	3561.44	921.911	1082.35	4462.18	2019.87	1181.68
GTF2I	533.414	540.494	4951.31	2935.52	742.689	501.355	912.8
ERCC6	1384.8	1668.5	601.914	1138.62	1523.95	503.081	666.371
CEACAM8	2436.82	1798.58	4030	3782.29	960.644	346.16	737.055
ADH1A	2787.61	5688.65	40722.6	13153	3050.53	2778.13	9616.03
LINC00484	1232.17	1760.58	1136.15	1382.55	1857.23	719.287	633.737
GPRC6A	1025.54	915.642	667.658	2082.86	1446.9	829.324	1392.73
OLFR603	995.045	228.75	284.006	1105.07	2027.03	1863.48	121.376
MBOAT4	2731.65	2057.57	1772.38	3140.41	1554.3	714.739	723.155
OLFR675	555.233	130.698	282.504	388.173	1243.8	910.752	1101.2
SNORA32	1144	469.182	201.789	375.264	911.365	969.701	1303.94
OR8G1	2803.07	1929.54	18919.5	19362.3	2456.06	2200.44	2625.84
COL6A4	1302.67	906.839	1967.86	2853.49	3822.09	2956.52	2702.9
LOC400867	1057.83	2198.21	2292.32	3212.22	1926.38	851.861	684.281
SLIT3	90145.6	340252	112984	46295.9	4528.78	1000.24	3488.62
OLFR418	976.26	1231.47	1618.66	3092.78	2575.24	2558.41	0.688795
KLK3	3959.8	9.08259	4.05281	2.53983	2373.98	1816.66	0.167785
OR2V1	2199.74	4802.65	5255.53	8403.56	4917.72	2416.1	2311.21
LINC00612	1846.65	2448.77	8386.72	721.063	2707.09	977.063	973.443
OLFR1038-PS	828.661	844.788	1996.35	3664.81	1926.91	1490.37	1702.01
XAGE2	532.711	481542	609570	2022.83	2870.71	1985.35	40996.1
RPP25	427021	458035	119744	63542.3	38864.3	23283.4	17215.7
ACYP1	1087.28	498.518	1100.24	2291.13	1940.34	1930.61	1599.58
SSTY1	104.11	2583.77	1033.59	53.9097	129.247	188.812	3857.1
NTM	2700.11	2241.98	1572.57	1620.53	1141.78	4597.2	5539.62
OR52N4	521.9	147.53	181.812	302.999	2324.81	653.779	1945.61
TFPI	1038.12	228.404	629.396	1242.59	1017.4	1307.04	1204.23
MAS1	1290.06	4234.8	2146.6	2840.98	5360.29	3594.19	2869.25
ZNF195	1370.87	1453.1	1253.09	1419.69	658.185	225.323	259.01
GM5071	175.217	1867.3	3389.03	308.838	358.917	282.085	13006
CYP2A13	20136.8	59979.6	48752.2	28572.1	3873.83	5021.39	7090.99
DEF6	531.766	190.225	188.908	542.007	371.329	165.185	149.015
CTRB1	1814.96	9472.41	8883.97	2075.8	4239.5	3177.73	0.37345
C2ORF15	819.121	1194.05	333.919	296.768	458.933	115.638	137.641
OR3A3	2333.31	942.151	3825.89	1007.98	4425.29	2721.51	2134.04
GPR85	1357.36	479.477	747.88	688.954	1433.3	1277.76	1255.15
TMEM215	71069.2	112521	53379	15779.8	5175.89	3161.96	6335.25
OLFR1234	1418.2	1528.53	4328.33	4826.99	2957.33	4399.47	3669.41
AIF1	2762.05	6521.73	3464.23	2014.54	352.977	128.08	156.537
ZNF98	325.134	317.192	60.3669	249.985	1897.83	22286.8	12423.6
CDK3	309.183	131.671	92	366.267	654.179	119.194	130.934
XAGE3	562.192	481542	609570	2091.08	2870.71	2283.21	40996.1
OR51B2	433.383	296.204	34.2995	608.411	257.394	1008.27	436.974
HNRNPA1P10	106.737	936.752	2344.3	48.4405	169.166	162.789	5056.43
FAM124B	1042.02	559.326	523.382	2101.37	2689.54	3437.08	2427
BBOX1	1513.27	1574.99	1257.87	2641.88	1529.4	1137.68	1845.86
OLFR6	888.652	463.168	648.355	1274.49	2826.1	4649.49	994.094
OLFR589	555.233	130.698	282.504	388.173	1243.8	910.752	1101.2
DLGAP3	312178	337167	115383	6042.06	6689.64	2987.01	3805.47
H2-T3	78927.2	136014	126148	82382	29582.7	7252.46	8336.18
GAB3	34434.9	81107.8	40492.6	12892.4	1476.87	1656.11	18551.4
MAT1A	1520.22	4654.05	4860.87	5925.98	860.69	4337.69	4346.89
CYYR1-AS1	777.684	373.306	126.324	672.247	2128.12	884.826	1319.72
OR7E47P	11721	43618.1	7833.28	28460	8001.84	2613.87	4607.72
TRIM21	3259.3	2962.29	2443.71	1173.74	2065.67	1409.98	5743.83
OLFR1099	1410.87	636.917	1244.7	2797.62	3309.93	3696.91	3142.6
PNMA6A	2971.03	12434.2	4902.41	1821.58	2690.5	317.163	25006.6
CYSLTR1	375.062	636.854	2271.89	226.431	458.758	620.786	8773.18
MIR6343	1153.99	238.755	241.964	467.044	1885.2	926.885	1278.73
OLFR491	1017.49	1094.06	3023.28	3977.63	3294.5	2618.11	3805.74
MAPK10	1115.37	666.242	401.826	622.966	1184.23	847.633	927.764
OR7E47P	955.726	25569.2	17825.1	11515.3	1859.63	590.009	391.858
OLFR952	2805.72	1929.54	18919.5	19362.3	2450.18	2205.32	2615.01
LINC01118	932.667	1871.37	5349.04	5702.76	1147.87	805.403	505.934
FAM180A	1400.43	2375.44	2844.75	2215.12	895.852	837.579	1095.99
OLFR113	1432.05	2695.51	7037.49	10372.1	1013.68	1741.05	1419.16
DGKA	263141	271405	100335	26516.3	1213.71	301.571	524.695
OLFR518	1972.38	2180.27	1634.07	5099.19	3458.93	907.353	4125.23
VWC2L	3774.93	3948.99	1248.2	3281.83	1739.38	1311.57	984.548
CAPN14	2117.99	3291.55	913.964	907.17	1706.39	436.102	153.788
LIN37	939.62	1012.16	554.269	322.96	345.272	115.797	106.657
GPC5	135749	214354	170726	84537.9	4545.77	3008.52	778.192
BIRC8	809.128	766.305	1174.39	2061.24	2303.84	4242.12	3502.21
OLFR656	492.222	190.01	102.259	496.455	1638.67	3017.82	2501.58
OLFR959	3204.18	18503.8	26855.1	18022.7	1096.45	1505.96	616.523
LINC01288	996.308	348.178	341.433	911.024	2816.38	2533.49	1558.7
ENPP4	4434.64	11627.8	2619.01	2970.23	1387.49	629.427	597.523
NRG1-IT3	1098.05	365.769	568.376	2063.21	928.371	867.142	1099.35
HEIH	1269.71	7.37609	2341.46	2433.2	475.022	390.051	337.564
KIAA1217	3160.3	830.197	19404.9	23247.3	2727	2347.71	1911.67
OLFR68	642.627	271.929	145.412	605.926	1613.26	2455.62	3010.19
OLFR311	765.062	495.349	355.005	952.472	2804.4	3771.84	3234.95
CAPN13	2206.54	1563.95	5928.01	5580.44	1561.2	5056.34	4254.23
KMO	2178.7	2938.07	1384.16	1620.58	2789.84	1010.11	791.099
LOC100128988	1027.49	1363.41	1005.94	3063.58	1132.38	503.236	582.345
MYOM2	2473.96	2030.9	2509.65	4318.2	2155.72	1003.02	1414.21
FAM117A	1292.54	2035.06	3569.09	2627.39	1181.43	210.555	321.346
4933402N03RIK	2437.96	4488.44	4285.31	737.46	4412.86	4903.53	1284.86
ADAMTS2	81716.2	253294	114888	78089.5	14003.1	9382.29	15453.4
DPT	1151.35	479.953	257.451	656.378	1958.04	1509.86	1188.66
TNFRSF11A	136704	439530	188472	98691.4	15210.9	19089	25742.9
MIR514B	229.207	1101.05	2958.49	219.235	244.092	501.868	8501.12
LOC100289580	2290.89	1873.81	13512.6	8895.36	2327.17	1482.51	1660.04
APOL4	947.565	709.213	376.603	2753.21	476.461	448.587	469.01
LINC01142	1336.1	994.84	2044.26	2927.78	3569.8	3468.26	3504.04
TPSB2	2072.17	3435.6	3121.31	4006.15	803.846	2004.47	1267.43
MIR5197	1413.41	637.995	1053.22	2134.24	1275.82	1706.48	1504.36
ESP16	418.303	358.295	580.168	375.213	236.004	349.846	307.484
DUXAP8	10156.2	69446.6	51159.2	35340.4	24971.3	45329.7	28612.2
MAP7D3	341.227	80020.5	100500	1575.3	157.274	57.067	2877.54
AKR1C3	869.942	323.657	753.553	1165.49	1379.8	1330.11	663.952
RNF148	1058.58	3933.32	7053.58	791.08	1517.45	982.371	4337.5
GM4788	788.86	215.83	239.933	576.692	1076.64	755.932	828.106
MCF2	365.825	1864.41	4229.33	263.959	336.244	562.283	6198.55
OLFR969	2804.46	1929.54	18919.5	19362.3	2453.12	2202.82	2620.42
OLFR919	2800.67	1929.54	18919.5	19362.3	2460.26	2196.98	2632.61
KCNK2	822.972	347.724	844.299	2090.96	1562.22	1991.94	0.0528499
GM20822	104.11	2583.77	1033.59	53.9097	129.247	188.812	3857.1
SCGB3A2	752.812	20621.2	22979.4	7997.43	2796.39	1371.96	1432.36
LOC100288966	422836	288088	232447	401986	1.70769e+06	3.63916e+06	3.17855e+06
DNAJC5B	1078.53	993.053	1117.94	2170.38	2632.42	2060.57	1920.95
OR6C76	1035.49	943.012	4353	4678.46	2644.42	2447.8	2056.49
C1RA	2050.93	1.89865	0.402369	1.64362	1811.9	2156.47	0.340218
LY86-AS1	1696.78	4563.21	1325.97	1895.58	1472.52	294.516	420.52
ITPRIP	3507.16	101285	52317.9	0.0248279	2857.73	2159.88	0.303226
LY96	861.537	787.105	603.341	806.509	1411.81	605.662	526.074
FAM90A27P	2013.17	21198.1	31183.4	10953.1	7469.35	2301.58	4859.27
RFC3	1616.81	2452.17	996.968	757.707	1720.22	808.12	692.572
OLFR1384	2174.48	5395.46	5661.79	4702.35	1830.35	4558.67	5379.75
TMEM88B	384.016	120.183	41.9497	146.98	712.664	239.525	384.454
PIN1P1	773.568	196.948	59.5031	232.198	781.397	380.711	414.827
C1S2	1193.95	3306.05	2364.31	3907.52	2583.43	485.325	798.998
MIR486	1745.17	1739.46	2858.87	3510.46	961.14	509.976	641.551
OLFR970	2804.46	1929.54	18919.5	19362.3	2453.12	2202.82	2620.42
OR1A2	1017.29	1779.2	3065.11	1885.64	831.091	3152.65	3426.19
AMTN	1058.73	237.075	363.475	1223.78	3668.11	4184.22	3035.48
LOC154449	2644.87	3249.27	3156.8	4772.3	1479.83	671.713	1255.76
HLA-DRB4	1728.67	4293.65	2065.49	4298.47	4591.91	2557.84	4119.97
LINC00836	1341.46	1868.72	2640.82	2925.9	836.892	573.346	946.258
LAMA1	45716.3	164710	79487.1	59197.4	18854.2	19020.3	40724.2
SELP	783.579	891.35	4250.16	5191.95	3503.37	631.761	2642.25
MUC2	558.703	1770.3	1617.71	1794.79	1257.49	959.212	1487.76
SNORA27	460.624	74.7417	103.507	226.964	713.174	386.241	242.914
KRTAP9-8	4157.57	7.93009	8930.19	8796.47	9367.97	3664.17	0.249324
OLFR701	894.356	635.185	530.454	2151.33	3391.59	4269.35	4332.5
MIR676	220.585	3441.53	1028.84	679.684	523.759	253.806	1788.25
ZFP1417	299.411	186.451	23.3338	89.3427	243.063	626.14	434.69
RBCK1	587.859	1032.73	228.535	475.015	563.693	102.721	49.0832
PYROXD1	3679.33	17122.2	27310.3	7747.5	2659.78	1005.56	884.013
MIR1258	94547.7	123298	59243.1	15120.6	3272.56	1593.34	2405.05
OLFR1046	636.365	933.064	2431.69	3523.98	2872.36	1491.22	2092.72
GM5523	300.365	346.352	73.9188	144.082	187.248	38.5709	70.6006
OLFR127	1432.05	2695.51	7037.49	10372.1	1013.68	1741.05	1419.16
TRIM44	1118.94	1877.52	832.512	1168.34	1121.85	470.873	562.498
ABCG2	882.667	618.207	274.465	770.337	1800.44	1197.42	755.646
TMEM187	165.584	2539.53	1865.33	55.3728	122.82	23.4095	1258.26
KRTAP21-2	673.273	831.426	1093.21	1744.38	2022.87	1927.74	2954.08
DIO2-AS1	4099.42	3839.9	6763.72	7240.13	1612.84	3534.06	3402.42
GPR151	1043.05	580.582	227.258	929.244	1237.44	1049.4	776.619
ABRA	734.017	336.445	165.012	220.578	1175.8	466.481	647.354
PAGE5	244.387	5984.11	20808.7	649.213	565.904	1049.3	13633.8
LINC00619	1000.33	486.371	1106.69	2071.23	3620.79	3288.01	2881.72
KLHDC7A	1285.17	4457.67	1877.93	4287.59	3020.07	2697.04	2625.92
DCLK3	796.499	2375.96	2247.46	3884.95	956.457	914.692	1500.05
FLJ33534	4957.61	28577.2	18302.4	10974.9	3081.09	1393.17	1265.75
OLFR1383	2168.79	5365.88	5695.86	4702.35	1830.35	4585.87	5379.44
PLAC9	72679.6	193334	150289	79710.1	10256.4	3392.19	6490.16
QKI	926.938	229.17	778.82	1893.02	527.466	613.814	674.441
TANK	1059.15	2017.56	5166.14	5604.07	2236.03	1629.11	1839
TRIM10	4001.86	15764.7	301722	700259	1557.08	4304.08	3815.11
FCGR1A	35352	159721	939223	525603	24139.2	11593.4	24139.6
RPL7A1	26489	403732	60686.5	37385	3012.7	2096.6	2106.09
SPP2	1480.48	2574.29	2735.82	3121.44	2510.75	3004.89	3536.3
OR51G1	927.503	523.941	580.103	1957.48	2656.85	578.388	0.0772693
1700017B05RIK	785.463	22189	18271.1	25679.6	448.248	125.556	247.81
LOC101928551	2063.83	2103.4	2185.99	1480.27	911.122	1673.22	2404.06
OR10A3	1975.47	2180.27	1634.07	5099.19	3458.93	907.353	4123.07
SNORD42A	2497.35	6913.44	1059.71	1540.88	240.296	215.614	371.912
OLFR922	1951.58	2662.97	2584.42	1821.37	1011.75	790.38	1141.61
OLFR1509	1169.89	1327.11	3182.27	2899.08	3346.99	2954.82	1883.44
PRAMEF25	1240.73	807.137	1469.62	2689.94	4526.3	2973.77	2853.22
SULT1C2P1	485.608	217.046	85.1631	410.474	1265.15	976.969	1092.96
HAVCR1P1	770.254	276.141	277.082	1242.64	1444.4	891.284	1086.07
TUBB4B	2466.71	3467.06	2204.42	3449.11	1855.73	1372.29	1535.02
H2-K1	550047	1.00317e+06	957430	1.52933e+06	246861	228484	173229
LINC01615	753.137	603.037	1266.48	1499.93	4643.45	2710.13	4107.82
1700084J12RIK	474.72	1842.36	4874.32	255.033	697.277	866.67	7701.79
LINC00313	603.906	550.176	2206.05	3895.52	1437.53	317.958	365.455
CHAD	68707.5	220832	138203	87389.2	20647.5	11940.9	9.46325
APOC2	51.2595	129.097	37.6291	78.9564	60.2137	262.746	83.5445
OLFR429	663.554	1307.66	4800.15	641.474	2607.7	4371.95	3954.01
FAM78A	117865	279457	49385.8	8791.58	1244.35	1406.8	322.73
METTL21A	1385.39	2512.16	768.859	1201.18	830.18	509.879	370.245
ERICH4	1429.37	7015.77	3817.1	2308.97	2014.56	2505.79	2533.15
MUC4	773.292	749.364	677.07	2006.32	3366.74	958.489	935.839
PHKA2-AS1	256.301	12260.1	5165.18	103.339	104.469	16.6076	3849.26
NEK7	3158.4	944.878	813.229	4463.74	492.324	202.64	225.455
OLFR975	3193.54	18503.8	26855.1	18022.7	1095.17	1501.69	615.73
FAM95C	3029.59	2537.58	2502.08	2450.85	41262.2	25825.9	15310.8
SNORA37	1025.86	1840.07	168.454	311.366	483.171	164.145	397.585
MARS	1463.37	825.101	375.055	1763.04	263.189	531.838	270.526
GGNBP2	477.558	140.309	100.428	225.862	676.303	128.75	94.6574
LOC105377213	214.743	2158.3	3697.18	883.319	813.492	767.179	6925.82
OR2Y1	2168.79	5365.88	5695.86	4702.35	1830.35	4585.87	5379.44
GALNT8	1316.41	3369.64	4402.36	5430.17	5524.38	1383.14	1602.05
APOC4	5.16	5.04	6.06111	9.40368	6.24	25.2566	6.0898
MIR8054	1191.71	1720.33	2021.88	3480.71	2096.98	4890.87	2403.27
HCAR1	765.969	1532.73	1134.26	1870.71	3321.17	1217.38	1658.01
OLFR27	2801.15	1929.54	18919.5	19362.3	2459.26	2197.67	2631.25
OLFR695	893.136	634.283	530.454	2152.59	3388.34	4271.01	4332.24
OLFML1	675.187	1359.16	3456.35	9910.64	4241.3	1679.5	1793.25
LOC101927964	2459.24	3575.05	2055.34	2224.59	3043.91	1976.99	2858.54
RGS19	95623.1	193716	38544.3	8231.22	4829.65	1845.73	1866.42
SLCO1B3	726.126	383.341	203.957	1000.16	2019.43	970.912	855.363
ADA	28567.3	207740	157045	105853	12442.9	4181.15	9303.65
CMTM5	681.569	877.914	1932.76	2365.64	1765.32	1321.36	1097.56
OR5T2	1145.9	2684.92	6444.26	5845.32	2771.95	3666.17	3924.96
OLFR114	1431.23	2696.23	7030.17	10372.1	1013.68	1736.42	1417.94
MCTS2	268.415	168.166	58.406	219.926	277.461	131.574	80.4202
AOC1	1541.15	4098.14	3393.99	11141.2	5253.32	1711.96	4866.17
VTRNA1-3	5407.81	16421.2	6796.11	2676.97	441.64	167.191	254.499
LOC105369911	1187.13	534.786	653.195	1463.28	843.994	400.626	690.696
CHMP4A	710.937	5220.57	1191.82	1287.16	529.329	171.915	293.564
AADACP1	818.689	212.456	232.812	884.926	2758.02	2083.17	2000.52
MIR532	165.392	2696.62	1796.53	119.355	615.045	114.763	0.302815
NPIPA3	2125.05	2583.54	2147.35	3511.65	2508.28	3350.43	1294.19
OR4A16	1311.71	3860.68	4909.87	4341.27	5204.94	2654.94	2627.57
ACOT4	82800.8	134263	45305.1	21816.7	2339.52	3591.6	1401.21
IGFL1	1186.17	3126.16	3104.05	2430.46	3631.17	1784.38	2205.06
OLFR600	677.06	282.909	263.206	1335.12	2455.7	2777.37	2868.09
DDX3X	496.567	35178.3	2.82711	145.308	93.8268	40.8129	0.54609
VMN1R219	424477	632550	844616	442916	20829.9	4298.17	1093.75
OLFR681	781.809	273.807	68.6336	970.685	4365.67	1785.38	6129.03
CYP8B1	2650.48	4567.66	4902.93	1133.08	3636.76	3537.69	4180.48
STX7	3431.34	8837.49	2712.52	1302.13	1667.81	404.028	392.958
OLFR711	882.172	466.632	647.408	1322.02	2834.23	4629.86	994.094
OLFR671	555.233	130.698	282.504	388.173	1243.8	910.752	1101.2
GM4925	1197.44	947.279	1511.94	3485.9	5596.98	2426.86	931.725
OLFR1160	1144.31	2680.7	6452.37	5845.32	2824.4	3662.32	3925.31
UGDH-AS1	971.671	961.284	1423.82	2205.47	1327.15	2251.78	2408.58
ZBBX	1769.22	2666.67	902.342	2034.35	2076.77	1670.49	1388.25
MZT2A	312.736	252.768	39.5641	359.745	446.526	99.3302	82.7565
ITGBL1	2777.27	12215.5	24423	18641.4	4266.55	1854.66	2797.3
HYAL6	991.063	375.045	690.826	1764.87	1461.34	1574.22	1186.3
OR8K1	634.36	939.89	2412.4	3554.57	2773.22	1484.3	2038.83
C8ORF89	985.412	755.065	309.774	1280.15	941.991	943.848	768.67
MIR3690	128.264	240.961	163.012	168.218	1617.88	274.476	551.389
DLEU7-AS1	1869.2	2746.39	1508.23	2270.05	1988.05	2129.81	2494.67
LINC00992	894.71	209.624	719.353	1466.74	2164.06	2572.13	1466.74
SNORD81	919.155	334.34	73.6894	710.438	1299.59	568.065	1030.04
OR5R1	828.661	844.788	1996.35	3664.81	1926.91	1490.37	1702.01
LINC01614	1081.83	623.519	892.452	3252.64	3071.1	1027.22	1570.03
BTN2A3P	1679.28	13587.7	3809.64	3397.08	3050.58	1986.43	1643.42
TIGIT	706.518	376.521	592.869	1540.57	2809.47	885.527	3646.46
OLFR596	995.045	228.75	284.006	1105.07	2027.03	1863.48	121.376
DUXAP10	10156.2	69446.6	51159.2	35340.4	24971.3	45329.7	28612.2
PDCD1LG2	650.768	417.261	463.116	1141.87	1466.93	757.222	510.874
ANKRD18A	233835	278832	44843.7	8882.25	3201.37	3851.43	2734
MIR4758	192.087	58.4023	22.6885	38.7356	241.719	46.331	90.6308
SCGB1D1	1730.95	8903.52	7853.78	7327.61	5772.09	3975.6	3760.91
OR3A4P	2312.41	942.151	4007.38	1007.98	4419.62	2743.13	2229.71
EIF2S3Y	907.601	363.999	739.742	1319.52	2827.21	2450.05	2878.45
S100B	979.069	352.31	877.577	2187.29	1842.3	1158.09	1035.46
SPIN2C	103.907	2581.74	1033.59	53.7005	129.033	188.812	3853.84
TRIM22	1129.84	368.647	123.428	401.083	1962.17	2132.63	2449.69
RANBP3L	737.168	314.728	365.606	902.748	933.007	439.242	678.437
DEFB125	2637.43	3618.78	3361.16	827.669	3377.98	1437.19	2152.35
OPALIN	1721.79	1564.75	2799.33	3658.48	2962.93	2966.33	2707.8
PLP1	391.294	9736.04	17442.6	171.763	291.808	149.461	8187.82
OR4N2	776.214	1383.81	1059.82	2612.54	2721.16	2557.29	4313.82
VMN1R26	3993.89	2798.47	4998.77	4690.25	17801.5	46553.3	24468.9
SLC35F3	164082	382987	199081	97629.3	2064.88	4876.57	3710.01
OLFR732	961.663	560.922	976.982	1944.2	1838.13	2037.32	1492.86
CD207	4288.98	10466	7242.16	4493.06	5028.31	1917.57	1614.14
CYP4A11	3069.54	3591.34	921.911	1082.35	4459.69	1997.24	1178.45
LOC102723544	1164.98	1539.69	1571.05	5455.87	5041.94	4667.77	1316.32
XCL1	889.815	572.479	279.811	401.341	1089.14	453.046	555.42
OLFR1393	2168.79	5365.88	5695.86	4702.35	1830.35	4585.87	5379.44
FAM26E	1208.89	1700.71	1551.82	2477.4	1052.4	365.261	576.215
SPIN2-PS1	104.766	2588.61	1033.59	54.584	130.001	188.812	3873.86
OLFR601	688.691	207.495	323.827	977.19	2811.65	3385.83	3351.45
CHRM3-AS1	2102.84	1807.35	2150.49	1343.36	2772.61	1266.62	1231.06
DEFB113	1429.69	1216.68	2870.45	5149.15	2517.83	3960.35	3122.92
SH2D1B	1686.94	2676.01	3045.93	4036.66	4538.92	4662.84	1488.71
RALBP1	727.627	193.633	39.6648	101.947	941.887	337.296	314.968
CLDN20	545.959	211.733	260.905	990.786	434.028	373.76	250.868
MIR30B	877.03	180.604	145.736	379.494	961.136	168.601	765.597
MIR4673	413.816	677.501	972.584	927.372	515.266	509.804	806.378
ARHGAP8	29840.8	52275	31080.4	21146.4	5903.71	9295.72	12346.2
NUS1	1199.24	1003.48	564.577	1988.89	1448.51	1192.1	983.636
PHGDH	1507.19	4180.28	2245.98	5129.4	4249.03	1065.08	2831.69
LOC102724804	908.949	376.146	856.61	3005.27	1728.05	1156.17	1142.97
LOC100128317	956.06	336.931	191.24	897.407	785.213	1135.62	1164.33
OLFR668	523.924	138.377	181.612	294.642	2260.14	653.779	1945.61
MTRNR2L9	58410.6	43672.1	481053	188604	2.33458e+06	508348	237736
CCR1L1	1785.35	1999.11	3916.66	1073.22	3033.38	1184.76	2188.26
SIK1	3370.74	32665.8	43653.3	33417.7	3409.65	1196.55	1272.66
PCDHGC5	49860.2	60675.9	11991.1	5195.69	2997.01	4058.56	25022.9
ROBO2	827.576	399.617	432.248	437.521	803.304	1542.65	2143.49
OR51B6	433.383	296.061	34.2995	580.076	255.545	1007.97	436.974
SLC6A14	158.437	1228.54	5785.61	1056.63	442.025	567.95	15879.1
ZNF648	1296.97	860.432	408.427	2026.81	3286.55	3377.22	3327.12
OR6B2	15214.2	99636.1	118750	61320.2	5820.64	3617.48	3072.7
MIR8064	306.064	83.8397	56.9834	253.066	825.818	56.3709	92.9401
GOLGA6L10	372.559	104.248	63.4434	128.205	392.048	269.748	372.747
RD3L	2370.04	18058.6	47086.1	34082.4	5839.21	5196.28	2828.7
GSTM2	1539.56	2688.32	2999.38	2784.68	860.993	293.578	562.82
OLFR312	765.062	495.349	355.005	952.472	2804.4	3771.84	3234.95
MIS18A	1091.59	1208.25	694.147	717.758	811.866	201.455	338.249
OR7E24	2358.37	4829.57	3312.74	12162.3	2475.29	1537.83	4628.81
SULT3A1	780.022	361.672	253.249	397.235	955.896	325.382	809.288
GOLGA8G	1673.92	1684.6	921.052	3614.88	26429.1	50181.7	61369.2
MIR3119-1	846.011	1125.04	1295.02	1986.76	2519.98	1962.51	1893.46
OLFR1086	1145.79	2684.26	6445.2	5845.32	2779.35	3665.65	3924.96
VMN1R11	1382.25	1173.48	2671.36	2915.83	2724.26	3457.88	3610.77
NUP62CL	288.359	2646.3	31616.3	688.791	412.997	389.608	11414.6
MIR26B	231110	314069	123761	81263.5	283.348	61.0978	105.184
PPIAL4G	786.502	203.617	189.192	389.353	1148.27	711.428	0.209455
NBR2	137.898	1186.18	978.863	226.055	267.553	194.635	0.810099
GAGE13	180.019	1763.16	1973.23	329.99	364.005	361.219	7217.91
WFDC10	1980.2	15831.8	17888.7	11364.5	2681.64	1699.44	1338.05
ZNF385D-AS2	1840.56	16052	89240.3	69703.5	1767.68	3606.84	0.501407
ACOX1	322.202	131.671	97.3127	366.076	623.393	120.423	132.94
POTEA	422836	288088	232447	401986	1.70769e+06	3.63916e+06	3.17855e+06
OLFR10	2168.79	5365.88	5695.86	4702.35	1830.35	4585.87	5379.44
G6PD2	352.319	1355.07	1131.61	251.664	182.165	150.939	20755.1
LINC01593	952.636	1619.02	2395.56	3117.06	1996.6	588.12	0.264629
RBFOX1	910.942	2397.68	2403.33	2414.28	2268.5	770.012	1066.79
SNORD19	371.108	204.383	25.9259	49.2879	506.603	29.3453	138.585
FLJ16779	43466.7	88901.1	74973.7	109685	36374.4	20607.4	27413.1
TGIF2LX	168.178	2409	5690.9	163.162	149.653	80.3101	4084.3
WFDC6	4212.45	20750.5	68598.5	44601.7	819.346	2661.89	2407.44
PTGER3	225828	413153	105907	34787.6	30155.4	22325.1	27039.1
PROB1	339217	709042	356977	207463	43407.8	18876.3	25832.4
SASH1	3264	3656.58	2640.92	2041.44	2501.53	1601.44	2083.18
GOLGA8DP	1673.49	1684.1	920.627	3610.92	26429.1	50181.7	61369.2
HLA-DQB1	129061	211306	169798	101362	26325.8	19280.5	9887.64
OLFR714	614.867	924.435	1399.83	2741.75	4102.45	4967.86	930.82
OLFR615	723.721	259.402	95.5619	811.849	2436.68	3925.59	2794.15
SLC25A52	1132.31	802.991	2001.72	3005.14	2089.02	2060.95	1860.53
APOBEC3B	15720.8	47422.3	6522.35	48672.6	18079.7	9355.97	3883.49
FAM223B	829.974	2775.37	1312.1	1231.68	529.441	258.433	92820.6
OLFR116	1432.05	2695.51	7037.49	10372.1	1013.68	1741.05	1419.16
HCFC1-AS1	121.206	7624.31	3620.54	41.2261	102.141	21.6221	2872.48
ADNP2	874.645	983.212	181.048	264.952	392.27	134.058	119.414
GM13034	2050.44	18448.7	20385.6	1027.1	1855.63	481.214	310.087
VMN1R214	424477	632550	844616	442916	20829.9	4298.17	1093.75
ATP13A5	1942.85	1311.13	1210.41	2362.11	3645.48	2137.26	3019.31
OLFR1024	758.004	797.045	2579.74	3331.8	3616.79	3708.24	978.678
TMEM211	990.705	900.727	667.273	1092.71	573.892	536.844	617.611
MAGI2-AS2	1037.56	472.121	394.476	676.568	1050.58	395.703	488.621
OLFR1179	1416.37	1543.88	4330.83	4826.99	2951.37	4402.64	3664.96
GM21943	104.11	2583.77	1033.59	53.9097	129.247	188.812	3857.1
IL7	48873.7	92435.5	84062.9	55041.5	9766.52	5153.89	5773.89
OR6C74	1277.55	1384.21	2802.01	3824.04	766.836	3848.54	3182.2
CRISP1	952.787	2114.07	2991.93	3698.13	1373.37	1211.74	1523.97
RFPL1S	843.59	1534.28	1405.74	3701.21	10583.9	6108.36	1166.56
OLFR885	1954.39	2666.76	2592.5	1823.42	1012.42	791.823	1142.52
RPL13AP3	1111.05	1893.22	1782.07	4149.06	2873.18	2631.88	3087.88
MIR4768	381.87	4118.52	19551.8	1833.48	453.63	484.346	10943.1
MIR717	568.551	5396.03	25169.4	1148.71	824.98	376.836	1939.2
RFPL4A	590.521	400.956	408.736	1000.44	3630.07	5341.24	6467.82
BATF	1924.12	1127.95	3409.53	4088.96	2270.34	1681.73	1669.47
OLFR1020	658.752	2592.53	4503.44	4133.2	1128.67	3246.39	4855.64
PCSK6	115197	330357	92552.1	18803	2566.39	2731.85	2194.35
OLFR936	2805.72	1929.54	18919.5	19362.3	2450.18	2205.32	2615.01
OLFR935	2805.72	1929.54	18919.5	19362.3	2450.18	2205.32	2615.01
MIR4330	865.231	353182	233274	2383.33	1031.86	912.242	59632.7
OLFR948	2801.15	1929.54	18919.5	19362.3	2459.26	2197.67	2631.25
OCSTAMP	1702.66	2805.82	2575.31	3487.92	3181.48	1710.75	1774.32
PAGE2	244.274	5984.11	20808.7	649.864	565.861	1049.27	13633.8
RAB41	120.335	2627.61	3674.73	126.977	174.866	52.7809	5512.26
LOC105372273	15170.1	18661.2	950.028	2505.13	1747.51	197.809	159.213
MIR3107	1755.88	1666.53	2859.95	3420.41	928.071	531.613	644.35
MAT2B	842.163	950.021	735.191	719.496	854.951	250.934	375.395
IDO1	994.791	386.063	742.492	2188.79	3113.26	2369.27	2815.25
SNORD116-7	736.944	1028.97	119.365	214.46	323.96	329.383	779.085
CRISP3	640.119	995.749	883.054	3790.73	1723.05	1514.99	1746.42
IKBKG	106.485	666.706	514.389	44.9628	89.7484	55.0757	19755.4
TFAMP1	1868.95	3131.48	3459.81	16754.7	2284.65	601.587	1367.2
OR10T2	863.494	950.161	2791.26	4530.93	3682.72	1662.53	4545.62
LOC390705	113943	194625	41106.4	10920.5	1196.47	1406.8	6690.52
OLFR1040	1244.59	1605.98	1902.21	5356.65	1844.73	1660.62	2452.26
OR8B2	1962.57	2683.5	2616.88	1830.22	1017.43	796.362	1145.24
MIR4659B	357.391	119.157	113.003	138.544	357.911	156.352	362.347
SNAR-A1	1309.29	7246.04	4510.87	2845.85	1674.41	1297.89	837.659
AP3B1	46100.4	67554.8	28463.9	8199.81	1042.64	441.965	206.728
FOXP2	160166	489885	377379	164412	44626.2	37982.5	39788.1
FOXR2	158.291	2152.23	4642	384.902	1054.29	859.678	32228.7
CLEC2B	1483.54	488.735	1347.73	3040.93	2755.58	3237.07	2329.72
URI1	485.764	1221.36	1949.51	27127.3	2652.67	1066.75	1431.3
SPRR2I	1102.82	2835.67	4217.37	773.287	849.535	2722.85	3327.31
SNORD116-9	736.944	1028.97	119.365	214.46	323.96	329.383	779.085
SNORD115-34	134.661	170.644	39.4017	50.0614	523.308	254.321	1098.76
SLC25A29	559.671	564.6	53.2973	297.331	4068.78	114.278	45.3296
ABI3BP	1435.96	2424.54	1669.12	4289.11	2677.87	1856.5	2107.35
PCDHGB8P	2281.87	2844.72	746.528	562.171	707.36	867.443	2139.28
OLFR533	758.004	797.045	2579.74	3331.8	3616.79	3708.24	978.678
OTOL1	1085.81	456.883	473.972	533.575	2093.24	2289.23	2047.46
CDH13	49353.7	69591.4	24948.7	13696.7	893.803	2557.82	2577.41
CCDC71	373.604	158.685	24.1188	96.7175	330.806	97.2272	752.168
DSCR10	1559	2163.85	1824.99	3646.38	6003.98	4484	4454.4
IL36G	1329.42	3037.8	4635.26	6096.21	3107.1	827.541	2449.08
CHODL	1257.15	497.659	971.261	2699.07	2254.03	1309.61	2438.03
MIR449C	197552	341080	479542	329755	119657	92260.4	119710
IFIT2	1448.55	2854.94	1700.12	4893.17	1483.95	305.196	220.78
EGFEM1	8398.57	16509.1	25529.6	6294.04	5397.86	11377.1	19038.6
OLFR1412	1365	1187.57	4985.12	1515.95	2339.97	2376.04	2282.73
LOC101929645	1238.7	2795.65	3919.46	4434.78	198632	228096	375451
OR10A2	629.823	919.811	1387.52	2743.08	4133.35	4988.37	930.82
OLFR697	893.136	634.283	530.454	2152.59	3388.34	4271.01	4332.24
OLFR310	761.235	499.125	350.217	972.378	2812.21	3823.42	3187.77
CYP2A6	20136.8	59979.6	48752.2	28572.1	3873.83	5021.39	7090.99
OLFR521	2406.19	1283.51	6384.39	12060.2	3439.86	3340.33	3324.49
ETS2	74170	211895	46026.8	4552.53	1939.43	529.928	369.304
GRPR	450.923	11163.2	60978.2	510.355	567.541	346.222	1700.96
LOC100507002	1394.83	1092.73	1710.41	2625.07	404.083	345.936	327.048
REG3A	649.77	707.415	1952.17	3073.62	965.646	1251.8	1707.45
OLFR926	1461.76	1187.57	4985.12	1515.95	2329.64	2372.31	2270.12
PEBP4	1499.13	7778.81	3309.12	2136.8	4296.76	1233.15	1808.11
LOC102723427	993.203	641.69	604.84	1963.45	3671.02	2548.43	2248.57
AKR1C12	1080.9	671.041	1464.31	2736.05	4684.59	3801	895.801
AKR1C13	1080.9	671.041	1464.31	2736.05	4684.59	3801	895.801
ATP13A3	1366.17	1442.85	889.681	964.414	978.4	374.31	200.915
OR52E2	555.233	130.698	282.504	388.173	1243.8	910.752	1101.2
CEACAM6	5170.39	52157.3	38569.3	33323.4	2665.95	6644.75	1252.14
LOC101927513	1290.48	818.869	1423.2	4309.05	999.911	1019.9	919.239
PMCHL2	1152.96	919.925	1369.8	2998.15	1443.57	1122.1	1028.31
CNTLN	2271.09	4967.21	2655.07	2448.64	1766.56	1642.88	3532.83
RBMX	628.104	195.932	135.667	444.361	2016.76	2494.24	3824.71
LCE3E	1237.88	2510.74	4496.53	5782.19	4879.94	4078.69	778.08
PLCB4	3336.6	26342.2	40126.5	24889.4	1056.5	549.29	815.55
UBE2Q2P2	314.154	124.752	70.0089	32.7129	249.915	232.952	357.187
OLFR827	933.809	963.349	1652.29	3610.16	2647.96	2771.57	2209.59
FAM83H	22102.2	163246	32194.6	21405.7	4371.83	1807.05	1519.84
KRTAP22-2	6448.31	9576.8	7427.76	12146.4	2777.94	1715.9	3248.44
LINC00954	1113.19	2537.86	3566.63	5821.72	1610.55	513.934	594.054
9530077C05RIK	1717.16	685.166	2848.5	5357.55	4268.76	15857.4	28941
OR6C2	1315.31	1151.45	1248.36	2312.54	1769.34	1641.53	2262.3
BCL2A1D	1338.91	1016.57	1766.37	2742.31	3153.73	2206.23	2726.47
RAB3GAP1	1585.51	2371.24	477.713	631.04	701.337	491.779	274.009
OLFR519	1975.47	2180.27	1634.07	5099.19	3458.93	907.353	4123.07
OLFR62	10830.7	21609.3	47186.8	41133.6	6614.03	4343.96	3178.05
TNF	1025.71	11543.2	3130.12	3380.44	1139.54	603.936	940.764
ANK1	90525.5	166039	39804.1	17660.6	7261.8	1328.58	1567.55
KLHL4	2798.39	1899.42	7567.8	505.683	158.367	132.313	0.719862
FAM111B	2855.93	635.619	1000.15	3537.6	3317.95	1911.06	825.102
TAS1R2	1686.22	1671.95	3248.29	3133.97	2593.56	2507.35	2320.87
2310034C09RIK	660.648	620.289	1586.56	3339.92	2265.87	1544.41	1783.33
RLN1	758.783	222.197	500.182	511.304	1733.16	922.411	1143.18
GM5477	1153.64	848.694	661.671	848.025	3572.16	1286.5	974.461
TENM2	2909.26	3083.53	1146.99	2842.55	2127.36	801.81	535.37
SLC4A3	1065.04	549.401	166.99	417.953	1487.99	638.578	448.411
G6PDX	352.319	1355.07	1131.61	251.664	182.165	150.939	20755.1
OLFR299	758.004	799.413	2583.91	3327.73	3631.83	3720.48	978.678
TXLNB	963.586	385.822	585.869	1417.69	1312.94	527.016	694.377
2010106E10RIK	126.448	2702.51	4946.64	145.065	361.247	252.015	10216
PRAMEF34P	1083.29	1107.41	1019.26	1625.63	4038.29	3183.81	2954.78
LINC01354	2361.58	13228.1	1697.98	4150.87	757.462	107.01	152.511
INPP5D	584.594	1274.66	753.829	1939.47	398.122	128.607	266.594
MIR1245A	1157.89	559.573	1575.59	2406.35	3040.64	3530.72	2852.33
SERPINB1	2877.6	926.059	3326.45	1710.64	4408.32	2392.54	4815.67
LINC00847	1269.72	20947.4	2378.57	2612.83	481.233	392.323	340.718
DMP1	782.759	306.761	245.542	951.377	1303.45	705.604	787.273
LRP10	1056.24	28570.1	43400.4	51749.2	4124.33	10316.9	12821.3
PROSER2-AS1	501.14	443.664	104.111	410.195	2686.61	1160.37	945.623
LINC00649	1963.85	2327.35	1693.76	1719.43	1636.42	311.953	430.329
GM10052	106.572	937.459	2345.45	48.3875	169.268	162.721	5061.49
ZPR1	1006.27	1370.19	455.339	1450.17	819.715	181.703	304.338
PIP5KL1	99699.4	146490	45879.5	8919.77	7833.99	670.923	876.974
FSHR	842.566	625.628	561.743	1358.91	1772.92	1092.61	1815.67
MIR4471	1180.72	594.094	518.366	740.866	1834.58	815.135	528.935
CD180	739.514	238.585	577.758	1694.37	1874.83	925.478	1030.11
OLFR476	1017.49	1094.06	3023.28	3977.63	3294.5	2618.11	3805.74
EIF2S3X	906.991	363.371	740.273	1317.69	2827.21	2450.05	2878.31
OR10A6	1975.47	2180.27	1634.07	5099.19	3458.93	907.353	4123.07
OR2AG1	900.76	638.439	530.454	2144.53	3405.82	4262.72	4333.62
CD24A	252.034	319.748	987.692	317.553	237.826	178.658	1123.3
RMRP	1710.43	433.535	740.506	1967.82	1903.75	3147.48	2521.43
NWD1	541.239	1141.77	2030.91	2002.01	1781.1	974.778	1112.2
OVAAL	911.089	592.975	264.756	843.885	1176.75	1458.45	1032.03
GM21637	104.766	2588.61	1033.59	54.584	130.001	188.812	3873.86
AP1S1	266.19	674.034	877.308	6162.74	233.16	102.283	83.6053
KRTAP20-4	737.318	460.315	811.537	1457.25	2311.78	2831.49	3649.42
CYP3A57	3014.74	4104.53	6977.02	6458.99	3179.59	2875.21	1590.71
FABP9	1167.82	430.989	1101.63	1700.38	1917.08	1372.55	1387.27
OLFR1201	617.173	514.149	1196.67	2061.97	3157.9	3446.65	1521.9
BLK	2013.52	16621.8	12186.8	2832.11	5217.16	927.212	2490.28
OLFR944	2801.15	1929.54	18919.5	19362.3	2459.26	2197.67	2631.25
ENAM	729.948	471.544	551.044	2000.13	1888.11	2659.98	2543.21
CCER1	611.467	297.981	297.552	1024.17	510.35	1050.53	740.539
OLFR700	893.136	634.283	530.454	2152.59	3388.34	4271.01	4332.24
OLFR1043	1234.16	1597.82	1900.72	5347.32	1844.73	1660.62	2438.82
ABCC6P1	1192.82	15310.2	9352.64	14495.8	5912.52	4593.22	922.126
LINC01490	1642.57	870.617	844.734	2075.91	1656.72	657.476	793.362
0610040J01RIK	553.01	247.302	165.769	595.596	971.438	1110.55	774.654
LGI2	37381.6	63831.8	39162.5	9078.24	3439.36	1361.72	1397.44
FPR2	3616.85	59880.9	133933	71066.6	11963.7	3581.57	5412.13
AGTR2	230.952	4895.63	9697.73	612.525	499.887	293.814	5743.58
LOC101928786	911.161	257.872	90.1054	214.383	1264.97	934.871	659.764
CEACAM10	1611.94	1798.58	4030	2613.39	1197.74	332.9	728.284
OLFR297	1149.66	2713.91	6473.35	5845.32	2658.8	3827.2	3838.26
USP9Y	119.195	28050.6	80078.9	53.959	97.7428	18.2256	1507.43
OLFR694	893.136	634.283	530.454	2152.59	3388.34	4271.01	4332.24
KRTAP27-1	1254.95	904.599	840.94	1830.41	2451.42	1872.65	1765.71
GM2837	104.766	2588.61	1033.59	54.584	130.001	188.812	3873.86
REG3B	609.557	679.618	1742.39	2954.29	831.12	1151.91	1366.6
CNTN5	11130	13116.3	2509.16	5037.12	1960.31	1014.04	2249.61
OLFR995	1440.06	1154.66	1929.46	2711.7	1101.66	2490.3	4409.59
OLFR761	1432.05	2695.51	7037.49	10372.1	1013.68	1741.05	1419.16
SPSB1	13275.6	41599.4	28207.9	22517.5	768.865	941.413	500.731
FHL2	915.607	1484.92	1875.54	3583.39	2409.2	686.576	1249.49
TCTE1	40020.4	93424.7	3487.72	2673.55	1866.64	793.077	1014.03
SNAR-A3	1309.29	7246.04	4510.87	2845.85	1674.41	1297.89	837.659
KRTAP6-2	633.489	458.684	1087.44	1938.41	2889.12	1825.34	2867.17
MIR6085	1326.16	353.724	528.034	2518.73	2919.06	2814.3	2213.54
OLFR1186	1485.75	970.443	8482.65	15060.4	4414.23	846.816	2981.36
C17ORF98	327.213	520.01	307.76	344.851	225.073	131.263	155.122
MIR496A	2211.18	30290.2	16411.2	6388.8	2569.73	1344.25	1717.32
ABRACL	3626.12	5762.24	729.89	1254.37	927.9	891.828	792.286
MGP	3961.68	1587.76	2751.01	4408.75	3201.82	791.468	0.807103
CLIC5	5227.74	11627.8	2619.01	3281.49	1538.68	642.838	642.621
CSAG3	81.8953	595.278	1063.3	183.875	100.746	52.2666	1292.68
OLFR152	1221.4	5171.71	23250.1	18290.1	2955.46	2569.52	3370.72
C2CD4D	375806	783267	389793	186007	24978.5	8258.71	4301.63
DZIP1L	2125.66	12966	4174.38	2711.71	2993.32	2466.9	2483.89
MIR4290	1788.73	3216.52	2807.64	10824.1	4777.31	2172.52	2604.8
HAVCR1	795.483	254.991	252.959	1192.64	1554.4	970.994	1133.16
OLFR923	1951.58	2662.97	2584.42	1821.37	1011.75	790.38	1141.61
OPRM1	1084.39	2413.77	1908.33	2967.7	2573.03	2571.46	2424.5
NINJ2	3546.77	14830.4	42684.2	10930.9	3163.58	1801.3	1657.89
CD69	1072.22	873.629	2175.85	3477.5	3868.11	4228.92	4256.37
MYO15B	24085.8	239888	155359	123923	26357	9688.96	17472.2
OR4F29	1205.85	651.956	821.415	1676.35	2782.23	1118	2984.94
MAP6D1	30724.5	37792.9	2192.28	759.805	947.688	713.436	364.591
ASB4	1485.74	1652.75	3023.22	1341.79	4550.58	3808.62	3836.85
OVCH2	1892.15	7601.26	18264.2	13843.3	5858.32	3576.93	2380.54
GM20823	104.11	2583.77	1033.59	53.9097	129.247	188.812	3857.1
MIR486-2	1754.97	1678.62	2849.4	3437.06	932.044	529.896	644.35
CYP2A5	20136.8	59979.6	48752.2	28572.1	3873.83	5021.39	7090.99
TAAR5	1110.11	692.566	3908.94	4532.44	2341.49	3174.93	2648.52
HEPH	828.358	845.56	2574.32	200.704	708.449	373.9	11398.3
GM11568	4157.57	7.93009	8930.19	8796.47	9367.97	3664.17	0.249324
STK17B	14118.7	66018.8	102094	74401.4	3994.3	9361.16	35280
PRSS16	44019.7	2.0684e+06	234143	89546.2	25990.6	1853.84	8157.27
OLFR520	2406.19	1283.51	6384.39	12060.2	3439.86	3340.33	3324.49
GINS2	7026.32	23371.4	37958	30088.6	5097.31	8445.67	6275.17
NMI	4769.38	13456.5	21631.8	18917.1	2745.9	1261.38	591.729
KRTAP19-2	962.385	947.933	2168.7	1659.74	3015.82	1456.49	1889.68
TTC30A1	2760.62	952.367	170574	130730	1149.49	855.323	680.578
MOXD2P	703.111	561.549	700.268	1246.35	3397.48	2690.2	1414.97
LCE5A	122871	304073	231096	119063	7900.38	23368.2	28963.3
SDR16C6P	1176.72	253.643	225.551	745.241	1376.4	1563.09	2607.52
MIR4278	701.237	1074.21	613.677	564.449	1193.3	737.573	370.649
PRR4	662.482	1863.39	1368.49	2946.17	4995.36	5513.6	0.624468
KLHL5	2027.18	1038.58	1537.49	3343.74	1219.15	439.215	288.532
OLFR572	935.949	620.174	694.543	952.462	2518.96	4493.31	5270.22
OLFR149	3204.18	18503.8	26855.1	18022.7	1096.45	1505.96	616.523
CMAHP	1823.54	1062.88	3036.57	2344.29	2282.14	1596.9	1730.71
BLID	1533.88	1355.11	3833.66	3530.3	1058.08	1518.54	0.455262
MIR3063	588.859	624.814	444.795	1504.94	2940.64	2956	2310.5
OLFR1339	10830.7	21609.3	47186.8	41133.6	6608.84	4341.82	3178.93
LINC00841	1283.35	3940.02	1763.52	2330.3	795.787	605.259	737.802
SNORD116-8	736.944	1028.97	119.365	214.46	323.96	329.383	779.085
GM41	265.465	4186.66	2.46176	1017.45	600.762	469.367	3.70596
SFT2D3	4481.55	71073.5	18376.1	2149.66	1764.64	859.625	1199.57
HNMT	1710.78	4613	3034.66	2447.51	1095.44	827.018	872.529
LINC00431	1170.9	3239.66	4100.22	1450.34	2030.48	418.358	544.225
OLFR56	2200.83	4803.33	5263.68	8403.56	4918.47	2418.36	2314.18
CD81-AS1	681.758	778.833	156.411	453.661	349.174	100.868	107.582
OR4C16	1487.95	970.443	8482.65	15060.4	4418.76	846.816	2981.36
CYP2A4	20136.8	59979.6	48752.2	28572.1	3873.83	5021.39	7090.99
OLFR1048	828.713	863.776	2012.48	3678.74	1931.26	1493.18	1697.75
MAGEB17	168.583	2565.32	4252.34	357.826	861.153	950.685	7067.02
OR6C4	1026.68	975.821	1638.76	3196.5	3113.67	4178.13	3584.66
ZNF599	1165.83	1716.34	1532.45	2326.1	1398.5	698.156	1432.62
LCE4A	1159	1585.93	3338.66	4359.93	5695.52	2083.4	4462.48
LOC102546299	2127.02	601.139	905.88	2429.99	2291.68	3533.32	2612.73
OLFR822	902.882	480.731	1167.88	1228.62	1699.18	1317.54	1372.99
AMELX	234.665	2290.28	24263.3	335.766	330.991	394.042	11865.9
MIR548AA1	1093.56	1170.24	621.228	1263.46	2324.7	2133.63	0.686544
OR51B4	707.447	248.567	144.356	1423.88	2540.31	3742.42	3800.14
GM2663	1496.32	2632.66	2885.08	5886.17	4021.62	4160.24	3262.78
OLFR1164	1593.38	1353.88	2736.5	6549.48	4101.96	3763.17	4700.5
MC3R	12138.5	76895.7	184272	102568	10952.8	6880.08	4341.42
LOC101241902	1245.52	470.733	472.677	1183.41	2739.43	5406.95	2874.78
OLFR1391	2168.79	5365.88	5695.86	4702.35	1830.35	4585.87	5379.44
KIF3B	425.601	263.65	131.631	426.05	511.247	179.616	293.796
RNF168	418.365	607.835	126.289	193.387	150.894	53.323	63.1609
SPN-PS	474.315	789.683	474.946	1885.5	3205.68	1969.81	1930.4
PPIL1	151.557	78.8986	19.503	38.0133	259.402	42.3759	149.401
VAC14-AS1	300.359	107.399	88.4407	224.762	649.795	93.2853	105.839
OLFR938	2812.89	1929.54	18919.5	19362.3	2446.9	2216.44	2595.18
OR4N4	967.08	612.034	1005.37	2046.94	1834.28	2053.98	0.898426
GIMAP5	1098.05	25861.6	50085.8	76429	3121.84	1395.23	1251.78
OLFR705	893.136	634.283	530.454	2152.59	3388.34	4271.01	4332.24
CASP1	1047.9	858.809	728.099	1093.59	730.75	932.697	897.381
LOC101926915	982.392	929.598	1420.3	909.349	1184.76	557.904	556.793
ADGRL4	17516.9	26151.2	30083.7	29734	11643.5	18789.7	19591.9
VENTX	840781	1.64282e+06	1.15161e+06	630295	101314	94449.9	102802
ACOX3	1069.52	1266.61	362	670.241	622.527	1986.05	8115.42
TTC3	486.418	7597.33	4371.73	110.074	232.082	162.59	5111.91
RSRC1	1.80973e+06	2.51921e+06	2.38974e+06	1.24253e+06	422051	298670	372084
ADAM29	1062.44	569.172	202.648	1556.69	1566.41	1404.39	1444.6
FAM225A	17.4213	61.4156	169.82	96.3397	46.8029	80.6199	22.3925
SLC22A16	30475.8	66078	32204.2	18334.8	13053.7	12659.2	13329.7
OLFR516	1975.47	2180.27	1634.07	5099.19	3458.93	907.353	4123.07
LOC101929297	2146.88	648.806	6561.27	33500.7	868.805	2079.49	2167.88
RASL12	143911	362998	209100	106978	34384.6	18711.6	21150
OLFR1002	642.786	907.491	1366.26	2747.6	4160.72	4999.63	930.82
OTOGL	1005.52	577.666	235.377	678.238	1158.08	546.21	448.817
OLFR399	2312.41	942.151	4007.38	1007.98	4419.62	2743.13	2229.71
H2-Q7	78927.2	136014	126148	82382	29582.7	7252.46	8336.18
OLFR651	622.969	272.602	186.461	357.36	1406.82	1299.44	1732.22
PRAMEF2	1083.29	1107.41	1019.26	1625.63	4038.29	3183.81	2954.78
TMEM30C	842.081	846.314	478.758	758.195	919.049	541.356	551.988
MIR591	1556.9	2296.5	2967.28	2551.13	798.533	495.566	464.082
MIR3155A	1541.38	6147	2737.78	3390.28	400.108	141.719	187.001
MIR497HG	134963	266442	112965	49975.8	11715.6	297.464	471.591
LOC100505915	615.046	624.668	118.644	311.312	520.522	255.302	114.919
MIR3920	1015.18	829.228	1098.69	1833.54	1554.3	2210.72	4382.81
LOC389602	2149.03	1703.94	6942.97	10959	3815.48	3382.61	3666.92
AFM	843.517	533.349	1114.74	1734.49	2160.14	2176.28	0.476468
UBL7	583.882	156.66	110.338	248.959	616.304	249.788	238.444
VMN1R-PS103	424477	632550	844616	442916	20829.9	4298.17	1093.75
GAL3ST1	4629.28	39179.8	11099.8	15116.8	621.629	503.715	947.691
IDS	87.0109	2246.52	3614.85	35.5436	72.892	18.2327	3452.54
LOC283299	1576.1	3201.37	5692.41	12446.3	6248.18	1310.11	1393.34
TTC30B	2739.24	952.367	170574	130730	1111.51	856.703	683.603
LOC100506691	1051.02	538.246	402.089	1118.92	369.295	209.098	217.712
OLFR988	1664.28	1929.99	2203.98	4085.33	4401.72	4951.7	1353.21
KRTAP4-9	2797.41	3352.28	5271.52	822.53	3449.75	3456.49	2925.14
LOC101928924	1459.83	5937.42	189360	6018.04	4078.41	2479.24	2798.55
ULK1	138.704	153.852	65.8444	91.2802	280.872	54.8822	97.2655
RASSF9	1183.98	1836	1083.03	3785.92	2903.55	6896.25	8726.81
ARHGEF3	640.157	187.306	112.442	931.066	2421.1	1737.73	1355.23
LINC01559	1553.27	2640.8	1850.65	2396.99	1634.27	1579.47	3045.86
OLFR884	1954.39	2666.76	2592.5	1823.42	1012.42	791.823	1142.52
MIR128-1	501.007	101.491	56.8089	94.4868	636.19	306.743	243.983
OR52N1	523.095	140.263	181.724	297.782	2274.52	653.779	1945.61
EHD4-AS1	803.131	455.529	841.415	1646.46	1328.51	347.973	291.052
SHANK2-AS3	654.427	1100.69	477.352	621.348	2270.59	620.726	944.543
CYP4F30P	8466.99	1895.47	1011.88	2126.76	351858	281328	241018
ITIH2	2208.8	727.026	4744.35	1389.77	2479.11	1791.85	1940.61
MMP1	1395.35	844.713	544.243	697.997	1725.57	3889.65	0.0772509
MIR362	146.035	1867.16	2867.51	355.903	435.392	170.618	4897.05
MIR216A	1130.94	822.478	804.074	2567.25	3989.7	3457.87	3567.15
LINC01492	1191.6	441.547	555.862	1344.54	2667.27	1783.81	2013.77
1810009J06RIK	1496.32	2632.66	2885.08	5886.17	4021.62	4160.24	3262.78
OLFR411	2732.3	4555.79	5526.01	2613.13	1537.72	2001.32	3048.1
6820408C15RIK	439.13	291.955	156.217	981.191	693.312	430.644	502.303
UNC13B	2390.07	3616.46	958.407	1114.24	981.368	336.941	1047.11
C19ORF12	631.351	446.671	263.506	1032.49	496.342	153.415	89.8551
OLFR1163	1178.42	1106.52	2520.7	4216.08	3340.14	4268.82	3661.55
MRPS36	15483.7	17287	10665.7	7048.06	5418.4	4166.94	905.635
REG1CP	840.346	1525.18	2625.71	5539.36	3422.23	2533.47	1477.94
FBXO21	7965.6	14387.8	4833.82	2144.03	925.363	376.967	258.329
RHOQ	1152.55	912.866	724.805	1728.28	832.874	287.701	133.775
CCR2	3242.73	44127.5	12655.1	13401.4	551.257	2156.85	5382.15
SNORD4B	2497.35	6913.44	1344.4	1940.5	307.631	453.933	437.893
NAA10	180.614	84233.4	11897	18.6983	80.8564	39.4031	2219.43
EPHB2	3414.97	1245.96	2722.21	3455.88	1922.5	864.78	577.952
OLFR686	674.224	291.929	189.745	583.411	1699.64	991.961	942.495
MYLK-AS2	829.765	514.257	687.959	1807.28	1366.01	514.387	867.287
PDLIM3	36616	108702	128076	73503.7	15224.8	12752	12371.6
CPNE4	4021.39	2302.89	54714.6	1535.06	1650.96	3412.81	2775.32
CSPG4P1Y	838.449	430.673	186.208	825.221	2079.95	1034.2	1730.87
ZC3H12D	862.736	410.576	582.954	1403.45	3158.16	1788	2023.5
AKR1C14	899.37	316.294	752.703	1153.4	1366.44	1321.51	640.043
SERPINA12	804.121	1877.87	3340.3	1214.04	930.603	332.447	399.008
OLFR609	921.436	147.664	458.047	901.216	2029.3	1950.23	2844.45
EHD3	2151.64	3280.92	924.377	888.283	1699.05	438.264	153.549
OLFR823	1110.8	1996.36	402.277	1264.51	4901.65	3735.44	3698.26
CCDC102B	595.234	215.487	169.874	503.632	613.364	491.064	401.162
OR8D1	1340.95	1834.82	4464.83	3731.12	1388.35	1033.87	1248.14
GM20831	104.11	2583.77	1033.59	53.9097	129.247	188.812	3857.1
SLC5A8	87487.9	139700	55898.9	19172.7	8032.46	10010.7	15259.7
ISM1	442012	634462	357820	126952	14065.6	11766.6	23938.1
P2RY8	492.969	579.361	941.553	1061.64	2638.49	2420.58	1000.32
VMN1R222	424477	632550	844616	442916	20829.9	4298.17	1093.75
OLFR612	589.787	155.281	321.252	751.371	2047.65	2690.12	4208.18
SULT3A2	780.022	361.672	253.249	397.235	955.896	325.382	809.288
RGS14	1602.07	19747.8	2146.42	6586.49	859.6	310.236	372.055
OR51I1	920.309	169.582	165.536	554.72	2984.07	2589.31	3196.79
OLFR945	2812.89	1929.54	18919.5	19362.3	2446.9	2216.44	2595.18
OLFR890	1948.77	2659.18	2577.11	1819.31	1011.08	788.937	1140.71
SCARNA6	315.951	71.3961	60.8785	392.159	243.445	41.5694	148.107
SERPINB3B	1230.86	1187.13	1389.41	3942.59	2844.27	4215.49	1097.61
TPH2	2185.73	9964.43	10601.6	3014.59	10263.9	3608.06	1449.27
TAGAP	753.369	2108.78	1478.19	10635.9	4771.05	1085.27	4556.5
SLC25A43	890.837	3125.65	3023.39	750.518	114.35	13.5099	1220.84
FAM127A	145.778	8378.13	11710.6	67.0448	145.372	72.1102	0.775314
OLFR146	2805.72	1929.54	18919.5	19362.3	2450.18	2205.32	2615.01
OLFR878	1945.96	2655.4	2571.31	1817.05	1010.4	787.494	1139.8
OLFR1386	2168.1	5324.11	5749.77	4702.35	1830.35	4607.5	5404.14
XCL1	1470.98	1881.65	1078.3	2138.79	3089.16	1080.15	1526.24
MIR3155B	1521.63	6147	2737.78	3390.28	398.367	140.812	188.66
C10ORF90	2756.97	1499.07	2737.65	3652.3	4185.68	2539.91	2653.63
OLFR670	552.796	130.634	282.444	387.894	1235.76	910.752	1101.2
OLFR1100	1040.7	1517.26	3669.81	4864.31	1672.68	873.878	0.598972
VHLL	718.31	788.012	265.479	443.725	264.357	192.696	163.127
ARHGEF4	141073	354091	239711	114375	25734.9	14749.3	20194.7
TRIM25	12823.4	54081.6	49301	38770.2	2265.36	2336.57	1034.58
MIR6134	366.348	2194.12	16442.6	241.741	158.123	169.716	1060.82
EXOC6	1462.21	594.176	388.718	627.763	3089.5	2428.62	2262.68
GPR20	976.699	1164.55	1971.55	2544.94	3819.29	911.642	1557.75
FAM117A	980.543	433.996	565.167	1368.16	1619.38	1006.64	1904.03
LOC101928304	1168.34	629.493	989.221	1905.62	1653.51	2035.37	2241.22
MIR8058	1695.53	1310.52	907.805	1621.57	1750.32	1083.14	1010.04
CBX1	1403.05	450.966	587.693	1928.21	2374.46	4073.91	2560.29
OLFR1100	1410.55	636.719	1244.4	2797.62	3311.37	3696.91	3139.26
VTRNA1-2	5407.81	16421.2	6796.11	2676.97	441.64	167.191	254.499
TOP2A	1408.39	321.927	522.796	1967.98	1267.64	2036.71	2410.32
EFCAB6-AS1	575.244	253.786	146.464	385.814	1415.56	395.38	558.908
SPG20	998.708	1289.93	2053.86	3530.92	1474.82	1379.91	1345.99
TRAT1	1041.92	444.051	661.329	1717.14	2634.6	3158.24	3001.56
OR6W1P	404.81	833.307	986.328	1794.6	1120.63	1802.35	2150.16
HCG4	550047	170.307	29.8422	328.808	246861	228484	28.9104
NOD1	1793.46	1973.15	682.311	978.74	260.516	190.713	160.614
IL19	1517.18	1098.19	954.114	2941.93	4197.74	2918.14	2572.92
SAMD9L	1165.48	874.316	2924.91	2032.52	3684.23	598.005	3163.97
MIR4307	747.603	713.809	350.369	775.061	1030.49	735.847	772.786
MIR548AA2	1093.56	1170.24	621.228	1263.46	2324.7	2133.63	0.686544
TM9SF3	2132.83	2641.48	1892.07	1260.03	583.559	344.649	221.594
PGF	19432	131375	122767	92494	18188.8	9595.33	16750
METTL21C	1391.93	1801.62	2759.04	1853.71	3329.92	2441.49	4115.63
MIR486-1	1746.22	1730.83	2854.81	3500.56	958.756	513.592	642.097
LINC00967	2066.59	2358.73	962.652	3240.34	3630.66	1215.39	4366.24
OR8H1	1409.81	636.124	1245.03	2797.62	3317.02	3696.3	0.101993
RAB40C	19246.6	38100.4	531.686	1144.91	1616.96	484.925	667.331
HCFC1	164.805	2539.53	1982.39	60.1355	123.407	26.5456	1293.69
UBE2DNL	697.785	19223.4	12474.6	2390.6	896.149	1342.32	6156.6
MIR190B	2750.08	21214	18097.4	8462.51	3317.6	2114.33	1427.15
KRT24	2144.99	3470.89	6024.54	5862.96	3644.89	3939.4	2949.15
GABRG3-AS1	948.182	308.636	189.884	466.713	971.869	712.022	722.2
CCL3L1	1302.23	2137.48	4176.64	4579.58	845.439	1505.98	4158.35
OLFR474	1017.49	1094.06	3023.28	3977.63	3294.5	2618.11	3805.74
ICOSLG	366339	786818	477141	273763	61526.6	37070.5	51362.9
LINC01545	444.208	4974.27	1398.38	408.269	284.071	220.363	11429.2
SLC25A23	113051	246052	151374	96770.9	7347.84	12056.7	12729
TUBA3A	555.822	362.169	144.506	309.378	1619.7	1699.26	1235.72
OPN1MW	559.356	3517.18	1195.44	1167.71	1192.36	442.189	241116
RPL7A	364.921	4596.58	26628.3	236.617	378.856	181.933	16127.9
GM20738	104.11	2583.77	1033.59	53.9097	129.247	188.812	3857.1
TAS2R40	1008.63	1173.63	1072.78	994.744	2768.16	2136.28	1786.11
OLFR1380	2171.45	5382.44	5682.38	4702.35	1830.35	4573.48	5377.52
OLFR1373	2171.45	5382.44	5682.38	4702.35	1830.35	4573.48	5377.52
OLFR642	822.215	257.032	124.242	522.975	2371.06	2576.77	2607.29
LURAP1L-AS1	1400.22	194.312	430.383	1110.54	2511.81	691.906	1127.86
THEM7	10780	180506	110572	88799.2	5959.34	695.878	3106.15
OLFR930	1461.76	1187.57	4985.12	1515.95	2329.64	2372.31	2270.12
DNAH7C	702.793	606.158	701.017	1141.97	1449.52	695.859	917.436
CSAG4	81.8953	595.278	1063.3	183.875	100.746	52.2666	1292.68
SERPINB5	1169.55	1225.98	2717.34	2513.96	2542.39	1364.01	1607.31
SMPX	442.323	2200.54	5144.13	464.373	404.335	197.262	3846.57
SLURP2	1593.25	2132.37	755.313	2211.12	727.446	302.128	650.124
ACSF2	4328.27	46880.2	64713.1	58297.8	7416.85	7745.18	8821.24
LILRA5	560.247	342.835	108.381	306.017	3516.08	2543.44	3029.43
OLFR154	642.786	907.491	1366.26	2747.6	4160.72	4999.63	930.82
PLTP	1917.01	5897.94	1094.89	608.816	2111.55	951.575	3265.94
CDH19	1123.87	256.653	739.806	2793.43	1767.76	2039.02	1890.21
ACOT9	152.476	831.065	803.399	116.228	269.143	29.2945	2709.03
ATG4A	227.902	13746.6	29437.7	84.2503	151.161	47.3648	2781.1
RPL19P12	1042	883.66	911.667	2274.16	1898.57	2659.06	2051.22
MZT2	312.77	252.884	39.6	359.867	446.436	98.9166	81.2
SPRY3	310.217	1076.45	1854.14	202.554	162.914	44.3767	4329.49
HTR3E	3219.38	5256.63	5618.71	5142.74	3104.35	1466.57	1421.69
OLFR1382	2171.45	5382.44	5682.38	4702.35	1830.35	4573.48	5377.52
ALDH4A1	1470.8	2058.5	603.059	860.087	439.234	218.532	259.454
KLHDC8B	367.562	183.429	23.7228	96.2162	322.593	99.2738	750.908
ELSPBP1	2493.93	3821.47	5069.14	1638.89	4617.35	4297.69	2183.51
GM20877	104.11	2583.77	1033.59	53.9097	129.247	188.812	3857.1
ZFP719	59131.6	186196	158211	187530	1283.61	709.467	846.999
WTAPP1	1435.76	827.926	1125.35	2240.08	2891.42	3189.08	3026.49
FH	1266.85	2408.93	730.335	1207.66	1175.54	832.466	975.654
LOC102724784	747.885	1799.12	2437.3	4552.01	651.699	176.596	249.184
GM1966	1874.81	1767	3476.13	5497.58	1109.44	6337.05	2836.41
GPR37L1	1086.55	258.659	228.466	1446.67	1644.96	1115.02	961.009
OLFR1173	1595.56	1354.06	2736.5	6545.78	4101.63	3763.93	4692.26
OR5T3	860.413	542.025	1244.69	3300.07	2314.42	1080.68	1879.87
KCNH8	4750.55	67816.1	18083.3	9788.77	7710.28	24067	30610.3
GM20809	104.11	2583.77	1033.59	53.9097	129.247	188.812	3857.1
ZNF702P	372.851	135.467	103.409	216.945	1001.26	623.791	1099.75
GPR34	220.236	1408.4	11605.2	66.3692	147.92	63.3386	1202.84
MED21	1168.01	1467.72	574.321	1063.95	355.564	121.021	227.553
LCE3B	1221.47	2607.51	4476.07	5828.63	4678.08	4148.68	778.08
OLFR177	1084.72	588.984	1689.41	3693.67	2959.48	3245.97	2129.7
AWAT1	239.568	4453.85	7251.71	1421.47	458.699	183.341	4080.71
CASP10	1330.29	3000.72	4782.88	5347.09	1993.65	1519.72	1809.92
OLFR517	1972.38	2180.27	1634.07	5099.19	3458.93	907.353	4125.23
GJA1	1211.43	1140.1	100839	3763.49	1670.09	1563.49	1189.79
MIR1301	429.297	628.143	173.144	93.3281	219.708	33.3151	63.5317
DNM1P41	911.989	607.639	405.287	709.971	2020.64	732.049	869.17
FAM223A	829.974	2775.37	1312.1	1231.68	529.441	258.433	92820.6
GM20867	104.11	2583.77	1033.59	53.9097	129.247	188.812	3857.1
OLFR816	902.882	480.731	1167.88	1228.62	1699.18	1317.54	1372.99
OLFR229	2805.38	1929.54	18919.5	19362.3	2450.91	2204.59	2616.36
LINC01346	1588.03	2027.44	3496.71	5442.79	1202.12	1151.23	751.746
GM5069	300.62	346.363	73.9188	144.082	187.248	38.5601	70.5561
OR51D1	2271.41	833.96	800.345	1679.45	2886.88	4390.98	1188.96
SPRR2K	1552.39	2546.89	927.968	1420.12	2406.37	2440.3	1663.9
GOLGA8F	1673.49	1684.1	920.627	3610.92	26429.1	50181.7	61369.2
SPINK13	655.043	530.946	792.393	1386.92	1307.16	576.911	1033.83
KCNS2	274148	576164	152643	41580.9	7023.1	3216.37	3274.14
POTEH	422836	288088	232447	401986	1.70769e+06	3.63916e+06	3.17855e+06
GTSF1L	706.963	308.313	382.376	1944.41	2359.77	2216.54	2229.01
LINC01546	807.806	3702.38	9673.87	903.923	938.251	242.497	4605.47
UGT1A10	1951.19	977.231	3234.22	5453.89	1782.56	1739.09	1901.7
LOC100506474	2445.3	3531.76	7528.98	10366.9	2478.34	628.905	978.632
AGMO	1017.45	1049.9	3096	5262.64	2235.95	1793.16	1538.41
OLFR967	2801.15	1929.54	18919.5	19362.3	2459.26	2197.67	2631.25
OLFR794	1315.31	1151.45	1248.36	2312.54	1769.34	1641.53	2262.3
OLFR704	893.136	634.283	530.454	2152.59	3388.34	4271.01	4332.24
EGOT	492.51	344.476	608.277	1393.26	482.54	268.763	242.657
HELZ2	8999.33	15970.8	8052.52	15837.8	5141.15	688.793	2436.45
ANKRD19P	60389	145737	79035.7	64821.6	3471.8	2493.19	854.217
FSHB	605.814	994.634	1026.91	2303.27	879.507	1284.41	2873.18
RPL34	690.432	850.537	471.38	595.312	1151.41	654.55	983.434
GM20854	104.11	2583.77	1033.59	53.9097	129.247	188.812	3857.1
LCE3C	1223.65	2612.81	4478.89	5823.55	4690.4	4144.79	778.08
LINC01427	1716.33	22331.8	39265.1	25974.7	1546.64	773.939	5942.39
PSPH	1044.49	1706.65	3386.05	2809.33	830.241	538.205	465.799
DEFB123	1040.75	1525.75	3691.1	1127.33	2466.01	1417.95	1675.75
MIR4276	1279.37	12020.9	6560.94	1874.23	1542.55	944.05	1321.04
SLC35F1	3441.64	1393.11	1498.54	1567.6	3693.01	3096.28	1293.77
OR5AK2	1667.25	1929.09	2203.06	4053.95	4399.5	4952.17	1353.21
ARHGAP19-SLIT1	734.326	467.331	185.3	511.163	1087.39	981.047	606.412
SLC10A6	603.429	311.766	235.061	919.81	2109.01	1774.25	1101.25
CEBPB	174951	377009	109465	34342.6	2422.3	277.99	608.603
SEMA5B	29370.3	38390.5	45144.7	53717.5	11652.9	26135.3	27424.4
OLFR90	2338.71	2385.61	1136.57	1672.56	929.338	948.834	848.604
CALN1	1608.69	6588.94	14400.9	22531.8	1499.94	1154.48	1193.82
OR8H1	1045.63	1520.86	3661.11	4949.04	1695.86	874.852	1094.51
AZIN1	633.291	350.934	93.8013	362.276	693.612	202.064	197.311
PBOV1	1201.48	4593.33	633.544	301.83	824.511	385.536	310.821
SCNN1G	217303	354838	198598	111555	40300.8	21963.4	24748.1
CYB5A	544.107	224.853	528.674	1117.28	901.926	791.181	505.203
TCTEX1D2	366.515	330.282	94.8825	241.113	387.261	275.686	173.164
MIR548D2	1090.29	1175.73	621.106	1262.62	2336.59	2142.66	3134.36
SNORD102	485.826	119.035	107.658	241.71	722.765	384.307	244.264
PRAMEF1	1083.29	1107.41	1019.26	1625.63	4038.29	3183.81	2954.78
TSHZ1	213649	501987	207727	66643.4	1253.25	1091.64	6004
TFE3	254.554	293.92	186.899	80.5894	106.543	14.8204	3135.9
CYP4A22	3073.97	3595.11	921.911	1082.35	4460.53	2000.2	1177.49
KRTAP19-8	963.597	919.029	2169.21	1668.68	3015.05	1455.47	1888.36
STARD8	1052.18	9289.45	15418.2	816.18	859.207	365.333	10423.9
LINC01088	1188.23	1323.52	4400.32	753.57	4361.51	2284.1	2083.66
MXRA8	887.458	4193.83	2368.79	2878.62	865.582	477.59	826.097
FAM149A	231124	310960	130842	164099	26088	23451.7	36716.9
ITGB2-AS1	2435.45	7114.55	9290.13	3944.16	2588.4	2862.05	2702.75
GM4070	1865.38	1761.88	3454.74	5490.1	1109.44	6336.14	2836.41
OLFR777	1030.66	933.823	4360.51	4670.28	2673.36	2445.9	2054.86
MIR5011	1547.79	156.268	356.179	777.176	1642.83	3067.81	3600.1
ABCA7	2077.31	2079.33	1635.35	913.69	346.427	392.523	122.303
THSD4	2889.7	1584.65	2380.32	5147.02	5233.03	1315.12	5136.47
PRR32	340.992	896.51	2876.72	328.064	367.59	91.2898	1290
LOC101927100	1819.79	1844.06	217.126	476.253	396.229	186.147	209.189
MOSPD3	1461.24	3491.46	720.632	1074.21	667.922	162.814	183.22
ADAM9	1175.19	2126.93	1601.97	449.522	656.096	465.055	378.595
OR5AK4P	1666.64	1929.33	2203.27	4060.41	4399.5	4952.37	1353.21
OLFR1432	728.455	718.213	707.649	992.907	2356.14	1187.65	984.099
VMN1R9	1382.25	1173.48	2671.36	2915.83	2724.26	3457.88	3610.77
VMN1R212	424477	632550	844616	442916	20829.9	4298.17	1093.75
WFDC8	1548.01	2314.24	6327.17	29802.9	3916.76	1738.79	2377.37
USP26	356.321	912.816	6806.36	603.205	546.385	325.826	9259.45
GPR156	2098.3	1303.13	3794.33	3135.85	1850.41	3158.09	4286.16
MIR578	1164.84	847.994	910.195	4330.12	616.235	633.19	461.707
LINC00570	886.616	346.876	308.538	891.92	797.246	188.548	213.52
MEGF11	261384	320970	169794	139371	41138.4	19693.8	12105.8
OLFR1097	1043.62	1519.41	3666.1	4917.75	1686.59	874.718	1091.95
OLFR824	1110.8	1996.36	402.277	1264.51	4901.65	3735.44	3698.26
VSIG10	11345.9	28316.1	42205.5	34679.3	6034.6	3313.48	2428.16
MIR136	962.192	680.336	705.583	1862.26	1325.96	742.423	671.855
LINC00898	1073.47	3142.47	5704.96	5229.74	2003.15	816.621	1103.79
CBS	39511.6	36006.9	27635.1	69298.9	27266.7	25559.4	14973
SPRR2H	1551.58	2537.09	927.968	1420.12	2397.59	2438.62	1666.55
DAPK1	646.339	1231.65	1291.23	2267.71	486.784	1008.15	1696.9
DKFZP434A062	770.668	1135.68	460.691	451.279	1816.18	257.89	167.149
GBE1	823.747	420.36	280.825	581.155	1149.74	431.054	466.784
TP53AIP1	1111.55	1788.57	999.959	1221.38	3843.67	4537.75	3478.84
SNORD108	296.713	127.025	69.3566	156.25	1515.51	2100.86	3154.58
OR52N2	523.924	138.377	181.612	294.642	2260.14	653.779	1945.61
CHI3L2	2756.78	4096.53	1041.56	3977.6	2982.29	1900.78	962.256
HS6ST2-AS1	534.823	5897.26	64551.1	980.584	409.321	199.047	11555.8
OLFR996	1167.5	1061.48	2554.07	4080.71	3335.31	4095.03	3631.25
SH3BP2	22521.3	62234.7	46166.3	35396.1	5410.68	2087.86	8392.5
RIT2	1669.4	1742.99	1149.25	1609.17	3031.76	2787.11	4932.73
CFH	825.808	197.101	407.911	634.133	918.282	582.535	692.053
ZFP648	1282.35	864.243	413.508	2019.76	3305.7	3342.2	3320.14
ABCA8	1262.77	1344.96	1065.97	1900.12	2270.85	1890.2	1830.27
ARHGEF9	431.136	837.689	1161.31	142.498	217.379	87.2444	8170.03
OLFR401	2730.9	4558.59	5526.01	2613.13	1537.72	2001.32	3053.13
CRYBB2	1069.39	3022.75	7446.38	4088.63	4570.68	2522.06	2206.28
OLFR477	1019.18	1094.06	3031.45	3979.37	3276.8	2611.44	3806.42
LOC101928177	1131.18	7749.99	4136.75	717.609	952.15	315.08	286.354
LINC01505	1730.05	1204.81	3419.44	5206.01	3660.26	2847.71	2442.69
OLFR1154	1145.79	2684.26	6445.2	5845.32	2779.35	3665.65	3924.96
OLFR1042	1234.16	1597.82	1900.72	5347.32	1844.73	1660.62	2438.82
RBMS3-AS3	21492.9	21880.5	11395.3	23021.8	2540.52	2167.82	2995.59
SLC7A11	1581.86	1895.63	3833.87	1456.85	1450.8	957.116	1243.77
LINC00392	1004.57	344.235	375.547	1023.85	3103.15	1780.39	1048.94
MIR4296	379.918	533.643	1796.07	1048.93	2166.29	741.042	612.289
LCE3B	1818.62	813.832	2670.83	12318.8	6537.36	5898.32	3636.31
ATP7A	148.75	265.335	1090.58	64.7957	160.99	54.1473	4749.18
OLFR313	765.062	495.627	354.386	953.168	2804.77	3774.81	3229.21
PBK	1390.28	685.053	835.04	1482.59	2592.79	1902.93	886.323
DYRK2	1641.72	763.172	528.609	1520.25	1662.51	1762.64	1592.72
GM4847	1313.08	869.891	937.612	2815.59	2411.68	1934.84	2306.23
PRAMEF26	1240.73	807.137	1469.62	2689.94	4526.3	2973.77	2853.22
OLFR667	523.924	138.377	181.612	294.642	2260.14	653.779	1945.61
PRKCD	115655	292418	121880	106030	2379.03	2620.59	3926.71
MTMR1	168.19	2305.2	5460.72	47.0461	124.944	51.3038	5912.72
UGT2B35	814.365	282.427	571.384	1485.93	3268.19	4375.99	674.69
XGY2	130.065	149.258	297.135	212.743	171.509	576.329	203.716
MEGF10	3105.89	1087.07	2626.56	4659.09	1017.91	647.728	745.952
LPIN3	1113.85	695.987	865.301	1978.8	1119.99	258.736	373.73
LILRB5	2267.19	5975.02	4129.31	9470.34	5541.27	2477.04	4016.82
RFPL4AL1	588.974	400.415	408.275	997.946	3594.94	5341.24	6467.82
SERPINB7	657.823	315.755	1164.99	2104.55	2675.62	1911.36	2193.84
C7ORF65	836.042	492.922	1535.44	3440.97	3716.43	2563.65	1967.21
CYP4A31	3063.11	3563.73	921.911	1082.35	4462.18	2017.65	1181.38
MIR6715B	3047.47	1252.22	1599.36	4416.13	3372.78	2350.69	2237.01
ELDR	8298.32	16328.3	1557.51	3073.16	1378.31	3243.1	3157.23
MIR619	325.916	105.411	126.534	152.815	468.385	76.5415	136.26
GSK3A	755.341	982.143	183.608	115.569	319.326	32.6845	52.8232
OLFR1115	1156.35	1034.99	2569.11	4011.54	3342.82	4066.68	3635.01
TNXB	29225.9	90491.6	90447.2	45870.7	6998.61	4371.41	12209.5
OLFR968	2804.46	1929.54	18919.5	19362.3	2453.12	2202.82	2620.42
SPANXD	237.86	1161.09	2200.65	76.1178	271.402	260.817	1554.28
GM20747	104.11	2583.77	1033.59	53.9097	129.247	188.812	3857.1
PORCN	217.515	429.794	263.842	53.4876	108.219	20.9771	3340.14
MIR6769B	1323.96	1661.57	1032.66	2737.91	2411.06	1466.77	1353.18
ABCC6	1192.82	15310.2	9352.64	14495.8	5912.52	4593.22	922.126
MIR519E	923.995	1445.01	3343.6	3308.1	3530.66	2996.47	2436.1
OLFR605	685.604	207.652	323.827	976.578	2810.67	3385.83	3349.53
MIR223	119.992	1615.92	3098.58	292.332	380.906	488.173	10728.8
WNT4	248372	251566	64272.7	15445.4	14243.5	2810.8	10920.3
FRG2DP	1146.33	395.511	1409.08	512.233	1860.18	30967.9	2010.73
FGFR1OP	433.897	728.921	294.348	320.79	329.567	102.728	184.771
DEFB18	1368.73	1071.74	2809.21	4801.29	2481.3	3314.5	2294.6
GM8909	78927.2	136014	126148	82382	29582.7	7252.46	8336.18
IL6	1376.15	6955.02	4951.38	8767.83	4009.8	1006.95	1392.85
HOXB13	1.23713e+07	1.70172e+07	1.5542e+07	8.79831e+06	568359	485122	614393
OLFR881	2799.71	1929.54	18919.5	19362.3	2462.24	2196.01	2635.31
GOLGA8EP	1673.49	1684.1	920.627	3610.92	26429.1	50181.7	61369.2
SLC6A10P	348.509	891.823	334.622	59.4449	94.5297	20.5718	4468.42
LOC105374313	1676.93	812.473	2415.58	4310.74	2033.09	1719.61	1331.28
OLFR1028	758.004	799.082	2583.08	3328.5	3628.97	3719.64	978.678
IDH3B	957.613	2041.28	1583.82	1195.71	747.386	230.952	246.125
OLFR620	696.883	244.691	306.103	828.374	2017.91	2148.75	3032.37
RIMBP3B	148933	181896	26010.5	6.65055	4206.26	2119.67	0.527875
MIR521-1	1017.41	1939.26	2446.24	2009.48	3948.73	2117.3	2919.63
BCAR1	648.004	348.182	527.64	1444.95	1248.44	468.15	344.273
TTN	875.972	831.323	2563.29	1638.76	789.073	697.78	762.71
ATP6V1B1-AS1	65706.8	111728	159606	138112	11330.7	4795.93	3628.5
DEFB103A	1336.4	3559.28	5577.18	1478.87	5254.69	923.175	3810.93
OLFR1389	2167.97	5356.5	5700.16	4702.35	1830.35	4590.26	5383.42
LOC100506123	608.727	430.677	409.482	1107.05	3804.56	1970.69	1728.52
ENDOU	888.981	486.924	219.008	407.22	979.053	696.997	1022.95
OLFR92	2339.59	2384.91	1137.7	1668.16	926.452	948.643	848.604
BTNL9	2211.56	19624.2	104414	23789.2	42444	1196.55	2878.05
OLFR1377	2237.32	4881.98	3708.34	8403.56	4989.07	2547.48	2429.7
SNORA100	250.93	510.459	1085.24	297.872	425.227	366.714	3870.06
VMN1R211	424477	632550	844616	442916	20829.9	4298.17	1093.75
FLJ31356	86523	147959	39065.1	10748.9	2109.91	497.472	340.55
CRELD2	423.714	198.753	118.019	241.568	444.67	120.625	176.308
MAP3K5	45540.7	52213.1	17399.7	4078.05	773.21	628.38	792.118
SSXA1	197.952	4157.93	4514.42	731.806	447.616	441.007	15814.3
MIR448	200.1	630.295	42217.7	1135.15	298.423	117.856	14851
OLFR64	433.383	296.109	34.2995	588.956	256.162	1008.02	436.974
MIR34A	677.664	1358.63	3043.32	759.548	954.694	413.391	381.168
4930550L24RIK	289.339	1022.93	3497.06	332.069	354.637	146.475	6941.52
VMN1R226	2850.56	7551.67	2754.1	3149.07	2491.75	1766.59	1039.1
LINC00945	551331	6018.52	2516.87	1.38491e+06	4435.94	3965.12	4552.85
PPIF	771.984	686.411	197.808	1234.02	1167.59	201.245	234.119
MS4A8	1096.26	2562.04	2643.34	3087.21	3300.95	1864.99	1496.51
OLFR402	2726.36	4585.16	5526.01	2613.13	1537.72	2001.32	3061.58
GSG1L	142804	265202	121866	67522.3	3215.33	2478.71	5161.2
SIGLEC16	582.717	1424.65	633.21	1097.43	374.972	848.674	747.845
MIR6827	579.096	1990.24	239.412	496.016	819.632	95.549	90.2437
POTEB2	422836	288088	232447	401986	1.70769e+06	3.63916e+06	3.17855e+06
PRR33	674.584	2084.58	1840.84	1779.15	1619.9	831.717	768.739
RXFP3	282976	504202	281760	153974	37667	29678.6	27685
OLFR467	731.496	1106.12	3630.86	3850.96	1408.18	787.665	0.773441
MMP26	933.521	200.217	231.955	1533.44	1738.88	1452.43	1621.72
SERPINA9	971.541	2055.81	2150.96	3459.66	3294.83	1552.98	1663
MIR7155	1466.11	1619.2	2576.53	2960.5	371.983	188.852	124.247
PCDHGB8	2295.74	2886.85	748.966	562.171	703.81	882.361	2137.4
GM20806	104.11	2583.77	1033.59	53.9097	129.247	188.812	3857.1
LOC102467217	1378.41	487.663	859.598	1835.68	1822.4	1239.77	1187.9
OLFR1162	1178.12	1106.72	2521.01	4218.97	3340.46	4274.1	3662.07
CPEB1-AS1	294478	595635	237701	37910.5	1020.04	911.096	340.371
PRRT3-AS1	3086.34	31006	1376.02	231.013	227.888	101.203	81.3622
CACNG6	163137	407618	202880	75417.9	11189.2	7539.98	6674.18
VMN1R196	424477	632550	844616	442916	20829.9	4298.17	1093.75
DYNLT3	373.735	7403.59	25459.3	122.02	193.824	71.7724	3300.73
OLFR430	839.514	1262.89	2054.95	3469.57	2048.12	3001.65	3826.47
MAGEB4	267.351	4186.66	11042.5	1066.55	605.586	464.86	18153.7
GM8979	1485.62	2419.57	433.621	3367.99	4503.15	3207.77	2908.95
SLC26A3	1142.37	729.734	531.246	1312.15	2290.74	1673.07	0.180728
CLYBL-AS1	10952.6	15618.3	25068.4	18049.1	4017.3	2420.18	2562.31
TRHR2	1227.99	583.948	624.654	2274.91	3221.23	2923.14	1676.15
MAPK6	385.87	279.504	250.318	522.876	200.191	238.064	487.219
DPPA4	2837.25	1406.72	1454.78	993.203	2042.91	2951.98	3632.09
OR6T1	2223.93	2819.63	2634.64	3336.64	2829.19	2418.08	2042.09
KRTAP4-16	2797.41	3352.28	5271.52	822.53	3449.75	3456.49	2925.14
HSPC324	1268.68	669.819	872.38	2992.43	1139.53	439.682	648.12
PDIA6	8821.17	2.69071	6173.64	4006.1	1832.23	1349.74	884.265
OLFR126	1432.05	2695.51	7037.49	10372.1	1013.68	1741.05	1419.16
OLFR791	1277.55	1384.21	2802.01	3824.04	766.836	3848.54	3182.2
EIF4G1	1039.35	2276.19	69.4512	371.22	205.219	163.388	75.8797
FCGR1CP	35352	159721	939223	525603	24139.2	11593.4	24139.6
PDE1A	730.123	397.155	497.777	1135.29	1291.93	727.552	501.434
GPSM1	757.576	1127.8	435.157	432.694	1818.35	256.022	162.369
MIR506	147.387	1032.9	3144.85	149.524	223.376	294.806	5567.72
PRIM2	1430.12	461.964	763.209	970.783	1472.75	1264.69	940.976
OLFR557	2253.18	797.232	757.529	1590.18	2832.85	4328.84	1188.96
OLFR933	1450.64	1187.57	4985.12	1515.95	2330.95	2382.06	2274.12
MIR551B	1566.1	240.481	225.441	531.382	1298.58	1036.28	2367.91
INSM2	298279	539854	290509	83715.4	10551.7	2657.83	4461.8
REG2	631.288	1367.77	2059.88	3074.66	2210.51	1429.38	0.157298
OLFR1122	2012.88	2909.93	2685.29	2072.29	1110.88	827.101	1166.49
CD81	796.508	866.638	158.095	466.166	350.276	101.385	129.279
SLFN12L	7140.06	74758.2	281703	764133	6069.87	4934.8	1659.3
BIRC5	1093.59	1513.98	1472.13	3351.28	3566.56	1031.5	1805.04
MED15P9	4991.7	2060.48	17539.7	5956.42	41590.4	56906.6	19431.6
SPPL2C	1424.96	1375	977.567	3201.08	3586.66	2077.54	1498.35
HEXIM1	1447.2	6352.31	613.672	1252.45	375.182	72.9135	121.769
GRTP1-AS1	639.258	119.413	136.554	531.03	778.146	983.438	911.32
LIPC	1171.87	587.322	588.469	1346.75	2126.78	1527.69	1592.99
ADAM3A	712.498	258.695	360.42	576.151	2478.57	2256.71	1813.86
OLFR459	1073.89	1212.23	1803.84	2793.63	3678.24	2992.87	1817.78
MBNL2	1436.15	417.714	443.862	1714.19	1223.55	912.312	401.013
FMO4	861.11	1197.5	1179.23	1807.9	1696.41	1084.49	1572.69
SNORA11	128.089	2300.64	2124.9	34.0567	100.281	14.9586	1378.36
MIR105-1	190.178	468.534	1264.1	454.221	232.213	113.009	1652.46
CAMKV	1907.41	946.851	752.701	831.79	3228.02	2171.6	1740.73
PGBD3	498.833	236.424	178.707	398.283	741.344	467.968	384.252
CCR5	2562.86	3610.1	4715.13	5893.28	3848.59	795.648	1592.22
C12ORF56	1133.75	383.998	168.935	340.426	2239.32	1728.92	3152.22
PTPRC	1429.89	516.268	815.928	2561.77	2417.75	1141.11	1142.65
SLC22A2	726.25	3170.74	1737.23	1405.24	3118.31	2641.07	0.938815
VMN1R200	424477	632550	844616	442916	20829.9	4298.17	1093.75
MTCP1	270.267	718.817	1326.2	659.667	322.076	97.8874	938.796
RPL3	667.386	291.845	361.113	970.553	1346.64	1243.12	1200.9
PRM3	573.258	531.609	350.419	1098.07	2165.52	1959.29	1509.39
SP140L	943.227	1224.71	1125.93	3464.06	2144.53	2059.9	1797.37
ADAM5	933.887	1045.67	4439.99	3095.33	3285.26	745.128	3298.9
MIR501	136.432	1180.22	2530.03	325.342	417.094	178.394	4385.24
GSTM6	1490.97	2670.18	2659.54	2695.82	863.205	280.496	504.306
MIR6857	178.976	4125.56	8249.7	26.2977	92.4347	21.8081	3565.52
TMEM238	1068.35	3301.53	643.283	1033.33	559.614	129.541	162.075
GSTM4	1539.82	2688.58	3001.89	2785.52	861.072	293.822	563.059
CD300LB	1451.13	986.16	2898.6	2743.73	2877.84	1738.59	1521.15
ARHGAP25	1949.62	3268.1	4963.35	4343.41	894.679	5135.55	3496.42
REG3G	608.109	659.972	1735.42	2925.86	824.836	1148.97	1351.42
NPIPA1	2125.05	2583.54	2147.35	3511.65	2508.28	3350.43	1294.19
ZNF548	639.341	962.109	346.977	422.52	545.93	552.185	754.696
THAP7-AS1	168.394	636.668	370.605	46.5883	171.236	46.9709	1448.1
SNAR-A11	1309.29	7246.04	4510.87	2845.85	1674.41	1297.89	837.659
RGS4	3555.16	2240.61	9511.81	1777.75	2309.24	1981.29	1286.26
LINC00488	997.721	1336.2	979.51	2083.71	2756.09	3545.1	3763.38
LOC101927164	462.223	173.874	174.853	512.157	1105.91	302.034	605.536
RPGRIP1L	599.053	270.658	81.0985	413.997	648.152	378.308	331.347
KRTAP4-11	2807.21	3352.28	5305.36	822.53	3466.24	3454.3	2932.53
HBBP1	639.275	427.946	141.157	785.857	2660.38	3006.81	2812.63
TNFSF18	537.304	522.485	1137.8	4056.27	1973.03	3039.36	3522.02
OLFR128	1432.05	2695.51	7037.49	10372.1	1013.68	1741.05	1419.16
SNRNP27	906.287	1249.3	432.525	252.361	431.975	92.483	170.353
C1ORF68	775.676	2069.57	2755.14	6214.26	3767.26	3039.09	3251.43
LOC101927845	1247.52	622.087	995.565	2006.5	3406.58	1928.92	2482.19
OLFR195	1084.72	588.984	1689.41	3693.67	2959.48	3245.97	2129.7
TMEM140	1440.81	1634.48	1422.82	2370.72	1710.31	969.769	652.004
C2ORF50	4957.61	28577.2	18302.4	10974.9	2862.88	1258.93	779.54
PRKCH	148388	397142	258599	108370	15487.8	14873	13132.3
SNORD137	1018.39	335.543	482.557	1018.01	2436.72	2107.6	2143.12
OR4A5	1314.34	3890.38	4909.87	4341.27	5214.81	2648	2658.13
IL1B	1475.62	1103.26	2210.98	3786.98	3355	2115.69	2571.08
OLFR683	776.796	273.807	69.3515	1034.87	4327.48	1785.38	6087.69
POTEB	422836	288088	232447	401986	1.70769e+06	3.63916e+06	3.17855e+06
GVIN1	1865.38	1761.88	3454.74	5490.1	1109.44	6336.14	2836.41
HPCAL1	4700.52	11546	16356.8	7735.86	1826.13	985.774	743.302
GJA5	1221.16	2314.96	6727.85	4934.12	6096.14	4179.06	0.681875
MEI4	2876.87	1327.17	1693.63	3093.28	2955.78	2487.76	1415.82
PLP2	84175.8	129342	46008.8	2842.98	1178.79	1142.97	5197.57
DEFB122	1441.23	13911.7	29667.1	80039.7	1089.09	2894.34	4451.9
DDX10	1237.46	1929.58	1666.43	757.919	866.118	271.856	406.493
SOCS2-AS1	34464.1	114369	21967.5	4546.18	4438.31	1942.37	1145.24
LOC103352541	1297.2	614.615	793.978	2100.98	2387.11	1365.29	2209.53
OLFR1200	1464.75	970.443	9625.61	15060.4	4301.65	2593.42	2981.36
LINC00244	1018.79	780.301	1086.54	1663.11	1819.96	2390.88	1948.84
MOXD2	703.111	561.549	700.268	1246.35	3397.48	2690.2	1414.97
LGI1	2539.14	10037.8	1738.68	834.379	1201.89	1895.7	1979.44
MIR4790	1526.03	648.399	675.805	1909.94	1269.52	1014.08	1112.11
TG	1463.95	383.211	393.002	608.771	3950.3	4530.3	2987.43
C10ORF105	845.67	315.549	345.369	902.069	1233.79	126.449	494.6
RENBP	238.814	84233.4	7621	162.598	136.351	15.8711	1167.01
OLFR957	2801.15	1929.54	18919.5	19362.3	2459.26	2197.67	2631.25
RERG-AS1	1560.89	1232.53	2341.92	1149.22	2610.86	1373.83	3639.71
TLR3	2870.85	2116.38	4132.51	6424.6	781.91	602.069	6080.11
CD33	15349.5	196527	154356	126896	8520.5	3555.66	3040.04
RHAG	714.825	1156.81	1517.86	2253.59	2082.33	3075.4	2919.99
4930503B20RIK	1580.84	555.952	1268.71	2744.82	676.323	1879.88	1714.5
OLFR773	1315.31	1152.81	1247.62	2300.4	1770.36	1629.07	2233.26
OLFR669	524.25	137.623	181.507	293.386	2254.18	653.779	1945.61
MFAP5	1613.66	2560.68	2619	4134.63	4592.18	4962.44	3983.51
CTNNA2	827.356	2050.62	576.95	1085.81	617.56	589.111	600.713
KCNA7	1.78773e+06	3.50402e+06	2.49997e+06	1.52772e+06	48619	33347.1	40938.6
IL17A	1049.17	1356.1	1740.98	3631.04	4483.21	3820.85	2833.57
OR14J1	1021.12	1147.32	5041.77	4778.28	1013.68	2632.52	1730.21
OLFR1410	1404.1	2036.76	1177.66	1381.78	2300.49	3173.94	1597.37
ABHD15	179284	425117	264357	163430	22478.2	11872.6	15051.2
ARHGDIG	19246.6	38100.4	539.929	1147.78	1614.41	485.483	667.146
OR2AG2	905.334	641.035	530.454	2135.91	3418.75	4256.02	4333.96
TNFRSF9	47150.6	68938.6	46079.6	41293.4	13369.5	2245.29	3645.67
C1QB	2393.37	29226.6	16202.7	19416	2725.09	2172.22	2072.73
SNORD116-23	393.867	317.283	35.4379	101.268	1162.04	1412.37	1255.09
OLFR813	1277.55	1384.21	2802.01	3824.04	766.836	3848.54	3182.2
MIR1468	455.315	782.667	1184.01	165.416	221.901	105.736	8170.03
ICMT	1492.52	2243.09	1099.47	1069.63	732.908	283.527	118.804
SULT1C4	1181.41	250.406	155.33	782.843	1150.79	1613.51	1057.82
LOC105371433	450.179	155.05	58.7889	330.415	539.045	386.351	488.991
SMS	226.612	3491.17	2164.63	41.1897	122.387	64.2039	1304.29
LOC101927284	2108.33	670.735	777.768	2558.17	2823.06	2751.59	2852.4
TNFRSF25	955050	1.83115e+06	982747	569259	3806.28	2025.06	2524.02
OLFR575	909.194	144.694	466.213	917.307	2026.6	1893.69	2841.32
CASP5	416.061	355.669	665.005	1419.84	1853.36	1924.77	1296.75
RNASE1	10754.4	27041.8	9722.53	16095.5	5393.13	4813.45	4329.32
BTG3	1883.48	886.517	255.425	545.365	1073.43	3658.56	4428.18
CKS1B	1324.67	2468.74	1302.91	3112.48	1535.04	790.853	653.825
KIRREL3-AS2	1403.01	1686.69	967.693	965.579	699.708	416.525	250.295
KAAG1	68513.4	86669.3	24310	3965.47	1568.7	1264.91	1205.66
OR56A3	782.01	273.807	68.6336	966.995	4367.65	1785.38	6131.23
LOC104054148	901.364	313.284	239.611	269.783	1903.33	518.759	546.768
OLFR481	1497.37	689.066	2679.47	5359.65	2790.49	2358.81	2107.46
OLFR1026	1426.43	24052.4	30542.3	44811.5	20478.6	11484.4	16345.4
HAUS7	189.568	2262.22	1967.63	1671.63	966.382	187.489	2525.93
GAPT	1408.71	382.484	372.462	1075.95	1765.28	1170.84	1064.29
BPI	3244.67	1889.35	1871.83	4859.92	2582.36	1526.43	1079.11
OPN5	1750.92	4039.15	2375.08	3451.25	2473.55	3909.73	2598.87
BCL2A1A	1339.53	1011.32	1761.91	2742.34	3146.85	2205.81	2736.37
OLFR1206	617.173	514.149	1196.67	2061.97	3157.9	3446.65	1521.9
C030018K13RIK	1197.54	847.994	1877.71	1500.01	1690.68	847.893	1720.22
PRICKLE2-AS1	1363.32	814.342	963.14	1600.35	1682.82	933.858	0.237625
MIR4526	2716.66	1800.41	1832.13	2949.41	378.784	885.896	455.734
MIR361	219.158	3478.88	3678.67	43.3298	170.869	42.9703	5146.88
CLCA4	661.39	233.88	462.548	1306.69	2607.89	2071.89	2729.62
ATP13A4-AS1	1615.55	1307.64	1015.42	2601.25	4216.51	2648.48	439.369
ADRB2	23562.5	74187.5	77983.4	99688.2	8887.68	586.819	2846.45
PABPC1P2	541.34	265.42	414.939	690.958	1337.89	1720.25	1146.46
BLNK	2602.7	1326.55	1662.87	5548.94	4593.71	4659.82	2537.7
MFSD4B2	968.948	1840.76	1303.98	7617.9	804.218	228.367	225.786
SNORA69	136.008	284.223	370.427	41.5743	80.7663	22.3208	5127.04
NKX3-2	3.02401e+06	4.98677e+06	4.17207e+06	2.01909e+06	555511	402840	482599
TBX22	435.865	1873.52	5918.06	394.554	400.967	694.847	38931.9
CCL4	4190.47	2729.22	12547.6	19875.9	99625.1	72716.3	60131
D930020B18RIK	1111.78	383.492	162.09	335.046	2240.97	1728.92	3126.98
NPIPA2	2125.05	2583.54	2147.35	3511.65	2508.28	3350.43	1294.19
OLFR1303	1205.85	651.956	821.415	1676.35	2782.23	1118	2984.94
GM5065	2584.22	5688.12	183.053	321.279	1186.51	643.002	1175.95
FH1	1180.77	1970.07	730.335	1207.66	1152.85	804.801	877.95
C4BPA	1821.27	3932.5	1607.84	4730.12	4906.18	4338.27	2470.37
C1ORF195	33735.2	301238	994558	1.10469e+06	3949.19	2173	1078.56
OLFR654	1038.51	380.886	168.832	790.357	1089.26	2029.36	2115.45
FAM183B	9183.33	44843.3	65341.1	46879.9	14498.8	9556.74	8372.18
SDC4P	663.553	549.445	1297.36	2659.69	2301.51	1774.07	2851.07
LRMP	745.515	322.412	834.498	1079.99	1797.92	1513.98	1068.06
CCDC7	2005.44	2359.85	396.515	1378.3	1221.57	618.828	556.198
SMLR1	5215.49	25201.6	2992.86	4660.96	1918.15	832.292	1560.62
ZFP518B	11895.7	21910.2	7393.67	872.505	1755.07	1498.04	6172.61
OLFR1195	1487.95	970.443	8482.65	15060.4	4418.76	846.816	2981.36
RIIAD1	732.363	420.159	157.678	297.184	891.556	489.138	538.066
VMN1R31	1442.6	1169.08	2663.36	2938.15	2724.26	3419.14	3638
CYP2C18	1865.77	831.556	778.936	2954.34	3197.43	912.701	1975.92
OR4C11	619.691	499.065	1199.23	2071.78	3176.74	3489.24	1521.9
FAM3A	124.315	274.003	202.078	107.644	94.3836	17.7845	3595.77
GDF3	540.869	356.136	933.124	1569.73	1834.99	1263.75	1333.35
MIR2139	1298.17	4494.51	1877.93	4287.59	3075.49	2718.99	0.953922
CXORF49B	186.088	3207.86	2753.26	406.264	426.069	172.185	1156.53
LOC102725191	1221.61	553.544	703.199	978.232	2107.97	1616.04	2734.36
LOC101927269	1113.24	333.729	307.542	465.528	1614.74	1111.23	1043.5
OLFR1388	2168.79	5365.88	5695.86	4702.35	1830.35	4585.87	5379.44
LINC01299	14454.6	14874.9	31402.3	18271.7	6920.39	3157.6	1818.45
OLFR560	1134.31	435.261	863.003	1726.16	2740.66	1187.55	2881.12
CCL4L1	4289.77	2729.22	12547.6	19875.9	99625.1	72716.3	60131
VMN1R10	1382.25	1173.48	2671.36	2915.83	2724.26	3457.88	3610.77
MAB21L3	1885.59	605.929	837.177	2564.34	2105.66	3124.71	2700.76
APOBEC1	698.764	328.268	340.034	719.241	1011.8	986.07	911.842
GM4759	1875.56	1767.75	3478.07	5498.11	1109.44	6337.05	2836.41
OLFR987	1664.28	1929.99	2203.98	4085.33	4401.72	4951.7	1353.21
SERGEF	2253.71	11596.6	1864.76	2016.59	605.657	532.291	273.849
SNAR-A7	1309.29	7246.04	4510.87	2845.85	1674.41	1297.89	837.659
OLFR820	1035.49	943.012	4353	4678.46	2644.42	2447.8	2056.49
ARSE	435.109	1718.73	4051.56	177.122	173.75	83.4338	0.541174
CFAP47	471.59	6634.52	7521.65	390.994	492.368	444.906	6610.88
CRISP2	567.981	452.832	558.48	2523.24	1950.24	1644.44	1706.98
MAGEA9	169.038	2108.48	1598.8	167.971	562.991	767.774	201436
UGT2B11	955.271	603.147	881.389	3634.94	3036.11	1411.1	1885.06
OLFR698	893.136	634.283	530.454	2152.59	3388.34	4271.01	4332.24
OLFR43	1023.2	1779.2	3048.65	1885.64	831.091	3176.03	3457.43
MIR509-1	200.134	720.889	2719.82	116.437	288.542	153.009	2424.02
MFSD13B	529.105	668.772	3473.96	5505.76	1146.39	705.913	711.683
OLFR570	1004.09	355.167	294.249	776.038	1674.78	3680.33	3143.35
MIR509-3	193.965	745.08	2719.18	116.27	287.739	153.531	2424.02
CPT1A	681242	1.37771e+06	1.03787e+06	533085	50862.2	25926	38078.8
DNASE1L1	97.5344	241.189	188.042	24.448	61.2234	8.29314	974.5
LINGO2	61309.3	231405	75163.3	19881.8	7523.17	4929.84	1244.32
OLFR616	681.636	173.279	249.858	1042.03	2183.43	4784.81	4625.15
KRTAP8-1	1275.71	556.135	664.405	2721.69	3436.94	3271.96	4062.83
PDE7B	3748.34	577.444	6165.2	2961.49	1460.76	2101.18	1713.46
LOC100130331	1901.26	1601.99	2412.63	3446.46	2702.3	1321.39	1084.56
WNT2	201331	274377	96162.8	34860	16449.4	14593	15925.2
OLFR1249	1311.71	3860.68	4909.87	4341.27	5204.94	2654.94	2627.57
LOC440300	775.698	409.28	198.527	817.39	4260.86	995.935	1591.92
GM20815	104.11	2583.77	1033.59	53.9097	129.247	188.812	3857.1
RGN	299.596	44780.9	41928.3	1037.1	873.979	409.286	3626.93
PIK3CG	1150.55	204.511	167.515	519.982	1394.97	1476.87	1374.32
ZIM2-AS1	1528.9	418.849	535.029	970.191	2473.5	1112.49	916.998
OLFR1183	1487.01	970.443	8482.65	15060.4	4415.55	846.816	2981.36
CLCNKA	445.571	393.686	608.286	1217.48	506.417	539.802	739.928
OR2A12	934.888	323.579	874.597	1749.15	931.775	490.243	310.59
OLFR611	589.787	155.281	321.252	751.371	2047.65	2690.12	4208.18
DSG2-AS1	892.499	1180.64	4131.5	4053.67	1677.19	2978.07	2592.63
MIR507	159.272	858.848	3176.89	156.691	225.439	288.966	5567.72
AVPR2	289.832	2001.36	974.021	450.604	166.278	67.3011	2874.47
SLC10A1	1424.56	1567.82	398.796	1368.98	1003.2	372.561	463.126
ARMCX4	82.7106	22478.6	23356.4	73.1877	100.603	111.459	2677.61
BOD1L2	5486	4037.79	14578.2	22369.6	2121.07	1476.6	1277.94
OLFR643	636.705	235.953	85.0598	549.366	1695.15	3343.29	3625.1
TMX3	598.467	215.344	169.576	503.437	612.039	457.504	400.768
OLFR1097	1410.87	636.917	1244.7	2797.62	3309.93	3696.91	3142.6
BTN3A1	2183.74	1791.76	2760.04	3223.7	1648.7	1092.54	757.046
DEFB114	909.538	791.612	3264.77	3788.17	1993.81	3484.71	3533.35
OLFR279	956.854	1365.37	2830.31	1789.37	2283.57	2482.18	1119.52
OR56A4	764.703	273.559	70.262	1213.16	4251.3	1785.38	6043.27
SNAR-A4	1309.29	7246.04	4510.87	2845.85	1674.41	1297.89	837.659
MIR8068	1071.89	787.522	1333.71	2722.17	3532.49	2170.55	2621.26
APOD	997.387	1048.61	1014.54	2096.47	823.217	239.16	284.785
PMCHL1	1152.96	919.925	1369.8	2998.15	1443.57	1122.1	1028.31
LRRC66	489.077	223.968	125.317	554.183	559.131	318.725	402.56
MMP21	2185.23	25015.3	8432.71	8280.19	2044.58	1115.86	0.487032
ZNF680	417.689	232.512	85.4678	263.549	968.905	220.508	231.977
PEX10	8703.73	32517	1285.75	9882.79	1173.76	1081.39	1041.95
MIR518A1	894.558	1396.57	1680.1	3330.7	1745.72	2834.68	2028.49
KLK7	67566.5	97479.5	63174.3	36690	19074.2	15770.8	18792.3
GATA5	547389	1.30924e+06	849679	514006	99089	58492.2	70295.9
A930017M01RIK	645.724	492.66	272.133	778.615	1438.62	1878.38	1634.66
TACC1	30491.7	105443	143146	105053	8614.89	6698.8	6695.02
VIT	954.019	434.002	390.252	913.741	1882.64	1668.15	2067.86
MIR3681	1220.98	4465.39	21819.8	22560.5	1277.7	1122.46	1538.17
LRRN4CL	8945.36	22221.7	15066.8	2145.66	749.829	279.92	521.214
HBB	808.359	266.815	63.8	634.689	1274.65	1838.62	0.379054
MIR7159	1354.77	2937.71	2219.52	4197.96	2557.26	1870.68	1245.62
CA5B	81.1566	4581.83	3.88396	61.3	100.135	12.9731	0.153923
TTC39C	1183.69	662.373	696.074	1277.09	1017.63	407.722	433.598
SNORD116-4	736.944	1028.97	119.365	214.46	323.96	329.383	779.085
SMARCA5-PS	1779.71	18448.7	2346.74	1027.1	1665.62	483.985	260.428
MTSS1L	140.599	77.9666	45.1734	97.6291	240.449	63.7023	79.8534
LINC00670	1003.64	9554.1	7634.56	4286.26	2782.88	1682.5	1614.79
LOC101927635	218.072	436.98	264.91	53.883	108.314	22.8442	3293.23
CCL3L3	1302.23	2137.48	4176.64	4579.58	845.439	1505.98	4158.35
MIR6744	603.215	1131.8	1674.24	1980.81	1225.48	804.864	819.898
OR5AN1	578.816	334.193	390.722	830.961	1650.66	865.346	784.93
ARHGDIB	1176.17	1231.79	2436.44	2242.32	1798.68	2605.57	826.39
OLFR1325	407.989	110232	1.67906e+06	22078	1040.33	1895.68	44812.8
RASEF	144249	489310	378792	191993	32890.8	33358.1	47184.2
IGSF10	1222	266.221	1067.25	2557.1	2946.49	1122.14	647.855
SPANXN5	201.524	2747.14	5077.36	342.161	358.883	206.121	10934.6
SLC14A2	1451.6	237.784	251.747	895.092	2196.57	699.074	1641.82
LOC101926960	750.125	564.039	349.541	1572.34	2402.69	4055.15	3402.96
RNASE3	1464.53	4756.78	4973.59	3945.72	879.272	3380.74	3508.55
FAM27E5	1579.09	2946.41	12164.5	2288.13	53023.1	123550	90680.4
LMNTD1	1458.27	3137.45	12735.6	13640.4	3094.13	1905.58	1917.66
LRRC14B	1423.47	2616.22	2319.65	6852.73	4580.24	1490.15	1022.08
OR8H3	1409.77	635.926	1245.98	2797.2	3319.45	3696	3128.94
LINC01496	339.614	2349.82	17011.4	578.443	223.551	246.025	6434.08
OR10A5	614.867	924.435	1399.83	2741.75	4102.45	4967.86	930.82
SAA1	412.879	505.253	296.578	826.699	1120.01	388.473	297.003
ODF2	664.507	790.041	150.865	344.674	241.184	116.666	136.674
FCGR1B	35352	159721	939223	525603	24139.2	11593.4	24139.6
SMYD1	1100.72	452.311	482.309	1004.89	1325.44	1323.74	839.802
C2ORF66	3620.66	9759.01	24453.7	11533.2	1924.48	3615.09	1969.65
L3MBTL2	1443.92	817.712	240.066	616.376	626.437	1633.92	1124.44
TMEM100	6042.03	4703.42	6837.99	5259.59	1542.98	1636.29	1633.35
SLPI	1279.7	4805.47	3297.82	3295.84	4554.82	4196.03	3312.15
FAR1	1379.3	2062.62	553.793	928.873	712.296	356.655	364.337
SLAMF1	1498.37	2041	3171.66	3575.82	2816.64	6015.32	1744.4
OLFR644	636.705	235.953	85.0598	549.366	1695.15	3343.29	3625.1
GDI1	53.9509	153.297	62.9731	18.781	43.8321	12.4885	2472.66
OLFR1098	1043.62	1519.41	3666.1	4917.75	1686.59	874.718	1091.95
MPTX2	759.538	980.052	794.876	1993.45	1873.3	1741.53	1527.6
ALDH1A1	960.774	452.709	291.639	867.009	1900.76	1202.74	953.703
PIRA2	10953.3	23967.8	11046.5	23344	21704.6	55331	27600.5
TLR7	292.254	5908.08	5555.49	164.677	247.247	91.135	2328.97
ATP4A	3490.98	852.681	2610	4502.51	1474.89	503.732	990.262
LINC01304	797.654	416.111	825.472	1875.37	675.089	2414.06	3497.14
LOC100507346	5371.64	154301	71693.8	87154.8	1043.45	477.706	271.404
RAD52	497.174	504.361	83.3106	107.977	352.984	250.061	177.069
KREMEN2	486659	917857	507587	371370	109511	66485.2	75580.5
URAHP	939.767	12607	3735.72	3000.7	1908.17	864.939	1257.08
TMCO5	1027.42	1405.72	1219.55	2267.52	1964.84	1822.77	1236.06
DYDC2	1107.06	492.418	827.97	1428.84	1693.35	1460.31	1764.52
H2-T22	78927.2	136014	126148	82382	29582.7	7252.46	8336.18
ADAMTS15	165739	319487	90898.9	17551.7	4805.8	2981.36	1833.92
LCE2C	1331.45	4305.26	4451.32	5206.21	4242.92	2298.37	3262.31
TMEM27	490.65	311717	431690	5828.61	948.764	294.994	31150.2
SNRPA1	115197	330357	92552.1	18803	2566.39	2731.85	2194.35
SNAR-A8	1309.29	7246.04	4510.87	2845.85	1674.41	1297.89	837.659
MIR1276	302.307	113.213	45.694	164.694	347.218	88.651	228.433
LINC00563	1888.28	4332.59	3098.85	1081.05	2811.46	3081.64	3559.56
TPTE2P6	2465.12	1194.71	1259.87	2109.04	13987.5	13405.2	1453.98
PLA2R1	37738.8	55741	18057.3	13001.2	2256.74	2417.17	2935.25
NREP	1376.25	827.133	880.231	1082.89	2829.48	1363.17	1758.4
LOC105373553	2930.48	1879.28	964.45	2368.02	2641.16	1464.69	3376.87
NAA35	1325.23	2412.77	1306.67	941.881	849.306	500.945	371.583
SNORA35	310.846	3765.3	29904.2	991.019	602.58	379.427	4526.89
OLFR659	522.826	141.395	181.757	299.667	2283.46	653.779	1945.61
PDHA2	210.325	845.948	6159	44.9953	107.479	9.3934	1359.37
OLFR951	2801.15	1929.54	18919.5	19362.3	2459.26	2197.67	2631.25
RPL39	894.445	805.942	741.345	1407.34	1228.84	1173.35	1342.22
RGS7	1298.64	1409.72	631.532	572.923	982.424	524.482	268.342
SDPR	1464.04	1036.59	1378.14	2087.66	2826.43	2463.85	1579.36
DEFB36	1043.29	1504.89	3650.88	1127.33	2426.87	1434.42	1721.09
BCOR	1220.61	857295	253150	1433.05	306.614	21.2591	8824.31
OR4F16	1205.85	651.956	821.415	1676.35	2782.23	1118	2984.94
LOC105373394	777.157	421.511	754.541	1847.36	675.089	2287.8	3517.38
LIPK	1682.19	602.046	1300.79	2351.05	2117.4	1456.34	1292.8
LOC101928437	357.304	3699.44	28163.4	1608.23	354.226	144.541	2845.85
OAS3	3617.72	3811.64	1465.54	1468.29	2047.85	336.411	358.533
POTEC	422836	288088	232447	401986	1.70769e+06	3.63916e+06	3.17855e+06
CSAG1	81.8953	595.278	1063.3	183.875	100.746	52.2666	1292.68
MIR1245B	1176.23	555.437	1542.42	2399.94	3081.04	3548.22	2841.77
ARHGAP15	1004.48	556.834	503.209	1707.22	1100.85	903.43	1054.54
ADGRE5	4008.81	55300.2	44486	46167.6	3962.97	1380.64	3073.92
OPN1MW2	559.356	3517.18	1195.44	1167.71	1192.36	442.189	241116
KCNMB2	6931.48	746.853	1526.25	3410.49	4531.34	5758.23	15746.7
OR5D16	1607.94	1355.74	2736.5	6531.65	4098.37	3765.03	4651.9
OLFR639	617.45	156.945	134.346	419.239	1605.04	3086.28	2088.06
OLFR1039	1234.16	1597.82	1900.72	5347.32	1844.73	1660.62	2438.82
ZBED3	929.417	905.69	633.791	1026.93	1051.19	234.656	269.629
LINC00517	799.817	2849.14	2111.08	3177.95	1439.01	1378.01	1341.5
ECRP	1344	3258.09	8421.17	2.68626	3279.48	4484.06	0.545916
OLFR924	1450.64	1187.57	4985.12	1515.95	2330.95	2382.06	2274.12
YWHAEP7	16289.5	19435.8	16740.4	30281.4	8893.03	6979.02	10402.6
MIR203A	230770	536890	319690	184275	37212.9	18862.8	20860.1
KRTAP25-1	1213.31	677.941	1113.01	2401.89	1350.04	1475.35	2560.99
SLC22A7	749.173	326.332	150.737	461.081	1087	415.757	433.517
SLC12A1	1368.34	2735.06	1618.79	6234.07	1945.26	1403.96	967.991
OLFR768	1315.31	1151.45	1248.36	2312.54	1769.34	1641.53	2262.3
OR8D2	2801.15	1929.54	18919.5	19362.3	2459.26	2197.67	2631.25
4833439L19RIK	1415.21	496.637	553.306	944.883	1543.86	1625.13	1491.22
PEPD	1870.07	3596.22	1411.6	2378.31	860.261	188.369	168.53
SP100	953.434	1226.29	1094.79	3400.53	2101.37	2039.99	1777.77
OR5D14	1176.31	1107.65	2521.01	4233.53	3345.3	4301.1	3663.28
2310050C09RIK	768.32	2063.94	2774.68	6183.11	3735.33	3044.24	3238.85
SHISA5	190.787	27977.6	77526.2	239.004	138.922	38.3052	2583.35
HOXC-AS1	1.28919e+07	1.84018e+07	1.63118e+07	8.16787e+06	1.85632e+06	1.50944e+06	1.83754e+06
OR6C68	1315.31	1151.58	1248.36	2311.8	1769.42	1640.5	2259.18
PIFO	3103.51	5014.34	5641.5	13671	3348.12	3273.47	2199.4
IGFL4	856.955	833.581	1277.22	2044.93	1263.76	2068.69	2045.27
MFSD4B5	624.236	299.156	160.884	774.143	484.584	132.773	264.671
SLC36A3	1269.96	2734.71	4726.6	3764.88	2959.98	2686	3003.95
MMP3	666.614	615.07	867.4	2301.96	1868.45	3213.92	3370.47
RPS12	1216.7	942.349	1592.68	3553.31	5622.04	2426.86	931.725
LOC105370954	1841.65	3774.17	10771.7	12368.2	2955.62	3190.02	2283.62
OR5AP2	612.123	2511.62	4503.44	4133.2	1128.67	3246.39	4835.2
OR52J3	750.361	289.161	446.558	1189.55	1842.62	1453.72	1362.69
KRTAP16-1	2238.37	2430.55	1756.45	1079.86	4927.27	1956.32	2634.03
SNORD113-4	1602.91	1689.98	1553.73	2469.82	1295.18	1389.53	2165.6
SSTY2	104.11	2583.77	1033.59	53.9097	129.247	188.812	3857.1
LOC101927374	846.638	691.695	1200.16	1929.27	1239.43	1739.78	1980.8
BTLA	991.096	375.198	295.249	1303.08	1997.74	1653.46	1243.32
MIR548T	918.361	297.597	171.541	341.401	818.901	1138.8	828.729
ACACB	814.767	235.434	1372.13	2083.17	1063.08	604.202	441.014
OLFR947-PS1	2801.15	1929.54	18919.5	19362.3	2459.26	2197.67	2631.25
S100A7A	7534.95	11017.2	7672.02	35343.2	17625	5735.77	3397.82
MOXD1	103254	121891	119836	82983	23295.2	7723.36	11059.7
TTC6	2.68054e+06	3.85651e+06	3.25769e+06	1.66951e+06	463690	365966	427336
PAGE2B	66.9804	1314.79	2534.41	223.439	161.086	192.544	1391.61
PIK3CD-AS1	151907	158576	48069.8	24751.8	7839.79	2196.38	2842.8
OR10G8	1315.87	2857.95	1808.31	3780.49	1776.92	1596.44	992.716
LOC101928211	942.095	407.619	652.294	1147.67	1503.87	518.307	1124.69
LOC105376398	838.317	413.084	981.348	1628.19	3015.14	3032.12	3907.7
TEX22	236.522	192.154	60.3763	142.972	346.258	71.4426	36.5657
FAM25A	1098.97	1661.94	664.075	1757.16	907.932	3072.86	1587.97
C8ORF49	4568.32	16391.8	3694.19	3223.89	1761.9	592.5	332.063
LCE1M	122871	304073	231096	119063	7900.38	23368.2	28963.3
MIR384	152.196	418.381	374.382	211.28	272.714	163.006	4852.82
OLFR1158	1145.79	2684.26	6445.2	5845.32	2779.35	3665.65	3924.96
OLFR815	1277.55	1384.21	2802.01	3824.04	766.836	3848.54	3182.2
OLFR693	893.136	634.283	530.454	2152.59	3388.34	4271.01	4332.24
BCL2A1C	1339.53	1011.32	1761.91	2742.34	3146.85	2205.81	2736.37
FAM46D	155.315	265.722	1085	505.056	212.188	487.115	11629.6
GM20852	104.11	2583.77	1033.59	53.9097	129.247	188.812	3857.1
LCE6A	2079.47	4809.29	5807.15	7284.4	4031.05	2660.2	2843.08
MIR203	230770	536890	319690	184275	37212.9	18862.8	20860.1
EFCAB12	512.598	1051.61	464.543	582.972	941.193	247.296	389.945
METHIG1	691.583	675.119	2427.35	1135.31	881.698	325.622	142.975
OLFR800	1315.31	1152.45	1248.26	2303.65	1770.1	1632.19	2238.84
CSAG3	197.499	1714.48	3389.52	357.478	311.753	218.087	1400.44
ZNF366	1317.2	677.128	816.359	2304.66	3088.89	2045.25	1778
OLFR976	3193.54	18503.8	26855.1	18022.7	1095.17	1501.69	615.73
FAM162B	164819	330021	145407	100651	27171.2	27870.3	33595.6
GM8989	1580.94	2625.64	433.621	4611.63	4503.15	3207.77	2908.95
APLN	2715.64	17485.8	11021.9	784.924	535.568	231.618	4353
CYLC1	128.833	3038.33	4964.1	302.373	430.423	306.965	22474.8
DAGLA	26838.6	38235.6	24455.8	11782.2	430.487	242.631	227.275
OLFR733	961.663	560.922	976.982	1944.2	1838.13	2037.32	1492.86
OLFR1209	1487.95	970.443	8482.65	15060.4	4418.76	846.816	2981.36
KIF4	175.123	832.595	4376.7	104.24	241.341	58.8053	0.623108
MIR4719	1876.3	248.795	542.843	1036.27	1491.62	2152.64	2688.69
HMCN2	142460	426660	148657	69017	21967.2	13578.7	16919.2
GM20917	104.11	2583.77	1033.59	53.9097	129.247	188.812	3857.1
VMN1R20	1382.25	1173.48	2671.36	2915.83	2724.26	3457.88	3610.77
SNORD116-5	736.944	1028.97	119.365	214.46	323.96	329.383	779.085
CYP2C40	663.821	409.997	859.311	1231.6	1248.58	516.557	438.641
OLFR514	1972.38	2180.27	1634.07	5099.19	3458.93	907.353	4125.23
SNAR-A14	1309.29	7246.04	4510.87	2845.85	1674.41	1297.89	837.659
METTL9	504.111	641.968	731.015	592.869	351.997	211.628	186.548
SNAR-A9	1309.29	7246.04	4510.87	2845.85	1674.41	1297.89	837.659
SNAR-A10	1309.29	7246.04	4510.87	2845.85	1674.41	1297.89	837.659
AI467606	894.499	577.085	531.604	1213.92	2718.8	1854.82	1313.51
GM5072	175.217	1867.3	3389.03	308.838	358.917	282.085	13006
SERPINB12	1411.62	894.606	1690.62	2851.93	2575.25	3545.46	1544.06
LOC101927476	293.222	40507.6	31252.2	1659.25	327.529	114.363	2795.93
EQTN	968.954	511.158	901.042	2459.06	2572.11	2245.79	2637.82
SNORD115-35	132.953	184.342	25.7494	62.5274	1160.05	1011.47	1576.6
FGF13	1031.79	4298.58	16257.5	290.689	835.18	978.223	23405.2
OLFR937	2801.63	1929.54	18919.5	19362.3	2458.27	2198.36	2629.9
KRTAP19-3	962.385	947.933	2168.7	1659.74	3015.82	1456.49	1889.68
TCEAL6	9234.23	33562.3	34283.6	682.593	431.93	192.211	2549.54
NUDT7	1123.65	1256.28	1058.84	2813.26	1825.54	770.542	602.084
KCNG1	140296	159972	77463.3	34961.8	9330.9	4720.19	2337.82
GOLGA8IP	1676.36	1687.12	923.176	3622.41	26429.1	50181.7	61369.2
OLFR1390	2168.79	5365.88	5695.86	4702.35	1830.35	4585.87	5379.44
TAAR8	1376.03	3036.16	6479.75	3322	4430.12	4226.19	3059.35
LOC101927787	1057.82	442.129	215.455	309.108	1211.82	677.4	662.899
RNASE4	2114.1	4847.45	28889.6	29374	2684.87	1614.31	2388.53
CD1E	1134.12	1898.36	3863.46	5596.36	2539.45	1734.39	0.718545
PGS1	21554.6	94379.4	56261.3	36304.5	388.226	142.433	137.613
ACTL8	1523.21	1064.65	694.483	1815.02	2417.78	2584.9	3082.96
CHRNA4	161777	394777	187030	97350.6	11467.2	3498.06	13119.9
MIR500A	138.154	2020.56	3585.96	355.107	428.725	161.601	5111.13
LCE2D	1426.97	4119.05	4774.19	5789.72	4351.79	1583.37	2808.6
GLUD2	1904.47	12121.4	13459.6	2485.67	440.113	264.732	216.403
OLFR955	2805.72	1929.54	18919.5	19362.3	2450.18	2205.32	2615.01
LOC284930	1203.02	3142.47	5530.6	5229.74	2058.24	945.262	1274
BTBD2	32.7327	33.1213	15.8132	11.2008	56.1021	14.6442	10.8811
C1R	2084.39	1.89865	0.402369	1.64362	1844.49	2161.84	0.376478
OLFR292	761.235	499.125	350.217	972.378	2812.21	3823.42	3187.77
LOC100506076	608.636	430.677	409.907	1106.8	3802.58	1970.69	1728.52
OLFR665	523.924	138.377	181.612	294.642	2260.14	653.779	1945.61
BRSK1	4212.19	9190.08	1205.74	531.82	342.15	207.491	214.836
IBSP	702.558	319.549	413.639	1612.09	2016.56	2113.24	1577.96
UBL7-AS1	584.96	156.771	110.846	250.285	619.411	253.054	242.695
OLFR972	2805.72	1929.54	18919.5	19362.3	2450.18	2205.32	2615.01
LPAR1	2980.74	14051.7	1233.47	6392.23	1502.66	2097.8	2078.12
SELM	4723.23	19381.1	3190.17	1927.48	1222.54	371.395	644.325
TFB2M	953.181	1026.05	1191.14	2519.32	597.046	309.674	456.343
TTC3P1	489.723	8383.03	5348.67	76.5206	209.48	85.8308	7066.51
AMY1C	2036.83	584.723	406.319	971.55	3157.35	612.9	1397.35
GM38397	1065.27	423.566	291.981	310.468	1331.53	1157.22	1078.51
OLFR632	1003.97	184.469	130.986	372.039	872.518	1201.12	883.481
DDO	1494.77	673.604	722.886	1932.81	2075.07	1291.9	754.661
OLFR992	640.069	932.808	2431.59	3521.71	2878.73	1488.59	2099.27
UBE2J2	743.895	1557.97	537.728	514.137	262.046	78.9719	164.077
AKR1C12	892.168	318.224	752.703	1155.86	1379.24	1323.03	647.537
OLFR993	1440.06	1154.66	1929.46	2711.7	1101.66	2490.3	4409.59
MIR8071-2	2498.25	8153.09	2179.97	9834.33	43184.8	33351.9	35127
CYP4A10	3063.11	3563.73	921.911	1082.35	4462.18	2017.65	1181.38
ANO3	722.904	997.138	1871.27	1743.35	1492.09	1326.63	1531.49
LOC101927657	1322.02	575.196	772.409	1651.89	2296.82	4078.92	3173.52
FAM206A	547.897	198.875	258.485	229.278	643.948	145.639	89.5913
PRR23B	14026.1	46021.4	25768.6	18056.3	7484.51	9599.17	13666.2
KLK1B16	483.265	33379.1	36192.7	21962.5	3961.46	1816.66	5165.55
GM20865	104.11	2583.77	1033.59	53.9097	129.247	188.812	3857.1
HLA-DRB1	1734.98	4312.24	2065.49	4320.57	4613.77	2560.36	4121.57
OR4F3	1202.95	651.779	826.69	1674.65	2772.67	1118	2987.91
MAGEB2	163.396	2405.19	3749.09	155.766	450.388	282.791	3182.29
MAGEA4	284.734	1086.31	3134.08	339.31	357.947	132.633	6941.52
MIR4681	4218.91	79977.9	13777.6	12235.5	2046.36	351.063	369.776
FAM25G	1097.69	1657.62	660.933	1752.76	907.932	3069.2	1588.27
LPCAT1	1911.97	2930.84	889.117	1951.6	559.863	195.016	308.978
LOC284933	905.231	435.661	804.342	1361.64	286.43	86.959	308.537
MIR526A1	816.781	2189.49	1871.16	3813.42	2185.32	2481.26	1710.11
LIMD1	959.012	955.107	1554.01	20883.4	1219.87	2054.2	1938.99
OLFR652	634.389	273.461	185.725	361.937	1450.09	1285.17	1744.25
OLFR1205	618.72	508.581	1197.58	2066.09	3162.81	3464.11	1521.9
CASP4	807.984	430.813	654.097	979.248	1675.02	1131.58	937.059
SIGLECG	4546.11	55765.7	141907	44681.9	2656.18	4760.58	3564.71
OLFR780	1315.31	1151.45	1248.36	2312.54	1769.34	1641.53	2262.3
OR2J3	42539.3	71593.1	112487	96382.2	20873	2262.1	34970.7
MIR3978	135.646	2152.85	3475.99	158.205	179.428	117.753	7046.13
OLFR820	902.882	480.731	1167.88	1228.62	1699.18	1317.54	1372.99
MIR3183	130.559	83.4778	70.699	69.305	315.916	53.1758	121.092
PACRG-AS3	1194.76	2317.08	17725.8	19908.3	1000.61	620.19	775.177
AKR1C8P	1446.65	969.175	1459.92	3026.15	3969.52	4041.39	5970.23
MAGEC1	556.564	7064.05	3683.78	733.051	1202.41	2060.12	18284
C10ORF120	2348.5	4623.09	4169.73	5355.34	4038.98	5027.86	1284.86
1700001P01RIK	328.535	516.533	308.024	346.339	226.148	131.61	155.46
UBE2NL	287.632	1142.29	4430.94	154.031	338.562	158.035	1467.96
ZADH2	213649	501987	207727	66643.4	1253.69	1087.44	6004
ZFP405	299.411	186.461	23.3338	89.3427	243.063	625.682	434.358
OLFR958	2728.32	2324.46	1011.84	6201.53	2478.34	943.049	1684.15
GM6607	884.426	111.299	114.432	140.954	2429.28	2566.06	1694.44
VARS	236.162	450.105	47.3472	124.309	165.047	83.662	36.63
LINC01309	1746.19	867.638	1720.06	3480.2	1925.92	2097.65	2226.15
CD274	1787.43	32453.1	22758.5	8893.31	1058.14	261.744	472.438
APOL3	941.378	704.137	372.991	2760.12	472.631	446.615	467.381
OLFR943	2809.84	1929.54	18919.5	19362.3	2447.88	2211.76	2602.5
ACRC	118.089	302.471	437.215	42.2	109.58	18.8695	0.915046
CNKSR2	824.289	6349.58	10253.3	324.704	553.425	168.509	6294.26
KLK10	238863	476775	308791	191583	17443.3	4422.19	14060.5
CACUL1	2753.88	2825.13	1123.43	2579.48	1042.22	372.251	219.651
SLU7	950.829	880.468	901.924	1579.67	713.181	452.152	658.333
OLFR645	973.903	169.044	166.627	546.569	2979.86	2538.7	3135.25
POLR2E	178.651	219.657	69.3789	242.911	247.81	27.6831	15.2335
OLFR965	2801.15	1929.54	18919.5	19362.3	2459.26	2197.67	2631.25
ZNF534	433.701	380.631	80.7774	141.703	557.758	295.097	248.883
MIR222	179.961	3345.67	2195.89	60.7756	185.22	177.406	1934.67
MIR6715A	3167.09	1260.26	1599.36	4423.24	3474.1	2339.6	2222.41
GM11565	4157.57	7.93009	8930.19	8796.47	9367.97	3664.17	0.249324
TTC30A	2795.3	952.367	170574	130730	1250.49	870.964	710.072
FAM90A1	10695.2	15075.5	638.133	41808.3	13024	37033.5	85679
CYP4A29	3066.06	3585.11	921.911	1082.35	4460.2	1996.82	1179.38
ENPP6	2751.18	13824.1	23932.5	21648.7	3322.47	2806.19	2414.36
LRRC49	573.433	829.232	240.501	528.673	602.345	424.377	195.441
TCERG1L	153525	231394	142560	69415.4	21499.9	6608.81	8851.1
ECE1	4276.32	5921.18	1667.12	1360.08	1325.97	764.723	200.891
MTR	2118.15	3780.85	811.737	1605.17	1526.62	381.126	441.496
GM10364	300.62	346.363	73.9188	144.082	187.248	38.5601	70.5561
ALG12	434.015	198.348	117.678	241.211	444.37	120.82	174.761
TNNC1	1145.09	1997.65	388.862	439.078	218.776	103.881	98.3867
SRPX	1110.05	21243.4	37117	3666.39	525.483	251.123	6929.78
LINC00518	4.27792e+06	5.99564e+06	5.25748e+06	2.55882e+06	718627	567554	696673
PRSS42	1177.88	1572.68	1260.76	1899.72	894.27	2313.5	2120.88
CD93	876.986	4443.14	1771.67	3391.07	1372.85	4675.04	3135.77
TPSAB1	2072.17	3435.6	3121.31	4006.15	803.846	2004.47	1267.43
FMO6P	662.857	289.698	475.927	816.018	1106.76	710.175	1119.32
LOC100506682	2089.43	2452.77	3760.43	10776.4	3420.4	5538.21	2067.96
TMEM257	1181.54	127613	75483.3	229.512	275.992	76.914	9611.8
LOC101927851	1043.93	718.558	1876.19	4148.82	1913.7	1266.97	894.233
MED27	1542.67	1669.72	712.399	578.898	572.014	196.676	222.109
RLN2	756.954	221.838	500.819	510.549	1742.38	922.813	0.577506
OLFR547	2436.71	1413.21	1016.14	2137.01	2178.44	3750.74	2508.12
C2ORF83	1187.34	429.652	180.28	738.115	2392.88	3194.9	2505.27
HLA-DRB5	1725.92	4287.54	2065.49	4290.44	4585.1	2557.35	4120.77
OLFR19	2183.23	3312.01	3170.46	12162.3	2475.29	3712.45	4602.41
HPGD	34939.6	46103.5	31863	15006.3	1376.61	7569.34	8787.12
PDCL3	1152.79	391.425	1415.73	2630.49	2800.83	2891.71	2988.57
OLFR1155	1608.67	1355.86	2736.5	6530.59	4098.26	3765.17	4649.58
OLFR623	433.383	296.093	34.2995	585.996	255.956	1008	436.974
CXCL8	1128.92	666.294	401.485	1595.35	3308.62	1652.63	1469.9
LRCOL1	3172.03	14165	4404.77	3096.76	1356.01	3143.89	3789.04
SNORD116-3	736.944	1028.97	119.365	214.46	323.96	329.383	779.085
METTL7A3	691.583	675.119	2427.35	1135.31	881.698	325.622	142.975
DEFB1	658.457	282.405	395.293	878.102	1891.05	1004.63	1157.25
OSTCP1	998.978	322.816	428.681	1272.32	828.328	682.203	812.801
PRAMEF14	1083.09	1107.57	1019.26	1625.73	4039.73	3181.49	2956.64
SYCP1-PS1	42268.9	100359	141028	115913	19974.1	22993.8	26021.1
IDI2	286.236	76.5804	32.55	107.532	321.022	94.2249	175.648
NUDT10	1148.95	11114.5	16296.6	614.417	871.853	497.761	9818.45
KCNA5	63313.5	116244	28718.4	27115.7	7203.08	10110.4	20946.6
LINC00458	1793.03	650.332	685.511	3010.19	1360.54	1213.06	1224.97
TAAR3	963.014	558.649	733.187	1492.59	1478.62	825.417	840.631
DUSP23	1660.94	1814.44	966.245	687.335	693.338	312.782	346.719
MS4A7	876.139	1648.41	1215.25	2678.66	1691.09	1948.13	2386.86
REG1	624.325	1365.41	2057.74	3081.93	2207.61	1424.62	0.0590184
1500009L16RIK	1870.87	3105.79	3503.74	2732.67	1555.86	633.343	915.772
GUCA1C	846.872	324.01	273.273	569.709	1542.46	1117.28	1217.83
CYP4A32	3063.11	3563.73	921.911	1082.35	4462.18	2017.65	1181.38
ADAM28	1619.52	2674.75	2850.91	1147.45	1112.88	2704.89	5654.02
SLC25A22	365.581	603.747	63.6219	215.382	112.623	50.1797	92.1861
PROM2	259.661	205.039	43.6438	190.313	549.874	81.0312	251.565
CSN1S1	765.883	138.241	119.314	594.983	1351.67	2486.26	1690.38
RPL14-PS1	963.176	277.549	614.849	930.799	1717.65	791.508	671.937
SLC25A5	861.821	3086.53	2850.58	732.201	115.045	14.6604	1220.84
HBD	961.535	367.908	126.456	877.137	1838	3760.04	0.0223683
TLR1	1133.71	373.29	563.578	1554.44	2800.06	1293.99	1156.21
GM5150	901.669	1374.96	1980.17	3242.29	3412.49	1818.42	2438.11
OLFR76	1254.9	1874.36	1077.41	2694.62	4109.25	2613.96	2103.65
SULT1B1	1033.62	295.975	489.299	1543.58	2553.69	3224.56	0.993471
ANKRD34C	274980	504761	403541	90310.7	9005.58	3846.02	2452.66
LINC00408	2093.4	2517.35	2488.28	4283.71	61970	129615	129149
MYO18B	894.499	880.409	1089.47	1190.47	3617.89	2388.33	1164.45
SLC6A12	1814.64	11405.9	23093.8	25116.5	2114.66	4722.5	4979
AKR1C1	880.821	321.488	752.703	1161.72	1379.91	1326.19	657.528
FCRL5	2317.1	1094.47	4454.96	4508.93	1167.11	5611.25	9806.79
NDUFB3	747.871	457.07	369.087	617.205	884.303	261.405	404.82
LOXL1-AS1	33920.1	109477	32270.9	31494.3	5671.81	12433.7	17895.4
HSPB2-C11ORF52	1217.64	475.021	312.319	1247.14	525.187	236.553	90.7052
VMN1R39	1412.08	1172.34	2668.25	2920.66	2724.26	3441.68	3611.35
GOLGA6L94	372.559	104.248	63.4434	128.205	392.048	269.748	372.747
MIR1912	634.176	5463.15	35039.1	932.349	726.108	673.224	12928.4
OLFR1251	1311.71	3860.68	4909.87	4341.27	5204.94	2654.94	2627.57
TTC30A2	2737.15	952.367	170574	5604.74	1109.29	857.254	684.417
SPANXN4	225.064	2086.72	4306.44	494.437	904.937	816.815	11754.7
AGBL4-IT1	693.606	704.15	715.554	1125.51	1081.72	728.813	1058.43
PLCE1-AS2	1911.41	722.662	923.008	2266.73	4450.18	3024.57	2224.39
TNFAIP6	1219.78	373.98	462.847	1929.05	2200.56	743.533	648.439
RXFP1	732.154	772.61	617.49	945.917	1871.7	1561.5	1180.95
VMN1R38	1415.85	1171.97	2667.3	2921.59	2724.26	3439.06	3612.28
[truncated: 6,046 more rows]
[truncated: 1 more columns]

## Sheet: DNA methylation levles
Genes	E50	E90	E120	P0	P4M	PY4.5	PY20
HBB-Y	0.863455	0.813567	0.747314	0.808097	0.775676	0.759586	0.768139
MIR1258	0.128827	0.128677	0.0685671	0.0723367	0.0752286	0.0547232	0.114599
LOC100303749	0.867707	0.828456	0.802813	0.802939	0.833452	0.828943	0.802754
OLFR578	0.795194	0.792251	0.746177	0.747441	0.762054	0.722841	0.701109
LINC01440	0.818322	0.790022	0.748552	0.797753	0.741218	0.768387	0.755104
VMN1R221	0.795562	0.739387	0.693978	0.750897	0.738092	0.78869	0.748989
CBSL	0.705498	0.521121	0.30682	0.248017	0.216416	0.194941	0.374093
KIAA0895	0.125725	0.0224315	0.0825577	0.0765278	0.0995432	0.051221	0.118704
APOC4-APOC2	0	0	0	0	0	0	0
MIR527	0.898262	0.861496	0.852365	0.838881	0.824338	0.84508	0.848373
GM9731	0.929929	0.801951	0.699641	0.860846	0.885195	0.916628	0.727732
TBX19	0.905729	0.905704	0.893125	0.849721	0.862007	0.808947	0.787687
LACTB	0.220222	0.18122	0.145908	0.115997	0.191131	0.073896	0.153228
MIR548D1	0.935213	0.925199	0.909982	0.913652	0.905381	0.890539	0.90879
FMO2	0.831957	0.711683	0.717342	0.732638	0.7181	0.80486	0.767156
RPS2	0.936349	0.916932	0.88971	0.935434	0.888009	0.902418	0.861492
CD53	0.760511	0.759101	0.736822	0.739571	0.725656	0.732631	0.756153
MIR3071	0.941049	0.927424	0.935896	0.930438	0.925706	0.933789	0.932512
NACC2	0.296399	0	0.186612	0.137118	0.070696	0.0659997	0.182712
CELF2-AS2	0.81125	0.650391	0.601567	0.481358	0.600664	0.435559	0.580939
PLCE1-AS1	0.87251	0.862406	0.810389	0.829775	0.868725	0.8443	0.860426
BICC1	0.213918	0.16974	0.110351	0.0857759	0.135474	0.073172	0.157233
C1ORF198	0.617059	0.51448	0.146227	0.305949	0.227483	0.145547	0.26506
LCE1A1	0.732534	0.709418	0.69176	0.678751	0.621186	0.693651	0.63959
KRTAP4-2	0.814092	0.799074	0.80566	0.739196	0.793213	0.812607	0.8135
PART1	0.780936	0.658658	0.541373	0.556384	0.649933	0.558629	0.583263
LINC00595	0.832709	0.710329	0.7282	0.766216	0.797335	0.820128	0.802271
SERPINA4	0.871306	0.833857	0.805191	0.790672	0.742399	0.75684	0.793614
CMTM6	0.863512	0.789847	0.817463	0.795238	0.839928	0.805103	0.77548
CWF19L1	0.842922	0.800097	0.780257	0.775733	0.820783	0.819266	0.809376
ITGB1BP2	0.878252	0.708021	0.675709	0.737784	0.693608	0.77439	0.603597
CXORF49B	0.89964	0.785489	0.760788	0.792096	0.872109	0.803271	0.737666
OLFR93	0.866544	0.854513	0.759033	0.723057	0.76609	0.729017	0.706287
STAT5A	0.567611	0.386001	0.413969	0.535538	0.456279	0.141433	0.41338
ZNF507	0.351819	0.332678	0.202451	0.18035	0.171185	0.188099	0.183652
GM5334	0.85016	0.610277	0.580091	0.814012	0.757216	0.773714	0.580784
UNC45B	0.730864	0.561756	0.629228	0.586103	0.619299	0.709656	0.714097
CEACAM3	0.670279	0.631737	0.554036	0.57902	0.630619	0.602359	0.622791
CCL4L2	0.717793	0.635829	0.539488	0.548392	0.463579	0.465859	0.498053
OLFR1170	0.686827	0.630864	0.630389	0.60852	0.646443	0.589891	0.607003
GPR174	0.884655	0.535209	0.571527	0.762513	0.776926	0.68985	0.613784
GZMA	0.847553	0.822992	0.751159	0.754428	0.80494	0.742187	0.770493
C12ORF54	0.817231	0.764754	0.667939	0.76166	0.722978	0.72516	0.648207
USP9X	0.295071	0.11736	0.0199872	0.0787138	0.0951961	0.0129262	0.116644
PYCARD-AS1	0.596642	0.542727	0.505621	0.444886	0.462894	0.485166	0.426805
FMO6	0.866419	0.817058	0.816345	0.739372	0.855372	0.715492	0.78808
OLFR769	0.799184	0.742048	0.663395	0.587614	0.650868	0.604146	0.695054
AKR1C2	0.799936	0.750423	0.687749	0.658459	0.681554	0.467947	0.637956
HLA-DQB2	0.40063	0.17424	0	0.1	0.354971	0.246076	0.229301
GM11559	0.795594	0.6496	0.673442	0.71768	0.739985	0.711338	0.626657
POTEB3	0.841465	0.786881	0.812107	0.791606	0.817333	0.82199	0.80891
OR51E2	0.797863	0.7562	0.690281	0.785307	0.76276	0.797283	0.755937
AA465934	0.82838	0.797694	0.798386	0.761374	0.774487	0.779745	0.812206
PRAMEF36P	0.884375	0.877926	0.843246	0.820516	0.830053	0.868619	0.832889
GSTM1	0.514101	0.490474	0.266125	0.502959	0.331209	0.204895	0.371392
MIR1187	0.738947	0.658757	0.625145	0.595199	0.647114	0.692987	0.684971
XK	0.414967	0.310071	0.352264	0.138985	0.270737	0.116046	0.369877
NXF7	0.880605	0.536753	0.514915	0.826922	0.871638	0.868983	0.6105
LINC00628	0.719172	0.629561	0.60483	0.623723	0.633691	0.699735	0.606669
ARHGEF6	0.667299	0.369563	0.635857	0.424879	0.377354	0.599771	0.594924
APOL2	0.673438	0.633116	0.510662	0.379263	0.373544	0.315282	0.471647
TRPM6	0.900092	0.869037	0.760714	0.670614	0.732323	0.689509	0.68102
IGF2BP2	0.0941914	0.0266797	0.00915436	0.0076195	0.0523605	0.0197502	0.0797215
SNORD116-2	0.834503	0.796236	0.767622	0.715626	0.76101	0.799258	0.76151
MID1IP1	0.474261	0.439427	0.386229	0.450645	0.445943	0.39005	0.460902
SNORD136	0.918911	0.904278	0.866236	0.889751	0.858667	0.824206	0.871384
AMOTL1	0.737663	0.601834	0.592927	0.627187	0.702555	0.665896	0.701805
ZFX	0.513937	0.387723	0.274313	0.323741	0.237848	0.143732	0.0944779
AVPR1B	0.374835	0.37413	0.316966	0.328011	0.315143	0.256534	0.298024
SNORD32B	0.847139	0.809922	0.831523	0.762312	0.797408	0.756809	0.772165
KCNG4	0.624892	0.511455	0.465612	0.472935	0.511778	0.524647	0.487914
PRRG3	0.886272	0.659293	0.566106	0.722414	0.587151	0.332415	0.435711
IGF2BP2-AS1	0.898739	0.833981	0.738098	0.776091	0.87211	0.850545	0.855575
OLFR994	0.883598	0.866449	0.831382	0.818328	0.882047	0.873694	0.852603
SLC9A9	0.504134	0.3445	0.291675	0.293432	0.317235	0.255526	0.336317
MIR8087	0.635047	0.594999	0.518849	0.588014	0.577448	0.594417	0.597701
CYP2C40	0.888078	0.862731	0.814499	0.757156	0.779984	0.833412	0.885247
KIR3DX1	0.689509	0.670544	0.640268	0.570577	0.593874	0.653348	0.629209
OLFR1371	0.917143	0.909314	0.899756	0.884961	0.886372	0.876413	0.869062
RBMXL3	0.939261	0.772407	0.851192	0.937482	0.928119	0.902658	0.738658
OLFR473	0.790528	0.787443	0.732824	0.757693	0.767934	0.770104	0.782546
VSIG4	0.753603	0.535043	0.521394	0.731566	0.722436	0.684975	0.519058
OLFR1161	0.683037	0.627631	0.627536	0.604881	0.643867	0.587903	0.604047
TMPRSS11F	0.918322	0.882436	0.88728	0.846319	0.804849	0.841481	0.910395
PIGQ	0.792985	0	0.669922	0.733049	0.725494	0.585048	0.54257
MIR26A1	0.784412	0.511275	0.560225	0.523738	0.611226	0.621851	0.67386
CD83	0.92759	0.905264	0.862906	0.876833	0.89504	0.863354	0.882071
EIF1AX	0.326851	0.159654	0.177167	0.0109771	0.0292874	0.0623604	0.193503
SSX3	0.823643	0.637213	0.532013	0.768049	0.75804	0.764376	0.59681
CTAGE96	0.910947	0.8952	0.873752	0.823798	0.841101	0.832953	0.871272
LOC101929294	0.860152	0.693643	0.620565	0.491121	0.57393	0.671439	0.742201
MS4A2	0.827421	0.79614	0.743137	0.796449	0.791677	0.792314	0.803259
CPO	0.871832	0.846343	0.825183	0.822818	0.807822	0.849825	0.829823
ADORA2A-AS1	0.704491	0.558279	0.662364	0.606303	0.648953	0.603347	0.486336
LINC01098	0.773335	0.705241	0.687877	0.613402	0.576898	0.770177	0.624806
CLEC9A	0.829659	0.826765	0.742644	0.683476	0.760004	0.644781	0.822951
AKR1C13	0.800888	0.756243	0.68181	0.647394	0.65868	0.437297	0.604752
KRTAP9-4	0.796382	0.648462	0.673667	0.718392	0.740277	0.711068	0.625171
SPRR2B	0.588156	0.573326	0.443617	0.570418	0.565115	0.536191	0.509391
APOL1	0.75511	0.679906	0.707219	0.620541	0.672763	0.671863	0.66981
LIPM	0.816151	0.743418	0.797014	0.762643	0.721847	0.672766	0.650087
KBTBD13	0.791898	0.651484	0.423579	0.70484	0.688022	0.580586	0.596577
PRODH	0.574561	0.526889	0.382399	0.318822	0.55409	0.280584	0.456798
OLFR1372-PS1	0.917269	0.90913	0.899744	0.884473	0.886089	0.876324	0.868743
CXORF66	0.922262	0.699709	0.720276	0.885522	0.863711	0.912101	0.696986
NSFL1C	0.678938	0.571989	0.358604	0.31117	0.500675	0.465477	0.522952
TENM1	0.922871	0.76605	0.68854	0.901632	0.888154	0.877524	0.699598
MIR320E	0.914292	0.895191	0.898269	0.893158	0.869615	0.897216	0.870683
TUBA3B	0.884407	0.869731	0.805345	0.852498	0.839499	0.826467	0.855689
BRD7	0.153797	0.0860278	0.111988	0.0344724	0.0724437	0.0425962	0.0887872
LINC00977	0.840472	0.673004	0.598654	0.611735	0.724609	0.641869	0.648371
SECTM1	0.753637	0.288682	0.435909	0.327021	0.569805	0.299417	0.295689
LCE3E	0.769107	0.680886	0.688212	0.668259	0.76687	0.721951	0.693643
JADE3	0.767929	0.49297	0.506087	0.171429	0.196152	0.147521	0.41132
RBMS3-AS1	0.876689	0.838459	0.763136	0.790832	0.843395	0.873545	0.816121
OLFR1392	0.917311	0.909068	0.899739	0.884309	0.885993	0.876293	0.868635
JAKMIP2-AS1	0.946909	0.941239	0.915805	0.903625	0.888753	0.897375	0.863337
OLFR115	0.813451	0.808331	0.792301	0.79977	0.803927	0.788039	0.786824
OR52A5	0.736643	0.645148	0.5755	0.612483	0.5844	0.634334	0.625899
OLFR809	0.803798	0.747174	0.686295	0.737356	0.74366	0.68699	0.685704
FAM225B	0	0	0	0	0	0
SAMSN1	0.752305	0.748858	0.720934	0.721958	0.746298	0.70528	0.708977
LINC01320	0.876634	0.831375	0.776758	0.867293	0.798812	0.804331	0.866885
PRLR	0.660092	0.538441	0.320295	0.287075	0.362131	0.273161	0.332922
VMN1R188	0.795498	0.738826	0.693448	0.750294	0.737668	0.78833	0.748976
CLEC4A4	0.903557	0.887676	0.878455	0.836247	0.848146	0.855112	0.881307
ZC3H14	0.643507	0.463301	0.291855	0.443269	0.335962	0.164076	0.418376
UBE2Q2P2	0.818704	0.815189	0.711848	0.71644	0.731726	0.785052	0.794017
TAS2R144	0.814399	0.789046	0.662717	0.716519	0.734574	0.797187	0.723863
LINC00320	0.859245	0.771006	0.602186	0.705004	0.764262	0.703732	0.762824
OR5K3	0.913086	0.897469	0.833904	0.85243	0.8982	0.843031	0.874426
OR8D2	0.931149	0.884624	0.800954	0.779043	0.811252	0.802294	0.790908
LPAR3	0.607371	0.477238	0.381311	0.39549	0.306119	0.36198	0.485122
C1S1	0.846852	0.818803	0.790149	0.791626	0.742077	0.727886	0.732749
KLK5	0.651523	0.460852	0.552225	0.512315	0.607243	0.519347	0.58781
SNORD111	0.927269	0.913445	0.917341	0.912218	0.894991	0.835686	0.879889
OLFR821	0.888403	0.866437	0.848033	0.842232	0.81641	0.79529	0.806042
NPPA	0.550497	0.449055	0.441412	0.501293	0.452552	0.467827	0.490167
3000002C10RIK	0.48698	0.370563	0.371641	0.374994	0.231909	0.224251	0.258844
CREBZF	0.902525	0.896973	0.863495	0.881547	0.81413	0.801276	0.833933
CYP2A12	0.782545	0.603623	0.726237	0.734211	0.656283	0.71037	0.75957
SPANXN1	0.857069	0.572379	0.502952	0.79113	0.731769	0.749699	0.533588
LOC145474	0.839559	0.7961	0.814554	0.782288	0.764703	0.667677	0.760736
TMEM212-AS1	0.827194	0.822897	0.781362	0.806763	0.697317	0.682726	0.64921
GM106538	0.908326	0.816604	0.832253	0.881687	0.907414	0.862715	0.832102
DRICH1	0.80462	0.764145	0.770689	0.79579	0.777588	0.737859	0.795122
MIR521-2	0.853736	0.813701	0.772731	0.782437	0.813067	0.769223	0.770972
ACSL6	0.470976	0.417776	0.217447	0.187014	0.197803	0.15367	0.274688
MIR892C	0.953513	0.569108	0.572491	0.849351	0.871075	0.884722	0.599745
RPS25	0.886057	0.858231	0.840831	0.868051	0.870613	0.814167	0.841097
LOC105375304	0.480181	0.385979	0.157721	0.192348	0.319267	0.194357	0.402921
OR13H1	0.855082	0.542703	0.502596	0.824076	0.814529	0.703267	0.544482
HBB-BT	0.802719	0.750457	0.689532	0.667316	0.645876	0.663761	0.67801
BCL2A1	0.828628	0.741403	0.736265	0.739757	0.798276	0.785253	0.785135
DSCAM	0.371731	0.32636	0.20068	0.111083	0.27431	0.16434	0.262836
DPP10-AS3	0.852401	0.822838	0.814702	0.827524	0.80731	0.818193	0.82482
LOC100421746	0.9174	0.68707	0.747553	0.88996	0.917192	0.907504	0.716014
OR2H2	0.868145	0.855703	0.757872	0.724428	0.764402	0.729014	0.706111
LOC100130520	0.82071	0.818816	0.76465	0.770206	0.792821	0.792415	0.812881
CST7	0.833424	0.8259	0.751595	0.765396	0.790268	0.676698	0.718932
CLEC3A	0.647901	0.626937	0.55287	0.499941	0.525201	0.537859	0.472552
ADAMTS4	0.325405	0.31626	0.188891	0.0823052	0.147916	0.104038	0.174751
HEPACAM	0.831106	0.533752	0.598933	0.481658	0.690411	0.573163	0.586995
CYP4A12A	0.793196	0.774836	0.620524	0.716864	0.685697	0.662058	0.724764
OLFR65	0.784219	0.757478	0.755062	0.684622	0.728039	0.753933	0.748577
OLFR881	0.864025	0.850065	0.826866	0.833614	0.829102	0.849889	0.790028
SKINT1L	0.840801	0.784716	0.767125	0.768993	0.727427	0.694523	0.832123
OLFR1168	0.683571	0.628086	0.627938	0.605394	0.64423	0.588183	0.604463
VMN1R197	0.795625	0.739943	0.694503	0.751494	0.738513	0.789046	0.749001
STAB1	0.830977	0.807774	0.802427	0.80893	0.787592	0.72805	0.791148
NT5E	0.26247	0.241738	0.130574	0.124279	0.1235	0.158746	0.178566
OLFR684	0.804971	0.744198	0.622218	0.790466	0.648729	0.719513	0.722211
MIA2	0.897578	0.876513	0.837652	0.847019	0.893001	0.777478	0.813226
OLFR934	0.915132	0.899365	0.87833	0.912576	0.878073	0.819099	0.826276
MIR802	0.789999	0.682322	0.564404	0.544349	0.620218	0.66862	0.670485
OLFR1099	0.873725	0.824517	0.838808	0.805018	0.859297	0.83302	0.816087
LOC101926968	0.50862	0.48216	0.421979	0.415216	0.409913	0.4567	0.474827
OLFR91	0.866544	0.854513	0.759033	0.723057	0.76609	0.729017	0.706287
IRF2	0.0945155	0.08292	0.023019	0.0718798	0.0406597	0.0245177	0.0430794
OLFR1537	0.906107	0.90462	0.905783	0.89772	0.883768	0.842593	0.836818
LINC00290	0.88956	0.820636	0.783787	0.810599	0.804326	0.853711	0.856351
PGAM1P5	0.906524	0.906416	0.868828	0.874119	0.894048	0.811601	0.821099
SIGLEC5	0.784114	0.674598	0.730199	0.751972	0.752612	0.660684	0.77612
OLFR1098	0.914074	0.89726	0.86953	0.888479	0.817276	0.811521	0.844633
OLFR1176	0.687932	0.631807	0.631221	0.609581	0.647195	0.590471	0.607866
OR8H2	0.914281	0.897497	0.869297	0.888694	0.817352	0.812607	0.844731
PAPOLG	0.164051	0.162226	0.0730821	0.14036	0.0961879	0.0917567	0.0848869
HABP2	0.776268	0.71693	0.665249	0.730615	0.695946	0.729225	0.728746
OR8B4	0.864004	0.850189	0.826941	0.833667	0.82913	0.849873	0.789958
OGN	0.87455	0.799664	0.633392	0.738157	0.734455	0.640558	0.763698
SDR16C5	0.875186	0.78591	0.759065	0.843419	0.845674	0.85324	0.810862
MIR548J	0.889638	0.838316	0.798122	0.774215	0.853946	0.800921	0.840752
HES2	0.325253	0.3	0.0960739	0.124405	0.0615804	0.064752	0.165137
SLC35D2	0.555702	0.552689	0.418787	0.496927	0.492456	0.537704	0.44129
C9ORF92	0.897671	0.652421	0.69022	0.646202	0.767167	0.783401	0.665087
NPIPA7	0.880506	0.864717	0.844593	0.868988	0.872483	0.849682	0.845576
CTAGE5	0.897588	0.876637	0.837814	0.847199	0.893179	0.777646	0.813425
FSCN2	0.805854	0.803888	0.704869	0.723485	0.759727	0.750004	0.77905
PLEKHS1	0.90739	0.860106	0.859704	0.881489	0.853285	0.852643	0.844354
NRTN	0.756619	0.726068	0.672839	0.606953	0.632832	0.601794	0.68083
MIR467G	0.745685	0.66867	0.635928	0.606167	0.662013	0.705207	0.689438
LIMS2	0.584297	0.307868	0.297055	0.445623	0.33931	0.44214	0.329412
VMN1R11	0.613535	0.526853	0.381486	0.595869	0.41004	0.575377	0.589465
LAMA5	0.247972	0.173333	0.0476934	0.00478739	0.115881	0.0426386	0.22492
PTCHD1-AS	0.898772	0.741551	0.678565	0.801979	0.74936	0.75976	0.717125
MIR2052	0.622853	0.560056	0.530954	0.53144	0.558011	0.61588	0.570062
IL3RA	0.778484	0.755441	0.716547	0.667161	0.560699	0.541147	0.69071
OLFR112	0.813429	0.808281	0.792325	0.799752	0.803885	0.788037	0.786779
LGALSL	0.630066	0.587703	0.287631	0.560635	0.54176	0.340908	0.28557
ABCA6	0.643352	0.627681	0.503389	0.586706	0.615329	0.620078	0.557071
PIWIL1	0.899967	0	0.888804	0.899446	0.856649	0.866169	0.858232
OLFR26	0.931354	0.884226	0.800692	0.777904	0.810827	0.802219	0.7905
OLFR472	0.790528	0.787443	0.732824	0.757693	0.767934	0.770104	0.782546
SNORD107	0.734266	0.708873	0.650277	0.555937	0.603487	0.646338	0.626042
FAR2P1	0	0	0	0	0	0
CTAGE46	0.911051	0.897737	0.873826	0.826252	0.841827	0.833759	0.871956
BCAP31	0.776812	0.721923	0.699155	0	0	0.514708	0.630813
LINC01425	0.89777	0.894699	0.795141	0.863302	0.86504	0.848533	0.885284
OLFR1037	0.738227	0.726292	0.679008	0.737114	0.663661	0.694819	0.671181
MPST	0.520209	0.508134	0.306426	0.132641	0.130188	0.197445	0.153441
OLFR983	0.86392	0.850684	0.827238	0.833878	0.829241	0.84981	0.789677
WNK4	0.236738	0.169313	0.0849158	0.105753	0.198474	0.0796539	0.200031
HNF1A-AS1	0.767008	0.701006	0.663508	0.732014	0.744561	0.71278	0.710733
LOC100129316	0.880259	0.849149	0.838236	0.823995	0.862749	0.846394	0.808122
C1QTNF3	0.666913	0.525956	0.425282	0.450362	0.491412	0.544654	0.488629
RRAGD	0.205442	0.164286	0.0505876	0.0515152	0.0111111	0.0299053	0.0445745
GM20826	0.769386	0.579114	0.576222	0.699713	0.683424	0.51133	0.576946
CCL4	0.798398	0.791227	0.749451	0.794736	0.780952	0.761091	0.704682
C3P1	0.674545	0.672484	0.577424	0.654775	0.659003	0.668013	0.615992
OLFR624	0.795354	0.782392	0.693735	0.739516	0.720284	0.689801	0.687194
AOX3	0.800042	0.714922	0.668489	0.612956	0.682614	0.744267	0.78819
HPYR1	0.857267	0.790672	0.717971	0.730157	0.722128	0.77799	0.761304
MX2	0.814444	0.738227	0.780415	0.730502	0.783559	0.759111	0.781323
CUZD1	0.753606	0.721284	0.677969	0.687819	0.70832	0.709221	0.706567
OLFR594	0.853032	0.847421	0.803557	0.813663	0.820798	0.798798	0.849212
OLFR44	0.907158	0.905545	0.906536	0.89903	0.884744	0.843443	0.837757
GZMB	0.83344	0.808862	0.751251	0.829967	0.746849	0.749165	0.811867
DCAF8L2	0.935771	0.689185	0.639097	0.898566	0.907198	0.881784	0.639197
SNORA11E	0.916219	0.815941	0.811223	0.893478	0.911944	0.916131	0.795163
OLFR1184	0.780421	0.74804	0.738092	0.724263	0.74435	0.745894	0.741642
OLFR1086	0.776156	0.756106	0.694528	0.704202	0.758101	0.660108	0.69789
MAGEA9B	0.972577	0.903747	0.865506	0.940156	0.962222	0.911966	0.782776
DISC1	0.439873	0.380171	0.132636	0.284817	0.12422	0.10657	0.250937
LOC100505912	0.86431	0.852641	0.715492	0.824902	0.746095	0.713072	0.78744
FCN1	0.837418	0.709813	0.778707	0.772279	0.826603	0.804136	0.791981
OR5I1	0.898634	0.876948	0.835931	0.860162	0.835758	0.85124	0.854653
LCE3D	0.86882	0.857366	0.801055	0.834732	0.809903	0.837178	0.847087
C17ORF77	0.837441	0.787346	0.786414	0.77967	0.825301	0.805023	0.81163
KIF4A	0.588852	0.484103	0.423244	0.265767	0.169833	0.182623	0.382989
SPIN2D	0.770255	0.580567	0.577103	0.698402	0.680971	0.511561	0.578299
MIR466F-2	0.857015	0.803795	0.701691	0.751037	0.803757	0.801058	0.805841
BTN3A2	0.365993	0.281419	0.263671	0.218321	0.218262	0.190751	0.217069
OLFR640	0.753971	0.667126	0.73134	0.685057	0.742499	0.674814	0.69845
ADAM33	0.552163	0.369609	0.360835	0.335767	0.305514	0.3814	0.435968
OLFR125	0.814301	0.81028	0.791365	0.80044	0.805556	0.788098	0.788569
POPDC2	0.863722	0.818971	0.81672	0.792273	0.791497	0.82618	0.820753
SGO2	0.322143	0.222005	0.193695	0.175387	0.151882	0.24386	0.20503
CD80	0.893735	0.879416	0.769717	0.869334	0.845842	0.786098	0.838135
SHCBP1L	0.716605	0.519721	0.668587	0.567616	0.470087	0.445758	0.539087
OLFR78	0.782824	0.742133	0.674048	0.771238	0.744547	0.778023	0.743992
ADAMTS9-AS1	0.91623	0.83117	0.875457	0.865823	0.833784	0.829798	0.831207
CSAG1	0.88702	0.690021	0.600429	0.843237	0.851035	0.85895	0.713085
SESN2	0.290385	0.287687	0.120744	0.2153	0.236686	0.0481019	0.114534
TICRR	0	0	0	0	0	0
CLDN2	0.896332	0.6885	0.586188	0.85473	0.89519	0.775521	0.656369
CTAGE6	0.91099	0.896222	0.873782	0.824785	0.841391	0.833275	0.871545
GM3238	0.668656	0.550196	0.58627	0.60521	0.530944	0.584656	0.563557
LINC01018	0.853932	0.832232	0.556151	0.726146	0.611416	0.535613	0.83085
OR52N5	0.8631	0.83125	0.7021	0.802091	0.783776	0.768294	0.7431
SNORD116-10	0.730649	0.707899	0.63151	0.640623	0.710976	0.718872	0.607931
OLFR699	0.717386	0.712998	0.62211	0.656234	0.579079	0.584339	0.673337
OLFR666	0.855967	0.836091	0.773988	0.810556	0.796757	0.795766	0.811407
OLFR713	0.590783	0.486227	0.410344	0.514783	0.421713	0.464918	0.529944
ZFP213	0.875343	0.844616	0.852403	0.829795	0.793591	0.834906	0.711288
SNORD113-6	0.923274	0.885666	0.787344	0.829009	0.821443	0.889837	0.849336
BBOX1-AS1	0.834203	0.807894	0.78767	0.796025	0.800076	0.70394	0.726107
MIR3119-2	0.84703	0.806121	0.723383	0.77876	0.70897	0.6651	0.714258
VIPR1	0.788061	0.766207	0.718906	0.736636	0.785633	0.698552	0.69402
CD48	0.792487	0.669199	0.589159	0.648323	0.655137	0.628917	0.633649
INSC	0.83837	0.752979	0.749726	0.7636	0.785096	0.762241	0.799443
NPS	0.671414	0.668533	0.583139	0.593935	0.665861	0.640496	0.648751
OLFR810	0.788101	0.666334	0.695799	0.671498	0.688663	0.669849	0.709665
MIR4432	0.923668	0.898567	0.874981	0.908797	0.887103	0.902446	0.884371
AZGP1P1	0.713379	0.641352	0.638303	0.662447	0.68556	0.626998	0.620398
CD24	0.712544	0.570392	0.517284	0.679773	0.636126	0.654898	0.571828
EMP1	0.500595	0.459607	0.442965	0.467098	0.477488	0.451731	0.495056
OR11A1	0.823451	0.789842	0.796034	0.761344	0.808305	0.716999	0.751528
RPL36A	0.914046	0.901323	0.626994	0.86877	0.750209	0.77664	0.727803
OLFR410	0.826927	0.775387	0.806886	0.796157	0.757985	0.751346	0.769392
ABCD1	0.776812	0	0.425393	0.0305556	0	0.039803	0.483793
MNS1	0.264991	0.243011	0.192702	0.221645	0.162602	0.166897	0.161787
OLFR954	0.906107	0.90462	0.905783	0.89772	0.883768	0.842593	0.836818
LOC101926908	0.910529	0.864393	0.789822	0.773845	0.715954	0.613597	0.688409
GSDMC	0.878012	0.738124	0.726027	0.706117	0.717112	0.73515	0.752269
SOD3	0.665492	0.647377	0.597888	0.63208	0.597301	0.552133	0.438051
MPTX1	0.911291	0.887051	0.828962	0.867047	0.901883	0.825822	0.891416
GOLGA6L4	0.92325	0.919518	0.892338	0.865383	0.896171	0.918241	0.874366
OLFR1385	0.917269	0.90913	0.899744	0.884473	0.886089	0.876324	0.868743
MIR4435-2HG	0.795801	0.70695	0.562026	0.517377	0.543673	0.319218	0.519323
CYP51A1	0.869541	0.822799	0.850374	0.850474	0.862726	0.835037	0.809316
ASTN2-AS1	0.865652	0.858542	0.801762	0.725999	0.827946	0.825621	0.827937
SPRR2J-PS	0.730523	0.664414	0.643672	0.724489	0.68696	0.724629	0.710368
OLFR1341	0.831455	0.779248	0.727893	0.766299	0.749303	0.795381	0.794876
SNORA56	0.924059	0.739188	0.703978	0.888896	0.871321	0.816048	0.65405
MAP7D2	0.754433	0.580261	0.605871	0.583227	0.382834	0.338371	0.619393
PDCD1	0.846654	0.338095	0.414792	0.659153	0.548862	0.670511	0.812784
MIR4268	0.813329	0.76607	0.728391	0.743377	0.756429	0.707733	0.756028
AMMECR1	0.683446	0.517929	0.467235	0.320098	0.404803	0.450151	0.423561
NBPF18P	0.832557	0.797365	0.696778	0.746305	0.724809	0.734751	0.744554
GJB1	0.917131	0.660901	0.70559	0.89549	0.834274	0.761964	0.706951
KRTAP4-1	0.813647	0.797565	0.805075	0.737943	0.792	0.811868	0.812794
OLFR461	0.843293	0.813951	0.793003	0.769982	0.820265	0.805758	0.793183
CPEB1	0.314041	0.132041	0.0935971	0.171872	0.120516	0.117744	0.233039
YPEL2	0.161229	0.145358	0.044774	0.0610518	0.0726143	0.0373726	0.0796598
OLFR658	0.856377	0.836098	0.774666	0.810843	0.798142	0.79741	0.811839
FGL2	0.56705	0.500721	0.431065	0.419149	0.371871	0.358672	0.343088
OLFR654	0.793982	0.778753	0.68798	0.730749	0.713218	0.684855	0.685182
SCTR	0.286785	0.268399	0.213439	0.283799	0.262386	0.215802	0.276528
LOC101929154	0.835106	0.809962	0.771452	0.79868	0.828454	0.832618	0.791296
TUB-AS1	0.912404	0.869948	0.865844	0.803807	0.724612	0.813933	0.732465
SPOCK3	0.124559	0.105967	0.0421814	0.0461712	0.0310605	0.0409304	0.108157
PWARSN	0.734266	0.708873	0.650277	0.555937	0.603487	0.646338	0.626042
LINC01482	0.796413	0.72619	0.728861	0.734705	0.777423	0.676838	0.644556
SELENBP2	0.801504	0.735606	0.69974	0.678093	0.737408	0.669008	0.661414
LOC102467222	0.778315	0.74511	0.711057	0.734152	0.694555	0.745813	0.632429
NPIPA5	0.880506	0.864717	0.844593	0.868988	0.872483	0.849682	0.845576
BCL2A1B	0.834594	0.736677	0.707837	0.727252	0.780399	0.766215	0.762671
UQCRBP1	0.929546	0.715079	0.698466	0.899651	0.90908	0.89774	0.703656
SNORD116-6	0.823343	0.771382	0.73733	0.730473	0.783774	0.805765	0.76227
CRSP8P	0.215886	0.208798	0.152935	0.137546	0.108996	0.10331	0.144451
ARHGAP19	0.117547	0.112173	0.0832167	0.0907265	0.0743496	0.0815148	0.0934265
ATL2	0.287818	0.259921	0.184883	0.149391	0.147168	0.151403	0.238427
HNRNPA1	0.943287	0.813496	0.819807	0.879362	0.939806	0.901103	0.776525
DCTN1	0.339994	0.27928	0.205977	0.181205	0.24846	0.142513	0.196568
UNC119	0.561661	0.381514	0.471007	0.309006	0.416705	0.372924	0.404444
DEFB103B	0.901621	0.890348	0.816513	0.830799	0.827378	0.855696	0.824022
OLFR69	0.90718	0.895163	0.841276	0.857547	0.851483	0.831355	0.86411
PSMC1	0.356332	0.294071	0.205487	0.185515	0.200485	0.130559	0.236346
ANKRD18B	0.211671	0.196791	0.0977934	0.149971	0.106711	0.1032	0.207086
OR5E1P	0.760114	0.705117	0.682678	0.683249	0.684671	0.73287	0.659686
OLFR512	0.816095	0.779537	0.694172	0.803103	0.73219	0.766931	0.7426
ELMSAN1	0.746611	0.544894	0.434738	0.563681	0.48372	0.493209	0.519826
SNAR-A2	0.841116	0.830711	0.775313	0.764822	0.796797	0.629642	0.723237
SLC6A1-AS1	0.823971	0.823635	0.678782	0.642097	0.689667	0.519323	0.6173
MIR4633	0.896212	0.863488	0.82496	0.873541	0.840046	0.833206	0.823508
LINC01007	0.741217	0.619692	0.594923	0.54796	0.635717	0.6596	0.719818
MIR646HG	0.901863	0.88223	0.851878	0.885899	0.878474	0.897999	0.866532
NXPE4	0.791605	0.677868	0.7144	0.716456	0.759242	0.685508	0.738976
VNN2	0.868391	0.814574	0.776915	0.745249	0.826288	0.752059	0.769872
MIR4295	0.847021	0.682948	0.758843	0.756365	0.837931	0.839327	0.840002
ZDHHC8P1	0.928046	0.85	0.875903	0.920181	0.872129	0.837802	0.872845
MYT1L-AS1	0.79262	0.680456	0.457642	0.489298	0.60612	0.590226	0.645918
GM6498	0.534047	0.43028	0.428575	0.40388	0.297552	0.293642	0.303839
NOMO2	0.480013	0.462796	0.329555	0.380076	0.477731	0.163873	0.421573
OR6N2	0.940579	0.913716	0.884702	0.896549	0.886651	0.856044	0.873003
CXCL10	0.669401	0.616097	0.565078	0.53521	0.584207	0.595192	0.639376
ABCC6P2	0.550977	0.449729	0.172761	0.492834	0.190831	0.229875	0.237141
COL6A6	0.339675	0.339105	0.135286	0.171695	0.144048	0.189188	0.259884
CADM2-AS2	0.914686	0.887469	0.853347	0.881409	0.848362	0.851004	0.842586
LRIG2	0.946969	0.941713	0.942346	0.937085	0.934361	0.925791	0.94072
LCE3C	0.819492	0.816464	0.727193	0.752944	0.783727	0.693131	0.803886
CBLN2	0.722713	0.446355	0.462795	0.589161	0.621758	0.67466	0.633216
MIR640	0.905109	0.88319	0.830261	0.823594	0.852991	0.835462	0.806038
LINC01544	0.821677	0.764577	0.612161	0.730375	0.712567	0.814792	0.783719
UGT2B28	0.85252	0.833552	0.711373	0.768749	0.772302	0.674193	0.786145
STPG1	0.470592	0.461147	0.389114	0.34778	0.316175	0.333305	0.363449
LOC645188	0.939784	0.727641	0.724061	0.891057	0.905749	0.923219	0.72688
SPINK14	0.741743	0.716235	0.701943	0.695797	0.703893	0.664933	0.740735
ABHD16B	0.928107	0.920095	0.859221	0.912255	0.882046	0.903141	0.924127
LMNTD2	0.611993	0.2	0.253198	0.43158	0.31315	0.22072	0.331803
GM16287	0.872831	0.856636	0.79529	0.814653	0.787237	0.708146	0.76427
CYP4A30B	0.792875	0.773842	0.616771	0.716864	0.685138	0.659822	0.724353
LINC00504	0.869388	0.667026	0.79521	0.839606	0.690076	0.817189	0.7522
LINC00989	0.835485	0.762103	0.688486	0.701381	0.692347	0.684714	0.706223
AKR1C19	0.800888	0.756243	0.68181	0.647394	0.65868	0.437297	0.604752
TEK	0.836282	0.819358	0.774929	0.761907	0.776118	0.711002	0.655764
GRIP2	0.739363	0.724021	0.674642	0.706357	0.630127	0.549888	0.624671
HSPB3	0.621607	0.516642	0.464183	0.518522	0.458947	0.537151	0.580402
OLFR503	0.856377	0.836098	0.774666	0.810843	0.798142	0.79741	0.811839
AKR1C4	0.751647	0.746286	0.695144	0.720732	0.72392	0.745043	0.732831
HBB-BS	0.802192	0.749839	0.688601	0.66668	0.645337	0.663265	0.677406
MIR509-2	0.938706	0.610674	0.599413	0.900823	0.803837	0.787319	0.598696
BMX	0.915229	0.715091	0.766375	0.9141	0.839946	0.816616	0.755944
METTL7A2	0.199218	0.190319	0.109007	0.130919	0.0900984	0.0801096	0.144673
MSRB2	0.59784	0.568343	0.346362	0.509674	0.435033	0.361499	0.400941
AMY1A	0.909476	0.872791	0.874119	0.882173	0.844031	0.870019	0.858265
CCL18	0.879804	0.879025	0.664337	0.836582	0.766716	0.736782	0.84025
LOC105374704	0.881265	0.86921	0.831619	0.864588	0.852627	0.826935	0.81547
OR4F21	0.895931	0.875631	0.709134	0.82186	0.771266	0.809233	0.789924
GM19668	0.684009	0.597599	0.598293	0.633015	0.585617	0.549968	0.546581
TNNT3	0.846854	0.785714	0.807813	0.761209	0.805748	0.844867	0.743579
PCP4	0.572587	0.450616	0.50664	0.483847	0.496374	0.503771	0.542301
MRGPRA6	0.871276	0.667498	0.800969	0.839284	0.692748	0.823189	0.756158
MIR8071-1	0.723836	0.703408	0.65908	0.682601	0.671623	0.687074	0.662951
LINC00658	0.688699	0.62363	0.538218	0.595793	0.590837	0.542565	0.588173
MIR467H	0.8374	0.829824	0.825153	0.804881	0.834421	0.829887	0.79914
MIR500	0.916497	0.549834	0.590255	0.818213	0.886547	0.80516	0.709824
LOC100505918	0.838439	0.782272	0.75817	0.796477	0.7389	0.755846	0.816027
KRTAP20-2	0.910298	0.90388	0.830404	0.887394	0.860129	0.860315	0.845431
CMA1	0.812029	0.766604	0.757672	0.807215	0.780695	0.737391	0.79344
SMAD5-AS1	0.415754	0.321904	0.332793	0.364051	0.280329	0.269664	0.263121
BATF3	0.149703	0.05	0.0359381	0.0325053	0.0295773	0.0569885	0.0733146
OLFR1350	0.836567	0.788388	0.800362	0.795249	0.7531	0.747668	0.768317
ANXA1	0.728654	0.667075	0.50264	0.59518	0.510108	0.520269	0.442434
EGLN1	0.649127	0.597272	0.551925	0.529908	0.475948	0.478885	0.471644
SLC12A7	0.38494	0	0.180892	0.142133	0.344293	0.18346	0.206354
VMN1R208	0.795562	0.739387	0.693978	0.750897	0.738092	0.78869	0.748989
CYP4A12B	0.793196	0.774836	0.620524	0.716864	0.685697	0.662058	0.724764
GTF2I	0.87095	0.868281	0.7988	0.713067	0.832516	0.751541	0.746398
ERCC6	0.499177	0.426666	0.291558	0.439102	0.164873	0.127406	0.2549
CEACAM8	0.739491	0.649887	0.631278	0.736483	0.726097	0.703165	0.728914
ADH1A	0.795105	0.787085	0.662869	0.742494	0.719101	0.784973	0.622843
LINC00484	0.720525	0.44802	0.414278	0.489114	0.507925	0.531682	0.546789
GPRC6A	0.755482	0.721119	0.59319	0.565277	0.616656	0.645103	0.714824
OLFR603	0.840398	0.820241	0.72736	0.831416	0.765104	0.698799	0.792053
MBOAT4	0.863533	0.832651	0.830333	0.803766	0.793224	0.809251	0.851745
OLFR675	0.853032	0.847421	0.803557	0.813663	0.820798	0.798798	0.849212
SNORA32	0.919465	0.714774	0.663266	0.888889	0.662557	0.831827	0.807882
OR8G1	0.906781	0.905193	0.906269	0.898548	0.884388	0.843153	0.83741
COL6A4	0.759642	0.668387	0.463748	0.578263	0.689607	0.699205	0.591746
LOC400867	0.759897	0.749002	0.732184	0.743979	0.710916	0.679641	0.718563
SLIT3	0.450867	0.35395	0.392454	0.432548	0.347496	0.404299	0.24372
OLFR418	0.856176	0.808068	0.794527	0.794788	0.827619	0.803579	0.797573
KLK3	0.851226	0.768711	0.71808	0.709512	0.748418	0.773638	0.750674
OR2V1	0.802219	0.786849	0.763237	0.791695	0.771185	0.73902	0.789358
LINC00612	0.80849	0.80676	0.510887	0.517546	0.543225	0.233975	0.326669
OLFR1038-PS	0.88593	0.863772	0.785556	0.84878	0.856359	0.727217	0.840978
XAGE2	0.92951	0.811958	0.786744	0.924953	0.927088	0.894199	0.765457
RPP25	0.364781	0.18125	0.13945	0.0533803	0.115834	0.0698123	0.102125
ACYP1	0.85275	0.837841	0.840449	0.789748	0.788911	0.848019	0.765719
SSTY1	0.769386	0.579114	0.576222	0.699713	0.683424	0.51133	0.576946
NTM	0.395867	0.247156	0.262375	0.25557	0.236344	0.316626	0.304153
OR52N4	0.858397	0.836131	0.77821	0.812258	0.80538	0.805999	0.814098
TFPI	0.579207	0.544116	0.418289	0.431602	0.48692	0.453389	0.426868
MAS1	0.723472	0.594878	0.477597	0.532198	0.550175	0.591011	0.52084
ZNF195	0.368576	0.235912	0.245424	0.345947	0.13273	0.232391	0.296375
GM5071	0.951496	0.605238	0.707695	0.94087	0.910438	0.946023	0.757235
CYP2A13	0.747843	0.70256	0.717804	0.664032	0.708589	0.734446	0.633611
DEF6	0.752104	0.543225	0.415029	0.477117	0.470627	0.560971	0.476641
CTRB1	0.795968	0.783455	0.686038	0.760559	0.685649	0.704387	0.70523
C2ORF15	0.08331	0.0638995	0.0205034	0.0750041	0.0284322	0.0539447	0.0590366
OR3A3	0.817137	0.794434	0.755738	0.765491	0.787271	0.773209	0.774433
GPR85	0.299878	0.16877	0.104049	0.205024	0.232801	0.206599	0.215673
TMEM215	0.436919	0.400797	0.169267	0.350781	0.233281	0.0848524	0.282409
OLFR1234	0.738294	0.726395	0.679686	0.737194	0.663898	0.694904	0.670943
AIF1	0.758151	0.670658	0.603384	0.737469	0.731202	0.739565	0.70797
ZNF98	0.324001	0.304764	0.234753	0.304497	0.241607	0.259726	0.18605
CDK3	0.904803	0.838095	0.789447	0.892487	0.843319	0.855744	0.759217
XAGE3	0.931336	0.814038	0.789014	0.925376	0.927861	0.894513	0.762882
OR51B2	0.784448	0.7576	0.756463	0.684892	0.728424	0.753091	0.749259
HNRNPA1P10	0.943287	0.813496	0.819807	0.879362	0.939806	0.901103	0.776525
FAM124B	0.845283	0.831798	0.802279	0.825631	0.729406	0.666623	0.669664
BBOX1	0.574139	0.417064	0.384356	0.491977	0.45864	0.488382	0.544512
OLFR6	0.771094	0.746233	0.656385	0.727571	0.651232	0.647818	0.71661
OLFR589	0.853032	0.847421	0.803557	0.813663	0.820798	0.798798	0.849212
DLGAP3	0.372641	0.129309	0.120861	0.0159113	0.164773	0.0428078	0.27601
H2-T3	0.916667	0.895738	0.0991184	0.755798	0.12727	0.0624186	0.1121
GAB3	0.686535	0.515585	0.366178	0.619312	0.673605	0.408613	0.401141
MAT1A	0.783719	0.700622	0.695402	0.728591	0.697595	0.73509	0.754107
CYYR1-AS1	0.814374	0.7346	0.68422	0.628858	0.734844	0.721874	0.693447
OR7E47P	0.725542	0.708546	0.680872	0.70529	0.703383	0.723432	0.717342
TRIM21	0.57613	0.5583	0.510462	0.538385	0.374085	0.392587	0.482922
OLFR1099	0.914074	0.89726	0.86953	0.888479	0.817276	0.811521	0.844633
PNMA6A	0.92619	0.675378	0.58782	0.866883	0.818834	0.205565	0.57379
CYSLTR1	0.741721	0.457689	0.308819	0.512037	0.560658	0.379968	0.384762
MIR6343	0.881924	0.819081	0.685393	0.732671	0.723485	0.691866	0.721366
OLFR491	0.790528	0.787443	0.732824	0.757693	0.767934	0.770104	0.782546
MAPK10	0.864241	0.85806	0.789245	0.842889	0.763193	0.77265	0.821726
OR7E47P	0.799265	0.757164	0.723371	0.697864	0.631059	0.58239	0.685755
OLFR952	0.907789	0.906135	0.906983	0.899836	0.885341	0.843928	0.838339
LINC01118	0.868891	0.858547	0.809552	0.85862	0.824227	0.8094	0.835299
FAM180A	0.913221	0.85452	0.877194	0.89012	0.817913	0.815875	0.80783
OLFR113	0.81332	0.808031	0.792445	0.799666	0.803676	0.788029	0.786555
DGKA	0.557193	0.519821	0.432537	0.475421	0.411995	0.41501	0.42456
OLFR518	0.81571	0.780574	0.69483	0.803342	0.733459	0.767471	0.743165
VWC2L	0.423778	0.384995	0.296292	0.328018	0.338386	0.313013	0.294856
CAPN14	0.35392	0.320916	0.0855987	0.231558	0.122771	0.0898666	0.159518
LIN37	0.296307	0.220745	0.181584	0.161045	0.165755	0.169743	0.176559
GPC5	0.205511	0.185326	0.053739	0.0961725	0.0684705	0.0801481	0.0845303
BIRC8	0.849978	0.802809	0.842148	0.83808	0.821401	0.838323	0.815518
OLFR656	0.761162	0.669391	0.641186	0.692647	0.758921	0.759851	0.744941
OLFR959	0.915132	0.899365	0.87833	0.912576	0.878073	0.819099	0.826276
LINC01288	0.850329	0.726792	0.676052	0.646026	0.817174	0.813278	0.804397
ENPP4	0.150074	0.116087	0.0629756	0.0694224	0.0621226	0.0483505	0.10351
NRG1-IT3	0.855577	0.818676	0.720718	0.785392	0.812553	0.824321	0.736112
HEIH	0.576621	0.565371	0.188543	0.532888	0.180375	0.158504	0.318059
KIAA1217	0.833404	0.805537	0.815055	0.774228	0.807055	0.818861	0.785102
OLFR68	0.90718	0.895163	0.841276	0.857547	0.851483	0.831355	0.86411
OLFR311	0.879981	0.868551	0.771227	0.767187	0.839216	0.751032	0.812154
CAPN13	0.821744	0.812449	0.726875	0.787579	0.788814	0.785619	0.771886
KMO	0.648193	0.585791	0.524129	0.515646	0.567244	0.530031	0.53986
LOC100128988	0.750491	0.748366	0.660671	0.646047	0.543562	0.645945	0.63806
MYOM2	0.811592	0.784702	0.732377	0.738805	0.692485	0.781453	0.683194
FAM117A	0.0782954	0.0692952	0.0264791	0.0285908	0.0427556	0.038483	0.0781233
4933402N03RIK	0.768354	0.746212	0.697576	0.700157	0.712191	0.715932	0.749124
ADAMTS2	0.634813	0	0.355546	0.25437	0.0407218	0.515303	0.0386471
DPT	0.867291	0.820013	0.846016	0.844085	0.8086	0.687739	0.815469
TNFRSF11A	0.53501	0.421732	0.302562	0.452705	0.255354	0.275774	0.325625
MIR514B	0.76587	0.537051	0.489541	0.685186	0.744165	0.705543	0.583804
LOC100289580	0.892836	0.871608	0.816283	0.843506	0.866329	0.759902	0.767987
APOL4	0.678341	0.615478	0.521504	0.415371	0.386569	0.299672	0.443628
LINC01142	1	0.892857	0.96875	0.949999	0.935483	0.90909	0.943396
TPSB2	0.793604	0	0.733068	0.72533	0.744621	0.775894	0.754555
MIR5197	0.880521	0.768443	0.766995	0.83124	0.777471	0.748908	0.855779
ESP16	0.747204	0.733329	0.66557	0.719712	0.70812	0.737775	0.715347
DUXAP8	0.83007	0.749176	0.756724	0.768062	0.705199	0.736373	0.701186
MAP7D3	0.854855	0.648077	0.653386	0.742146	0.749712	0.72214	0.590548
AKR1C3	0.800653	0.754809	0.683274	0.650121	0.664318	0.444852	0.612936
RNF148	0.914397	0.904804	0.885419	0.902719	0.906032	0.814407	0.838323
GM4788	0.822453	0.794912	0.777899	0.761616	0.804732	0.741713	0.802383
MCF2	0.943418	0.651406	0.57728	0.885643	0.849916	0.834983	0.671518
OLFR969	0.907284	0.905663	0.906625	0.899191	0.884863	0.843539	0.837873
OLFR919	0.905923	0.904468	0.90565	0.897497	0.8836	0.842439	0.836659
KCNK2	0.81703	0.808628	0.725792	0.761312	0.753464	0.692351	0.729318
GM20822	0.769386	0.579114	0.576222	0.699713	0.683424	0.51133	0.576946
SCGB3A2	0.8585	0.84104	0.715146	0.802492	0.761925	0.72751	0.7961
LOC100288966	0.845977	0.793062	0.805947	0.797239	0.811721	0.828264	0.8027
DNAJC5B	0.838386	0.81842	0.780862	0.821345	0.808535	0.821298	0.805598
OR6C76	0.801728	0.74377	0.682363	0.736449	0.742497	0.683475	0.684972
C1RA	0.423701	0.253401	0.397759	0.366386	0.352731	0.356462	0.364144
LY86-AS1	0.7309	0.69569	0.633524	0.625728	0.667666	0.678487	0.728512
ITPRIP	0.22983	0.107821	0.107835	0.0971579	0.0823202	0.061311	0.135746
LY96	0.819989	0.819328	0.790409	0.722694	0.693755	0.584893	0.60338
FAM90A27P	0.827711	0.749611	0.763822	0.803454	0.79339	0.774111	0.757817
RFC3	0.122527	0.0967869	0.0827445	0.0970535	0.100269	0.105748	0.116444
OLFR1384	0.916998	0.909527	0.89977	0.885522	0.886698	0.876516	0.869429
TMEM88B	1	0	0	0	0	0.888888	0
PIN1P1	0.922333	0.852333	0.922228	0.900158	0.871179	0.899066	0.877673
C1S2	0.87225	0.827314	0.829577	0.824276	0.784437	0.767611	0.7705
MIR486	0.780557	0.672635	0.700904	0.690549	0.734916	0.707485	0.752615
OLFR970	0.907284	0.905663	0.906625	0.899191	0.884863	0.843539	0.837873
OR1A2	0.829939	0.823015	0.786649	0.825952	0.803089	0.787449	0.820282
AMTN	0.847976	0.83977	0.776072	0.843195	0.758845	0.730526	0.741215
LOC154449	0.83741	0.81863	0.758824	0.659205	0.669068	0.699792	0.679404
HLA-DRB4	0.773931	0.663757	0.494213	0.567427	0.524442	0.600187	0.539193
LINC00836	0.691244	0.680118	0.650248	0.594465	0.604328	0.65481	0.570854
LAMA1	0.277167	0.275309	0.086679	0.213375	0.185997	0.158245	0.253614
SELP	0.882985	0.846448	0.839416	0.806797	0.818817	0.688678	0.692838
MUC2	0.855647	0.833333	0.785611	0.785953	0.834862	0.8197	0.773483
SNORA27	0.926689	0.889813	0.863078	0.83728	0.749888	0.705563	0.712021
KRTAP9-8	0.797145	0.647364	0.673884	0.719079	0.740558	0.711082	0.62374
OLFR701	0.717225	0.712969	0.621974	0.656015	0.578772	0.584551	0.67318
MIR676	0.926785	0.746249	0.703284	0.905594	0.900576	0.867413	0.71675
ZFP1417	0.902709	0.820273	0.872531	0.864046	0.901816	0.865244	0.874261
RBCK1	0.247963	0.143688	0.0750667	0.110898	0.0630949	0.0390413	0.0660966
PYROXD1	0.369515	0.2802	0.247448	0.226591	0.179373	0.226689	0.185183
MIR1258	0.132765	0.131766	0.0630624	0.07032	0.0697838	0.0510863	0.119264
OLFR1046	0.897181	0.857241	0.831607	0.844104	0.843008	0.779285	0.816311
GM5523	0.48698	0.370563	0.371641	0.374994	0.231909	0.224251	0.258844
OLFR127	0.81332	0.808031	0.792445	0.799666	0.803676	0.788029	0.786555
TRIM44	0.39673	0.342686	0.287896	0.26361	0.283806	0.140867	0.25627
ABCG2	0.875963	0.81478	0.758956	0.742128	0.644803	0.477878	0.566052
TMEM187	0.243585	0.218013	0.129345	0.016687	0.2	0.0367712	0.114808
KRTAP21-2	0.926097	0.896501	0.857689	0.89143	0.79301	0.796272	0.855026
DIO2-AS1	0.532858	0.448427	0.518818	0.34803	0.343099	0.448465	0.236602
GPR151	0.716307	0.671529	0.56981	0.595773	0.664023	0.623598	0.661819
ABRA	0.910864	0.888516	0.838759	0.903992	0.867904	0.818251	0.844988
PAGE5	0.935772	0.774346	0.748127	0.920991	0.933629	0.915038	0.79296
LINC00619	0.879196	0.87399	0.844944	0.847955	0.790612	0.847341	0.795726
KLHDC7A	0.681079	0.596736	0.598752	0.625963	0.628111	0.657178	0.535834
DCLK3	0.910118	0.863866	0.798108	0.792986	0.865272	0.865869	0.856418
FLJ33534	0.806384	0.738632	0.641975	0.609414	0.54872	0.638101	0.595188
OLFR1383	0.917269	0.90913	0.899744	0.884473	0.886089	0.876324	0.868743
PLAC9	0.41238	0.300618	0.404334	0.319216	0.336797	0.296178	0.279252
QKI	0.693093	0.514225	0.535457	0.514366	0.522479	0.597057	0.551905
TANK	0.882499	0.877112	0.806305	0.779534	0.827935	0.850606	0.740078
TRIM10	0.834191	0.828469	0.76868	0.815622	0.741391	0.755991	0.816307
FCGR1A	0.784368	0.778433	0.755335	0.723313	0.748385	0.734784	0.783343
RPL7A1	0.903347	0.84442	0.86865	0.886227	0.876142	0.873304	0.852255
SPP2	0.816057	0.779581	0.800145	0.81338	0.805739	0.747907	0.795094
OR51G1	0.795194	0.792251	0.746177	0.747441	0.762054	0.722841	0.701109
1700017B05RIK	0.865377	0.725346	0.810242	0.830051	0.824777	0.750152	0.794208
LOC101928551	0.81203	0.742899	0.72314	0.711995	0.72536	0.771759	0.684376
OR10A3	0.816057	0.77964	0.694238	0.803153	0.732317	0.766985	0.742657
SNORD42A	0.865448	0.855732	0.739455	0.673912	0.586637	0.560396	0.51903
OLFR922	0.864025	0.850065	0.826866	0.833614	0.829102	0.849889	0.790028
OLFR1509	0.88535	0.84752	0.822359	0.833293	0.843864	0.746916	0.79395
PRAMEF25	0.798438	0.796232	0.744376	0.762601	0.739927	0.707316	0.797039
SULT1C2P1	0.857166	0.850797	0.782774	0.81251	0.756018	0.780487	0.794776
HAVCR1P1	0.876234	0.872673	0.769011	0.853625	0.838563	0.840976	0.773431
TUBB4B	0.825187	0.507937	0.716733	0.677084	0.72861	0.696192	0.693998
H2-K1	0.421516	0.408037	0.249709	0.324886	0.354641	0.362147	0.27533
LINC01615	0.823483	0.775316	0.772171	0.806547	0.778888	0.716833	0.716897
1700084J12RIK	0.927444	0.623655	0.553242	0.882993	0.853174	0.887806	0.612191
LINC00313	0.841364	0.589106	0.702445	0.789812	0.714007	0.537205	0.73925
CHAD	0.666108	0.523239	0.58472	0.494923	0.62915	0.506004	0.633026
APOC2	0	0	0	0	0	0
OLFR429	0.879997	0.848682	0.764213	0.840651	0.871233	0.808279	0.807534
FAM78A	0.86394	0.550355	0.540584	0.537411	0.725483	0.554313	0.57619
METTL21A	0.867089	0.826865	0.8444	0.800071	0.75616	0.713173	0.794871
ERICH4	0.67284	0.660064	0.525658	0.558342	0.583718	0.663735	0.667809
MUC4	0.849408	0.805301	0.821815	0.822589	0.831201	0.835389	0.819746
PHKA2-AS1	0.743983	0.621141	0.570484	0.697787	0.607615	0.651318	0.678844
NEK7	0.152435	0.141683	0.067652	0.095665	0.0659196	0.0562294	0.137729
OLFR975	0.916039	0.900053	0.87894	0.913558	0.878404	0.819175	0.826683
FAM95C	0.858143	0.83211	0.728208	0.814504	0.82097	0.82259	0.846918
SNORA37	0.789601	0.761086	0.779368	0.751809	0.752639	0.749043	0.712214
MARS	0.601255	0.456879	0.55197	0.488421	0.396961	0.519124	0.488238
GGNBP2	0.132818	0.117638	0.132512	0.117183	0.0998916	0.0459308	0.0992155
LOC105377213	0.902901	0.588676	0.560502	0.856955	0.87536	0.850529	0.607927
OR2Y1	0.917269	0.90913	0.899744	0.884473	0.886089	0.876324	0.868743
GALNT8	0.860805	0.841299	0.808249	0.855638	0.828033	0.815667	0.820214
APOC4	0	0	0	0	0	0
MIR8054	0.874147	0.872819	0.741631	0.786152	0.818824	0.722626	0.826257
HCAR1	0.861991	0.814477	0.790796	0.821814	0.759228	0.792669	0.748125
OLFR27	0.906107	0.90462	0.905783	0.89772	0.883768	0.842593	0.836818
OLFR695	0.717386	0.712998	0.62211	0.656234	0.579079	0.584339	0.673337
OLFML1	0.908526	0.90306	0.796735	0.872232	0.848865	0.842139	0.6718
LOC101927964	0.790045	0.775754	0.776995	0.780949	0.789468	0.770589	0.789571
RGS19	0.154672	0	0.121279	0.0466618	0.08292	0.0264167	0.0708583
SLCO1B3	0.86587	0.844676	0.846171	0.82542	0.814588	0.744873	0.806376
ADA	0.227709	0.138515	0.181504	0.194975	0.172129	0.181346	0.0943935
CMTM5	0.626489	0.307206	0.480544	0.4883	0.58799	0.604627	0.577273
OR5T2	0.759673	0.729028	0.65539	0.744932	0.730873	0.756238	0.720588
OLFR114	0.813451	0.808331	0.792301	0.79977	0.803927	0.788039	0.786824
MCTS2	0.671153	0.627772	0.620209	0.551181	0.491467	0.588822	0.595168
AOC1	0.79505	0.725219	0.715258	0.752781	0.775668	0.759392	0.751664
VTRNA1-3	0.522778	0.465867	0.33533	0.489712	0.348972	0.343178	0.338217
LOC105369911	0.852206	0.765114	0.616184	0.690498	0.758043	0.723184	0.679106
CHMP4A	0.937219	0.908007	0.922612	0.904665	0.929222	0.92878	0.90136
AADACP1	0.913852	0.869286	0.829986	0.869486	0.838193	0.805151	0.83822
MIR532	0.863844	0.599899	0.649599	0.761841	0.790143	0.832883	0.590846
NPIPA3	0.880506	0.864717	0.844593	0.868988	0.872483	0.849682	0.845576
OR4A16	0.857135	0.847093	0.779416	0.80125	0.687932	0.771568	0.795322
ACOT4	0.796562	0.770369	0.597567	0.507021	0.415876	0.591039	0.516103
IGFL1	0.908193	0.894076	0.846759	0.865897	0.864558	0.870304	0.837631
OLFR600	0.812789	0.791827	0.710473	0.757032	0.76482	0.806771	0.731115
DDX3X	0.172567	0.0666844	0.0353864	0.0868609	0.144978	0.0749086	0.0572403
VMN1R219	0.796742	0.7499	0.70377	0.762028	0.745933	0.795337	0.749218
OLFR681	0.808864	0.748093	0.624426	0.793953	0.649728	0.722957	0.724931
CYP8B1	0.897888	0.868177	0.826426	0.867242	0.872442	0.86746	0.838207
STX7	0.185468	0.149978	0.102906	0.055401	0.0643993	0.0590329	0.0584661
OLFR711	0.771265	0.747411	0.655388	0.727545	0.652037	0.647813	0.715032
OLFR671	0.853032	0.847421	0.803557	0.813663	0.820798	0.798798	0.849212
GM4925	0.871853	0.871098	0.870458	0.842196	0.851297	0.85771	0.844765
OLFR1160	0.755455	0.724144	0.651543	0.742056	0.727621	0.754131	0.717637
UGDH-AS1	0.868813	0.666882	0.793459	0.837811	0.689121	0.815372	0.750996
ZBBX	0.485597	0.424148	0.395864	0.468655	0.360776	0.388481	0.430999
MZT2A	0.409165	0.00952381	0.0528368	0.0317131	0.0911779	0.0359169	0.189046
ITGBL1	0.828452	0.726815	0.654403	0.730612	0.728625	0.698483	0.766666
HYAL6	0.92881	0.92859	0.814798	0.782585	0.857026	0.769112	0.855464
OR8K1	0.899363	0.853414	0.82894	0.84311	0.840966	0.774723	0.814283
C8ORF89	0.798732	0.745789	0.701697	0.768635	0.795286	0.744383	0.685883
MIR3690	0.885093	0.795073	0.79023	0.786626	0.779644	0.689833	0.799145
DLEU7-AS1	0.945345	0.934925	0.919155	0.886803	0.941271	0.864634	0.93942
LINC00992	0.790542	0.785989	0.742978	0.677296	0.758882	0.75557	0.692532
SNORD81	0.856815	0.821158	0.79911	0.770961	0.758497	0.817502	0.80471
OR5R1	0.88593	0.863772	0.785556	0.84878	0.856359	0.727217	0.840978
LINC01614	0.848082	0.720252	0.576676	0.55452	0.628129	0.494226	0.609127
BTN2A3P	0.163203	0.161451	0.130501	0.129541	0.15974	0.138605	0.151555
TIGIT	0.914513	0.866888	0.852159	0.834052	0.866272	0.749909	0.816189
OLFR596	0.840398	0.820241	0.72736	0.831416	0.765104	0.698799	0.792053
DUXAP10	0.83007	0.749176	0.756724	0.768062	0.705199	0.736373	0.701186
PDCD1LG2	0.857845	0.783043	0.698259	0.728858	0.791565	0.623282	0.677822
ANKRD18A	0.189924	0.178847	0.0925747	0.128751	0.0936972	0.0934104	0.183057
MIR4758	0.920716	0.866948	0.876181	0.919581	0.907379	0.887644	0.909934
SCGB1D1	0.814798	0.813705	0.804718	0.769262	0.792977	0.811586	0.717931
OR3A4P	0.812583	0.787217	0.750477	0.757648	0.785423	0.774944	0.768998
EIF2S3Y	0.917649	0.917304	0.90353	0.860624	0.906348	0.87956	0.871292
S100B	0.838077	0.771123	0.683508	0.613282	0.794366	0.64156	0.611836
SPIN2C	0.768756	0.579305	0.576222	0.699936	0.684215	0.511682	0.576811
TRIM22	0.640404	0.571691	0.535345	0.516701	0.498529	0.376827	0.554562
RANBP3L	0.590018	0.536402	0.494146	0.509835	0.551128	0.53028	0.500758
DEFB125	0.752422	0.739094	0.563086	0.596734	0.636095	0.674932	0.626225
OPALIN	0.83611	0.812075	0.775584	0.793476	0.747329	0.735905	0.677303
PLP1	0.801799	0.625535	0.58998	0.739289	0.713727	0.66448	0.576512
OR4N2	0.892238	0.843868	0.801217	0.854731	0.769823	0.718512	0.854903
VMN1R26	0.613535	0.526853	0.381486	0.595869	0.41004	0.575377	0.589465
SLC35F3	0.343873	0.28624	0.152597	0.251131	0.191209	0.129305	0.163004
OLFR732	0.904585	0.890004	0.806942	0.82381	0.835582	0.837017	0.846013
CD207	0.765471	0.734126	0.751164	0.723747	0.697542	0.721478	0.707087
CYP4A11	0.793476	0.775676	0.623845	0.716864	0.686193	0.66498	0.725129
LOC102723544	0.765641	0.705076	0.714233	0.679751	0.728589	0.745823	0.740651
XCL1	0.907851	0.852176	0.84451	0.857177	0.847807	0.806995	0.809939
OLFR1393	0.917269	0.90913	0.899744	0.884473	0.886089	0.876324	0.868743
FAM26E	0.809516	0.783273	0.709934	0.675322	0.687933	0.54074	0.660508
SPIN2-PS1	0.770255	0.580567	0.577103	0.698402	0.680971	0.511561	0.578299
OLFR601	0.873122	0.852878	0.838036	0.836293	0.839185	0.753475	0.838367
CHRM3-AS1	0.734352	0.694412	0.646192	0.578893	0.655403	0.588643	0.679292
DEFB113	0.838044	0.728572	0.648864	0.693703	0.747281	0.724195	0.693626
SH2D1B	0.844458	0.81797	0.810079	0.821475	0.834714	0.800001	0.835047
RALBP1	0.862824	0.839719	0.861306	0.851753	0.744349	0.817334	0.832759
CLDN20	0.885096	0.844201	0.832733	0.845313	0.80216	0.876655	0.863887
MIR30B	0.854037	0.847932	0.743459	0.82455	0.81182	0.677803	0.803858
MIR4673	0.88524	0.677056	0.739173	0.696085	0.776051	0.778788	0.758399
ARHGAP8	0.669831	0.647585	0.5685	0.512115	0.577081	0.553442	0.604514
NUS1	0.850617	0.819786	0.807382	0.811863	0.841756	0.847739	0.838677
PHGDH	0.116306	0.105316	0.0982271	0.0860922	0.0869564	0.0832641	0.0985355
LOC102724804	0.780523	0.726142	0.746794	0.654351	0.716631	0.617658	0.660712
LOC100128317	0.90831	0.872456	0.849347	0.879939	0.873509	0.846419	0.817735
OLFR668	0.855967	0.836091	0.773988	0.810556	0.796757	0.795766	0.811407
MTRNR2L9	0.149575	0.118226	0.140763	0.102756	0.12301	0.100095	0.106557
CCR1L1	0.889054	0.87748	0.867012	0.87937	0.874405	0.848269	0.870105
SIK1	0.35248	0.166667	0.02786	0	0.0762831	0.0456552	0.214259
PCDHGC5	0.417208	0.404775	0.274895	0.303925	0.345996	0.35438	0.353753
ROBO2	0.705889	0.536189	0.451647	0.417371	0.432743	0.435473	0.53113
OR51B6	0.784219	0.757478	0.755062	0.684622	0.728039	0.753933	0.748577
SLC6A14	0.836693	0.706289	0.559015	0.821472	0.812872	0.83246	0.622376
ZNF648	0.797456	0.756762	0.765725	0.743097	0.753561	0.796344	0.764068
OR6B2	0.813111	0.784737	0.749422	0.807665	0.777563	0.785666	0.788732
MIR8064	0.808242	0.768578	0.59584	0.536437	0.60899	0.628785	0.640438
GOLGA6L10	0.923611	0.919528	0.892733	0.866108	0.896246	0.918686	0.874775
RD3L	0.865524	0.796323	0.759345	0.831089	0.805371	0.831213	0.855568
GSTM2	0.575627	0.510402	0.290855	0.53912	0.395393	0.23582	0.385186
OLFR312	0.879981	0.868551	0.771227	0.767187	0.839216	0.751032	0.812154
MIS18A	0.228118	0.222634	0.0627496	0.176127	0.127297	0.0974025	0.20222
OR7E24	0.731678	0.613077	0.624154	0.710691	0.630993	0.673571	0.568296
SULT3A1	0.929868	0.861339	0.922151	0.824741	0.886591	0.760249	0.862039
GOLGA8G	0.783596	0.77256	0.67516	0.716304	0.764668	0.760111	0.737026
MIR3119-1	0.852905	0.81828	0.723464	0.79269	0.711838	0.66969	0.713267
OLFR1086	0.759072	0.728332	0.654843	0.744523	0.73041	0.755938	0.720168
VMN1R11	0.812909	0.764048	0.762203	0.787352	0.695677	0.679	0.656001
NUP62CL	0.867978	0.60178	0.45996	0.805777	0.856068	0.764385	0.514448
MIR26B	0.870397	0.816402	0.831044	0.832783	0.760952	0.680602	0.612899
PPIAL4G	0.919824	0.895489	0.895232	0.860291	0.8962	0.896293	0.866145
NBR2	0.921367	0.749344	0.749844	0.890577	0.767305	0.8336	0.711613
GAGE13	0.882376	0.720709	0.782629	0.831165	0.810637	0.845061	0.762226
WFDC10	0.742158	0.740667	0.65801	0.648261	0.690702	0.559779	0.60076
ZNF385D-AS2	0.909433	0.866581	0.865563	0.874309	0.87405	0.86085	0.826688
ACOX1	0.905319	0.838095	0.781252	0.891229	0.838006	0.854657	0.749717
POTEA	0.847173	0.793935	0.805283	0.798383	0.811136	0.828781	0.802213
OLFR10	0.917269	0.90913	0.899744	0.884473	0.886089	0.876324	0.868743
G6PD2	0.820339	0.518301	0.587661	0.517975	0.586099	0.192395	0.52303
LINC01593	0.812369	0.783343	0.765555	0.798364	0.788925	0.759132	0.77652
RBFOX1	0.794377	0.719403	0.771758	0.751246	0.711578	0.741122	0.681671
SNORD19	0.932192	0.913796	0.881491	0.907566	0.888376	0.860559	0.892255
FLJ16779	0.415221	0.36	0.0679492	0.0542896	0.125313	0.0759908	0.353806
TGIF2LX	0.942643	0.884639	0.859276	0.9399	0.935799	0.919304	0.875569
WFDC6	0.825309	0.808927	0.795549	0.748584	0.767437	0.74988	0.787785
PTGER3	0.809477	0.792303	0.771157	0.790358	0.778119	0.762517	0.762114
PROB1	0.686409	0.23048	0.298864	0.625	0.635769	0.134077	0.439286
SASH1	0.730827	0.573247	0.562368	0.707472	0.667921	0.692971	0.657632
GOLGA8DP	0.783346	0.772369	0.675209	0.716067	0.764494	0.760015	0.736779
HLA-DQB1	0.398301	0.17594	0	0.1	0.357315	0.248368	0.231592
OLFR714	0.590337	0.485521	0.410219	0.514364	0.421559	0.462624	0.529548
OLFR615	0.818536	0.808706	0.692069	0.714324	0.671947	0.695647	0.755535
SLC25A52	0.912878	0.907975	0.892377	0.908613	0.904608	0.89288	0.87025
APOBEC3B	0.536191	0.53105	0.424751	0.449334	0.417176	0.24188	0.401314
FAM223B	0.847763	0.819151	0.742417	0.816471	0.822915	0.82625	0.752029
OLFR116	0.81332	0.808031	0.792445	0.799666	0.803676	0.788029	0.786555
HCFC1-AS1	0.751465	0.627981	0.450102	0.341856	0.272033	0.268526	0.548601
ADNP2	0.517721	0.434715	0.431363	0.402021	0.135287	0.244407	0.300997
GM13034	0.0800853	0.0605269	0.0540247	0.0206421	0.0729165	0.0179989	0.0413501
VMN1R214	0.795583	0.739572	0.694154	0.751096	0.738233	0.788809	0.748993
ATP13A5	0.714803	0.679798	0.598977	0.504573	0.592234	0.625675	0.521878
OLFR1024	0.869146	0.855404	0.813314	0.85406	0.802051	0.854176	0.810103
TMEM211	0.861026	0.841674	0.786085	0.840246	0.793247	0.781947	0.826615
MAGI2-AS2	0.853634	0.776288	0.798567	0.802998	0.755779	0.701616	0.684156
OLFR1179	0.73826	0.726344	0.679348	0.737154	0.66378	0.694861	0.671062
GM21943	0.769386	0.579114	0.576222	0.699713	0.683424	0.51133	0.576946
IL7	0.386784	0.307826	0.200327	0.279435	0.230584	0.250949	0.340422
OR6C74	0.888403	0.866437	0.848033	0.842232	0.81641	0.79529	0.806042
CRISP1	0.744495	0.522276	0.569987	0.563295	0.589951	0.416328	0.659068
RFPL1S	0.871751	0.846071	0.801888	0.821688	0.820113	0.831351	0.790243
OLFR885	0.864004	0.850189	0.826941	0.833667	0.82913	0.849873	0.789958
RPL13AP3	0.956974	0.913638	0.917512	0.930219	0.926971	0.909579	0.939581
MIR4768	0.891014	0.571094	0.5596	0.85042	0.8695	0.863171	0.640576
MIR717	0.74956	0.591174	0.560479	0.69885	0.708544	0.639998	0.538214
RFPL4A	0.674093	0.572139	0.548423	0.550526	0.551663	0.51028	0.566729
BATF	0.75187	0.707858	0.678296	0.614308	0.619574	0.626225	0.666487
OLFR1020	0.848832	0.842531	0.795164	0.812948	0.804981	0.787656	0.772303
PCSK6	0.902116	0.813532	0.26519	0.450497	0.554098	0.453862	0.498376
OLFR936	0.907789	0.906135	0.906983	0.899836	0.885341	0.843928	0.838339
OLFR935	0.907789	0.906135	0.906983	0.899836	0.885341	0.843928	0.838339
MIR4330	0.869385	0.652829	0.718209	0.820103	0.739739	0.777327	0.635967
OLFR948	0.906107	0.90462	0.905783	0.89772	0.883768	0.842593	0.836818
OCSTAMP	0.761451	0.720788	0.725159	0.707474	0.705038	0.758512	0.756013
PAGE2	0.935735	0.774279	0.748163	0.920958	0.933731	0.915196	0.793157
RAB41	0.909115	0.82093	0.792646	0.872558	0.882829	0.855553	0.797901
LOC105372273	0.806063	0.788337	0.756246	0.77147	0.719347	0.630998	0.675456
MIR3107	0.773684	0.663833	0.692978	0.680894	0.728707	0.709528	0.745417
MAT2B	0.24465	0.16367	0.165199	0.185096	0.150042	0.179378	0.179499
IDO1	0.749031	0.698562	0.658681	0.630448	0.716408	0.683978	0.626068
SNORD116-7	0.834503	0.796236	0.767622	0.715626	0.76101	0.799258	0.76151
CRISP3	0.842506	0.74665	0.660322	0.562164	0.759733	0.756588	0.750951
IKBKG	0.897125	0.811538	0.688681	0.893179	0.887905	0.881848	0.685137
TFAMP1	0.852964	0.826566	0.746047	0.796707	0.814619	0.8059	0.776026
OR10T2	0.7647	0.760439	0.649188	0.735925	0.680873	0.733475	0.6769
LOC390705	0.938392	0.929304	0.893518	0.932652	0.860671	0.859059	0.904654
OLFR1040	0.879104	0.862002	0.819554	0.835257	0.779157	0.811133	0.793393
OR8B2	0.863941	0.85056	0.827164	0.833826	0.829213	0.849826	0.789747
MIR4659B	0.759486	0.702991	0.712274	0.641905	0.723049	0.733062	0.665758
SNAR-A1	0.841116	0.830711	0.775313	0.764822	0.796797	0.629642	0.723237
AP3B1	0.0533268	0.0396588	0.0387009	0.0413656	0.0256169	0.0183775	0.0427683
FOXP2	0.0598737	0.0338445	0.040102	0.0232683	0.019079	0.0102867	0.0348508
FOXR2	0.817332	0.677704	0.551092	0.811625	0.768652	0.786429	0.641144
CLEC2B	0.763251	0.661289	0.546197	0.64613	0.678335	0.626734	0.683292
URI1	0.897838	0.8715	0.835607	0.87414	0.890233	0.885661	0.889037
SPRR2I	0.588043	0.573168	0.443391	0.570274	0.564956	0.5362	0.509329
SNORD116-9	0.834503	0.796236	0.767622	0.715626	0.76101	0.799258	0.76151
SNORD115-34	0.73487	0.642112	0.658676	0.674139	0.722338	0.696246	0.726698
SLC25A29	0.258105	0.129089	0.22079	0.0222222	0.162517	0.0631953	0.183911
ABI3BP	0.515217	0.485277	0.453491	0.41414	0.420405	0.473491	0.417137
PCDHGB8P	0.785888	0.606579	0.690155	0.736568	0.710503	0.645373	0.57241
OLFR533	0.869146	0.855404	0.813314	0.85406	0.802051	0.854176	0.810103
OTOL1	0.814984	0.76848	0.677516	0.753575	0.725494	0.653936	0.733558
CDH13	0.214534	0.202696	0.0471707	0.0892352	0.0468336	0.0844675	0.157506
CCDC71	0.16874	0	0.084267	0	0.121039	0.043733	0.042433
DSCR10	0.824351	0.623142	0.727404	0.793141	0.764548	0.786302	0.724809
IL36G	0.842523	0.808423	0.706205	0.809714	0.765657	0.791527	0.785112
CHODL	0.825018	0.788228	0.723745	0.770125	0.81608	0.72358	0.809043
MIR449C	0.0898691	0.0820106	0.0526872	0.0588284	0.066705	0.0761664	0.0839856
IFIT2	0.567605	0.182899	0.137924	0.158065	0.139022	0.103361	0.0874117
EGFEM1	0.242116	0.10071	0.11076	0.119346	0.137339	0.15455	0.18971
OLFR1412	0.928744	0.886077	0.801896	0.785955	0.813535	0.801582	0.792716
LOC101929645	0.731309	0.700374	0.727047	0.641766	0.600249	0.640987	0.689292
OR10A2	0.589203	0.483727	0.409902	0.513299	0.421169	0.456792	0.528542
OLFR697	0.717386	0.712998	0.62211	0.656234	0.579079	0.584339	0.673337
OLFR310	0.884428	0.871381	0.771248	0.770582	0.841283	0.757271	0.815099
CYP2A6	0.747843	0.70256	0.717804	0.664032	0.708589	0.734446	0.633611
OLFR521	0.838409	0.78119	0.793389	0.744125	0.831575	0.820458	0.82637
ETS2	0.291075	0.267311	0.151899	0.144383	0.207157	0.161761	0.239585
GRPR	0.661255	0.617718	0.584332	0.604226	0.636361	0.629014	0.579063
LOC100507002	0.467975	0.28012	0.278392	0.235442	0.25352	0.188935	0.247521
REG3A	0.836195	0.770488	0.694339	0.792099	0.692592	0.633101	0.734689
OLFR926	0.931192	0.88454	0.800899	0.778803	0.811163	0.802278	0.790822
PEBP4	0.895151	0.884959	0.816232	0.842038	0.866022	0.853601	0.869699
LOC102723427	0.873111	0.814937	0.836453	0.804695	0.857257	0.819434	0.82024
AKR1C12	0.756725	0.750486	0.701463	0.724802	0.728364	0.745802	0.734765
AKR1C13	0.756725	0.750486	0.701463	0.724802	0.728364	0.745802	0.734765
ATP13A3	0.873513	0.86278	0.809838	0.827528	0.852747	0.850871	0.812965
OR52E2	0.853032	0.847421	0.803557	0.813663	0.820798	0.798798	0.849212
CEACAM6	0.62944	0.600307	0.542462	0.57327	0.57815	0.583387	0.618218
LOC101927513	0.900504	0.89277	0.792106	0.831341	0.880286	0.824902	0.822678
PMCHL2	0.912156	0.909196	0.856295	0.794349	0.835601	0.79705	0.744201
CNTLN	0.15426	0.0789516	0.0471099	0.0742636	0.0499863	0.105619	0.132554
RBMX	0.889486	0.879783	0.825553	0.858442	0.840994	0.830201	0.81682
LCE3E	0.85472	0.810555	0.71811	0.798159	0.764939	0.79957	0.813587
PLCB4	0.05598	0.0270252	0.0269254	0.00869271	0.0202475	0.0113197	0.0483156
UBE2Q2P2	0.834823	0.781862	0.699001	0.820058	0.777827	0.74913	0.815724
OLFR827	0.81845	0.816824	0.804236	0.757729	0.700028	0.730596	0.745235
FAM83H	0.978022	0.791667	0.745274	0.871688	0.892023	0.417683	0.967974
KRTAP22-2	0.701758	0.658647	0.501618	0.58942	0.551312	0.638388	0.608795
LINC00954	0.869922	0.851645	0.808708	0.828004	0.852914	0.841987	0.769823
9530077C05RIK	0.147467	0.113172	0.138973	0.138953	0.121168	0.0566289	0.144285
OR6C2	0.799184	0.742048	0.663395	0.587614	0.650868	0.604146	0.695054
BCL2A1D	0.834594	0.736677	0.707837	0.727252	0.780399	0.766215	0.762671
RAB3GAP1	0.129715	0.101838	0.124847	0.0881741	0.120892	0.0635675	0.0870522
OLFR519	0.816057	0.77964	0.694238	0.803153	0.732317	0.766985	0.742657
OLFR62	0.723215	0.710052	0.701406	0.684537	0.721044	0.696031	0.68018
TNF	0.868221	0.757391	0.814383	0.795237	0.823713	0.812736	0.841242
ANK1	0.0890625	0	0.0414399	0.0439974	0.062839	0.0595565	0.00844444
KLHL4	0.631278	0.42368	0.380528	0.328146	0.251723	0.438185	0.357877
FAM111B	0.414227	0.381967	0.244707	0.380352	0.244674	0.183846	0.228281
TAS1R2	0.86576	0.840181	0.800821	0.844153	0.848403	0.82165	0.844756
2310034C09RIK	0.877606	0.802688	0.790385	0.748859	0.810542	0.75968	0.80512
RLN1	0.949151	0.92733	0.911157	0.929475	0.934757	0.929506	0.885395
GM5477	0.892816	0.849534	0.840959	0.854614	0.851666	0.879403	0.881817
TENM2	0.143499	0.0422472	0.0653818	0.123384	0.0843257	0.0430102	0.137366
SLC4A3	0.780621	0.69576	0.661729	0.635116	0.434778	0.240108	0.287901
G6PDX	0.820339	0.518301	0.587661	0.517975	0.586099	0.192395	0.52303
OLFR299	0.868808	0.854553	0.812379	0.853379	0.801222	0.853454	0.809078
TXLNB	0.5672	0.521025	0.37599	0.338454	0.368292	0.215289	0.371027
2010106E10RIK	0.946042	0.624143	0.464165	0.926661	0.830188	0.839032	0.662806
PRAMEF34P	0.884375	0.877926	0.843246	0.820516	0.830053	0.868619	0.832889
LINC01354	0.722619	0.654987	0.644804	0.621826	0.593964	0.578229	0.443292
INPP5D	0.892649	0.782582	0.851283	0.784843	0.8101	0.830801	0.779482
MIR1245A	0.845632	0.766259	0.743398	0.803822	0.793054	0.692048	0.704697
SERPINB1	0.824496	0.697299	0.774918	0.768208	0.766127	0.753536	0.709352
LINC00847	0.636839	0.574507	0.176348	0.570619	0.166595	0.137173	0.323604
DMP1	0.761898	0.745422	0.743839	0.725047	0.751624	0.661836	0.741278
LRP10	0.151641	0.0799076	0.0725694	0.0981872	0.120064	0.0817897	0.138774
PROSER2-AS1	0.929488	0.887091	0.922599	0.915124	0.92489	0.919733	0.898194
LINC00649	0.783552	0.775722	0.736462	0.73211	0.623226	0.544168	0.543077
GM10052	0.943168	0.81349	0.8197	0.8792	0.939682	0.900813	0.776316
ZPR1	0.401405	0.311584	0.395189	0.260315	0.372739	0.320384	0.316191
PIP5KL1	0.508345	0.497416	0.506739	0.466877	0.457133	0.249016	0.370943
FSHR	0.874605	0.847003	0.864495	0.819495	0.830159	0.780419	0.785732
MIR4471	0.90004	0.870918	0.805455	0.819934	0.82094	0.856714	0.851313
CD180	0.806785	0.453082	0.547085	0.569114	0.607732	0.549311	0.653705
OLFR476	0.790528	0.787443	0.732824	0.757693	0.767934	0.770104	0.782546
EIF2S3X	0.917632	0.917269	0.903387	0.860701	0.906226	0.879599	0.871253
OR10A6	0.816057	0.77964	0.694238	0.803153	0.732317	0.766985	0.742657
OR2AG1	0.716539	0.712848	0.621391	0.655077	0.577464	0.585452	0.672508
CD24A	0.712544	0.570393	0.517284	0.679774	0.636126	0.654898	0.571829
RMRP	0.874041	0.837583	0.818194	0.843595	0.868251	0.80894	0.795754
NWD1	0.781801	0.737912	0.652995	0.621574	0.734624	0.772844	0.686323
OVAAL	0.884534	0.78461	0.782968	0.740015	0.842561	0.867254	0.847665
GM21637	0.770255	0.580567	0.577103	0.698402	0.680971	0.511561	0.578299
AP1S1	0	0	0	0	0	0
KRTAP20-4	0.91407	0.889791	0.900592	0.850966	0.861745	0.892725	0.816225
CYP3A57	0.793383	0.715031	0.701435	0.697146	0.726874	0.77013	0.741616
FABP9	0.877081	0.827764	0.840986	0.770835	0.771054	0.817705	0.77074
OLFR1201	0.873359	0.857185	0.830272	0.794183	0.828979	0.763714	0.791984
BLK	0.859757	0.803335	0.828427	0.825978	0.82243	0.780878	0.767767
OLFR944	0.906107	0.90462	0.905783	0.89772	0.883768	0.842593	0.836818
ENAM	0.896308	0.880823	0.782332	0.775504	0.884432	0.866915	0.815999
CCER1	0.930872	0.869045	0.91139	0.911182	0.905085	0.921084	0.876957
OLFR700	0.717386	0.712998	0.62211	0.656234	0.579079	0.584339	0.673337
OLFR1043	0.876161	0.858911	0.817702	0.832881	0.777745	0.809438	0.791501
ABCC6P1	0.551579	0.451142	0.173326	0.493661	0.191478	0.230188	0.23738
LINC01490	0.72636	0.711528	0.693423	0.662822	0.656793	0.642167	0.686523
0610040J01RIK	0.74417	0.71249	0.658045	0.61205	0.700607	0.70851	0.703728
LGI2	0.341048	0.203267	0.169707	0.218828	0.190608	0.120016	0.207549
FPR2	0.813742	0.79093	0.745785	0.743383	0.785531	0.718741	0.742534
AGTR2	0.887092	0.678457	0.593077	0.804961	0.755144	0.805183	0.635201
LOC101928786	0.815199	0.787428	0.799419	0.781575	0.77071	0.723515	0.801179
CEACAM10	0.888315	0.851045	0.7569	0.885335	0.811487	0.830889	0.765402
OLFR297	0.78879	0.763277	0.681947	0.764735	0.753264	0.770742	0.74091
USP9Y	0.924486	0.919439	0.880392	0.852912	0.83183	0.820278	0.896102
OLFR694	0.717386	0.712998	0.62211	0.656234	0.579079	0.584339	0.673337
KRTAP27-1	0.813016	0.638113	0.673688	0.653959	0.715091	0.724127	0.70939
GM2837	0.770255	0.580567	0.577103	0.698402	0.680971	0.511561	0.578299
REG3B	0.867405	0.796174	0.737221	0.823613	0.745377	0.716645	0.778601
CNTN5	0.293113	0.248827	0.174327	0.175447	0.176266	0.185091	0.236739
OLFR995	0.883598	0.866449	0.831382	0.818328	0.882047	0.873694	0.852603
OLFR761	0.81332	0.808031	0.792445	0.799666	0.803676	0.788029	0.786555
SPSB1	0.256535	0.159375	0.0849418	0.211626	0.166901	0.0668157	0.115997
FHL2	0.638416	0.354284	0.384201	0.348326	0.426035	0.289884	0.323213
TCTE1	0.593314	0.592879	0.142348	0.335227	0.116033	0.0993839	0.387782
SNAR-A3	0.841116	0.830711	0.775313	0.764822	0.796797	0.629642	0.723237
KRTAP6-2	0.87812	0.826923	0.846775	0.801038	0.77612	0.846904	0.837248
MIR6085	0.89139	0.847944	0.832958	0.884233	0.889497	0.871562	0.856024
OLFR1186	0.862869	0.821819	0.805249	0.79811	0.813998	0.731689	0.820983
C17ORF98	0.907902	0.903304	0.906369	0.87907	0.905747	0.901655	0.886673
MIR496A	0.912254	0.879163	0.873134	0.888345	0.896666	0.877173	0.855273
ABRACL	0.367323	0.338293	0.302469	0.320933	0.320326	0.31257	0.275155
MGP	0.822364	0.799894	0.734787	0.704305	0.683182	0.698517	0.717028
CLIC5	0.149536	0.0987196	0.0651183	0.0621684	0.0645988	0.0511333	0.109575
CSAG3	0.928134	0.854938	0.602847	0.697436	0.853046	0.755556	0.734222
OLFR152	0.898634	0.876948	0.835931	0.860162	0.835758	0.85124	0.854653
C2CD4D	0.337528	0.167599	0.14409	0.219719	0.215092	0.248812	0.2983
DZIP1L	0.236054	0.189178	0.0907083	0.188005	0.100242	0.0899695	0.113598
MIR4290	0.897599	0.854952	0.834131	0.888687	0.850008	0.829267	0.879468
HAVCR1	0.908653	0.862019	0.820755	0.903705	0.857181	0.869179	0.823647
OLFR923	0.864025	0.850065	0.826866	0.833614	0.829102	0.849889	0.790028
OPRM1	0.712199	0.56589	0.413208	0.5085	0.568965	0.608933	0.585256
NINJ2	0.719673	0.671061	0.579286	0.67773	0.631265	0.595222	0.537412
CD69	0.743983	0.725988	0.676321	0.696046	0.633451	0.693076	0.667639
MYO15B	0.534152	0.505855	0.263992	0.367087	0.513246	0.2026	0.458373
OR4F29	0.895931	0.875631	0.709134	0.82186	0.771266	0.809233	0.789924
MAP6D1	0.236776	0.112924	0.113592	0.120999	0.119196	0.0710215	0.115884
ASB4	0.930369	0.875801	0.722989	0.877189	0.880063	0.815665	0.867133
OVCH2	0.752985	0.719765	0.630293	0.662436	0.741885	0.744052	0.680009
GM20823	0.769386	0.579114	0.576222	0.699713	0.683424	0.51133	0.576946
MIR486-2	0.774767	0.6652	0.694228	0.682409	0.729686	0.709206	0.746551
CYP2A5	0.747638	0.702474	0.717695	0.664057	0.708453	0.734273	0.633509
TAAR5	0.849745	0.831731	0.765907	0.807638	0.807822	0.800033	0.791979
HEPH	0.933039	0.563384	0.489175	0.842543	0.849277	0.767207	0.5397
GM11568	0.796784	0.647883	0.673781	0.718754	0.740425	0.711022	0.624417
STK17B	0.325247	0.309846	0.0694257	0.085881	0.0830148	0.0685499	0.191322
PRSS16	0.665091	0.655133	0.605416	0.609674	0.643351	0.661292	0.63875
OLFR520	0.838409	0.78119	0.793389	0.744125	0.831575	0.820458	0.82637
GINS2	0.568322	0.315333	0.305234	0.301223	0.219894	0.312274	0.297643
NMI	0.580465	0.512202	0.477356	0.414933	0.333569	0.257762	0.358888
KRTAP19-2	0.910372	0.903923	0.830439	0.887471	0.860193	0.860304	0.845429
TTC30A1	0.404472	0.156835	0.193905	0.208615	0.190989	0.201375	0.229338
MOXD2P	0.786096	0.73307	0.75451	0.775739	0.703748	0.753416	0.748185
LCE5A	0.773812	0.752839	0.738052	0.738836	0.756788	0.727348	0.748658
SDR16C6P	0.844592	0.82166	0.797399	0.688797	0.775346	0.767699	0.819805
MIR4278	0.843278	0.765075	0.549652	0.629315	0.704501	0.658755	0.676295
PRR4	0.751902	0.71862	0.718418	0.644292	0.689383	0.617224	0.71507
KLHL5	0.124516	0.109917	0.0766022	0.0676099	0.0986023	0.0431235	0.124036
OLFR572	0.885067	0.88366	0.757474	0.882385	0.799663	0.821121	0.823541
OLFR149	0.915132	0.899365	0.87833	0.912576	0.878073	0.819099	0.826276
CMAHP	0.623286	0.417214	0.383034	0.281534	0.230545	0.276143	0.338989
BLID	0.467351	0.181373	0.175326	0.309724	0.362131	0.336846	0.349822
MIR3063	0.943272	0.938909	0.894321	0.900486	0.921791	0.882406	0.878741
OLFR1339	0.723114	0.709837	0.700272	0.684079	0.720574	0.695302	0.679238
LINC00841	0.875494	0.848042	0.761529	0.729378	0.816821	0.818724	0.872239
SNORD116-8	0.834503	0.796236	0.767622	0.715626	0.76101	0.799258	0.76151
GM41	0.947804	0.789847	0.757525	0.866072	0.926243	0.926022	0.770482
SFT2D3	0.449356	0.384138	0.347655	0.411538	0.345063	0.313948	0.439134
HNMT	0.357696	0.278967	0.275261	0.249767	0.254417	0.22943	0.225169
LINC00431	0.914844	0.901379	0.841826	0.903122	0.831224	0.833449	0.912189
OLFR56	0.802186	0.786874	0.763454	0.791754	0.771315	0.739278	0.789495
CD81-AS1	0.717249	0.611111	0.128631	0.0793216	0.0684836	0.0422724	0.277814
OR4C16	0.861227	0.819522	0.803082	0.798015	0.813421	0.731954	0.820099
CYP2A4	0.747638	0.702474	0.717695	0.664057	0.708453	0.734273	0.633509
OLFR1048	0.887944	0.864712	0.786921	0.849505	0.859774	0.722774	0.845384
MAGEB17	0.935353	0.831451	0.853816	0.893126	0.892279	0.912923	0.832426
OR6C4	0.812042	0.770606	0.797963	0.772878	0.799297	0.779953	0.769655
ZNF599	0.179077	0.10061	0.11231	0.144068	0.136423	0.0916691	0.15228
LCE4A	0.683101	0.623554	0.570474	0.602553	0.603154	0.550485	0.660394
LOC102546299	0.866227	0.644926	0.612745	0.714489	0.773	0.793961	0.795037
OLFR822	0.788101	0.666334	0.695799	0.671498	0.688663	0.669849	0.709665
AMELX	0.894809	0.66815	0.602078	0.757025	0.831979	0.821075	0.611001
MIR548AA1	0.935022	0.925059	0.909725	0.912337	0.904382	0.89236	0.908793
OR51B4	0.859968	0.823966	0.811112	0.822596	0.801564	0.763536	0.759349
GM2663	0.8038	0.773287	0.737206	0.800089	0.783095	0.7945	0.75957
OLFR1164	0.683037	0.627631	0.627536	0.604881	0.643867	0.587903	0.604047
MC3R	0.714791	0.711019	0.712158	0.686486	0.693882	0.696241	0.687898
LOC101241902	0.869661	0.827491	0.721178	0.818893	0.828572	0.852757	0.81799
OLFR1391	0.917269	0.90913	0.899744	0.884473	0.886089	0.876324	0.868743
KIF3B	0.673177	0.650869	0.639271	0.622821	0.626663	0.450528	0.552165
RNF168	0.177143	0.0185185	0.103604	0.00571885	0.00596708	0.122894	0.138168
SPN-PS	0.843716	0.769185	0.762901	0.800605	0.77683	0.670473	0.832112
PPIL1	0.882767	0.827333	0.841878	0.781799	0.832976	0.866116	0.812666
VAC14-AS1	0.857532	0.75	0.715724	0.773953	0.847954	0.799843	0.803763
OLFR938	0.910757	0.907797	0.908385	0.902546	0.886837	0.844947	0.840587
OR4N4	0.904288	0.886329	0.808655	0.818068	0.837361	0.833975	0.836777
GIMAP5	0.596842	0.582334	0.518742	0.574567	0.562315	0.489558	0.590042
OLFR705	0.717386	0.712998	0.62211	0.656234	0.579079	0.584339	0.673337
CASP1	0.878587	0.746946	0.723582	0.709894	0.7321	0.571946	0.666936
LOC101926915	0.860045	0.769074	0.786439	0.78842	0.706151	0.822111	0.753803
ADGRL4	0.53623	0.498367	0.494151	0.194859	0.253754	0.279392	0.245137
VENTX	0.0833333	0	0.0211491	0.0333333	0.00920478	0.0318973	0
ACOX3	0.0912869	0.0424837	0.0361647	0.0707235	0.0622545	0.0444201	0.0861408
TTC3	0.594921	0.51501	0.277511	0.411764	0.320923	0.484025	0.585421
RSRC1	0.15524	0.154423	0.124347	0.0694381	0.0812596	0.0719443	0.101398
ADAM29	0.915778	0.905176	0.909824	0.855569	0.778892	0.864934	0.851653
FAM225A	0	0	0	0	0	0
SLC22A16	0.574959	0.364115	0.213641	0.529086	0.365976	0.484221	0.320026
OLFR516	0.816057	0.77964	0.694238	0.803153	0.732317	0.766985	0.742657
LOC101929297	0.887264	0.803693	0.829359	0.846917	0.804369	0.755155	0.780285
RASL12	0.808616	0.658269	0.429265	0.707247	0.691751	0.592451	0.600879
OLFR1002	0.588194	0.482131	0.409619	0.512352	0.420822	0.451607	0.527647
OTOGL	0.801311	0.766547	0.692662	0.717233	0.693897	0.683982	0.725134
OLFR399	0.812583	0.787217	0.750477	0.757648	0.785423	0.774944	0.768998
H2-Q7	0.916667	0.895286	0.0987095	0.75579	0.127036	0.061886	0.111338
OLFR651	0.851955	0.831729	0.834925	0.822805	0.841454	0.83072	0.846278
PRAMEF2	0.884375	0.877926	0.843246	0.820516	0.830053	0.868619	0.832889
TMEM30C	0.904154	0.862622	0.72705	0.742401	0.744077	0.68385	0.684389
MIR591	0.882898	0.856214	0.719965	0.827416	0.834821	0.849783	0.814379
MIR3155A	0.679252	0.583251	0.528234	0.621114	0.546446	0.556507	0.504887
MIR497HG	0.397716	0	0.167844	0.0645186	0.234099	0.247948	0.135308
LOC100505915	0.425197	0.403399	0.352619	0.264932	0.315454	0.250497	0.308019
MIR3920	0.835897	0.799163	0.781222	0.815744	0.829432	0.765428	0.786918
LOC389602	0.719184	0.653063	0.570984	0.549553	0.583426	0.686134	0.659697
AFM	0.891114	0.855646	0.869481	0.843862	0.841	0.874458	0.76325
UBL7	0.194992	0.183011	0.12187	0.153441	0.127526	0.110151	0.112329
VMN1R-PS103	0.795583	0.739572	0.694154	0.751096	0.738233	0.788809	0.748993
GAL3ST1	0.61463	0.277032	0.474628	0.604438	0.578817	0.597954	0.566493
IDS	0.941781	0.750288	0.7496	0.92852	0.919451	0.901393	0.728458
LOC283299	0.864038	0.711108	0.797768	0.777429	0.796327	0.791512	0.763499
TTC30B	0.408392	0.144441	0.194674	0.210065	0.19282	0.202215	0.233883
LOC100506691	0.82989	0.722101	0.58301	0.49137	0.523334	0.551769	0.52775
OLFR988	0.886365	0.828808	0.805724	0.859604	0.838958	0.85159	0.836841
KRTAP4-9	0.814342	0.799906	0.805988	0.739896	0.793891	0.81302	0.813896
LOC101928924	0.7767	0.704618	0.746326	0.724648	0.759088	0.74321	0.766651
ULK1	0.358164	0.2	0.0439467	0.0133333	0.0208333	0.0397867	0.132618
RASSF9	0.537229	0.475292	0.463026	0.512043	0.416692	0.478248	0.431812
ARHGEF3	0.81804	0.65017	0.62999	0.672456	0.703572	0.773661	0.683066
LINC01559	0.77073	0.716561	0.736774	0.751198	0.658648	0.696486	0.755342
OLFR884	0.864004	0.850189	0.826941	0.833667	0.82913	0.849873	0.789958
MIR128-1	0.824314	0.785397	0.757022	0.645491	0.608743	0.604857	0.710005
OR52N1	0.85644	0.836099	0.774772	0.810887	0.798358	0.797666	0.811906
EHD4-AS1	0.864812	0.802358	0.795676	0.784304	0.772087	0.73392	0.782989
SHANK2-AS3	0.842832	0.825361	0.795911	0.759508	0.757177	0.762517	0.774496
CYP4F30P	0	0	0	0	0	0
ITIH2	0.855247	0.739242	0.730692	0.783324	0.808748	0.73424	0.757026
MMP1	0.883545	0.825619	0.764944	0.767551	0.656026	0.73413	0.760787
MIR362	0.915896	0.571397	0.591981	0.817882	0.896772	0.828792	0.714858
MIR216A	0.845605	0.810791	0.783306	0.772156	0.748657	0.730799	0.752256
LINC01492	0.886148	0.845775	0.693805	0.855059	0.754031	0.862962	0.78083
1810009J06RIK	0.8038	0.773287	0.737206	0.800089	0.783095	0.7945	0.75957
OLFR411	0.826709	0.774968	0.807583	0.796457	0.758388	0.751691	0.769735
6820408C15RIK	0.50792	0.504073	0.330671	0.360112	0.350871	0.365965	0.371727
UNC13B	0.145673	0.102093	0.111669	0.0484215	0.0804108	0.0879185	0.102675
C19ORF12	0.662085	0.563248	0.644148	0.443415	0.355571	0.149969	0.514917
OLFR1163	0.779329	0.754663	0.72971	0.736604	0.734251	0.741652	0.729066
MRPS36	0.774124	0.748677	0.635522	0.616686	0.593073	0.592595	0.636265
REG1CP	0.839435	0.786543	0.785206	0.741992	0.786683	0.718363	0.698909
FBXO21	0.245825	0.185599	0.173273	0.201547	0.171348	0.0857957	0.175563
RHOQ	0.220484	0.166667	0.0486979	0.0835135	0.0697306	0.043544	0.0726923
CCR2	0.884054	0.834898	0.822554	0.845734	0.843267	0.867416	0.827647
SNORD4B	0.860695	0.839874	0.766185	0.689855	0.622532	0.53971	0.553933
NAA10	0.843044	0.672026	0.515965	0.59091	0.731147	0.212993	0.57962
EPHB2	0.78987	0.619048	0.467665	0.773077	0.567347	0.562854	0.769577
OLFR686	0.611317	0.547825	0.407536	0.435273	0.529967	0.415038	0.506547
MYLK-AS2	0.934115	0.917894	0.882372	0.926892	0.885232	0.873562	0.869203
PDLIM3	0.312873	0.273321	0.200295	0.233361	0.201572	0.15764	0.241114
CPNE4	0.741633	0.670675	0.680202	0.670504	0.635176	0.599477	0.634332
CSPG4P1Y	0.8865	0.84298	0.861735	0.864018	0.876804	0.882465	0.880532
ZC3H12D	0.889919	0.779143	0.838675	0.857907	0.857979	0.839697	0.76935
AKR1C14	0.800996	0.756906	0.681135	0.646135	0.656078	0.433811	0.600974
SERPINA12	0.779334	0.748177	0.75509	0.737461	0.71688	0.709212	0.748946
OLFR609	0.910477	0.907523	0.858087	0.886757	0.840413	0.817635	0.84344
EHD3	0.358985	0.315478	0.0874592	0.224173	0.124803	0.0908922	0.160631
OLFR823	0.81531	0.807825	0.76718	0.760444	0.807542	0.811756	0.772489
CCDC102B	0.202153	0.200484	0.0823356	0.134672	0.10195	0.0715092	0.126878
OR8D1	0.920821	0.894971	0.916699	0.859987	0.898171	0.878119	0.862806
GM20831	0.769386	0.579114	0.576222	0.699713	0.683424	0.51133	0.576946
SLC5A8	0.303497	0.164486	0.140721	0.191614	0.123961	0.130329	0.151904
ISM1	0.27978	0	0.0485256	0.0928044	0.0552303	0.0870107	0.105019
P2RY8	0.854539	0.838703	0.812358	0.835104	0.750826	0.709874	0.739166
VMN1R222	0.795498	0.738826	0.693448	0.750294	0.737668	0.78833	0.748976
OLFR612	0.752785	0.731996	0.595748	0.711725	0.623517	0.619509	0.634213
SULT3A2	0.929868	0.861339	0.922151	0.824741	0.886591	0.760249	0.862039
RGS14	0.815503	0.743478	0.756165	0.592436	0.727885	0.633478	0.799742
OR51I1	0.745853	0.659337	0.722921	0.678376	0.734468	0.666755	0.694487
OLFR945	0.910757	0.907797	0.908385	0.902546	0.886837	0.844947	0.840587
OLFR890	0.864047	0.849941	0.826791	0.83356	0.829074	0.849905	0.790099
SCARNA6	0.837167	0.829438	0.8061	0.695423	0.71455	0.745703	0.661788
SERPINB3B	0.840932	0.840631	0.834348	0.774913	0.820856	0.830287	0.821589
TPH2	0.424614	0.419844	0.400008	0.376034	0.379687	0.399316	0.386235
TAGAP	0.760098	0.743063	0.724068	0.734547	0.69306	0.73348	0.709031
SLC25A43	0.486228	0.44296	0.326338	0.285244	0.252004	0.178948	0.397032
FAM127A	0.784762	0.639781	0.301114	0.202865	0.136911	0.076209	0.371704
OLFR146	0.907789	0.906135	0.906983	0.899836	0.885341	0.843928	0.838339
OLFR878	0.864068	0.849817	0.826716	0.833507	0.829046	0.849922	0.79017
OLFR1386	0.917591	0.908659	0.899712	0.883224	0.885364	0.876094	0.867926
XCL1	0.838213	0.837693	0.684256	0.793657	0.768305	0.779732	0.790697
MIR3155B	0.687535	0.587233	0.543376	0.634011	0.567756	0.5603	0.52236
C10ORF90	0.73371	0.503045	0.542941	0.548148	0.675385	0.585978	0.611712
OLFR670	0.854079	0.848739	0.804562	0.814756	0.821637	0.799882	0.849647
OLFR1100	0.873448	0.824815	0.838521	0.805107	0.859774	0.832918	0.816525
VHLL	0.898806	0.843707	0.86136	0.8815	0.893979	0.893534	0.887235
ARHGEF4	0.416165	0.360384	0.15808	0.27874	0.150552	0.159188	0.213888
TRIM25	0.534784	0.464413	0.383043	0.453592	0.457694	0.190172	0.167087
MIR6134	0.930875	0.717302	0.630008	0.870309	0.825768	0.845313	0.660319
EXOC6	0.916755	0.903374	0.89219	0.881994	0.866623	0.838136	0.867856
GPR20	0.733049	0.699521	0.53778	0.595406	0.549879	0.54829	0.607647
FAM117A	0.912391	0.893127	0.874337	0.887485	0.856403	0.884945	0.878923
LOC101928304	0.781017	0.71118	0.727761	0.718443	0.706829	0.672688	0.725806
MIR8058	0.902133	0.831885	0.778459	0.830467	0.847306	0.805368	0.760398
CBX1	0.968373	0.963944	0.942762	0.949951	0.92172	0.93264	0.916398
OLFR1100	0.914116	0.897308	0.869483	0.888522	0.817291	0.811739	0.844653
VTRNA1-2	0.522778	0.465867	0.33533	0.489712	0.348972	0.343178	0.338217
TOP2A	0.312339	0.294087	0.289397	0.183671	0.27382	0.275324	0.277581
EFCAB6-AS1	0.837021	0.674084	0.739163	0.744501	0.817618	0.806612	0.811588
SPG20	0.701008	0.669558	0.537021	0.581115	0.610887	0.628496	0.6181
TRAT1	0.849208	0.82161	0.807057	0.834425	0.830227	0.768001	0.774667
OR6W1P	0.8998	0.889614	0.840019	0.837273	0.876136	0.888245	0.82526
HCG4	0.453323	0.42366	0.250655	0.327688	0.356137	0.378382	0.27688
NOD1	0.711633	0.596737	0.420488	0.307951	0.40388	0.257368	0.360934
IL19	0.856838	0.80772	0.788284	0.702645	0.834337	0.840233	0.834813
SAMD9L	0.583597	0.460876	0.459299	0.455067	0.50099	0.527266	0.466507
MIR4307	0.829017	0.743958	0.779415	0.70336	0.714498	0.820606	0.685149
MIR548AA2	0.935022	0.925059	0.909725	0.912337	0.904382	0.89236	0.908793
TM9SF3	0.497577	0.465582	0.193474	0.384431	0.184724	0.122111	0.243398
PGF	0.753612	0.473421	0.342202	0.389468	0.747368	0.684809	0.555036
METTL21C	0.785842	0.750205	0.704094	0.658643	0.661824	0.663275	0.680576
MIR486-1	0.779787	0.671633	0.700016	0.689461	0.734221	0.707714	0.751808
LINC00967	0.753734	0.643886	0.45128	0.721181	0.482604	0.532624	0.451326
OR8H1	0.914239	0.89745	0.869343	0.888651	0.817337	0.812391	0.844711
RAB40C	0.751502	0.468056	0.651521	0.594786	0.31727	0.297892	0.588637
HCFC1	0.220344	0	0.111734	0	0.121389	0.016507	0.080641
UBE2DNL	0.823522	0.582936	0.662911	0.573012	0.591764	0.776758	0.576069
MIR190B	0.756379	0.569146	0.660926	0.699851	0.670342	0.739819	0.708402
KRT24	0.787875	0.762253	0.764201	0.745215	0.751346	0.747977	0.758575
GABRG3-AS1	0.896971	0.858382	0.822845	0.849988	0.879337	0.824913	0.882969
CCL3L1	0.810731	0.791557	0.766274	0.755947	0.734943	0.621648	0.699382
OLFR474	0.790528	0.787443	0.732824	0.757693	0.767934	0.770104	0.782546
ICOSLG	0.216682	0.166667	0.0875575	0.11945	0.118619	0.0412018	0.0632274
LINC01545	0.919107	0.638132	0.703398	0.881682	0.858345	0.913283	0.66871
SLC25A23	0.157989	0.142815	0.110225	0.109544	0.133239	0.0921131	0.157609
TUBA3A	0.884407	0.869731	0.805345	0.852498	0.839499	0.826467	0.855689
OPN1MW	0.916333	0.780167	0.751583	0.7979	0.915302	0.914836	0.784508
RPL7A	0.940546	0.78201	0.727837	0.85911	0.836512	0.883333	0.667353
GM20738	0.769386	0.579114	0.576222	0.699713	0.683424	0.51133	0.576946
TAS2R40	0.816525	0.787219	0.654385	0.713247	0.732193	0.798526	0.721385
OLFR1380	0.917143	0.909314	0.899756	0.884961	0.886372	0.876413	0.869062
OLFR1373	0.917143	0.909314	0.899756	0.884961	0.886372	0.876413	0.869062
OLFR642	0.822192	0.81975	0.796748	0.779542	0.799337	0.800143	0.789762
LURAP1L-AS1	0.849902	0.730214	0.763966	0.775822	0.804708	0.776703	0.707864
THEM7	0.791357	0.606126	0.676809	0.624133	0.758708	0.719651	0.754717
OLFR930	0.931192	0.88454	0.800899	0.778803	0.811163	0.802278	0.790822
DNAH7C	0.899747	0.882618	0.844043	0.877298	0.884241	0.85982	0.869765
CSAG4	0.928134	0.854938	0.602847	0.697436	0.853046	0.755556	0.734222
SERPINB5	0.923421	0.910301	0.896137	0.873187	0.897091	0.900277	0.866728
SMPX	0.874214	0.747934	0.684426	0.803913	0.872579	0.833537	0.679435
SLURP2	0.781535	0.71875	0.696606	0.715596	0.711676	0.75629	0.756806
ACSF2	0.65095	0.522334	0.25088	0.209981	0.284819	0.15606	0.302928
LILRA5	0.65456	0.572039	0.559658	0.472994	0.518971	0.584166	0.59586
OLFR154	0.588194	0.482131	0.409619	0.512352	0.420822	0.451607	0.527647
PLTP	0.283176	0.264318	0.0556831	0.121279	0.0714742	0.070213	0.0895212
CDH19	0.718857	0.56763	0.505319	0.540715	0.519938	0.338864	0.441115
ACOT9	0.942448	0.714108	0.805741	0.539683	0.818551	0.902932	0.837028
ATG4A	0.913623	0.721656	0.687577	0.886879	0.89297	0.906949	0.67805
RPL19P12	0.913741	0.90556	0.868277	0.885978	0.8247	0.869321	0.872072
MZT2	0.421235	0.009523	0.054761	0.032248	0.09412	0.037568	0.187967
SPRY3	0.303791	0.229051	0.2567	0.179432	0.0886189	0.112258	0.27111
HTR3E	0.863647	0.834766	0.795697	0.756248	0.800232	0.783351	0.780165
OLFR1382	0.917143	0.909314	0.899756	0.884961	0.886372	0.876413	0.869062
ALDH4A1	0.142499	0.115809	0.0592971	0.0601432	0.085417	0.055984	0.0855535
KLHDC8B	0.16735	0	0.0831928	0	0.115328	0.043322	0.042433
ELSPBP1	0.89373	0.865812	0.793802	0.797818	0.854437	0.802374	0.86293
GM20877	0.769386	0.579114	0.576222	0.699713	0.683424	0.51133	0.576946
ZFP719	0.903869	0.865425	0.851771	0.86753	0.847448	0.772162	0.859583
WTAPP1	0.955038	0.935172	0.845845	0.893357	0.931907	0.846497	0.865288
FH	0.162429	0.150752	0.063552	0.133648	0.15601	0.05733	0.115275
LOC102724784	0.86952	0.780648	0.796165	0.789244	0.786378	0.799036	0.766257
GM1966	0.510525	0.497647	0.499888	0.509832	0.501896	0.461432	0.408739
GPR37L1	0.845214	0.785332	0.730779	0.633556	0.62635	0.518711	0.63385
OLFR1173	0.683571	0.628086	0.627938	0.605394	0.64423	0.588183	0.604463
OR5T3	0.458333	0.382353	0.285714	0.357143	0	0.285714	0.428571
KCNH8	0.050093	0.0208812	0.0405786	0.0161094	0.0379517	0.0263664	0.0258986
GM20809	0.769386	0.579114	0.576222	0.699713	0.683424	0.51133	0.576946
ZNF702P	0.894171	0.833944	0.874649	0.884292	0.851405	0.885621	0.877477
GPR34	0.892668	0.660193	0.492415	0.732889	0.645753	0.775602	0.48951
MED21	0.242686	0.156239	0.149615	0.0837376	0.123658	0.167868	0.241861
LCE3B	0.856589	0.819826	0.737579	0.805491	0.770639	0.80929	0.815692
OLFR177	0.913086	0.897469	0.833904	0.85243	0.8982	0.843031	0.874426
AWAT1	0.902694	0.686499	0.500405	0.821015	0.842803	0.841415	0.59523
CASP10	0.717649	0.695867	0.68683	0.682509	0.672753	0.572997	0.600027
OLFR517	0.81571	0.780574	0.69483	0.803342	0.733459	0.767471	0.743165
GJA1	0.661404	0.652686	0.659638	0.603235	0.635153	0.602143	0.607835
MIR1301	0.817405	0.690663	0.649367	0.684127	0.67089	0.622201	0.639163
DNM1P41	0.793408	0.693124	0.750394	0.779294	0.746414	0.721081	0.769373
FAM223A	0.847763	0.819151	0.742417	0.816471	0.822915	0.82625	0.752029
GM20867	0.769386	0.579114	0.576222	0.699713	0.683424	0.51133	0.576946
OLFR816	0.788101	0.666334	0.695799	0.671498	0.688663	0.669849	0.709665
OLFR229	0.907662	0.906017	0.906893	0.899675	0.885221	0.84383	0.838222
LINC01346	0.850828	0.683913	0.578623	0.604594	0.683531	0.64711	0.723165
GM5069	0.487478	0.370563	0.372475	0.375409	0.232247	0.224888	0.259639
OR51D1	0.927621	0.923917	0.884142	0.915822	0.89929	0.903108	0.904821
SPRR2K	0.731076	0.664782	0.643993	0.724861	0.686076	0.723627	0.709075
GOLGA8F	0.783346	0.772369	0.675209	0.716067	0.764494	0.760015	0.736779
SPINK13	0.938141	0.871145	0.864054	0.883615	0.869256	0.8208	0.847166
KCNS2	0.338203	0.301776	0.216591	0.282505	0.0853467	0.100569	0.169351
POTEH	0.841488	0.787144	0.812294	0.791808	0.817542	0.822419	0.808591
GTSF1L	0.90212	0.858256	0.881929	0.872891	0.886091	0.869629	0.867374
LINC01546	0.444298	0.322516	0.270867	0.271884	0.324172	0.3533	0.435243
UGT1A10	0.895973	0.863947	0.802711	0.810285	0.848235	0.821793	0.827359
LOC100506474	0.671858	0.669699	0.533809	0.510208	0.524549	0.549956	0.550311
AGMO	0.707973	0.636045	0.644824	0.612633	0.658707	0.661554	0.590474
OLFR967	0.906107	0.90462	0.905783	0.89772	0.883768	0.842593	0.836818
OLFR794	0.799184	0.742048	0.663395	0.587614	0.650868	0.604146	0.695054
OLFR704	0.717386	0.712998	0.62211	0.656234	0.579079	0.584339	0.673337
EGOT	0.747558	0.670862	0.65138	0.650613	0.590558	0.484095	0.522074
HELZ2	0.330239	0.089876	0.265386	0.0661902	0.267422	0.159841	0.204059
ANKRD19P	0.877417	0.853411	0.73245	0.812324	0.723877	0.786455	0.805082
FSHB	0.833292	0.768582	0.644771	0.621637	0.640858	0.606906	0.651619
RPL34	0.878765	0.875548	0.80633	0.764978	0.788528	0.848297	0.865311
GM20854	0.769386	0.579114	0.576222	0.699713	0.683424	0.51133	0.576946
LCE3C	0.856556	0.819641	0.735998	0.805213	0.770497	0.808478	0.815461
LINC01427	0.784166	0.752113	0.71728	0.744619	0.666446	0.775324	0.69828
PSPH	0.833602	0.768982	0.743703	0.777714	0.788937	0.777928	0.760885
DEFB123	0.904583	0.892347	0.806584	0.730429	0.826255	0.778543	0.776603
MIR4276	0.918694	0.857619	0.650362	0.675263	0.707164	0.711026	0.699285
SLC35F1	0.419581	0.251419	0.281444	0.0607694	0.0632549	0.0483629	0.169267
OR5AK2	0.88661	0.82966	0.80559	0.860174	0.839203	0.85069	0.836893
ARHGAP19-SLIT1	0.212857	0.139489	0.143612	0.172607	0.168173	0.148066	0.162237
SLC10A6	0.801201	0.755211	0.678593	0.717871	0.700002	0.746649	0.654277
CEBPB	0.780156	0.257541	0.182248	0.0899751	0.261194	0.0653504	0.304698
SEMA5B	0.182486	0.169291	0.0923512	0.163435	0.131615	0.111338	0.125015
OLFR90	0.866751	0.854666	0.758883	0.723234	0.765873	0.729017	0.706264
CALN1	0.528854	0.523894	0.476339	0.446734	0.421735	0.419438	0.381547
OR8H1	0.873887	0.824343	0.838975	0.804965	0.859018	0.83308	0.815831
AZIN1	0.35116	0.336965	0.0838078	0.191547	0.145237	0.0510366	0.246698
PBOV1	0.798538	0.780846	0.698088	0.751355	0.703996	0.679782	0.699602
SCNN1G	0.316921	0.269899	0.108907	0.258124	0.203634	0.160442	0.199132
CYB5A	0.876792	0.808662	0.872625	0.844688	0.76732	0.860991	0.79928
TCTEX1D2	0.503285	0.12381	0.183079	0.169766	0.245299	0.0862239	0.142683
MIR548D2	0.935202	0.92519	0.909967	0.913572	0.905321	0.890648	0.90879
SNORD102	0.930051	0.890264	0.863119	0.83643	0.75782	0.7176	0.722526
PRAMEF1	0.884375	0.877926	0.843246	0.820516	0.830053	0.868619	0.832889
TSHZ1	0.129733	0.110221	0.0514309	0.0249562	0.12338	0.0110501	0.0552551
TFE3	0.724537	0.70464	0.42055	0.639908	0.437056	0.0877379	0.369295
CYP4A22	0.79359	0.776015	0.625224	0.716864	0.686399	0.666279	0.725281
KRTAP19-8	0.912455	0.905116	0.831418	0.889651	0.861996	0.860004	0.845376
STARD8	0.703909	0.544183	0.395888	0.318995	0.363746	0.44804	0.490488
LINC01088	0.803769	0.781741	0.77058	0.739745	0.785596	0.772218	0.782398
MXRA8	0.860598	0.823652	0.787081	0.860368	0.796545	0.803954	0.840493
FAM149A	0.730133	0.661698	0.397285	0.709464	0.439186	0.357814	0.36602
ITGB2-AS1	0.789599	0.748804	0.775926	0.723971	0.727135	0.700539	0.714253
GM4070	0.510203	0.496266	0.499566	0.509243	0.499799	0.459697	0.406025
OLFR777	0.800753	0.742222	0.680583	0.735905	0.741872	0.681832	0.684408
MIR5011	0.847729	0.834191	0.771807	0.788933	0.751543	0.75499	0.713751
ABCA7	0.28627	0.255201	0.170929	0.238801	0.140236	0.149365	0.237434
THSD4	0.835516	0.805738	0.726704	0.697697	0.732118	0.78672	0.698517
PRR32	0.888501	0.785836	0.709877	0.808038	0.611533	0.773649	0.619436
LOC101927100	0.540017	0.456296	0.238208	0.354447	0.232784	0.14127	0.334896
MOSPD3	0.238103	0.192299	0.188843	0.127805	0.207532	0.125146	0.139028
ADAM9	0.0647414	0.0366918	0.0128288	0.0568023	0.0115466	0.0153341	0.0432935
OR5AK4P	0.88657	0.829519	0.805613	0.86008	0.839163	0.850839	0.836884
OLFR1432	0.698841	0.640155	0.639053	0.578515	0.619174	0.680751	0.656438
VMN1R9	0.812909	0.764048	0.762203	0.787352	0.695677	0.679	0.656001
VMN1R212	0.797246	0.751868	0.705548	0.763861	0.747582	0.796479	0.749831
WFDC8	0.890592	0.859532	0.846678	0.831012	0.870131	0.820203	0.857641
USP26	0.937034	0.695196	0.5833	0.899552	0.905894	0.847077	0.595711
GPR156	0.689401	0.540039	0.488779	0.395577	0.575602	0.644334	0.43409
MIR578	0.736559	0.623166	0.603368	0.686881	0.598178	0.596383	0.631631
LINC00570	0.84567	0.742511	0.781527	0.739954	0.785601	0.647254	0.726407
MEGF11	0.101334	0.0985949	0.0193171	0.0910741	0.0997509	0.0421412	0.0787713
OLFR1097	0.873725	0.824517	0.838808	0.805018	0.859297	0.83302	0.816087
OLFR824	0.81531	0.807825	0.76718	0.760444	0.807542	0.811756	0.772489
VSIG10	0.221359	0.201244	0.200014	0.203623	0.126207	0.0862843	0.149512
MIR136	0.939165	0.929985	0.937064	0.931086	0.925888	0.932115	0.93485
LINC00898	0.890056	0.863476	0.861863	0.870596	0.751682	0.742501	0.749513
CBS	0.705499	0.521122	0.30682	0.250365	0.217939	0.200273	0.381374
SPRR2H	0.730611	0.664472	0.643722	0.724548	0.68682	0.72447	0.710163
DAPK1	0.402893	0.260901	0.146425	0.109999	0.17698	0.150457	0.135418
DKFZP434A062	0.477236	0	0.331346	0.338118	0.253261	0.18272	0.381852
GBE1	0.383923	0.360469	0.258553	0.248593	0.155776	0.213276	0.342131
TP53AIP1	0.826143	0.794138	0.762242	0.687822	0.741612	0.737687	0.793692
SNORD108	0.784534	0.772768	0.73121	0.678986	0.714572	0.717168	0.706483
OR52N2	0.855967	0.836091	0.773988	0.810556	0.796757	0.795766	0.811407
CHI3L2	0.689984	0.664437	0.602767	0.558731	0.604544	0.591922	0.552391
HS6ST2-AS1	0.828259	0.511217	0.518056	0.707279	0.630536	0.809475	0.550995
OLFR996	0.780253	0.750378	0.735309	0.728709	0.740941	0.744353	0.737424
SH3BP2	0.866667	0.571429	0.32286	0.672269	0.165534	0.220012	0.458675
RIT2	0.570692	0.395962	0.287596	0.243603	0.291214	0.432029	0.329227
CFH	0.865474	0.684551	0.624779	0.691174	0.653081	0.609005	0.535791
ZFP648	0.801968	0.758149	0.763708	0.745064	0.755119	0.79709	0.766985
ABCA8	0.681576	0.447247	0.360463	0.452876	0.54546	0.666745	0.441558
ARHGEF9	0.686962	0.519805	0.348503	0.432659	0.190388	0.241181	0.397354
OLFR401	0.826927	0.775387	0.806886	0.796157	0.757985	0.751346	0.769392
CRYBB2	0.733132	0.658468	0.624605	0.60595	0.630507	0.682821	0.666373
OLFR477	0.790994	0.788023	0.733773	0.757539	0.76817	0.770118	0.782454
LOC101928177	0.815631	0.777128	0.78936	0.778475	0.8131	0.806131	0.79748
LINC01505	0.652712	0.498166	0.377972	0.469282	0.611534	0.587724	0.651448
OLFR1154	0.759072	0.728332	0.654843	0.744523	0.73041	0.755938	0.720168
OLFR1042	0.876161	0.858911	0.817702	0.832881	0.777745	0.809438	0.791501
RBMS3-AS3	0.238702	0.13129	0.093369	0.103224	0.133858	0.0804216	0.0918917
SLC7A11	0.537232	0.393569	0.395589	0.448002	0.324896	0.228991	0.281289
LINC00392	0.865424	0.834753	0.817606	0.798614	0.863198	0.774721	0.837166
MIR4296	0.840913	0.740747	0.664371	0.668882	0.761041	0.742367	0.698044
LCE3B	0.769111	0.680846	0.688221	0.66821	0.766856	0.721824	0.693643
ATP7A	0.514471	0.456217	0.385791	0.262105	0.31283	0.245508	0.322991
OLFR313	0.881388	0.869921	0.772412	0.768497	0.840303	0.75167	0.813282
PBK	0.349049	0.266143	0.291524	0.29394	0.220019	0.189369	0.189919
DYRK2	0.832556	0.793753	0.767781	0.726855	0.764507	0.828982	0.801023
GM4847	0.869359	0.867515	0.824456	0.794409	0.803436	0.75518	0.773694
PRAMEF26	0.798438	0.796232	0.744376	0.762601	0.739927	0.707316	0.797039
OLFR667	0.855967	0.836091	0.773988	0.810556	0.796757	0.795766	0.811407
PRKCD	0.465957	0.400309	0.149258	0.211528	0.131908	0.0757161	0.115691
MTMR1	0.937691	0.79237	0.71855	0.829409	0.910822	0.853906	0.734633
UGT2B35	0.892661	0.892455	0.859307	0.818379	0.869141	0.885998	0.810943
XGY2	0.863596	0.715944	0.853547	0.791705	0.849361	0.828311	0.798172
MEGF10	0.621145	0.409603	0.435099	0.509064	0.583231	0.482372	0.467866
LPIN3	0.851829	0.849303	0.751724	0.829518	0.722575	0.689135	0.622503
LILRB5	0.718984	0.692853	0.654864	0.675648	0.699403	0.597619	0.68014
RFPL4AL1	0.674158	0.571357	0.547756	0.549555	0.552035	0.510504	0.567173
SERPINB7	0.846956	0.821921	0.706534	0.745214	0.72858	0.644397	0.657558
C7ORF65	0.820344	0.810342	0.790157	0.776205	0.790008	0.770842	0.803477
CYP4A31	0.793216	0.774896	0.620757	0.716864	0.685731	0.662195	0.72479
MIR6715B	0.850754	0.767865	0.750066	0.772881	0.796162	0.776508	0.73128
ELDR	0.719042	0.337298	0.126406	0.437467	0.155595	0.12107	0.214227
MIR619	0.876602	0.861483	0.866961	0.861678	0.852915	0.854808	0.858669
GSK3A	0.160401	0.126667	0.0745884	0.129924	0.0326703	0.0263665	0.141551
OLFR1115	0.780372	0.748728	0.737273	0.72557	0.743348	0.745441	0.740401
TNXB	0.455519	0.41655	0.304924	0.303571	0.385495	0.309973	0.314177
OLFR968	0.907284	0.905663	0.906625	0.899191	0.884863	0.843539	0.837873
SPANXD	0.920927	0.677014	0.687552	0.802464	0.866263	0.665199	0.596083
GM20747	0.769386	0.579114	0.576222	0.699713	0.683424	0.51133	0.576946
PORCN	0.736011	0.601534	0.475137	0.551202	0.265223	0.201528	0.414823
MIR6769B	0.851564	0.830698	0.77725	0.811122	0.810458	0.823688	0.814662
ABCC6	0.545196	0.436038	0.167409	0.484911	0.184695	0.226914	0.234887
MIR519E	0.902045	0.874212	0.888901	0.834606	0.859798	0.861254	0.85687
OLFR605	0.873138	0.852174	0.837833	0.835411	0.838242	0.752236	0.837629
MIR223	0.929074	0.66824	0.697013	0.878194	0.86489	0.818073	0.688069
WNT4	0.364823	0.168758	0.139793	0.123455	0.340026	0.111342	0.331347
FRG2DP	0.259844	0.228397	0.143744	0.125414	0.155765	0.223519	0.153274
FGFR1OP	0.517131	0.349544	0.319792	0.405406	0.398783	0.142609	0.277315
DEFB18	0.863689	0.838011	0.745118	0.768628	0.821064	0.835607	0.724985
GM8909	0.916667	0.912889	0.12477	0.75609	0.14204	0.0955932	0.155198
IL6	0.75631	0.650841	0.573177	0.712914	0.603011	0.573766	0.550882
HOXB13	0.0862428	0.0159832	0.0436747	0.0400545	0.0492521	0.0851868	0.0416696
OLFR881	0.905556	0.904163	0.905384	0.897051	0.883265	0.842129	0.83634
GOLGA8EP	0.783346	0.772369	0.675209	0.716067	0.764494	0.760015	0.736779
SLC6A10P	0.848148	0.302778	0.529055	0	0	0.123526	0.442038
LOC105374313	0.866253	0.800539	0.8628	0.775076	0.805602	0.781977	0.764471
OLFR1028	0.86887	0.854708	0.81255	0.853504	0.801373	0.853586	0.809265
IDH3B	0.510377	0.456904	0.411903	0.49963	0.38823	0.409045	0.43299
OLFR620	0.795241	0.782092	0.693261	0.738793	0.719702	0.689393	0.687028
RIMBP3B	0.257597	0.0333333	0.225717	0.0388815	0.136944	0.0566249	0.184669
MIR521-1	0.853736	0.813701	0.772731	0.782437	0.813067	0.769223	0.770972
BCAR1	0.692131	0.4	0.494411	0.503921	0.651418	0.478044	0.604446
TTN	0.907681	0.906512	0.830794	0.857083	0.893692	0.812686	0.853605
ATP6V1B1-AS1	0.429757	0.42729	0.380882	0.326164	0.375892	0.23575	0.352906
DEFB103A	0.890396	0.877782	0.813338	0.81927	0.83215	0.842405	0.819117
OLFR1389	0.917332	0.909037	0.899737	0.884226	0.885946	0.876278	0.868582
LOC100506123	0.623992	0.50054	0.562266	0.585239	0.566495	0.559168	0.597304
ENDOU	0.916171	0.810001	0.855191	0.710727	0.84844	0.880691	0.882539
OLFR92	0.866544	0.854513	0.759033	0.723057	0.76609	0.729017	0.706287
BTNL9	0.812123	0.8029	0.747136	0.658411	0.706369	0.752101	0.697372
OLFR1377	0.800909	0.787838	0.771917	0.794034	0.776509	0.74576	0.795079
SNORA100	0.850087	0.441586	0.497375	0.804552	0.684938	0	0.45802
VMN1R211	0.795625	0.739943	0.694503	0.751494	0.738513	0.789046	0.749001
FLJ31356	0.321664	0.311798	0.211959	0.200184	0.311187	0.107983	0.163104
CRELD2	0.441281	0	0.196786	0.0901245	0.301632	0.0689138	0.398876
MAP3K5	0.70558	0.466528	0.114553	0.183925	0.218983	0.131047	0.328971
SSXA1	0.823932	0.637426	0.53193	0.768218	0.7581	0.764315	0.596744
MIR448	0.943992	0.725105	0.75739	0.943881	0.938979	0.855302	0.749173
OLFR64	0.784295	0.757518	0.755527	0.684712	0.728167	0.753654	0.748803
MIR34A	0.819944	0.745677	0.760512	0.733804	0.818174	0.804954	0.7793
4930550L24RIK	0.885513	0.605075	0.545859	0.819776	0.827492	0.778338	0.589285
VMN1R226	0.829153	0.82728	0.801097	0.796172	0.787759	0.800462	0.822011
LINC00945	0.843167	0.801791	0.826108	0.794506	0.806715	0.775767	0.775475
PPIF	0.346429	0.321538	0.0959282	0.0668818	0.0920581	0.0842749	0.235732
MS4A8	0.833543	0.761061	0.764202	0.714025	0.794085	0.795462	0.784949
OLFR402	0.827457	0.776399	0.805186	0.795426	0.756999	0.750504	0.768554
GSG1L	0.63366	0.215942	0.105256	0.376762	0.305079	0.072877	0.12095
SIGLEC16	0.8	0	0	0	0	0	0
MIR6827	0.783048	0.704512	0.50156	0.53399	0.55755	0.624789	0.516081
POTEB2	0.846643	0.793548	0.805576	0.797876	0.811394	0.828553	0.802428
PRR33	0.889973	0.288889	0.818295	0.821322	0.842209	0.807516	0.832722
RXFP3	0.276534	0.223949	0.162904	0.173753	0.156139	0.158447	0.197636
OLFR467	0.847614	0.802204	0.821939	0.74074	0.834769	0.756287	0.78365
MMP26	0.931468	0.923745	0.833521	0.899884	0.887606	0.861571	0.880424
SERPINA9	0.828531	0.796916	0.783485	0.795843	0.75416	0.752366	0.783334
MIR7155	0.731387	0.623905	0.481718	0.213262	0.430859	0.429802	0.597576
PCDHGB8	0.786312	0.607562	0.690865	0.736781	0.711419	0.645803	0.573654
GM20806	0.769386	0.579114	0.576222	0.699713	0.683424	0.51133	0.576946
LOC102467217	0.788912	0.688177	0.697971	0.676045	0.771166	0.738011	0.696409
OLFR1162	0.779199	0.754657	0.729611	0.73654	0.734165	0.741682	0.728942
CPEB1-AS1	0.191252	0.0659915	0.116288	0.176124	0.0603698	0.0925384	0.179263
PRRT3-AS1	0.593089	0.579718	0.132035	0.249403	0.156379	0.0869364	0.571734
CACNG6	0.438586	0.255017	0.255027	0.282367	0.392118	0.396463	0.312256
VMN1R196	0.795811	0.741585	0.69605	0.753252	0.739751	0.790096	0.749037
DYNLT3	0.911395	0.446259	0.399217	0.592542	0.183244	0.11691	0.452041
OLFR430	0.940579	0.913716	0.884702	0.896549	0.886651	0.856044	0.873003
MAGEB4	0.946845	0.763397	0.746284	0.862208	0.920827	0.914567	0.76221
GM8979	0.75296	0.71608	0.590685	0.740238	0.654374	0.651487	0.658018
SLC26A3	0.851951	0.821891	0.712229	0.751494	0.774355	0.799008	0.838651
CLYBL-AS1	0.89081	0.854126	0.846826	0.863604	0.879474	0.8405	0.854121
TRHR2	0.771679	0.708204	0.650679	0.654425	0.685487	0.765339	0.735286
MAPK6	0.877157	0.820663	0.609936	0.83165	0.732821	0.656663	0.569444
DPPA4	0.634974	0.59276	0.601881	0.620169	0.589447	0.59846	0.609574
OR6T1	0.918314	0.912093	0.885528	0.864296	0.858498	0.849734	0.842954
KRTAP4-16	0.814342	0.799906	0.805988	0.739896	0.793891	0.81302	0.813896
HSPC324	0.916728	0.911603	0.856128	0.861758	0.817462	0.740813	0.826801
PDIA6	0.773717	0.646348	0.614626	0.701428	0.661436	0.624693	0.640236
OLFR126	0.81332	0.808031	0.792445	0.799666	0.803676	0.788029	0.786555
OLFR791	0.888403	0.866437	0.848033	0.842232	0.81641	0.79529	0.806042
EIF4G1	0.562426	0.499127	0.462003	0.516698	0.527809	0.2455	0.547672
FCGR1CP	0.784368	0.778433	0.755335	0.723313	0.748385	0.734784	0.783343
PDE1A	0.20246	0.0853437	0.130095	0.149457	0.183744	0.122865	0.189417
GPSM1	0.397605	0	0.265909	0.250803	0.274924	0.173703	0.33608
MIR506	0.914018	0.718849	0.673341	0.818165	0.790645	0.808067	0.708232
PRIM2	0.829871	0.754368	0.795436	0.818039	0.798722	0.805877	0.818344
OLFR557	0.929618	0.924987	0.885531	0.918081	0.896324	0.906426	0.90433
OLFR933	0.930965	0.884979	0.801188	0.780062	0.811633	0.802361	0.791273
MIR551B	0.894306	0.873785	0.868341	0.863401	0.852449	0.776505	0.854124
INSM2	0.240996	0.173649	0.0453584	0.0907924	0.101673	0.0495762	0.142261
REG2	0.74743	0.720092	0.698606	0.730484	0.683579	0.689726	0.669798
OLFR1122	0.862296	0.856693	0.83585	0.842907	0.834703	0.848834	0.791172
CD81	0.90207	0.879705	0.387268	0.608261	0.688476	0.181736	0.792099
SLFN12L	0.782849	0.759133	0.736223	0.775133	0.77332	0.742222	0.752372
BIRC5	0.802561	0.666112	0.757977	0.642102	0.739367	0.767536	0.736847
MED15P9	0.78211	0.696862	0.668051	0.756342	0.770114	0.746844	0.725743
SPPL2C	0.904907	0.805744	0.831097	0.831757	0.867658	0.866075	0.815153
HEXIM1	0.193733	0.176489	0.159554	0.176105	0.182501	0.104104	0.113847
GRTP1-AS1	0.880633	0.851676	0.824014	0.759336	0.781025	0.790211	0.777754
LIPC	0.826495	0.729647	0.68547	0.640656	0.816335	0.783251	0.751815
ADAM3A	0.740913	0.720661	0.737221	0.704432	0.549472	0.675265	0.704089
OLFR459	0.84413	0.814916	0.793412	0.771331	0.821473	0.807293	0.793708
MBNL2	0.706738	0.475842	0.43901	0.473796	0.49979	0.475151	0.609043
FMO4	0.401951	0.391665	0.367417	0.322842	0.357104	0.381634	0.379044
SNORA11	0.92663	0.702852	0.666612	0.912403	0.822775	0.773342	0.651847
MIR105-1	0.813617	0.518278	0.515788	0.677358	0.779883	0.765703	0.617768
CAMKV	0.263257	0.260268	0.188877	0.228559	0.123743	0.0785896	0.10297
PGBD3	0.826292	0.645591	0.554484	0.5945	0.628064	0.717382	0.58945
CCR5	0.862814	0.817038	0.731542	0.744178	0.808381	0.713299	0.797424
C12ORF56	0.616037	0.479753	0.351556	0.269623	0.315853	0.338965	0.259279
PTPRC	0.87751	0.854853	0.719726	0.834212	0.745788	0.654636	0.705093
SLC22A2	0.774157	0.574804	0.612512	0.640341	0.752235	0.699682	0.709733
VMN1R200	0.798051	0.754538	0.707941	0.766245	0.7499	0.797989	0.750907
MTCP1	0.734601	0.608782	0.537917	0.690009	0.720062	0.693951	0.601983
RPL3	0.951539	0.938729	0.944476	0.934979	0.936637	0.884742	0.918701
PRM3	0.867023	0.798694	0.822903	0.79923	0.800344	0.862856	0.852676
SP140L	0.773166	0.747356	0.72143	0.718368	0.639756	0.58893	0.619244
ADAM5	0.857783	0.827841	0.647644	0.824176	0.799114	0.799792	0.769408
MIR501	0.89542	0.662193	0.578814	0.822241	0.850074	0.760417	0.731847
GSTM6	0.512115	0.48825	0.263531	0.498733	0.324179	0.201661	0.369944
MIR6857	0.959116	0.807974	0.806319	0.951385	0.93284	0.912229	0.826937
TMEM238	0.477149	0.131394	0.424532	0.407368	0.366554	0.272899	0.270122
GSTM4	0.576442	0.512004	0.291188	0.539561	0.397583	0.236238	0.385372
CD300LB	0.772793	0.714477	0.713569	0.759977	0.704297	0.624189	0.684556
ARHGAP25	0.881848	0.823456	0.771852	0.805939	0.833847	0.746057	0.821746
REG3G	0.870035	0.79866	0.739008	0.825024	0.749879	0.722384	0.781482
NPIPA1	0.880506	0.864717	0.844593	0.868988	0.872483	0.849682	0.845576
ZNF548	0.136924	0.120281	0.0792223	0.101432	0.0897402	0.0772342	0.109236
THAP7-AS1	0.888976	0.863446	0.886229	0.785949	0.881554	0.781658	0.85057
SNAR-A11	0.841116	0.830711	0.775313	0.764822	0.796797	0.629642	0.723237
RGS4	0.425122	0.417327	0.371831	0.33031	0.274046	0.304652	0.368766
LINC00488	0.82838	0.78573	0.706802	0.711284	0.778043	0.79237	0.800818
LOC101927164	0.846981	0.724328	0.663823	0.733064	0.819976	0.834413	0.842305
RPGRIP1L	0.299599	0.191091	0.179041	0.190867	0.178485	0.165018	0.258972
KRTAP4-11	0.813841	0.798225	0.80533	0.738488	0.792528	0.812189	0.813101
HBBP1	0.825244	0.791268	0.690428	0.798543	0.723626	0.745185	0.769848
TNFSF18	0.824988	0.710724	0.802466	0.740707	0.768393	0.793258	0.750706
OLFR128	0.81332	0.808031	0.792445	0.799666	0.803676	0.788029	0.786555
SNRNP27	0.273615	0.269062	0.21786	0.170061	0.225203	0.207481	0.246231
C1ORF68	0.835453	0.729273	0.632824	0.629483	0.715501	0.690748	0.735349
LOC101927845	0.853212	0.825464	0.756443	0.805332	0.774399	0.818318	0.811448
OLFR195	0.913086	0.897469	0.833904	0.85243	0.8982	0.843031	0.874426
TMEM140	0.721615	0.702589	0.662538	0.659644	0.626464	0.559052	0.517813
C2ORF50	0.660753	0.649153	0.487924	0.500443	0.357405	0.380554	0.525882
PRKCH	0.557865	0.449649	0.43115	0.336022	0.45736	0.365581	0.40075
SNORD137	0.912417	0.896725	0.801086	0.830814	0.811043	0.804667	0.784972
OR4A5	0.861841	0.854705	0.780929	0.804798	0.691797	0.773629	0.793953
IL1B	0.81324	0.790265	0.67784	0.742297	0.78893	0.755958	0.808863
OLFR683	0.799638	0.73913	0.619191	0.785688	0.647359	0.714794	0.718482
POTEB	0.841431	0.786488	0.811828	0.791306	0.817022	0.821352	0.809337
GVIN1	0.510203	0.496266	0.499566	0.509243	0.499799	0.459697	0.406025
HPCAL1	0.227955	0.0153846	0.0751259	0.0214547	0.22121	0.0223471	0.0137941
GJA5	0.530368	0.453577	0.449122	0.49583	0.517619	0.44902	0.525494
MEI4	0.734278	0.610317	0.627858	0.712849	0.657839	0.716944	0.641379
PLP2	0.692446	0.576902	0.465626	0.262334	0.153967	0.17662	0.46679
DEFB122	0.733098	0.730017	0.694406	0.646571	0.688078	0.67541	0.699428
DDX10	0.235232	0.183343	0.156348	0.119147	0.130079	0.109905	0.114682
SOCS2-AS1	0.0680847	0.0538462	0.0447108	0.0188287	0.008477	0.0167915	0.00707701
LOC103352541	0.679583	0.539629	0.419663	0.482077	0.663773	0.639186	0.668157
OLFR1200	0.882097	0.848721	0.830631	0.799217	0.820758	0.728585	0.831331
LINC00244	0.86386	0.843793	0.72831	0.757009	0.803126	0.829317	0.832594
MOXD2	0.786096	0.73307	0.75451	0.775739	0.703748	0.753416	0.748185
LGI1	0.416379	0.286306	0.205332	0.156086	0.16449	0.159352	0.177918
MIR4790	0.805654	0.706472	0.679011	0.683831	0.655054	0.687841	0.718098
TG	0.888317	0.84192	0.846634	0.839457	0.813186	0.878632	0.805876
C10ORF105	0.823879	0.575475	0.762658	0.736925	0.670863	0.692118	0.760657
RENBP	0.904641	0.778123	0.651164	0	0.858693	0.690083	0.618499
OLFR957	0.906107	0.90462	0.905783	0.89772	0.883768	0.842593	0.836818
RERG-AS1	0.861422	0.677529	0.652556	0.596839	0.663449	0.622764	0.586982
TLR3	0.792794	0.748649	0.698791	0.715523	0.675911	0.61896	0.601011
CD33	0.801139	0.67593	0.611467	0.673092	0.723814	0.771724	0.68424
RHAG	0.801473	0.768353	0.636712	0.618711	0.736229	0.710563	0.683894
4930503B20RIK	0.230332	0.105868	0.0856932	0.101066	0.10791	0.128537	0.122028
OLFR773	0.800126	0.740403	0.66719	0.586199	0.654352	0.606869	0.693613
OLFR669	0.855777	0.836088	0.773679	0.810423	0.796126	0.795018	0.81121
MFAP5	0.887915	0.8719	0.823068	0.870442	0.878933	0.860233	0.848117
CTNNA2	0.844293	0.793939	0.722243	0.689875	0.722541	0.782029	0.777163
KCNA7	0.466436	0.463404	0.332594	0.306806	0.421709	0.258283	0.292585
IL17A	0.873488	0.872174	0.845276	0.865247	0.851915	0.818396	0.846636
OR14J1	0.850116	0.777752	0.68168	0.710358	0.665813	0.662693	0.678441
OLFR1410	0.843283	0.824484	0.805868	0.82186	0.793762	0.823342	0.8415
ABHD15	0.255556	0	0.0647705	0.119376	0.0764094	0.0764858	0.128418
ARHGDIG	0.724425	0.468056	0.637466	0.596923	0.333552	0.270018	0.584264
OR2AG2	0.71593	0.712741	0.620875	0.654244	0.576302	0.586249	0.671912
TNFRSF9	0.67187	0.66731	0.661776	0.634302	0.637889	0.62567	0.640552
C1QB	0.856177	0.799979	0.758735	0.784699	0.800312	0.760726	0.751296
SNORD116-23	0.766618	0.764695	0.749278	0.6473	0.666475	0.72228	0.657421
OLFR813	0.888403	0.866437	0.848033	0.842232	0.81641	0.79529	0.806042
MIR1468	0.700216	0.511194	0.389715	0.524549	0.289909	0.361618	0.425834
ICMT	0.663936	0.392898	0.663839	0.541637	0.351194	0.131879	0.482658
SULT1C4	0.687604	0.602427	0.595106	0.593924	0.579271	0.566681	0.665955
LOC105371433	0.894431	0.891335	0.835037	0.775233	0.768324	0.707994	0.787474
SMS	0.594048	0.472799	0.353111	0.209558	0.137719	0.119221	0.47508
LOC101927284	0.826642	0.819157	0.774721	0.751468	0.792181	0.776903	0.79088
TNFRSF25	0.745196	0.658847	0.731163	0.681043	0.73385	0.627943	0.576906
OLFR575	0.909677	0.908182	0.859558	0.886532	0.84181	0.818167	0.84204
CASP5	0.717864	0.712681	0.690092	0.680851	0.646843	0.657276	0.641914
RNASE1	0.855701	0.803537	0.749033	0.763887	0.779768	0.724526	0.683477
BTG3	0.311608	0.30925	0.0954805	0.128839	0.0605622	0.0485156	0.149933
CKS1B	0.884656	0.87636	0.84426	0.837081	0.865527	0.86058	0.813256
KIRREL3-AS2	0.838656	0.753644	0.748278	0.796757	0.801808	0.795057	0.787951
KAAG1	0.698901	0.670145	0.274554	0.445453	0.349683	0.323476	0.295162
OR56A3	0.809422	0.748666	0.624743	0.794453	0.649872	0.72345	0.725321
LOC104054148	0.71146	0.510308	0.540179	0.513728	0.577394	0.618469	0.599978
OLFR481	0.824877	0.791987	0.729468	0.822845	0.73925	0.74431	0.698713
OLFR1026	0.889126	0.826962	0.841835	0.762008	0.860486	0.838602	0.824999
HAUS7	0.677109	0.39072	0.543634	0.59573	0.340311	0.44127	0.644504
GAPT	0.881131	0.80748	0.755306	0.865678	0.865836	0.778141	0.814445
BPI	0.679701	0.602521	0.564698	0.599173	0.64567	0.608562	0.622164
OPN5	0.709237	0.701493	0.673791	0.65284	0.655656	0.668661	0.629834
BCL2A1A	0.835866	0.735669	0.701777	0.724587	0.776588	0.762157	0.757882
OLFR1206	0.873359	0.857185	0.830272	0.794183	0.828979	0.763714	0.791984
C030018K13RIK	0.85368	0.830262	0.732758	0.772619	0.772088	0.713844	0.804537
PRICKLE2-AS1	0.710514	0.630865	0.417389	0.402407	0.504959	0.545545	0.535868
MIR4526	0.561599	0.535362	0.50485	0.35429	0.421846	0.259416	0.269677
MIR361	0.933453	0.622516	0.615263	0.928006	0.901138	0.900407	0.644398
CLCA4	0.893064	0.839223	0.836883	0.751638	0.738244	0.842998	0.752469
ATP13A4-AS1	0.721969	0.599878	0.580321	0.570954	0.580215	0.617388	0.520423
ADRB2	0.370089	0.35354	0.185973	0.229643	0.248699	0.170466	0.200771
PABPC1P2	0.972798	0.971472	0.966472	0.961848	0.956494	0.947702	0.938943
BLNK	0.735938	0.604874	0.604171	0.610732	0.64311	0.711517	0.638877
MFSD4B2	0.44169	0.388319	0.243335	0.341566	0.34886	0.190728	0.319662
SNORA69	0.911497	0.697123	0.683697	0.804762	0.641075	0.833459	0.6168
NKX3-2	0.0801009	0.00933076	0.0319056	0.0440219	0.059472	0.0529908	0.0710839
TBX22	0.806927	0.583137	0.493776	0.516538	0.702782	0.636408	0.615189
CCL4	0.717793	0.635829	0.539488	0.548392	0.463579	0.465859	0.498053
D930020B18RIK	0.510504	0.440662	0.33649	0.268148	0.321525	0.379082	0.306367
NPIPA2	0.880506	0.864717	0.844593	0.868988	0.872483	0.849682	0.845576
OLFR1303	0.895931	0.875631	0.709134	0.82186	0.771266	0.809233	0.789924
GM5065	0.603834	0.32849	0.17801	0.297002	0.358329	0.181094	0.155699
FH1	0.150321	0.093763	0.057665	0.082398	0.120706	0.052529	0.107347
C4BPA	0.905849	0.885274	0.861366	0.839816	0.864247	0.777109	0.870724
C1ORF195	0.83241	0.762102	0.815375	0.793322	0.792348	0.793328	0.75675
OLFR654	0.719383	0.712796	0.544582	0.679257	0.616735	0.598133	0.672994
FAM183B	0.325917	0.291298	0.212029	0.211622	0.258611	0.214052	0.249301
SDC4P	0.894647	0.816194	0.827004	0.851734	0.889316	0.82319	0.766287
LRMP	0.846742	0.799982	0.809075	0.730525	0.737112	0.671087	0.683975
CCDC7	0.321995	0.311932	0.0832947	0.146067	0.120326	0.0940687	0.133366
SMLR1	0.846561	0.842045	0.644693	0.747044	0.742392	0.80508	0.755174
ZFP518B	0.403399	0.282113	0.245605	0.18707	0.328093	0.109221	0.315899
OLFR1195	0.861227	0.819522	0.803082	0.798015	0.813421	0.731954	0.820099
RIIAD1	0.723523	0.68037	0.572247	0.51702	0.496727	0.457497	0.570511
VMN1R31	0.814388	0.767402	0.765043	0.789107	0.69779	0.682601	0.660409
CYP2C18	0.80381	0.770623	0.696791	0.767298	0.701241	0.703843	0.711738
OR4C11	0.876726	0.861255	0.834588	0.798716	0.831601	0.765977	0.793221
FAM3A	0.436611	0.422917	0.390909	0.289012	0.242578	0.0741911	0.351251
GDF3	0.853734	0.783493	0.827757	0.812168	0.825209	0.768207	0.77879
MIR2139	0.682266	0.553968	0.623862	0.670375	0.647759	0.679726	0.574898
CXORF49B	0.829751	0.647619	0.63253	0.815332	0.761127	0.707716	0.573973
LOC102725191	0.622126	0.574674	0.61258	0.51367	0.576177	0.589646	0.552071
LOC101927269	0.747489	0.678894	0.568542	0.713056	0.637063	0.695086	0.741549
OLFR1388	0.917269	0.90913	0.899744	0.884473	0.886089	0.876324	0.868743
LINC01299	0.581018	0.549	0.484453	0.482127	0.553075	0.534096	0.526131
OLFR560	0.805614	0.777668	0.773409	0.716711	0.747256	0.761874	0.783697
CCL4L1	0.747337	0.666877	0.54351	0.565124	0.462244	0.49182	0.513289
VMN1R10	0.812909	0.764048	0.762203	0.787352	0.695677	0.679	0.656001
MAB21L3	0.807321	0.745677	0.675833	0.691375	0.688084	0.700949	0.602026
APOBEC1	0.903191	0.894866	0.843979	0.883048	0.844566	0.868749	0.837398
GM4759	0.510554	0.497771	0.499917	0.509885	0.502084	0.461587	0.408984
OLFR987	0.886365	0.828808	0.805724	0.859604	0.838958	0.85159	0.836841
SERGEF	0.155119	0.154276	0.0921707	0.0839903	0.0882479	0.0527198	0.0958101
SNAR-A7	0.841116	0.830711	0.775313	0.764822	0.796797	0.629642	0.723237
OLFR820	0.801728	0.74377	0.682363	0.736449	0.742497	0.683475	0.684972
ARSE	0.591338	0.548585	0.506841	0.46528	0.442757	0.440189	0.390302
CFAP47	0.573213	0.537526	0.24776	0.171613	0.174632	0.309769	0.270717
CRISP2	0.796056	0.770725	0.728751	0.667207	0.694311	0.654015	0.698093
MAGEA9	0.972577	0.903684	0.865553	0.939982	0.962144	0.911809	0.782562
UGT2B11	0.85252	0.833552	0.711373	0.768749	0.772302	0.674193	0.786145
OLFR698	0.717386	0.712998	0.62211	0.656234	0.579079	0.584339	0.673337
OLFR43	0.819371	0.813426	0.775272	0.815402	0.793366	0.774084	0.811549
MIR509-1	0.938706	0.610674	0.599413	0.900823	0.803837	0.787319	0.598696
MFSD13B	0	0	0	0	0	0
OLFR570	0.80349	0.799509	0.739223	0.740574	0.773185	0.708236	0.724752
MIR509-3	0.937871	0.610778	0.597321	0.899477	0.801678	0.783724	0.59746
CPT1A	0.181345	0.156179	0.0482349	0.0588065	0.0823192	0.026817	0.0958647
DNASE1L1	0.673737	0.546377	0.279825	0.642775	0.119326	0.111894	0.313785
LINGO2	0.0391613	0.0160723	0.00699562	0.0145077	0.00986634	0.00953484	0.0185151
OLFR616	0.827012	0.795355	0.75717	0.727972	0.728918	0.757721	0.78654
KRTAP8-1	0.834904	0.81655	0.811358	0.750228	0.823331	0.811112	0.818035
PDE7B	0.410434	0.267975	0.253661	0.214596	0.293215	0.300202	0.327165
LOC100130331	0.860602	0.804612	0.840689	0.755234	0.839061	0.788081	0.810108
WNT2	0.0528284	0.0302688	0.0527843	0.0313544	0.043621	0.0206852	0.0524581
OLFR1249	0.857135	0.847093	0.779416	0.80125	0.687932	0.771568	0.795322
LOC440300	0.878951	0.832085	0.850608	0.850303	0.873521	0.870616	0.871182
GM20815	0.769386	0.579114	0.576222	0.699713	0.683424	0.51133	0.576946
RGN	0.914463	0.678317	0.582497	0.656703	0.755624	0.372926	0.424714
PIK3CG	0.828106	0.679427	0.548588	0.4388	0.594364	0.652113	0.676518
ZIM2-AS1	0.82348	0.816181	0.78229	0.82133	0.768385	0.784732	0.801375
OLFR1183	0.861931	0.820507	0.804011	0.798056	0.813668	0.731841	0.820478
CLCNKA	0	0	0	0	0	0
OR2A12	0.852744	0.770727	0.762285	0.782239	0.738716	0.751621	0.719888
OLFR611	0.752785	0.731996	0.595748	0.711725	0.623517	0.619509	0.634213
DSG2-AS1	0.796028	0.766789	0.778245	0.698129	0.764104	0.773618	0.73191
MIR507	0.908743	0.743556	0.654448	0.820754	0.786259	0.815583	0.728894
AVPR2	0.856881	0.711676	0.685774	0.843594	0.814469	0.767968	0.772087
SLC10A1	0.837423	0.823918	0.82286	0.83131	0.818871	0.826592	0.832573
ARMCX4	0.662353	0.464129	0.322007	0.434744	0.530382	0.201479	0.344962
BOD1L2	0.95927	0.936291	0.947838	0.958963	0.944981	0.954374	0.945883
OLFR643	0.900564	0.85822	0.816361	0.884668	0.851114	0.858233	0.869258
TMX3	0.185025	0.172136	0.0710773	0.12208	0.0943358	0.0608506	0.116359
OLFR1097	0.914074	0.89726	0.86953	0.888479	0.817276	0.811521	0.844633
BTN3A1	0.31616	0.222828	0.201554	0.168575	0.14897	0.122913	0.151294
DEFB114	0.886739	0.881428	0.812945	0.819818	0.788119	0.717464	0.806975
OLFR279	0.92301	0.890883	0.867018	0.921963	0.863913	0.868746	0.864681
OR56A4	0.768444	0.714558	0.601489	0.75772	0.639342	0.687171	0.696659
SNAR-A4	0.841116	0.830711	0.775313	0.764822	0.796797	0.629642	0.723237
MIR8068	0.930651	0.901438	0.908657	0.873327	0.848678	0.878633	0.823646
APOD	0.665385	0.565103	0.449404	0.546963	0.537931	0.520321	0.371863
PMCHL1	0.912156	0.909196	0.856295	0.794349	0.835601	0.79705	0.744201
LRRC66	0.767659	0.735375	0.726903	0.725991	0.693607	0.746162	0.746933
MMP21	0.880651	0.793953	0.831294	0.830444	0.852076	0.848482	0.777875
ZNF680	0.264503	0.17961	0.228341	0.207583	0.207361	0.148177	0.254766
PEX10	0.432823	0	0.221008	0.399571	0.193118	0.142835	0.229322
MIR518A1	0.898262	0.861496	0.852365	0.838881	0.824338	0.84508	0.848373
KLK7	0.859631	0.684508	0.754835	0.716538	0.814268	0.789253	0.760603
GATA5	0.18313	0.166019	0.0280232	0.0789839	0.0521946	0.0735747	0.0590208
A930017M01RIK	0.796952	0.755575	0.766888	0.756295	0.746492	0.721158	0.733357
TACC1	0.545839	0.508992	0.462488	0.393408	0.373589	0.305247	0.345095
VIT	0.751032	0.552588	0.280054	0.349892	0.472529	0.500134	0.399728
MIR3681	0.871439	0.778952	0.684689	0.720665	0.763091	0.812803	0.807127
LRRN4CL	0.779554	0.725101	0.666206	0.679536	0.694173	0.58012	0.598255
HBB	0.79761	0.744476	0.68051	0.661149	0.640651	0.658955	0.672163
MIR7159	0.859658	0.840756	0.750591	0.842422	0.81682	0.820009	0.818835
CA5B	0.934953	0.859253	0.843341	0.881049	0.906979	0.866423	0.886492
TTC39C	0.840754	0.737133	0.562323	0.761828	0.7196	0.793692	0.796366
SNORD116-4	0.834503	0.796236	0.767622	0.715626	0.76101	0.799258	0.76151
SMARCA5-PS	0.06581	0.0260869	0.0433495	0.0127861	0.0636625	0.00934242	0.0291426
MTSS1L	0	0	0	0	0	0
LINC00670	0.75258	0.688453	0.603125	0.650168	0.560387	0.628342	0.649958
LOC101927635	0.738449	0.597808	0.477284	0.349145	0.31293	0.214476	0.420629
CCL3L3	0.810731	0.791557	0.766274	0.755947	0.734943	0.621648	0.699382
MIR6744	0.807591	0	0.666801	0.705058	0.766506	0.791633	0.731664
OR5AN1	0.713864	0.642274	0.668018	0.630802	0.713646	0.700326	0.704782
ARHGDIB	0.805956	0.783067	0.683914	0.632469	0.627065	0.570857	0.680226
OLFR1325	0.85284	0.531291	0.480987	0.818924	0.805278	0.701677	0.532473
RASEF	0.84851	0.756225	0.706039	0.776948	0.761174	0.70847	0.769929
IGSF10	0.767556	0.745636	0.677742	0.681627	0.7332	0.712191	0.702042
SPANXN5	0.857069	0.572379	0.502952	0.79113	0.731769	0.749699	0.533588
SLC14A2	0.922893	0.862104	0.716755	0.746488	0.758586	0.717587	0.878031
LOC101926960	0.774834	0.703212	0.632079	0.688657	0.728993	0.651202	0.646387
RNASE3	0.910449	0.887281	0.863647	0.875227	0.873177	0.859612	0.877943
FAM27E5	0.833866	0.820813	0.621935	0.796137	0.665343	0.763078	0.750678
LMNTD1	0.844539	0.820711	0.744428	0.707953	0.731746	0.730797	0.739589
LRRC14B	0.890763	0.857017	0.72968	0.866541	0.823072	0.785486	0.725297
OR8H3	0.914281	0.897497	0.869297	0.888694	0.817352	0.812607	0.844731
LINC01496	0.815282	0.581696	0.551879	0.705973	0.71354	0.758666	0.487513
OR10A5	0.590337	0.485521	0.410219	0.514364	0.421559	0.462624	0.529548
SAA1	0.862113	0.82766	0.833625	0.859424	0.852325	0.835819	0.827674
ODF2	0.65391	0.644222	0.518643	0.627521	0.584723	0.488032	0.605431
FCGR1B	0.784368	0.778433	0.755335	0.723313	0.748385	0.734784	0.783343
SMYD1	0.846338	0.802425	0.825009	0.756107	0.814135	0.747071	0.687005
C2ORF66	0.771942	0.765865	0.668218	0.683892	0.756762	0.754727	0.733016
L3MBTL2	0.38082	0.318158	0.302702	0.36336	0.349531	0.288487	0.343391
TMEM100	0.795732	0.730584	0.724557	0.756567	0.791406	0.711147	0.591783
SLPI	0.769069	0.752608	0.636976	0.650248	0.689033	0.693449	0.693258
FAR1	0.135633	0.0707908	0.0190776	0.0657393	0.0434185	0.0195565	0.0988676
SLAMF1	0.757739	0.619979	0.63881	0.613078	0.664585	0.542289	0.6235
OLFR644	0.900564	0.85822	0.816361	0.884668	0.851114	0.858233	0.869258
GDI1	0.886721	0.706773	0.479302	0.4	0.606789	0.522398	0.608179
OLFR1098	0.873725	0.824517	0.838808	0.805018	0.859297	0.83302	0.816087
MPTX2	0.911291	0.887051	0.828962	0.867047	0.901883	0.825822	0.891416
ALDH1A1	0.877474	0.848264	0.798878	0.776729	0.713669	0.832641	0.661005
PIRA2	0.668104	0	0.580038	0.633611	0.628671	0.619358	0.618903
TLR7	0.868911	0.607638	0.51398	0.653028	0.697104	0.653336	0.544318
ATP4A	0.781573	0.693883	0.715832	0.755111	0.720008	0.591132	0.622161
LINC01304	0.923352	0.890427	0.849944	0.855256	0.875808	0.847902	0.790542
LOC100507346	0.609863	0.58031	0.571146	0.540634	0.553387	0.552655	0.556038
RAD52	0.386329	0.258843	0.256756	0.209756	0.19627	0.0985666	0.190513
KREMEN2	0.685516	0.5	0.0420523	0.0452272	0.321356	0.09371	0.0415152
URAHP	0.87942	0.877778	0.525395	0.550374	0.686069	0.452941	0.233977
TMCO5	0.896269	0.81148	0.816015	0.787534	0.723746	0.757363	0.723333
DYDC2	0.90277	0.887386	0.755377	0.79106	0.836341	0.853016	0.872686
H2-T22	0.916667	0.892712	0.0965212	0.755749	0.125786	0.0590294	0.107224
ADAMTS15	0.407407	0.194323	0.0675166	0.0993118	0.136664	0.0691555	0.143773
LCE2C	0.851098	0.797804	0.801122	0.787202	0.758474	0.793986	0.806089
TMEM27	0.869225	0.695104	0.631212	0.812497	0.8219	0.848634	0.663722
SNRPA1	0.902116	0.813532	0.26519	0.450497	0.554098	0.453862	0.498376
SNAR-A8	0.841116	0.830711	0.775313	0.764822	0.796797	0.629642	0.723237
MIR1276	0.910536	0.822791	0.834798	0.863628	0.853352	0.828468	0.825904
LINC00563	0.889692	0.776858	0.765114	0.828	0.758226	0.79303	0.807778
TPTE2P6	0.785903	0.775385	0.711524	0.725859	0.682398	0.776556	0.76052
PLA2R1	0.270046	0.265413	0.175469	0.202811	0.188956	0.206712	0.189359
NREP	0.570961	0.569595	0.526189	0.552451	0.546739	0.543552	0.553471
LOC105373553	0.832002	0.731895	0.654546	0.637462	0.585356	0.756672	0.735342
NAA35	0.321174	0.311964	0.119925	0.212249	0.179174	0.0628313	0.224713
SNORA35	0.905379	0.743737	0.700664	0.899677	0.887065	0.855264	0.789645
OLFR659	0.856724	0.836103	0.775251	0.811086	0.799336	0.798827	0.812212
PDHA2	0.899817	0.667568	0.607328	0.835035	0.835264	0.848463	0.64268
OLFR951	0.906107	0.90462	0.905783	0.89772	0.883768	0.842593	0.836818
RPL39	0.960113	0.947215	0.899343	0.909701	0.885349	0.902442	0.88792
RGS7	0.170954	0.146045	0.0944701	0.109233	0.1035	0.0528699	0.168882
SDPR	0.859262	0.708953	0.793647	0.842836	0.791314	0.63207	0.768639
DEFB36	0.901696	0.895065	0.80026	0.716111	0.810993	0.767431	0.762936
BCOR	0.723323	0.459163	0.062711	0.566667	0.410946	0.0742409	0.0537454
OR4F16	0.895931	0.875631	0.709134	0.82186	0.771266	0.809233	0.789924
LOC105373394	0.925587	0.896535	0.865092	0.875235	0.886578	0.860647	0.80093
LIPK	0.948085	0.857238	0.883144	0.896064	0.884625	0.886836	0.903223
LOC101928437	0.927448	0.722681	0.593748	0.827043	0.847963	0.789124	0.660986
OAS3	0.516993	0.488889	0.351247	0.354864	0.229603	0.276834	0.240876
POTEC	0.841479	0.787039	0.81222	0.791727	0.817458	0.822248	0.808718
CSAG1	0.928134	0.854938	0.602847	0.697436	0.853046	0.755556	0.734222
MIR1245B	0.850431	0.773111	0.744294	0.805413	0.786557	0.683491	0.698147
ARHGAP15	0.878005	0.871011	0.797714	0.780844	0.760041	0.779637	0.841148
ADGRE5	0.626572	0.566667	0.564706	0.55791	0.262081	0.297239	0.344969
OPN1MW2	0.916333	0.780167	0.751583	0.7979	0.915302	0.914836	0.784508
KCNMB2	0.406119	0.238851	0.189694	0.237257	0.294834	0.306446	0.256912
OR5D16	0.686644	0.630708	0.630251	0.608344	0.646319	0.589795	0.60686
OLFR639	0.8788	0.821516	0.693754	0.748826	0.760423	0.799748	0.796407
OLFR1039	0.876161	0.858911	0.817702	0.832881	0.777745	0.809438	0.791501
ZBED3	0.210277	0.153617	0.101691	0.144071	0.144544	0.0951051	0.181583
LINC00517	0.759381	0.603167	0.42593	0.530612	0.57022	0.63345	0.501987
ECRP	0.872324	0.866078	0.827007	0.849403	0.836025	0.802235	0.816464
OLFR924	0.930965	0.884979	0.801188	0.780062	0.811633	0.802361	0.791273
YWHAEP7	0.875224	0.759999	0.78753	0.808549	0.825935	0.757293	0.828998
MIR203A	0.284514	0	0.0996878	0.202141	0.239872	0.0671934	0.213763
KRTAP25-1	0.871023	0.822474	0.744625	0.741092	0.741916	0.766936	0.777815
SLC22A7	0.814628	0.655758	0.705243	0.699078	0.668071	0.725105	0.71561
SLC12A1	0.904385	0.892623	0.900605	0.838698	0.836121	0.887838	0.871052
OLFR768	0.799184	0.742048	0.663395	0.587614	0.650868	0.604146	0.695054
OR8D2	0.906107	0.90462	0.905783	0.89772	0.883768	0.842593	0.836818
4833439L19RIK	0.86192	0.784521	0.750876	0.805604	0.805797	0.78263	0.802661
PEPD	0.49113	0.255639	0.244103	0.242277	0.189731	0.114707	0.292115
SP100	0.770053	0.750725	0.713369	0.714419	0.625209	0.576615	0.60481
OR5D14	0.778594	0.754633	0.729148	0.736243	0.733764	0.741821	0.728367
2310050C09RIK	0.832696	0.731146	0.630666	0.629561	0.714962	0.687168	0.732287
SHISA5	0.937787	0.924472	0.851032	0.901753	0.906297	0.913741	0.875447
HOXC-AS1	0.0850207	0.0707283	0.0403991	0.0422028	0.0277091	0.0318848	0.0418968
OR6C68	0.799263	0.741912	0.66371	0.587497	0.651157	0.604373	0.694935
PIFO	0.782004	0.713891	0.676361	0.68299	0.75526	0.655379	0.658704
IGFL4	0.884009	0.670603	0.839797	0.826751	0.705741	0.861002	0.782844
MFSD4B5	0.813404	0.720802	0.70001	0.741281	0.7657	0.736395	0.797953
SLC36A3	0.83101	0.809868	0.75408	0.770667	0.82843	0.752538	0.790024
MMP3	0.58791	0.541955	0.562546	0.541527	0.576369	0.555046	0.553888
RPS12	0.866677	0.863953	0.86585	0.833955	0.848026	0.854515	0.842834
LOC105370954	0.91764	0.887622	0.843563	0.807472	0.69691	0.706679	0.737051
OR5AP2	0.852324	0.83751	0.792607	0.815998	0.799034	0.789719	0.763136
OR52J3	0.825124	0.82471	0.749931	0.783286	0.768339	0.748919	0.798936
KRTAP16-1	0.749057	0.593831	0.584104	0.581614	0.558596	0.570238	0.563721
SNORD113-4	0.762159	0.72354	0.639713	0.751803	0.700771	0.62702	0.702744
SSTY2	0.769386	0.579114	0.576222	0.699713	0.683424	0.51133	0.576946
LOC101927374	0.897778	0.673823	0.881784	0.814951	0.701614	0.861002	0.8117
BTLA	0.873742	0.868063	0.853271	0.817514	0.813275	0.801179	0.840518
MIR548T	0.890053	0.78227	0.673503	0.814673	0.783789	0.759503	0.815373
ACACB	0.672597	0.65023	0.570833	0.606661	0.600439	0.568603	0.634394
OLFR947-PS1	0.906107	0.90462	0.905783	0.89772	0.883768	0.842593	0.836818
S100A7A	0.773801	0.747768	0.71979	0.714812	0.734112	0.732567	0.738262
MOXD1	0.220727	0.174686	0.145013	0.0806341	0.104554	0.0824622	0.214355
TTC6	0.0527059	0.00988202	0.0143305	0.0376446	0.0217868	0.0343151	0.0502356
PAGE2B	0.866015	0.686841	0.502894	0.488095	0.851976	0.849603	0.636063
PIK3CD-AS1	0.83247	0.766134	0.706678	0.813457	0.81455	0.755859	0.79839
OR10G8	0.908109	0.898713	0.769107	0.852762	0.862974	0.78527	0.765183
LOC101928211	0.569062	0.377923	0.391963	0.347567	0.434239	0.525494	0.438692
LOC105376398	0.887824	0.754852	0.696507	0.704579	0.878599	0.85196	0.84325
TEX22	0.83843	0.833102	0.705647	0.649123	0.737363	0.666581	0.584019
FAM25A	0.819282	0.735653	0.814777	0.765619	0.803846	0.797938	0.802095
C8ORF49	0.846461	0.843272	0.77234	0.781607	0.752579	0.771249	0.784585
LCE1M	0.775155	0.754374	0.739899	0.742254	0.759114	0.729153	0.749636
MIR384	0.862222	0.56746	0.507557	0.664292	0.724731	0.775916	0.535288
OLFR1158	0.759072	0.728332	0.654843	0.744523	0.73041	0.755938	0.720168
OLFR815	0.888403	0.866437	0.848033	0.842232	0.81641	0.79529	0.806042
OLFR693	0.717386	0.712998	0.62211	0.656234	0.579079	0.584339	0.673337
BCL2A1C	0.835866	0.735669	0.701777	0.724587	0.776588	0.762157	0.757882
FAM46D	0.837618	0.513586	0.550236	0.821748	0.722176	0.680893	0.58687
GM20852	0.769386	0.579114	0.576222	0.699713	0.683424	0.51133	0.576946
LCE6A	0.752363	0.74003	0.689957	0.744472	0.723053	0.704649	0.682286
MIR203	0.284514	0	0.0996878	0.202141	0.239872	0.0671934	0.213763
EFCAB12	0.508396	0.505033	0.412018	0.296881	0.455841	0.482042	0.481523
METHIG1	0.199218	0.190319	0.109007	0.130919	0.0900984	0.0801096	0.144673
OLFR800	0.79989	0.740818	0.666239	0.586556	0.653479	0.606186	0.693976
CSAG3	0.886914	0.689651	0.599261	0.84307	0.850812	0.858487	0.712896
ZNF366	0.849328	0.82085	0.803699	0.749326	0.804363	0.651692	0.764644
OLFR976	0.916039	0.900053	0.87894	0.913558	0.878404	0.819175	0.826683
FAM162B	0.46872	0.369338	0.126876	0.136512	0.356253	0.367705	0.253834
GM8989	0.73208	0.682542	0.584181	0.715526	0.637765	0.634607	0.646389
APLN	0.479949	0.476898	0.285502	0.0984127	0.114836	0.143323	0.3171
CYLC1	0.869888	0.525419	0.536704	0.825986	0.792445	0.798889	0.539454
DAGLA	0.622658	0.535716	0.296113	0.520054	0.433316	0.114343	0.269912
OLFR733	0.904585	0.890004	0.806942	0.82381	0.835582	0.837017	0.846013
OLFR1209	0.861227	0.819522	0.803082	0.798015	0.813421	0.731954	0.820099
KIF4	0.607459	0.490246	0.426741	0.276971	0.176872	0.191445	0.386831
MIR4719	0.899422	0.860934	0.829157	0.844889	0.784384	0.801755	0.836921
HMCN2	0.429536	0.296217	0.109599	0.147325	0.14547	0.17751	0.32718
GM20917	0.769386	0.579114	0.576222	0.699713	0.683424	0.51133	0.576946
VMN1R20	0.812909	0.764048	0.762203	0.787352	0.695677	0.679	0.656001
SNORD116-5	0.834503	0.796236	0.767622	0.715626	0.76101	0.799258	0.76151
CYP2C40	0.843013	0.831329	0.749457	0.758365	0.766919	0.761357	0.752412
OLFR514	0.81571	0.780574	0.69483	0.803342	0.733459	0.767471	0.743165
SNAR-A14	0.841116	0.830711	0.775313	0.764822	0.796797	0.629642	0.723237
METTL9	0.848951	0.822798	0.800155	0.727752	0.800258	0.795514	0.771647
SNAR-A9	0.841116	0.830711	0.775313	0.764822	0.796797	0.629642	0.723237
SNAR-A10	0.841116	0.830711	0.775313	0.764822	0.796797	0.629642	0.723237
AI467606	0.859682	0.813107	0.811596	0.717746	0.837102	0.784725	0.805574
GM5072	0.951496	0.605238	0.707695	0.94087	0.910438	0.946023	0.757235
SERPINB12	0.904491	0.880267	0.8152	0.874609	0.828291	0.826039	0.819076
LOC101927476	0.906411	0.772596	0.594328	0.789174	0.803119	0.776883	0.633586
EQTN	0.873937	0.836798	0.731158	0.86449	0.829274	0.864082	0.767176
SNORD115-35	0.822975	0.711373	0.777636	0.745737	0.793354	0.780766	0.718261
FGF13	0.889345	0.774717	0.589263	0.805442	0.880681	0.875665	0.694429
OLFR937	0.90629	0.904772	0.905915	0.897943	0.883935	0.842748	0.836977
KRTAP19-3	0.910372	0.903923	0.830439	0.887471	0.860193	0.860304	0.845429
TCEAL6	0.537475	0.39567	0.354554	0.214242	0.149631	0.0799715	0.296192
NUDT7	0.85603	0.825266	0.798056	0.799025	0.837021	0.811489	0.826177
KCNG1	0.455592	0.383066	0.199728	0.449291	0.173345	0.0931328	0.16536
GOLGA8IP	0.784836	0.773508	0.67492	0.717479	0.76553	0.760584	0.738246
OLFR1390	0.917269	0.90913	0.899744	0.884473	0.886089	0.876324	0.868743
TAAR8	0.816919	0.810007	0.761295	0.808516	0.767673	0.734017	0.782601
LOC101927787	0.851722	0.745318	0.674642	0.787621	0.813941	0.748802	0.824325
RNASE4	0.88746	0.797902	0.711561	0.825415	0.810691	0.816744	0.874165
CD1E	0.874175	0.872143	0.783335	0.847807	0.807366	0.787662	0.830117
PGS1	0.655494	0.501963	0.258601	0.361756	0.26552	0.31855	0.491688
ACTL8	0.760629	0.683792	0.750703	0.683953	0.721797	0.74875	0.677244
CHRNA4	0.0837219	0	0.00773641	0	0.030612	0.040714	0.042619
MIR500A	0.916497	0.550042	0.5906	0.818213	0.886494	0.805445	0.710101
LCE2D	0.878023	0.814739	0.772351	0.755897	0.776292	0.761518	0.824666
GLUD2	0.125788	0.0809186	0.0438508	0.0053539	0	0.0109418	0.109274
OLFR955	0.907789	0.906135	0.906983	0.899836	0.885341	0.843928	0.838339
LOC284930	0.892245	0.88301	0.857779	0.873602	0.754165	0.715323	0.749392
BTBD2	0	0	0	0	0	0
C1R	0.414426	0.253401	0.387399	0.357212	0.342844	0.347352	0.357967
OLFR292	0.884428	0.871381	0.771248	0.770582	0.841283	0.757271	0.815099
LOC100506076	0.623703	0.500227	0.561841	0.58472	0.566293	0.558637	0.597153
OLFR665	0.855967	0.836091	0.773988	0.810556	0.796757	0.795766	0.811407
BRSK1	0.533667	0.513292	0.465525	0.374682	0.430511	0.325233	0.398458
IBSP	0.759952	0.382494	0.39615	0.480498	0.631815	0.658142	0.630479
UBL7-AS1	0.189573	0.185052	0.124086	0.156118	0.130867	0.113302	0.113926
OLFR972	0.907789	0.906135	0.906983	0.899836	0.885341	0.843928	0.838339
LPAR1	0.953221	0.927649	0.934802	0.885753	0.947112	0.924985	0.922693
SELM	0.371476	0.356204	0.332217	0.230004	0.312803	0.289775	0.323614
TFB2M	0.888973	0.84557	0.887843	0.883564	0.869866	0.877319	0.845973
TTC3P1	0.941253	0.687725	0.655775	0.891376	0.922687	0.8727	0.607425
AMY1C	0.909476	0.872791	0.874119	0.882173	0.844031	0.870019	0.858265
GM38397	0.704383	0.546811	0.504149	0.535238	0.52566	0.636455	0.637351
OLFR632	0.76824	0.732549	0.661988	0.711685	0.716384	0.728809	0.652577
DDO	0.763156	0.63689	0.661231	0.708672	0.616012	0.607717	0.5824
OLFR992	0.896417	0.857804	0.832134	0.844125	0.843209	0.7799	0.816324
UBE2J2	0.37969	0.327431	0.136056	0.214966	0.193399	0.075409	0.163677
AKR1C12	0.800888	0.756243	0.68181	0.647394	0.65868	0.437297	0.604752
OLFR993	0.883598	0.866449	0.831382	0.818328	0.882047	0.873694	0.852603
MIR8071-2	0.723836	0.703408	0.65908	0.682601	0.671623	0.687074	0.662951
CYP4A10	0.793216	0.774896	0.620757	0.716864	0.685731	0.662195	0.72479
ANO3	0.775862	0.756259	0.709616	0.685309	0.668249	0.700968	0.656187
LOC101927657	0.853418	0.835333	0.771583	0.749787	0.843921	0.818901	0.783443
FAM206A	0.100207	0.0578572	0.0390036	0.0814831	0.0349528	0.0386455	0.0694505
PRR23B	0.737743	0.715995	0.568874	0.699807	0.629445	0.557069	0.600378
KLK1B16	0.757559	0.72491	0.686356	0.731254	0.733731	0.751704	0.739773
GM20865	0.769386	0.579114	0.576222	0.699713	0.683424	0.51133	0.576946
HLA-DRB1	0.776059	0.66382	0.489008	0.569901	0.530435	0.605907	0.542583
OR4F3	0.896292	0.875649	0.709299	0.821962	0.771912	0.809425	0.790781
MAGEB2	0.925273	0.669961	0.704224	0.922716	0.900587	0.853265	0.744302
MAGEA4	0.879234	0.594818	0.546648	0.819387	0.823765	0.773667	0.584228
MIR4681	0.695654	0.59349	0.571835	0.633292	0.668862	0.641243	0.651631
FAM25G	0.819948	0.737567	0.8156	0.766516	0.803749	0.798038	0.802678
LPCAT1	0.895238	0.0849206	0.144587	0.0433967	0.0183381	0.162271	0.0629443
LOC284933	0.818006	0.629171	0.695134	0.570216	0.607481	0.623021	0.644311
MIR526A1	0.898398	0.875457	0.850353	0.861999	0.845912	0.831163	0.858254
LIMD1	0.240353	0.0930011	0.15597	0.220467	0.144942	0.108715	0.214879
OLFR652	0.851695	0.832617	0.834193	0.823042	0.841934	0.831046	0.846314
OLFR1205	0.874574	0.858654	0.831829	0.795818	0.829925	0.764531	0.79243
CASP4	0.820298	0.780242	0.602448	0.734957	0.644942	0.404405	0.521677
SIGLECG	0.773211	0.663218	0.725104	0.749132	0.746364	0.655496	0.765302
OLFR780	0.799184	0.742048	0.663395	0.587614	0.650868	0.604146	0.695054
OR2J3	0.753376	0.73627	0.682834	0.690088	0.740567	0.649218	0.681711
MIR3978	0.956555	0.691082	0.671084	0.82289	0.893177	0.831315	0.635826
OLFR820	0.788101	0.666334	0.695799	0.671498	0.688663	0.669849	0.709665
MIR3183	0.863977	0.831301	0.737545	0.798111	0.783805	0.592511	0.645311
PACRG-AS3	0.855921	0.822124	0.78221	0.791617	0.746888	0.781917	0.742331
AKR1C8P	0.563158	0.502404	0.448165	0.459791	0.530447	0.468435	0.507235
MAGEC1	0.907024	0.813231	0.843724	0.902995	0.903428	0.866886	0.833212
C10ORF120	0.750951	0.704757	0.648455	0.658345	0.667479	0.688182	0.733577
1700001P01RIK	0.906792	0.900469	0.903514	0.875699	0.900474	0.899617	0.883147
UBE2NL	0.894193	0.63166	0.555151	0.805651	0.870162	0.76764	0.583271
ZADH2	0.128023	0.109649	0.0513469	0.024791	0.121221	0.0112652	0.0554007
ZFP405	0.902731	0.820019	0.872353	0.864095	0.901797	0.865244	0.874288
OLFR958	0.868271	0.836371	0.802621	0.86697	0.853829	0.781042	0.816992
GM6607	0.808119	0.757678	0.630887	0.577528	0.678421	0.575191	0.496577
VARS	0.282713	0.256129	0.170485	0.197872	0.265983	0.140117	0.167519
LINC01309	0.793378	0.706819	0.700384	0.722507	0.774425	0.746921	0.757919
CD274	0.270195	0.253902	0.215349	0.242201	0.188791	0.157953	0.151256
APOL3	0.683305	0.619186	0.526425	0.418434	0.390558	0.304535	0.450453
OLFR943	0.909456	0.907169	0.907833	0.901456	0.8863	0.844614	0.839645
ACRC	0.932271	0.85246	0.819004	0.867202	0.788247	0.877335	0.844185
CNKSR2	0.590954	0.393405	0.42966	0.375167	0.135543	0.0610905	0.36361
KLK10	0.466373	0.44484	0.318922	0.381486	0.342311	0.418248	0.359198
CACUL1	0.276746	0.147943	0.115187	0.102287	0.204658	0.096826	0.163653
SLU7	0.130015	0.123491	0.0865398	0.0916815	0.0945336	0.0869813	0.105914
OLFR645	0.734297	0.64825	0.710938	0.668866	0.723038	0.655317	0.688845
POLR2E	0.923291	0.874285	0.864049	0.864976	0.880586	0.846083	0.896205
OLFR965	0.906107	0.90462	0.905783	0.89772	0.883768	0.842593	0.836818
ZNF534	0.526905	0.414466	0.422639	0.378387	0.452655	0.364269	0.295788
MIR222	0.884316	0.700744	0.620568	0.856455	0.798446	0.692356	0.636836
MIR6715A	0.850129	0.766659	0.747296	0.77272	0.796874	0.779491	0.731282
GM11565	0.796206	0.648717	0.673616	0.718232	0.740211	0.711128	0.625504
TTC30A	0.380809	0.19638	0.191269	0.203603	0.184651	0.198468	0.215493
FAM90A1	0.711738	0.63488	0.572411	0.532635	0.600131	0.580858	0.601483
CYP4A29	0.793398	0.775446	0.622922	0.716864	0.686055	0.664122	0.725027
ENPP6	0.824823	0.81441	0.755382	0.737918	0.662125	0.675283	0.682919
LRRC49	0.652687	0.635322	0.256055	0.57892	0.401844	0.29145	0.277076
TCERG1L	0.211888	0.199434	0.122688	0.15803	0.0939752	0.0653546	0.0792401
ECE1	0.690364	0	0.0388889	0	0.631002	0.027709	0.595539
MTR	0.238364	0.157509	0.080685	0.151173	0.115772	0.0665956	0.0658841
GM10364	0.487478	0.370563	0.372475	0.375409	0.232247	0.224888	0.259639
ALG12	0.392806	0	0.146509	0.0656863	0.223117	0.0509622	0.358849
TNNC1	0.710014	0.662083	0.610058	0.606984	0.638682	0.623219	0.663689
SRPX	0.602796	0.494198	0.466555	0.375363	0.186047	0.0682218	0.372432
LINC00518	0	0	0	0	0	0
PRSS42	0.93685	0.926916	0.914257	0.905169	0.927682	0.888188	0.863698
CD93	0.896842	0.823369	0.782563	0.748528	0.755911	0.674348	0.705955
TPSAB1	0.793604	0	0.733068	0.72533	0.744621	0.775894	0.754555
FMO6P	0.838654	0.790419	0.812196	0.716161	0.829191	0.710098	0.800157
LOC100506682	0.841037	0.791867	0.778125	0.76337	0.787764	0.766828	0.782908
TMEM257	0.447084	0.397037	0.347882	0.337791	0.309406	0.35305	0.344116
LOC101927851	0.834275	0.818011	0.691187	0.694639	0.732429	0.648539	0.726679
MED27	0.218074	0.21114	0.152401	0.139778	0.112458	0.105876	0.147746
RLN2	0.949487	0.927657	0.911385	0.929686	0.935053	0.929744	0.885684
OLFR547	0.689137	0.673074	0.688528	0.678826	0.655077	0.680841	0.651295
C2ORF83	0.890349	0.781667	0.632356	0.671909	0.856456	0.83844	0.876667
HLA-DRB5	0.773138	0.663735	0.496156	0.566514	0.522197	0.598053	0.537914
OLFR19	0.739994	0.62099	0.633845	0.716855	0.64453	0.679068	0.580313
HPGD	0.219343	0.215772	0.0882186	0.0996696	0.186607	0.111688	0.160035
PDCL3	0.84394	0.831412	0.779076	0.814257	0.837708	0.822017	0.822433
OLFR1155	0.686827	0.630864	0.630389	0.60852	0.646443	0.589891	0.607003
OLFR623	0.784269	0.757505	0.755372	0.684682	0.728124	0.753747	0.748728
CXCL8	0.727968	0.609307	0.494828	0.54486	0.507822	0.415861	0.612469
LRCOL1	0.815632	0.745071	0.800524	0.788001	0.795499	0.802582	0.777943
SNORD116-3	0.834503	0.796236	0.767622	0.715626	0.76101	0.799258	0.76151
METTL7A3	0.199218	0.190319	0.109007	0.130919	0.0900984	0.0801096	0.144673
DEFB1	0.9133	0.889578	0.877671	0.836427	0.883402	0.791094	0.842849
OSTCP1	0.912817	0.904109	0.855063	0.886887	0.894745	0.888769	0.808399
PRAMEF14	0.884206	0.877846	0.843063	0.820064	0.830014	0.868467	0.832806
SYCP1-PS1	0.668816	0.625286	0.576629	0.657308	0.588172	0.591009	0.580072
IDI2	0.583321	0.475316	0.455366	0.415183	0.502821	0.496466	0.485176
NUDT10	0.712161	0.487921	0.387841	0.228726	0.448676	0.304939	0.39436
KCNA5	0.480865	0.332339	0.294309	0.279149	0.271727	0.266921	0.413575
LINC00458	0.857156	0.81111	0.727115	0.758076	0.745392	0.76969	0.719197
TAAR3	0.905348	0.886383	0.833158	0.810689	0.814252	0.805037	0.824793
DUSP23	0.407641	0.287077	0.18622	0.190895	0.25182	0.111389	0.346215
MS4A7	0.785787	0.755265	0.710644	0.669045	0.651852	0.439265	0.692399
REG1	0.746294	0.71909	0.699451	0.729642	0.682737	0.68859	0.669434
1500009L16RIK	0.892098	0.872345	0.806074	0.878611	0.86758	0.838512	0.847753
GUCA1C	0.947543	0.908191	0.942648	0.901562	0.913084	0.881663	0.913804
CYP4A32	0.793216	0.774896	0.620757	0.716864	0.685731	0.662195	0.72479
ADAM28	0.781508	0.703981	0.57624	0.613715	0.59231	0.553236	0.580576
SLC25A22	0.523081	0.164491	0.161958	0.204338	0.414269	0.0968679	0.16994
PROM2	0.827973	0.796091	0.718597	0.707988	0.623178	0.674124	0.690475
CSN1S1	0.927001	0.853233	0.882904	0.795573	0.919304	0.842812	0.808135
RPL14-PS1	0.920219	0.887628	0.856495	0.876615	0.876127	0.859714	0.863677
SLC25A5	0.484219	0.444275	0.322393	0.251371	0.262941	0.171395	0.394767
HBD	0.815146	0.770616	0.699128	0.724235	0.660838	0.652232	0.662119
TLR1	0.743312	0.663746	0.626156	0.6774	0.687501	0.619072	0.688424
GM5150	0.886738	0.845774	0.769263	0.852817	0.841068	0.869783	0.848466
OLFR76	0.842142	0.815133	0.816421	0.841743	0.779228	0.827382	0.829701
SULT1B1	0.938124	0.839356	0.850196	0.828102	0.846853	0.884768	0.890106
ANKRD34C	0.224745	0.128355	0.177913	0.1463	0.174156	0.08238	0.164181
LINC00408	0.923209	0.872271	0.840769	0.861698	0.831949	0.860002	0.824692
MYO18B	0.889818	0.875055	0.851645	0.848397	0.842657	0.865346	0.778916
SLC6A12	0.773493	0.748991	0.619559	0.689402	0.698	0.615631	0.564581
AKR1C1	0.800745	0.755368	0.682704	0.649059	0.662122	0.44191	0.609748
FCRL5	0.844161	0.821632	0.800782	0.816626	0.840182	0.8166	0.814949
NDUFB3	0.799282	0.714967	0.692051	0.750399	0.734805	0.751552	0.772632
LOXL1-AS1	0.492157	0.458271	0.257144	0.235204	0.263171	0.207979	0.29759
HSPB2-C11ORF52	0.778765	0.674783	0.645674	0.774764	0.569856	0.59909	0.516837
VMN1R39	0.813442	0.765258	0.763228	0.787985	0.69644	0.680299	0.657591
GOLGA6L94	0.923611	0.919528	0.892733	0.866108	0.896246	0.918686	0.874775
MIR1912	0.864403	0.726555	0.597396	0.689124	0.802928	0.854092	0.693897
OLFR1251	0.857135	0.847093	0.779416	0.80125	0.687932	0.771568	0.795322
TTC30A2	0.408701	0.143452	0.194735	0.210179	0.192963	0.20228	0.23424
SPANXN4	0.884549	0.736603	0.722051	0.868518	0.881207	0.828955	0.717036
AGBL4-IT1	0.922833	0.880855	0.821454	0.825232	0.784963	0.777359	0.742223
PLCE1-AS2	0.851108	0.781937	0.793369	0.800358	0.840169	0.834722	0.846263
TNFAIP6	0.74772	0.613928	0.602657	0.620597	0.6625	0.674812	0.599362
RXFP1	0.606204	0.60321	0.527998	0.515719	0.590738	0.546149	0.598865
VMN1R38	0.813548	0.765498	0.763431	0.788111	0.696591	0.680557	0.657907
[truncated: 6,046 more rows]
[truncated: 1 more columns]
