# Supplementary material for: Epigenomic landscapes during prefrontal cortex development and aging in rhesus
Source: Natl Sci Rev. 2024 Jun 18;11(8):nwae213. doi: 10.1093/nsr/nwae213 (PMC11342245; doi:10.1093/nsr/nwae213)
Supplement: nwae213_Supplementary_Files [file nwae213_supplementary_files.zip › Supplementary_Materials/Supplementary Table S13.xlsx]

## Sheet: Sheet1
DBN1 CRE sgRNA		Potential offtarget site	Sequencing primer
ID	Sequence		Primer_Name	Primer sequence
sgRNA1	ACCAGCTACTCTCCAAGCCG	ACCACAAACACTCCAAGCCGGGG	g1_KLF3_L	CCCGCATTTTCTGGACTCCT
			g1_KLF3_R	CTCTGGTGCAGGTTGAGGTT
		CCCAGCTACACTCTAAGCCATGG	g1_GLI3_L	ACTTGGTGGTTTGCTCTCCC
			g1_GLI3_R	GAGTGTCCTGGTCTCAGTGC
		CCCAGCTAGTCTCCAAACCAGGG	g1_RNU6_L	AGGCGTCTCTCTGTGGATCT
			g1_RNU6_R	GCTCAAAGAGGGGAGGGAAC
		ATCAGATACTATCCAAGCCTAGG	g1_GACAT1_L	GGCTGAAAACCCCACTGAGA
			g1_GACAT1_R	TGTGAGAGAGGCAGGTACCA
		ATCAAATACTCTCCAAGACGGGG	g1_AHCYP4_L	GCAGCTCAGAGTGGACCAAT
			g1_AHCYP4_R	GCTTAGACCAGTGTCCAGCA
sgRNA2	GAGAATGGGGAACTTTACTG	GAGAGTGAGAAACTTTACTTGGG	g2_CTD_L	CGTGTCACCCTTCTCCTGAC
			g2_CTD_R	GTTCCCTAAGCCTGCATGGT
		GTGAATGGAAAACTTTACTGGGG	g2_MTND3P1_L	GAAGCAAGTTTGGGGAGGAGA
			g2_MTND3P1_R	GCTCTGCAGGAGTGGTAGTG
		GAAAATGAGTAACTTTACTTAGG	g2_FAM222B_L	TGTGCAGGAAAGGAAGTGCT
			g2_FAM222B_R	TGGACTTGTCTGGTGGTTCC
		TAAACTGGGAAACTTTACTGAGG	g2_WNK2_L	AGGAACAACATAGCCCTGCC
			g2_WNK2_R	GGGCCCTAGAGGAAGTCAGA
		GAGAAAGAGGAATTTTACTAAGG	g2_DPYD_L	ACACTAGGCTACTGAAAAATCCT
			g2_DPYD_R	TTTTGAGACAGAGTCGCGCT
