# Supplementary material for: Epigenomic landscapes during prefrontal cortex development and aging in rhesus
Source: Natl Sci Rev. 2024 Jun 18;11(8):nwae213. doi: 10.1093/nsr/nwae213 (PMC11342245; doi:10.1093/nsr/nwae213)
Supplement: nwae213_Supplementary_Files [file nwae213_supplementary_files.zip › Supplementary_Materials/Supplementary Table S5.xlsx]

## Sheet: E50_vs_E90
Gene IDs | Types of TAD changes	E50	E90
MLLT1.hg38.mm10.copy0|Matrix_1|Split	2.17158	1.77355
FBP2.hg38.mm10.copy0|Matrix_1|NA	0.533416	-0.180592
AKAP4.hg38.mm10.copy0|Matrix_1|Split	2.28474	1.78434
CLEC16A.hg38.mm10.copy0|Matrix_1|Split	4.70847	4.19407
TCTN1.hg38.mm10.copy0|Matrix_1|Split	2.73339	2.65139
TMEM187.hg38.copy0|Matrix_2|NA	-0.0967858	-0.741234
NHLRC1.hg38.mm10.copy0|Matrix_1|Shifted	2.6928	2.31939
GOLGA8B.hg38.copy1|Matrix_1|Split	2.18485	1.29928
AADAC.hg38.mm10.copy0|Matrix_1|Split	2.59028	2.08831
SURF4.hg38.mm10.copy0|Matrix_1|Split	2.80606	2.23844
PHF19.hg38.mm10.copy0|Matrix_1|Split	2.69683	2.15936
CORO1B.hg38.mm10.copy0|Matrix_1|Split	3.49254	2.70155
POLE.hg38.mm10.copy0|Matrix_1|NA	0.709684	-0.0936068
PLCD4.hg38.mm10.copy0|Matrix_1|Split	2.74589	2.52052
ADAL.hg38.mm10.copy0|Matrix_1|Split	2.79812	1.94641
GPN3.hg38.mm10.copy0|Matrix_1|Split	2.73339	2.65139
RAD9A.hg38.mm10.copy0|Matrix_1|Split	3.49254	2.70155
EPC1.hg38.mm10.copy0|Matrix_1|Split	2.32242	1.43044
CD99P1.hg38.copy0|Matrix_1|Split	2.04623	1.55378
PRR22.hg38.mm10.copy0|Matrix_1|Split	2.17158	1.77355
SNORD49A.hg38.mm10.copy0|Matrix_1|Complex	4.93743	4.68127
CLRN3.hg38.mm10.copy0|Matrix_1|Split	2.9294	2.30773
SNORD36B.hg38.copy0|Matrix_1|Split	2.80606	2.23844
MSANTD2.hg38.mm10.copy0|Matrix_1|Split	2.11112	1.64615
SCARA3.hg38.mm10.copy0|Matrix_1|Split	2.81871	2.18687
LOC100132781.hg38.copy0|Matrix_1|NA	0.533416	-0.180592
ZBTB10.hg38.mm10.copy0|Matrix_1|Split	2.60785	2.32747
ASMT.hg38.mm10.copy0|Matrix_1|Split	2.04623	1.55378
SNORD65.hg38.mm10.copy0|Matrix_1|Complex	4.93743	4.68127
SURF2.hg38.mm10.copy0|Matrix_1|Split	2.80606	2.23844
CYP27A1.hg38.mm10.copy0|Matrix_1|Split	2.74589	2.52052
SH3BGRL3.hg38.mm10.copy0|Matrix_1|Split	2.4233	2.04761
PCBD2.hg38.mm10.copy0|Matrix_1|Split	2.52305	1.86275
CRLS1.hg38.mm10.copy0|Matrix_1|Split	2.19521	1.48117
MAP3K2.hg38.mm10.copy0|Matrix_1|Split	3.42723	2.81754
MIR6752.hg38.copy0|Matrix_1|Split	3.49254	2.70155
MKKS.hg38.mm10.copy0|Matrix_1|Split	3.40221	2.85665
MLYCD.hg38.mm10.copy0|Matrix_1|Split	2.43642	2.18443
GOLGA8EP.hg38.copy2|Matrix_1|Split	2.18485	1.29928
WRAP73.hg38.mm10.copy0|Matrix_1|Split	2.66972	2.45884
NHSL2.hg38.mm10.copy0|Matrix_1|Split	5.7274	5.08805
MIR5739.hg38.copy0|Matrix_1|Split	2.3998	1.7772
PI4KAP1.hg38.copy0|Matrix_1|Split	3.73215	2.91479
ASAP2.hg38.mm10.copy0|Matrix_1|Split	2.79602	2.42853
ZNF106.hg38.copy0|Matrix_1|Split	2.79812	1.94641
SSH3.hg38.mm10.copy0|Matrix_1|Split	3.49254	2.70155
CHEK2P2.hg38.copy0|Matrix_1|Split	2.3998	1.7772
PPM1F.hg38.mm10.copy0|Matrix_1|Split	3.73215	2.91479
ZNF496.hg38.copy0|Matrix_2|NA	-0.0935469	-0.663751
STARD9.hg38.copy0|Matrix_1|Split	2.79812	1.94641
HCFC1-AS1.hg38.copy0|Matrix_2|NA	-0.0967858	-0.741234
CENPV.hg38.mm10.copy0|Matrix_1|Complex	4.93743	4.68127
FOXG1.hg38.mm10.copy0|Matrix_1|Shifted	2.84742	1.90961
LINC01019.hg38.copy0|Matrix_1|Split	2.22297	2.02929
LINC00106.hg38.copy0|Matrix_1|Split	2.04623	1.55378
UBE2L3.hg38.mm10.copy1|Matrix_1|Split	3.73215	2.91479
PFDN4.hg38.mm10.copy0|Matrix_1|Split	2.00781	1.48717
HCFC1.hg38.mm10.copy0|Matrix_2|NA	-0.0967858	-0.741234
FAM69B.hg38.mm10.copy0|Matrix_1|Split	2.73116	2.0517
ANKRD65.hg38.copy0|Matrix_1|Split	3.31917	2.3789
ZNF670-ZNF695.hg38.copy0|Matrix_2|NA	-0.0935469	-0.663751
CCDC116.hg38.mm10.copy0|Matrix_1|Split	3.73215	2.91479
SLC25A6.hg38.copy0|Matrix_1|Split	2.04623	1.55378
THYN1.hg38.mm10.copy0|Matrix_1|NA	0.133189	-0.349947
RANBP3.hg38.mm10.copy0|Matrix_1|Split	2.17158	1.77355
RAB9A.hg38.copy0|Matrix_1|Complex	2.67503	2.24048
HSPE1.hg38.mm10.copy3|Matrix_1|NA	0.533416	-0.180592
LCMT2.hg38.mm10.copy0|Matrix_1|Split	2.79812	1.94641
EDF1.hg38.mm10.copy0|Matrix_1|Split	2.59028	2.08831
MCM8-AS1.hg38.copy0|Matrix_1|Split	2.19521	1.48117
LOC101929552.hg38.copy0|Matrix_1|NA	1.74094	1.23566
FOXI2.hg38.mm10.copy0|Matrix_1|Split	2.9294	2.30773
NDUFS6.hg38.mm10.copy0|Matrix_1|Split	2.22297	2.02929
ZSWIM7.hg38.mm10.copy0|Matrix_1|Complex	4.93743	4.68127
GSN.hg38.mm10.copy0|Matrix_1|Split	2.69683	2.15936
LOC100996583.hg38.copy0|Matrix_1|Split	2.66972	2.45884
FOXG1-AS1.hg38.copy0|Matrix_1|Shifted	2.84742	1.90961
IWS1.hg38.mm10.copy0|Matrix_1|Split	3.42723	2.81754
MIR153-2.hg38.copy0|Matrix_1|NA	2.09477	1.3722
ZBED1.hg38.copy0|Matrix_1|Split	2.04623	1.55378
SLC11A1.hg38.mm10.copy0|Matrix_1|Split	2.74589	2.52052
ARHGAP4.hg38.mm10.copy0|Matrix_2|NA	-0.0967858	-0.741234
BCS1L.hg38.mm10.copy0|Matrix_1|Split	2.74589	2.52052
TMEM14EP.hg38.copy0|Matrix_1|Split	2.59028	2.08831
PEX10.hg38.mm10.copy0|Matrix_1|Split	2.66972	2.45884
PPP1CA.hg38.mm10.copy0|Matrix_1|Split	3.49254	2.70155
GALNT13.hg38.mm10.copy0|Matrix_1|Shifted	3.12188	2.70223
RPL7A.hg38.mm10.copy3|Matrix_1|Split	2.80606	2.23844
HES5.hg38.mm10.copy0|Matrix_1|Split	2.66972	2.45884
HSD17B3.hg38.mm10.copy0|Matrix_1|NA	0.533416	-0.180592
TBP.hg38.mm10.copy0|Matrix_2|NA	-0.355679	-0.788766
RENBP.hg38.mm10.copy0|Matrix_2|NA	-0.0967858	-0.741234
CLCN5.hg38.mm10.copy0|Matrix_1|Split	2.28474	1.78434
CNTRL.hg38.mm10.copy0|Matrix_1|Split	2.69683	2.15936
DHX32.hg38.mm10.copy0|Matrix_1|Split	2.9294	2.30773
MIR4251.hg38.copy0|Matrix_1|Split	2.66972	2.45884
USP37.hg38.mm10.copy0|Matrix_1|Split	2.74589	2.52052
PLEKHF2.hg38.mm10.copy0|Matrix_1|Split	3.47272	2.90039
C10ORF53.hg38.copy0|Matrix_1|Split	4.78969	4.1247
ERCC3.hg38.mm10.copy0|Matrix_1|Split	3.42723	2.81754
MIR2278.hg38.copy0|Matrix_1|NA	0.533416	-0.180592
PDK1.hg38.mm10.copy0|Matrix_1|Split	2.80297	2.34698
ANTXRL.hg38.mm10.copy0|Matrix_1|Split	4.78969	4.1247
MIR3202-2.hg38.copy0|Matrix_2|NA	-0.0967858	-0.741234
RPL29P2.hg38.copy0|Matrix_1|Split	6.02867	5.39824
AKAP17A.hg38.copy0|Matrix_1|Split	2.04623	1.55378
RPL10.hg38.mm10.copy0|Matrix_2|NA	-0.0967858	-0.741234
SNAP23.hg38.mm10.copy0|Matrix_1|Split	2.79812	1.94641
NCOR1.hg38.mm10.copy0|Matrix_1|Complex	4.93743	4.68127
NCOA4.hg38.mm10.copy0|Matrix_1|Split	4.78969	4.1247
LOC105374952.hg38.copy0|Matrix_1|Shifted	2.6928	2.31939
EMD.hg38.mm10.copy0|Matrix_2|NA	-0.0967858	-0.741234
SNRPG.hg38.mm10.copy2|Matrix_1|Split	4.18722	3.71361
PPP1CC.hg38.mm10.copy0|Matrix_1|Split	2.73339	2.65139
C5.hg38.copy0|Matrix_1|Split	2.69683	2.15936
FAM216A.hg38.mm10.copy0|Matrix_1|Split	2.73339	2.65139
MT1JP.hg38.copy1|Matrix_1|Split	3.73215	2.91479
PPCDC.hg38.mm10.copy0|Matrix_1|Complex	2.90619	2.01234
SNORA104.hg38.copy0|Matrix_1|Split	2.32242	1.43044
NCOR1P1.hg38.copy0|Matrix_1|Complex	4.93743	4.68127
TXNL4A.hg38.mm10.copy0|Matrix_2|NA	-0.0967858	-0.741234
NUP153.hg38.mm10.copy0|Matrix_1|Shifted	2.6928	2.31939
TMBIM1.hg38.mm10.copy0|Matrix_1|Split	2.74589	2.52052
PSMD5.hg38.mm10.copy0|Matrix_1|Split	2.69683	2.15936
TP53BP1.hg38.copy0|Matrix_1|Split	2.79812	1.94641
ELMOD2.hg38.mm10.copy0|Matrix_1|Split	2.06163	1.60048
XBP1.hg38.mm10.copy0|Matrix_1|Split	2.3998	1.7772
SNORA70.hg38.mm10.copy0|Matrix_2|NA	-0.0967858	-0.741234
REXO4.hg38.mm10.copy0|Matrix_1|Split	2.80606	2.23844
MIR612.hg38.copy0|Matrix_1|Split	2.18776	1.34794
IRX2.hg38.mm10.copy0|Matrix_1|Split	2.22297	2.02929
MIR3202-1.hg38.copy0|Matrix_2|NA	-0.0967858	-0.741234
NID2.hg38.mm10.copy0|Matrix_1|Split	2.49335	2.39513
PGAM5.hg38.mm10.copy0|Matrix_1|NA	0.709684	-0.0936068
UBE2B.hg38.mm10.copy0|Matrix_1|Split	2.52305	1.86275
PNKD.hg38.mm10.copy0|Matrix_1|Split	2.74589	2.52052
LOC100128568.hg38.copy0|Matrix_1|Split	2.17158	1.77355
PARG.hg38.mm10.copy0|Matrix_1|Split	4.78969	4.1247
TTC28.hg38.mm10.copy0|Matrix_1|Split	2.3998	1.7772
SEC16A.hg38.mm10.copy0|Matrix_1|Split	2.73116	2.0517
SNORD24.hg38.copy0|Matrix_1|Split	2.80606	2.23844
CAMLG.hg38.copy0|Matrix_1|Split	2.52305	1.86275
LOC105379143.hg38.copy0|Matrix_1|Split	2.79812	1.94641
TKTL1.hg38.mm10.copy0|Matrix_2|NA	-0.0967858	-0.741234
CXXC5.hg38.mm10.copy0|Matrix_1|Split	2.33926	2.33562
TTLL4.hg38.mm10.copy0|Matrix_1|Split	2.74589	2.52052
MIR5189.hg38.copy0|Matrix_1|NA	3.31045	2.39101
TIMM23.hg38.mm10.copy0|Matrix_1|Split	4.78969	4.1247
LMCD1-AS1.hg38.copy0|Matrix_1|Complex	2.95882	2.45218
DDX46.hg38.mm10.copy0|Matrix_1|Split	2.52305	1.86275
LINC01551.hg38.copy0|Matrix_1|Shifted	2.84742	1.90961
FAM3A.hg38.mm10.copy0|Matrix_2|NA	-0.0967858	-0.741234
VMAC.hg38.mm10.copy0|Matrix_1|Split	2.17158	1.77355
LIN28A.hg38.mm10.copy0|Matrix_1|Split	2.4233	2.04761
FAAP20.hg38.mm10.copy0|Matrix_1|Complex	3.23412	3.14827
PLA2G4F.hg38.mm10.copy0|Matrix_1|Split	2.79812	1.94641
UCP1.hg38.mm10.copy0|Matrix_1|Split	2.06163	1.60048
IRF2BP2.hg38.mm10.copy0|Matrix_1|Split	3.74178	3.70886
GOLGA8M.hg38.copy1|Matrix_1|Split	2.18485	1.29928
LINC01132.hg38.copy0|Matrix_1|Split	3.74178	3.70886
MECP2.hg38.mm10.copy0|Matrix_2|NA	-0.0967858	-0.741234
PPIL2.hg38.mm10.copy0|Matrix_1|Split	3.73215	2.91479
ZNF142.hg38.copy0|Matrix_1|Split	2.74589	2.52052
MRPL36.hg38.mm10.copy0|Matrix_1|Split	2.22297	2.02929
ADAMTS13.hg38.mm10.copy0|Matrix_1|Split	2.80606	2.23844
HIC2.hg38.mm10.copy0|Matrix_1|Split	3.73215	2.91479
STK36.hg38.mm10.copy0|Matrix_1|Split	2.74589	2.52052
TIMM23B.hg38.copy1|Matrix_1|Split	4.78969	4.1247
SSR4.hg38.mm10.copy0|Matrix_2|NA	-0.0967858	-0.741234
SURF1.hg38.mm10.copy0|Matrix_1|Split	2.80606	2.23844
GSTP1.hg38.mm10.copy0|Matrix_1|Split	3.49254	2.70155
AAMP.hg38.mm10.copy0|Matrix_1|Split	2.74589	2.52052
PC.hg38.copy0|Matrix_1|Split	3.49254	2.70155
KIF13A.hg38.mm10.copy0|Matrix_1|Shifted	2.6928	2.31939
LOC101928166.hg38.copy0|Matrix_1|Split	2.59028	2.08831
ASMTL.hg38.copy0|Matrix_1|Split	2.04623	1.55378
MIR3916.hg38.copy0|Matrix_2|NA	-0.0935469	-0.663751
MIR4673.hg38.copy0|Matrix_1|Split	2.73116	2.0517
LINC01348.hg38.copy0|Matrix_1|Split	3.74178	3.70886
ZFPM1.hg38.mm10.copy0|Matrix_1|NA	3.31045	2.39101
TP73.hg38.copy0|Matrix_1|Split	2.66972	2.45884
GSTT2.hg38.mm10.copy0|Matrix_1|Split	2.36954	1.87022
BCAP31.hg38.mm10.copy0|Matrix_2|NA	-0.0967858	-0.741234
TMEM134.hg38.mm10.copy0|Matrix_1|Split	3.49254	2.70155
MT1E.hg38.copy1|Matrix_1|Split	3.73215	2.91479
CDK13.hg38.mm10.copy0|Matrix_1|Complex	2.21656	2.14336
COX7C.hg38.mm10.copy5|Matrix_1|Split	2.37425	1.98438
LINC00242.hg38.copy0|Matrix_2|NA	-0.355679	-0.788766
GOLGA8J.hg38.copy1|Matrix_1|Split	2.18485	1.29928
SFT2D3.hg38.mm10.copy0|Matrix_1|Split	3.42723	2.81754
LOC340357.hg38.copy0|Matrix_1|Split	2.06865	1.64511
NUDT12.hg38.mm10.copy0|Matrix_1|Split	2.10107	1.50595
B3GAT1.hg38.mm10.copy0|Matrix_1|NA	0.133189	-0.349947
GEMIN8.hg38.mm10.copy0|Matrix_1|Complex	2.67503	2.24048
TUBGCP4.hg38.mm10.copy0|Matrix_1|Split	2.79812	1.94641
HAUS2.hg38.mm10.copy0|Matrix_1|Split	2.79812	1.94641
GLB1L2.hg38.mm10.copy0|Matrix_1|NA	0.133189	-0.349947
MIR27B.hg38.mm10.copy0|Matrix_1|NA	0.533416	-0.180592
COPG1.hg38.mm10.copy1|Matrix_1|Complex	4.93743	4.68127
PPTC7.hg38.mm10.copy0|Matrix_1|Split	2.73339	2.65139
PAG1.hg38.mm10.copy0|Matrix_1|Split	2.60785	2.32747
MALAT1.mm10.copy0|Matrix_1|Split	2.18776	1.34794
ASMTL-AS1.hg38.copy0|Matrix_1|Split	2.04623	1.55378
AAED1.hg38.mm10.copy0|Matrix_1|NA	0.533416	-0.180592
FRMD6.hg38.mm10.copy0|Matrix_1|Split	2.49335	2.39513
FAM9C.hg38.copy0|Matrix_1|Complex	2.0447	1.86596
PRKAG3.hg38.mm10.copy0|Matrix_1|Split	2.74589	2.52052
CACFD1.hg38.mm10.copy0|Matrix_1|Split	2.80606	2.23844
B3GNTL1.hg38.mm10.copy0|Matrix_1|NA	1.74094	1.23566
SCARNA17.hg38.mm10.copy2|Matrix_1|Split	3.73215	2.91479
HSCB.hg38.mm10.copy0|Matrix_1|Split	2.3998	1.7772
SLX4IP.hg38.mm10.copy0|Matrix_1|Split	3.40221	2.85665
HABP4.hg38.mm10.copy0|Matrix_1|NA	0.533416	-0.180592
TBCD.hg38.mm10.copy0|Matrix_1|NA	1.74094	1.23566
PPIH.hg38.mm10.copy0|Matrix_1|Complex	2.73156	2.3953
CABP4.hg38.mm10.copy0|Matrix_1|Split	3.49254	2.70155
DNASE1L1.hg38.mm10.copy0|Matrix_2|NA	-0.0967858	-0.741234
RPLP0.hg38.mm10.copy0|Matrix_1|Shifted	3.12188	2.70223
GLB1L3.hg38.mm10.copy0|Matrix_1|NA	0.133189	-0.349947
ITGB1.hg38.mm10.copy0|Matrix_1|Split	2.32242	1.43044
CNOT9.hg38.mm10.copy0|Matrix_1|Split	2.74589	2.52052
MIR126.hg38.copy0|Matrix_1|Split	2.73116	2.0517
UBB.hg38.mm10.copy0|Matrix_1|Complex	4.93743	4.68127
WDR33.hg38.mm10.copy0|Matrix_1|Split	3.42723	2.81754
GANC.hg38.mm10.copy0|Matrix_1|Split	2.79812	1.94641
CDC14B.hg38.mm10.copy1|Matrix_1|NA	0.533416	-0.180592
IRAK1.hg38.mm10.copy0|Matrix_2|NA	-0.0967858	-0.741234
ZMYND12.hg38.mm10.copy0|Matrix_1|Complex	2.73156	2.3953
ALKBH7.hg38.mm10.copy0|Matrix_1|Split	2.17158	1.77355
CHEK2.hg38.mm10.copy0|Matrix_1|Split	2.3998	1.7772
NAA10.hg38.mm10.copy0|Matrix_2|NA	-0.0967858	-0.741234
ZC3H18.hg38.mm10.copy0|Matrix_1|NA	3.31045	2.39101
CCNDBP1.hg38.mm10.copy0|Matrix_1|Split	2.79812	1.94641
TP53INP1.hg38.copy0|Matrix_1|Split	3.47272	2.90039
THBS4.hg38.mm10.copy0|Matrix_1|Split	3.74185	3.54606
WDR45B.hg38.mm10.copy0|Matrix_1|NA	1.74094	1.23566
CLU.hg38.mm10.copy0|Matrix_1|Split	2.81871	2.18687
TRAF1.hg38.mm10.copy0|Matrix_1|Split	2.69683	2.15936
SLC25A45.hg38.mm10.copy0|Matrix_1|Split	2.18776	1.34794
ZNF510.hg38.copy0|Matrix_1|NA	0.533416	-0.180592
ZNF124.hg38.copy0|Matrix_2|NA	-0.0935469	-0.663751
C2ORF91.hg38.copy0|Matrix_1|Split	4.59209	4.24164
SNORA70F.hg38.copy0|Matrix_2|NA	-0.0967858	-0.741234
RPL36AL.hg38.mm10.copy1|Matrix_1|Split	2.43139	1.82558
MCM8.hg38.mm10.copy0|Matrix_1|Split	2.19521	1.48117
SOX4.hg38.mm10.copy0|Matrix_1|Split	3.21222	3.1428
AGPAT2.hg38.mm10.copy0|Matrix_1|Split	2.73116	2.0517
VIL1.hg38.mm10.copy0|Matrix_1|Split	2.74589	2.52052
MIR301B.hg38.mm10.copy0|Matrix_1|Split	3.73215	2.91479
IKBKG.hg38.mm10.copy0|Matrix_2|NA	-0.0967858	-0.741234
COX7A2.hg38.mm10.copy0|Matrix_1|Split	6.02867	5.39824
CDC14C.hg38.copy1|Matrix_1|NA	0.533416	-0.180592
UBXN11.hg38.mm10.copy0|Matrix_1|Split	2.4233	2.04761
PXMP2.hg38.mm10.copy0|Matrix_1|NA	0.709684	-0.0936068
LINC00476.hg38.copy0|Matrix_1|NA	0.533416	-0.180592
ROBO3.hg38.mm10.copy0|Matrix_1|Split	2.11112	1.64615
CDAN1.hg38.mm10.copy0|Matrix_1|Split	2.79812	1.94641
DEXI.hg38.mm10.copy0|Matrix_1|Split	4.70847	4.19407
RER1.hg38.mm10.copy0|Matrix_1|Complex	3.23412	3.14827
SLC35D2.hg38.mm10.copy0|Matrix_1|NA	0.533416	-0.180592
SLC18A3.hg38.mm10.copy0|Matrix_1|Split	4.78969	4.1247
NALT1.hg38.copy0|Matrix_1|Split	2.73116	2.0517
YBX1.hg38.mm10.copy0|Matrix_1|Complex	2.73156	2.3953
SUGCT.hg38.mm10.copy0|Matrix_1|Complex	2.21656	2.14336
C15ORF39.hg38.copy0|Matrix_1|Complex	2.90619	2.01234
SEC24A.hg38.mm10.copy0|Matrix_1|Split	2.52305	1.86275
TBC1D8B.hg38.mm10.copy0|Matrix_1|Split	2.134	2.06588
MIR24-1.hg38.mm10.copy0|Matrix_1|NA	0.533416	-0.180592
TCEANC.hg38.mm10.copy0|Matrix_1|Complex	3.22947	3.16626
CDK2AP2.hg38.mm10.copy0|Matrix_1|Split	3.49254	2.70155
ACSBG2.hg38.mm10.copy0|Matrix_1|Split	2.17158	1.77355
CCNB3.hg38.mm10.copy0|Matrix_1|Split	2.28474	1.78434
SLC16A11.hg38.mm10.copy0|Matrix_1|Split	3.34104	2.55971
LINC01298.hg38.copy0|Matrix_1|Split	3.47272	2.90039
MIR6763.hg38.copy0|Matrix_1|NA	0.709684	-0.0936068
GRK2.hg38.copy0|Matrix_1|Split	3.49254	2.70155
GOLGA8DP.hg38.copy2|Matrix_1|Split	2.18485	1.29928
ZSCAN29.hg38.mm10.copy0|Matrix_1|Split	2.79812	1.94641
SDF2L1.hg38.mm10.copy0|Matrix_1|Split	3.73215	2.91479
TRMT6.hg38.mm10.copy0|Matrix_1|Split	2.19521	1.48117
MBNL1-AS1.hg38.copy0|Matrix_1|Split	2.59028	2.08831
TAZ.hg38.mm10.copy0|Matrix_2|NA	-0.0967858	-0.741234
ERCC6L2.hg38.mm10.copy0|Matrix_1|NA	0.533416	-0.180592
LAGE3.hg38.mm10.copy1|Matrix_1|Split	2.73116	2.0517
FANCC.hg38.mm10.copy0|Matrix_1|NA	0.533416	-0.180592
NDUFV1.hg38.mm10.copy0|Matrix_1|Split	3.49254	2.70155
INTS8.hg38.mm10.copy0|Matrix_1|Split	3.47272	2.90039
HVCN1.hg38.mm10.copy0|Matrix_1|Split	2.73339	2.65139
ITGA6.hg38.mm10.copy0|Matrix_1|Split	2.80297	2.34698
PPCS.hg38.mm10.copy0|Matrix_1|Complex	2.73156	2.3953
BANP.hg38.mm10.copy0|Matrix_1|NA	3.31045	2.39101
PARGP1.hg38.copy0|Matrix_1|Split	4.78969	4.1247
IRX4.hg38.mm10.copy0|Matrix_1|Split	2.22297	2.02929
FRMD6-AS1.hg38.copy0|Matrix_1|Split	2.49335	2.39513
LOC100289656.hg38.copy0|Matrix_1|Split	4.70847	4.19407
MBNL1.hg38.mm10.copy0|Matrix_1|Split	2.59028	2.08831
CAPS.hg38.copy0|Matrix_1|Split	2.17158	1.77355
NOTCH1.hg38.mm10.copy0|Matrix_1|Split	2.73116	2.0517
PTCH1.hg38.mm10.copy0|Matrix_1|NA	0.533416	-0.180592
CRCP.hg38.mm10.copy0|Matrix_1|Split	2.29789	1.87288
SOCS1.hg38.mm10.copy0|Matrix_1|Split	4.70847	4.19407
LRRC75A.hg38.mm10.copy0|Matrix_1|Complex	4.93743	4.68127
SERF2.hg38.mm10.copy0|Matrix_1|Split	2.79812	1.94641
MOCS3.hg38.mm10.copy0|Matrix_1|Split	2.56207	2.36106
FRMD8.hg38.mm10.copy0|Matrix_1|Split	2.18776	1.34794
RPL35.hg38.mm10.copy0|Matrix_1|Complex	2.95882	2.45218
PRDM16.hg38.mm10.copy0|Matrix_1|Split	2.66972	2.45884
SCOC-AS1.hg38.copy0|Matrix_1|Split	2.06163	1.60048
CCNE2.hg38.mm10.copy0|Matrix_1|Split	3.47272	2.90039
FBRSL1.hg38.mm10.copy0|Matrix_1|NA	0.709684	-0.0936068
DUS3L.hg38.mm10.copy0|Matrix_1|Split	2.17158	1.77355
CSF2RA.hg38.mm10.copy0|Matrix_1|Split	2.04623	1.55378
KDM2A.hg38.mm10.copy0|Matrix_1|Split	3.49254	2.70155
P2RY8.hg38.copy0|Matrix_1|Split	2.04623	1.55378
LCA10.hg38.copy0|Matrix_2|NA	-0.0967858	-0.741234
PTPRCAP.hg38.mm10.copy0|Matrix_1|Split	3.49254	2.70155
LOC400553.hg38.copy0|Matrix_1|NA	3.31045	2.39101
PI4KAP2.hg38.copy0|Matrix_1|Split	3.73215	2.91479
FN3KRP.hg38.mm10.copy0|Matrix_1|NA	1.74094	1.23566
CDKN2AIPNL.hg38.mm10.copy0|Matrix_1|Split	2.52305	1.86275
PDCD2.hg38.mm10.copy0|Matrix_2|NA	-0.355679	-0.788766
RNF25.hg38.mm10.copy0|Matrix_1|Split	2.74589	2.52052
RIMBP3B.hg38.copy0|Matrix_1|Split	3.73215	2.91479
STOM.hg38.mm10.copy0|Matrix_1|Split	2.69683	2.15936
MTX3.hg38.mm10.copy0|Matrix_1|Split	3.74185	3.54606
CTDSP1.hg38.mm10.copy0|Matrix_1|Split	2.74589	2.52052
CCDC117.hg38.mm10.copy0|Matrix_1|Split	2.3998	1.7772
GPR152.hg38.mm10.copy0|Matrix_1|Split	3.49254	2.70155
SNORA86.hg38.copy0|Matrix_1|Split	2.32242	1.43044
PDIA3P1.hg38.copy0|Matrix_1|Split	2.79812	1.94641
NDUFAF6.hg38.mm10.copy0|Matrix_1|Split	3.47272	2.90039
PROC.hg38.mm10.copy0|Matrix_1|Split	3.42723	2.81754
LRRC57.hg38.mm10.copy0|Matrix_1|Split	2.79812	1.94641
NRTN.hg38.mm10.copy0|Matrix_1|Split	2.17158	1.77355
CPSF3.hg38.mm10.copy0|Matrix_1|Split	2.79602	2.42853
STKLD1.hg38.mm10.copy0|Matrix_1|Split	2.80606	2.23844
CA5A.hg38.copy0|Matrix_1|NA	3.31045	2.39101
FRMD8P1.hg38.copy0|Matrix_1|Split	2.18776	1.34794
CLDN19.hg38.mm10.copy0|Matrix_1|Complex	2.73156	2.3953
PANK4.hg38.mm10.copy0|Matrix_1|Split	2.66972	2.45884
TMSB4X.hg38.mm10.copy0|Matrix_1|Complex	2.0447	1.86596
NDUFA11.hg38.mm10.copy0|Matrix_1|Split	2.17158	1.77355
MIR130B.hg38.mm10.copy0|Matrix_1|Split	3.73215	2.91479
ZNF670.hg38.copy0|Matrix_2|NA	-0.0935469	-0.663751
HSBP1.hg38.mm10.copy0|Matrix_1|Split	2.43642	2.18443
PDIA3.hg38.mm10.copy0|Matrix_1|Split	2.79812	1.94641
MIR3926-2.hg38.copy0|Matrix_1|Split	2.06865	1.64511
LRCOL1.hg38.mm10.copy0|Matrix_1|NA	0.709684	-0.0936068
P2RX2.hg38.mm10.copy0|Matrix_1|NA	0.709684	-0.0936068
CLPP.hg38.mm10.copy0|Matrix_1|Split	2.17158	1.77355
ZNF367.hg38.copy0|Matrix_1|NA	0.533416	-0.180592
DPM1.hg38.mm10.copy0|Matrix_1|Split	2.56207	2.36106
LOC101929748.hg38.copy0|Matrix_1|NA	0.533416	-0.180592
GOLGA8G.hg38.copy2|Matrix_1|Split	2.18485	1.29928
AVPR2.hg38.mm10.copy0|Matrix_2|NA	-0.0967858	-0.741234
GSTT2B.hg38.copy0|Matrix_1|Split	2.36954	1.87022
PSMB1.hg38.mm10.copy0|Matrix_2|NA	-0.355679	-0.788766
MEGF6.hg38.mm10.copy0|Matrix_1|Split	2.66972	2.45884
PSPN.hg38.mm10.copy0|Matrix_1|Split	2.17158	1.77355
LMAN1.hg38.mm10.copy0|Matrix_1|Split	4.18722	3.71361
GSN-AS1.hg38.copy0|Matrix_1|Split	2.69683	2.15936
CAPN3.hg38.mm10.copy0|Matrix_1|Split	2.79812	1.94641
NPS.hg38.mm10.copy0|Matrix_1|Split	2.9294	2.30773
FLNA.hg38.mm10.copy0|Matrix_2|NA	-0.0967858	-0.741234
CAPN10.hg38.mm10.copy0|Matrix_1|Split	2.15016	1.51102
RFX2.hg38.mm10.copy0|Matrix_1|Split	2.17158	1.77355
CTSV.hg38.copy0|Matrix_1|NA	0.533416	-0.180592
ZNF695.hg38.copy0|Matrix_2|NA	-0.0935469	-0.663751
LOC100507283.hg38.copy0|Matrix_1|Split	2.11112	1.64615
MED22.hg38.mm10.copy0|Matrix_1|Split	2.80606	2.23844
ZNF287.hg38.copy0|Matrix_1|Complex	4.93743	4.68127
MPLKIP.hg38.mm10.copy0|Matrix_1|Complex	2.21656	2.14336
ZNF669.hg38.copy1|Matrix_2|NA	-0.0935469	-0.663751
HLA-F-AS1.hg38.copy7|Matrix_1|Split	2.10107	1.50595
CD99.hg38.mm10.copy0|Matrix_1|Split	2.04623	1.55378
LINC00102.hg38.copy0|Matrix_1|Split	2.04623	1.55378
PAPD4.hg38.mm10.copy0|Matrix_1|Split	3.74185	3.54606
MIR24-2.hg38.mm10.copy1|Matrix_1|NA	0.533416	-0.180592
TTC19.hg38.mm10.copy0|Matrix_1|Complex	4.93743	4.68127
G6PD.hg38.copy0|Matrix_2|NA	-0.0967858	-0.741234
RIMBP3C.hg38.copy0|Matrix_1|Split	3.73215	2.91479
CFAP74.hg38.mm10.copy0|Matrix_1|Complex	3.23412	3.14827
PCAT7.hg38.copy0|Matrix_1|NA	0.533416	-0.180592
SURF6.hg38.mm10.copy1|Matrix_1|Split	2.80606	2.23844
DOCK1.hg38.mm10.copy0|Matrix_1|Split	2.9294	2.30773
LINC01354.hg38.copy0|Matrix_1|Split	3.74178	3.70886
HYAL3.hg38.mm10.copy0|Matrix_1|Strength_Change	2.0696	4.15902
NDRG3.hg38.mm10.copy0|Matrix_2|Merge	-4.23833	-0.63741
SRL.hg38.mm10.copy0|Matrix_2|Strength_Change	-3.4776	1.52851
GOLGA8N.hg38.copy2|Matrix_1|Split	2.33678	2.7749
ANGPTL5.hg38.copy0|Matrix_2|Merge	-2.08956	-0.653885
OR1F1.hg38.copy0|Matrix_2|Strength_Change	-3.4776	1.52851
C2ORF27A.hg38.copy0|Matrix_1|Split	3.03337	4.10158
SOWAHA.hg38.mm10.copy0|Matrix_1|Strength_Change	2.04844	4.05684
OR51B2.hg38.copy0|Matrix_2|Merge	-2.9219	0.862766
SLC38A5.hg38.mm10.copy0|Matrix_2|Merge	-2.16586	0.102156
TVP23B.hg38.mm10.copy0|Matrix_2|Shifted	-2.48081	-0.310562
RPL36.hg38.mm10.copy3|Matrix_2|Merge	-2.15884	-0.353307
NBPF22P.hg38.copy1|Matrix_1|Complex	2.11963	2.87203
LOC339059.hg38.copy0|Matrix_1|NA	2.81214	3.13487
GPR3.hg38.mm10.copy0|Matrix_1|Strength_Change	2.35446	3.68861
NT5C2.hg38.mm10.copy0|Matrix_1|Strength_Change	2.06534	4.28426
KCNIP1.hg38.mm10.copy0|Matrix_1|Strength_Change	2.2766	3.74034
ZSCAN10.hg38.mm10.copy0|Matrix_2|Strength_Change	-3.4776	1.52851
VWA1.hg38.mm10.copy0|Matrix_1|Shifted	3.35617	3.521
LOC100288637.hg38.copy0|Matrix_1|Split	2.33678	2.7749
PFKFB4.hg38.mm10.copy0|Matrix_1|Strength_Change	3.27377	4.76837
GCK.hg38.mm10.copy0|Matrix_1|Split	2.09087	2.20611
TRNP1.hg38.mm10.copy0|Matrix_1|Strength_Change	4.09406	5.6142
SNORD94.hg38.copy0|Matrix_2|Merge	-2.46384	1.04852
MIR6126.hg38.copy0|Matrix_2|Strength_Change	-3.4776	1.52851
MPEG1.hg38.mm10.copy0|Matrix_1|Shifted	2.37709	4.08513
LINC01002.hg38.copy0|Matrix_2|Strength_Change	-2.20684	1.51759
ZNF493.hg38.copy0|Matrix_1|Split	2.5929	2.60372
TMEM229B.hg38.mm10.copy0|Matrix_1|Strength_Change	3.13562	4.75443
RUVBL1-AS1.hg38.copy0|Matrix_2|Merge	-3.18622	-0.548878
SEMA3B-AS1.hg38.copy0|Matrix_1|Strength_Change	2.0696	4.15902
MYL7.hg38.mm10.copy0|Matrix_1|Split	2.09087	2.20611
STUM.hg38.mm10.copy0|Matrix_2|Merge	-2.2748	-0.714648
SEC63.hg38.mm10.copy0|Matrix_1|Strength_Change	2.41531	4.14084
USP12.hg38.mm10.copy0|Matrix_1|Shifted	2.46999	4.13512
PRR29.hg38.mm10.copy0|Matrix_1|Strength_Change	2.53811	3.96438
DENND2D.hg38.mm10.copy0|Matrix_1|Split	2.65599	3.09087
CCDC65.hg38.mm10.copy0|Matrix_1|Split	2.65585	2.98893
RAB30.hg38.mm10.copy0|Matrix_1|Split	3.18821	3.39369
GREM2.hg38.mm10.copy0|Matrix_2|Merge	-2.02902	-0.431174
CLDN11.hg38.mm10.copy0|Matrix_1|Strength_Change	2.62239	5.08837
LOC101929563.hg38.copy0|Matrix_2|Merge	-2.28969	0.13814
OASL.hg38.copy0|Matrix_2|Merge	-2.10373	-0.00174473
TM7SF3.hg38.mm10.copy0|Matrix_1|Split	2.56201	3.29092
MICA.hg38.copy0|Matrix_2|Merge	-2.3419	0.943716
MARCH8.hg38.mm10.copy0|Matrix_2|Merge	-2.9218	0.226143
C7ORF33.hg38.copy0|Matrix_1|Strength_Change	2.33306	3.93282
TUBA1A.hg38.mm10.copy0|Matrix_1|Split	2.65585	2.98893
BOK-AS1.hg38.copy0|Matrix_2|NA	-0.371076	0.505689
PDE1A.hg38.mm10.copy0|Matrix_2|Merge	-2.12897	-0.356028
SAMD7.hg38.mm10.copy0|Matrix_1|Strength_Change	2.62239	5.08837
HBD.hg38.copy0|Matrix_2|Merge	-2.9219	0.862766
ZFP28.hg38.mm10.copy0|Matrix_2|NA	-0.119172	0.948346
MIRLET7B.hg38.mm10.copy0|Matrix_2|Merge	-2.07424	-0.979829
SLC38A3.hg38.mm10.copy0|Matrix_1|Strength_Change	2.0696	4.15902
CES5AP1.hg38.copy0|Matrix_1|Split	2.28951	2.4734
TINCR.hg38.copy0|Matrix_2|Merge	-2.15884	-0.353307
ZNF471.hg38.copy0|Matrix_2|NA	-0.119172	0.948346
CXADR.hg38.mm10.copy0|Matrix_2|Merge	-2.60045	-0.638936
FAM102B.hg38.mm10.copy0|Matrix_1|Complex	2.11963	2.87203
FBXW12.hg38.copy0|Matrix_1|Strength_Change	3.27377	4.76837
CORO7.hg38.mm10.copy0|Matrix_2|Strength_Change	-3.4776	1.52851
TEX2.hg38.mm10.copy0|Matrix_1|Strength_Change	2.53811	3.96438
MIEF2.hg38.mm10.copy0|Matrix_2|Merge	-4.0396	-0.180502
SCRG1.hg38.mm10.copy0|Matrix_2|Merge	-2.06711	-0.850629
PTPN9.hg38.mm10.copy0|Matrix_1|Strength_Change	2.14849	5.34332
NBPF4.hg38.copy1|Matrix_1|Complex	2.11963	2.87203
PTP4A3.hg38.mm10.copy0|Matrix_1|Strength_Change	2.39202	3.7186
CAMTA1.hg38.mm10.copy0|Matrix_1|Strength_Change	2.00199	3.70215
CTGF.hg38.mm10.copy0|Matrix_1|Split	2.05836	2.60306
ZNF280D.hg38.copy0|Matrix_1|Split	3.02145	3.1141
ABI1.hg38.mm10.copy0|Matrix_1|Split	2.02116	2.67141
EFCC1.hg38.mm10.copy0|Matrix_1|Split	2.94827	3.70143
DNAH7.hg38.copy0|Matrix_1|Strength_Change	2.27169	4.22254
XXYLT1.hg38.mm10.copy0|Matrix_2|NA	-0.539088	1.53706
MIR6825.hg38.copy0|Matrix_2|Merge	-3.18622	-0.548878
LOC400464.hg38.copy1|Matrix_1|Split	2.90218	4.05364
LOC100128770.hg38.copy0|Matrix_2|Strength_Change	-3.4776	1.52851
SEC14L1P1.hg38.copy0|Matrix_1|Split	2.2462	2.7926
SCARNA16.hg38.copy0|Matrix_1|Split	2.2462	2.7926
PORCN.hg38.mm10.copy0|Matrix_2|Merge	-2.16586	0.102156
FURIN.hg38.mm10.copy0|Matrix_1|Strength_Change	2.42054	5.2752
NMBR.hg38.mm10.copy0|Matrix_2|Strength_Change	-2.07454	1.64454
HCFC1R1.hg38.mm10.copy0|Matrix_2|Strength_Change	-3.4776	1.52851
AREL1.hg38.mm10.copy0|Matrix_1|Strength_Change	2.19584	3.54296
AIF1.hg38.mm10.copy0|Matrix_2|Merge	-2.3419	0.943716
P2RX7.hg38.mm10.copy0|Matrix_2|Merge	-2.10373	-0.00174473
HPX.hg38.mm10.copy0|Matrix_1|Strength_Change	3.03901	4.53582
SNORA94.hg38.copy0|Matrix_1|Strength_Change	3.27377	4.76837
TTLL10.hg38.mm10.copy0|Matrix_1|Shifted	3.35617	3.521
PRODH.hg38.mm10.copy0|Matrix_1|Split	3.92896	4.14997
MIR548D2.hg38.copy0|Matrix_1|Split	4.51228	4.82145
FAM71D.hg38.mm10.copy0|Matrix_1|Strength_Change	3.13562	4.75443
TRIO.hg38.mm10.copy0|Matrix_1|Split	2.45657	2.99016
TRIM22.hg38.copy0|Matrix_2|Merge	-2.9219	0.862766
TSPYL2.hg38.mm10.copy0|Matrix_1|Split	2.61624	2.6254
BOK.hg38.mm10.copy0|Matrix_2|NA	-0.371076	0.505689
FKBP11.hg38.mm10.copy0|Matrix_1|Split	2.65585	2.98893
PRR34.hg38.copy0|Matrix_2|Merge	-2.07424	-0.979829
DUSP19.hg38.mm10.copy0|Matrix_2|Merge	-2.12897	-0.356028
CAMKK2.hg38.mm10.copy0|Matrix_2|Merge	-2.10373	-0.00174473
GUSBP10.hg38.copy0|Matrix_2|Strength_Change	-2.20684	1.51759
TLR8.hg38.mm10.copy0|Matrix_2|Complex	-2.60913	-1.02486
SCN4A.hg38.mm10.copy0|Matrix_1|Strength_Change	2.53811	3.96438
SOBP.hg38.mm10.copy0|Matrix_1|Strength_Change	2.41531	4.14084
XXYLT1-AS2.hg38.copy0|Matrix_2|NA	-0.539088	1.53706
LOC100129697.hg38.copy0|Matrix_1|NA	2.81214	3.13487
FES.hg38.mm10.copy0|Matrix_1|Strength_Change	2.42054	5.2752
RCCD1.hg38.mm10.copy0|Matrix_1|Strength_Change	2.42054	5.2752
TRPC6.hg38.mm10.copy0|Matrix_2|Merge	-2.08956	-0.653885
ATP7B.hg38.mm10.copy0|Matrix_2|Strength_Change	-2.22918	3.44424
NSUN7.hg38.mm10.copy0|Matrix_1|Split	2.29663	3.07293
GAL3ST2.hg38.mm10.copy0|Matrix_2|NA	-0.371076	0.505689
LOC105375972.hg38.copy0|Matrix_2|Strength_Change	-2.21457	1.62952
EGFR-AS1.hg38.copy0|Matrix_2|Merge	-2.14534	-0.312985
VTA1.hg38.mm10.copy0|Matrix_2|Strength_Change	-2.07454	1.64454
VKORC1L1.hg38.mm10.copy0|Matrix_2|Strength_Change	-2.20684	1.51759
PEG3-AS1.hg38.copy0|Matrix_2|NA	-0.119172	0.948346
LST1.hg38.mm10.copy0|Matrix_2|Merge	-2.3419	0.943716
GPC6-AS1.hg38.copy0|Matrix_1|Split	2.90218	4.05364
TVP23C.hg38.copy0|Matrix_2|Shifted	-2.48081	-0.310562
SI.hg38.copy0|Matrix_2|Merge	-2.43882	-0.920042
MIR6837.hg38.copy0|Matrix_1|Split	2.09087	2.20611
ST3GAL5-AS1.hg38.copy0|Matrix_2|Merge	-2.46384	1.04852
FLYWCH1.hg38.mm10.copy0|Matrix_2|Strength_Change	-3.4776	1.52851
SYTL1.hg38.mm10.copy0|Matrix_1|Strength_Change	2.35446	3.68861
DVL1.hg38.mm10.copy0|Matrix_1|Shifted	3.35617	3.521
SNUPN.hg38.mm10.copy0|Matrix_1|Strength_Change	2.14849	5.34332
AFF2.hg38.mm10.copy0|Matrix_2|Merge	-2.79527	0.162315
IL13.hg38.mm10.copy0|Matrix_1|Strength_Change	2.04844	4.05684
COL7A1.hg38.mm10.copy0|Matrix_1|Strength_Change	3.27377	4.76837
TBC1D26.hg38.copy1|Matrix_2|Shifted	-2.48081	-0.310562
IQCF4.hg38.mm10.copy0|Matrix_1|Split	2.4664	2.60564
USP12-AS1.hg38.copy0|Matrix_1|Shifted	2.46999	4.13512
HBG1.hg38.copy0|Matrix_2|Merge	-2.9219	0.862766
CSPG4.hg38.mm10.copy0|Matrix_1|Strength_Change	2.14849	5.34332
BMS1P20.hg38.copy0|Matrix_2|Merge	-2.9218	0.226143
LINC01585.hg38.copy0|Matrix_1|Strength_Change	2.42054	5.2752
STK32C.hg38.mm10.copy0|Matrix_2|Merge	-3.22239	-0.269461
TRIM34.hg38.copy0|Matrix_2|Merge	-2.9219	0.862766
PIGH.hg38.mm10.copy0|Matrix_1|Strength_Change	3.13562	4.75443
LOC344967.hg38.copy0|Matrix_1|Split	2.29663	3.07293
OR1G1.hg38.copy3|Matrix_2|Strength_Change	-3.4776	1.52851
CCT6P3.hg38.copy1|Matrix_2|Strength_Change	-2.20684	1.51759
LYRM5.hg38.mm10.copy0|Matrix_1|Strength_Change	2.13961	3.61324
CCDC153.hg38.mm10.copy0|Matrix_2|Merge	-2.75949	-0.846607
SSBP2.hg38.mm10.copy0|Matrix_2|Strength_Change	-2.54054	1.97372
PPP1R2.hg38.mm10.copy0|Matrix_2|NA	-0.539088	1.53706
CAMSAP2.hg38.mm10.copy0|Matrix_2|Merge	-2.29513	-0.737926
CHRNA7.hg38.mm10.copy0|Matrix_1|Split	2.33678	2.7749
MIR3162.hg38.copy0|Matrix_1|Shifted	2.37709	4.08513
CD53.hg38.mm10.copy0|Matrix_1|Split	2.65599	3.09087
LY6G6E.hg38.mm10.copy0|Matrix_2|Merge	-2.3419	0.943716
SGPP2.hg38.mm10.copy0|Matrix_1|Split	2.35536	2.5557
MIR151.mm10.copy0|Matrix_1|Strength_Change	2.39202	3.7186
LINC00471.hg38.copy0|Matrix_1|Strength_Change	2.08329	4.28319
RAB43.hg38.mm10.copy0|Matrix_1|Split	2.94827	3.70143
ADGRG6.hg38.mm10.copy0|Matrix_2|Strength_Change	-2.07454	1.64454
SPINK8.hg38.mm10.copy0|Matrix_1|Strength_Change	3.27377	4.76837
MIR6847.hg38.copy0|Matrix_2|NA	-3.15078	-0.546547
CHI3L2.hg38.copy0|Matrix_1|Split	2.65599	3.09087
MIR548C.hg38.copy1|Matrix_1|Split	2.07528	2.37209
SNORD48.hg38.copy0|Matrix_2|Merge	-2.3419	0.943716
NUDCD3.hg38.mm10.copy0|Matrix_1|Split	2.09087	2.20611
IQCF1.hg38.mm10.copy0|Matrix_1|Split	2.4664	2.60564
OLFM5P.hg38.copy0|Matrix_2|Merge	-2.9219	0.862766
SLC37A1.hg38.mm10.copy0|Matrix_1|Strength_Change	6.2989	8.10879
CORO7-PAM16.hg38.copy0|Matrix_2|Strength_Change	-3.4776	1.52851
TGFB3.hg38.mm10.copy0|Matrix_1|Strength_Change	2.17825	4.21819
FAM124A.hg38.mm10.copy0|Matrix_2|Strength_Change	-2.22918	3.44424
ACTRT3.hg38.mm10.copy0|Matrix_1|Strength_Change	2.62239	5.08837
IRF1.hg38.mm10.copy0|Matrix_1|Strength_Change	2.04844	4.05684
PECAM1.hg38.mm10.copy0|Matrix_1|Strength_Change	2.53811	3.96438
CLEC17A.hg38.copy0|Matrix_2|Merge	-4.43126	-0.751672
ZNF667.hg38.copy0|Matrix_2|NA	-0.119172	0.948346
PTGES.hg38.mm10.copy0|Matrix_2|Shifted	-3.56415	-1.00293
RPL17-C18ORF32.hg38.copy0|Matrix_2|Merge	-2.04692	-0.228157
SCX.hg38.mm10.copy0|Matrix_2|NA	-3.15078	-0.546547
AGRN.hg38.mm10.copy0|Matrix_1|Shifted	3.35617	3.521
PEX3.hg38.mm10.copy0|Matrix_2|Strength_Change	-2.07454	1.64454
APBB1.hg38.mm10.copy0|Matrix_1|Strength_Change	3.03901	4.53582
LTA.hg38.mm10.copy0|Matrix_2|Merge	-2.3419	0.943716
TRIM17.hg38.mm10.copy0|Matrix_2|Merge	-2.2748	-0.714648
OR52E8.hg38.copy0|Matrix_1|Strength_Change	3.03901	4.53582
SNORA70.hg38.mm10.copy1|Matrix_1|Split	3.18821	3.39369
B3GALT6.hg38.mm10.copy0|Matrix_1|Shifted	3.35617	3.521
CHRFAM7A.hg38.copy0|Matrix_1|Split	2.33678	2.7749
MIR548K.hg38.copy0|Matrix_1|Strength_Change	3.13562	4.75443
MICB.hg38.copy0|Matrix_2|Merge	-2.3419	0.943716
LOC102724323.hg38.copy0|Matrix_2|Merge	-2.9218	0.226143
INA.hg38.mm10.copy0|Matrix_1|Strength_Change	2.06534	4.28426
HAND2.hg38.mm10.copy0|Matrix_2|Merge	-2.06711	-0.850629
ZNF300.hg38.copy0|Matrix_1|Split	2.75429	3.64215
CASP16P.hg38.copy0|Matrix_2|Strength_Change	-3.4776	1.52851
APRT.hg38.mm10.copy0|Matrix_1|NA	2.81214	3.13487
ZIM2.hg38.mm10.copy0|Matrix_2|NA	-0.119172	0.948346
HENMT1.hg38.mm10.copy0|Matrix_1|Complex	2.11963	2.87203
NBPF6.hg38.copy1|Matrix_1|Complex	2.11963	2.87203
SLC52A2.hg38.mm10.copy0|Matrix_2|NA	-3.15078	-0.546547
FAM160A2.hg38.mm10.copy0|Matrix_1|Strength_Change	3.03901	4.53582
DLGAP1-AS3.hg38.copy0|Matrix_2|Merge	-2.1945	-0.631397
OTUD7A.hg38.mm10.copy0|Matrix_1|Split	2.33678	2.7749
PKDREJ.hg38.mm10.copy0|Matrix_2|Merge	-2.07424	-0.979829
GOLGA2P2Y.hg38.copy0|Matrix_1|Strength_Change	2.42054	5.2752
ZNF718.hg38.copy0|Matrix_2|NA	-2.49729	-0.966913
CXCL14.hg38.mm10.copy0|Matrix_1|Split	2.22818	2.23549
CD164L2.hg38.mm10.copy0|Matrix_1|Strength_Change	2.35446	3.68861
MAMLD1.hg38.mm10.copy0|Matrix_1|Split	2.42317	2.79594
PBOV1.hg38.copy0|Matrix_1|Strength_Change	2.05435	3.85799
UBQLNL.hg38.mm10.copy0|Matrix_2|Merge	-2.9219	0.862766
GPC5-AS2.hg38.copy0|Matrix_1|Split	2.90218	4.05364
GRIN2B.hg38.mm10.copy0|Matrix_2|Merge	-2.34763	0.0231104
SSPN.hg38.mm10.copy0|Matrix_1|Split	2.56201	3.29092
DDN.hg38.mm10.copy0|Matrix_1|Split	2.65585	2.98893
VTI1B.hg38.mm10.copy0|Matrix_1|Strength_Change	3.13562	4.75443
ABCG4.hg38.mm10.copy0|Matrix_2|Merge	-2.75949	-0.846607
LPAR6.hg38.mm10.copy0|Matrix_2|Merge	-2.82728	-0.653148
HIVEP2.hg38.mm10.copy0|Matrix_2|Strength_Change	-2.07454	1.64454
SNORD52.hg38.mm10.copy0|Matrix_2|Merge	-2.3419	0.943716
MICALCL.hg38.mm10.copy0|Matrix_1|Split	2.4818	2.66892
NBEA.hg38.mm10.copy0|Matrix_1|Split	3.03337	4.10158
LLGL2.hg38.mm10.copy0|Matrix_2|Merge	-2.57359	-0.766154
MIR6718.hg38.copy0|Matrix_2|Merge	-2.1945	-0.631397
PDSS2.hg38.mm10.copy0|Matrix_1|Strength_Change	2.41531	4.14084
TEX264.hg38.mm10.copy0|Matrix_1|Split	2.4664	2.60564
MIR571.hg38.copy1|Matrix_2|NA	-2.49729	-0.966913
CDK5R1.hg38.mm10.copy0|Matrix_2|Merge	-4.1229	0.227098
CYP17A1.hg38.mm10.copy0|Matrix_1|Strength_Change	2.06534	4.28426
KIF3A.hg38.mm10.copy0|Matrix_1|Strength_Change	2.04844	4.05684
ADCY9.hg38.mm10.copy0|Matrix_2|Strength_Change	-3.4776	1.52851
MIR631.hg38.copy0|Matrix_1|Strength_Change	2.14849	5.34332
FCN3.hg38.copy0|Matrix_1|Strength_Change	2.35446	3.68861
LINC00668.hg38.copy0|Matrix_1|Split	2.25366	2.58277
ZNF300P1.hg38.copy0|Matrix_1|Split	2.75429	3.64215
ANAPC5.hg38.mm10.copy0|Matrix_2|Merge	-2.10373	-0.00174473
PRSS41.hg38.mm10.copy0|Matrix_2|Strength_Change	-3.4776	1.52851
ABCA11P.hg38.copy0|Matrix_2|NA	-2.49729	-0.966913
CDH15.hg38.mm10.copy0|Matrix_1|NA	2.81214	3.13487
NLRC3.hg38.mm10.copy0|Matrix_2|Strength_Change	-3.4776	1.52851
EGFR.hg38.mm10.copy0|Matrix_2|Merge	-2.14534	-0.312985
LOC145783.hg38.copy0|Matrix_1|Split	3.02145	3.1141
IQCF5.hg38.mm10.copy0|Matrix_1|Split	2.4664	2.60564
PHC3.hg38.mm10.copy0|Matrix_1|Strength_Change	2.62239	5.08837
DHRS12.hg38.copy0|Matrix_2|Strength_Change	-2.22918	3.44424
NBEAP1.hg38.copy0|Matrix_1|Split	3.03337	4.10158
PNO1.hg38.mm10.copy0|Matrix_1|Split	2.29663	3.07293
ADCY1.hg38.mm10.copy0|Matrix_2|Merge	-2.61877	-0.967645
NEU1.hg38.mm10.copy0|Matrix_2|Merge	-2.3419	0.943716
MEFV.hg38.mm10.copy0|Matrix_2|Strength_Change	-3.4776	1.52851
IQCF2.hg38.copy0|Matrix_1|Split	2.4664	2.60564
NDST1.hg38.mm10.copy0|Matrix_1|Split	2.75429	3.64215
MIR3936.hg38.copy0|Matrix_1|Strength_Change	2.04844	4.05684
SEPT8.hg38.mm10.copy0|Matrix_1|Strength_Change	2.04844	4.05684
RTP5.hg38.copy0|Matrix_2|NA	-0.371076	0.505689
DAB2.hg38.mm10.copy0|Matrix_2|Merge	-2.01457	0.121993
LOC101929613.hg38.copy0|Matrix_2|Strength_Change	-3.4776	1.52851
MAFB.hg38.mm10.copy0|Matrix_2|Strength_Change	-2.06741	1.62464
INHBA.hg38.mm10.copy0|Matrix_2|Complex	-3.75538	-0.970975
CCKBR.hg38.mm10.copy0|Matrix_1|Strength_Change	3.03901	4.53582
MAB21L1.hg38.mm10.copy0|Matrix_1|Split	3.03337	4.10158
LINC00921.hg38.copy0|Matrix_2|Strength_Change	-3.4776	1.52851
ATP6V1G2.hg38.mm10.copy0|Matrix_2|Merge	-2.3419	0.943716
N4BP2.hg38.mm10.copy0|Matrix_1|Split	2.29663	3.07293
FAM230A.hg38.copy0|Matrix_1|Split	3.92896	4.14997
C2.hg38.mm10.copy0|Matrix_2|Merge	-2.3419	0.943716
TKTL2.hg38.mm10.copy0|Matrix_1|Strength_Change	2.85803	5.17365
KIAA1257.hg38.copy0|Matrix_1|Split	2.94827	3.70143
HBBP1.hg38.copy0|Matrix_2|Merge	-2.9219	0.862766
TUBA1B.hg38.mm10.copy1|Matrix_1|Split	2.65585	2.98893
SNORA22.hg38.copy0|Matrix_2|Strength_Change	-2.20684	1.51759
SYNPO.hg38.mm10.copy0|Matrix_1|Split	2.75429	3.64215
SNHG22.hg38.copy0|Matrix_2|Merge	-2.04692	-0.228157
CLDN9.hg38.mm10.copy0|Matrix_2|Strength_Change	-3.4776	1.52851
MIR6742.hg38.copy0|Matrix_2|Merge	-2.2748	-0.714648
IGFBP1.hg38.mm10.copy0|Matrix_2|Merge	-2.61877	-0.967645
FRMPD4.hg38.mm10.copy0|Matrix_2|Complex	-2.60913	-1.02486
CYGB.hg38.mm10.copy0|Matrix_1|Split	2.2462	2.7926
ZNF33BP1.hg38.copy0|Matrix_2|NA	-0.119172	0.948346
LOC101929452.hg38.copy0|Matrix_1|Split	2.83631	3.28721
HLA-A.hg38.copy0|Matrix_1|Strength_Change	4.92506	6.8879
SLC7A14.hg38.mm10.copy0|Matrix_1|Strength_Change	2.62239	5.08837
ARHGAP28.hg38.mm10.copy0|Matrix_1|Split	2.25366	2.58277
TUBA1C.hg38.mm10.copy1|Matrix_1|Split	2.65585	2.98893
RSPH1.hg38.mm10.copy0|Matrix_1|Strength_Change	6.2989	8.10879
ARG2.hg38.mm10.copy0|Matrix_1|Strength_Change	3.13562	4.75443
PRSS21.hg38.mm10.copy0|Matrix_2|Strength_Change	-3.4776	1.52851
PDZD3.hg38.mm10.copy0|Matrix_2|Merge	-2.75949	-0.846607
VPS33B.hg38.mm10.copy0|Matrix_1|Strength_Change	2.42054	5.2752
FNDC7.hg38.mm10.copy0|Matrix_2|Complex	-3.06553	-0.51969
CRTC1.hg38.mm10.copy0|Matrix_1|Split	2.49556	2.77669
ABCD3.hg38.mm10.copy0|Matrix_2|Merge	-2.24351	0.665894
INHBA-AS1.hg38.copy0|Matrix_2|Complex	-3.75538	-0.970975
TBC1D25.hg38.mm10.copy0|Matrix_2|Merge	-2.16586	0.102156
GOLGA6L9.hg38.copy1|Matrix_1|Split	2.33678	2.7749
IDS.hg38.mm10.copy0|Matrix_2|Merge	-2.79527	0.162315
LCP2.hg38.mm10.copy0|Matrix_1|Strength_Change	2.2766	3.74034
ADAT2.hg38.mm10.copy0|Matrix_2|Strength_Change	-2.07454	1.64454
CNNM2.hg38.mm10.copy0|Matrix_1|Strength_Change	2.06534	4.28426
TRIM16L.hg38.copy0|Matrix_2|Shifted	-2.48081	-0.310562
ISG15.hg38.mm10.copy0|Matrix_1|Shifted	3.35617	3.521
HSD11B1L.hg38.copy0|Matrix_2|Merge	-2.15884	-0.353307
IQCF3.hg38.mm10.copy0|Matrix_1|Split	2.4664	2.60564
ARFGEF3.hg38.mm10.copy0|Matrix_1|Strength_Change	2.05435	3.85799
SNORD102.hg38.copy0|Matrix_1|Shifted	2.46999	4.13512
NXPH2.hg38.mm10.copy0|Matrix_2|Merge	-2.19463	0.707229
SNX13.hg38.mm10.copy0|Matrix_2|Merge	-5.89687	-0.542442
CCNI2.hg38.copy0|Matrix_1|Strength_Change	2.04844	4.05684
RPL21.hg38.mm10.copy2|Matrix_1|Shifted	2.46999	4.13512
NADK.hg38.mm10.copy0|Matrix_1|Shifted	3.35617	3.521
C2CD2L.hg38.mm10.copy0|Matrix_2|Merge	-2.75949	-0.846607
PLEKHN1.hg38.mm10.copy0|Matrix_1|Shifted	3.35617	3.521
ZNF174.hg38.copy0|Matrix_2|Strength_Change	-3.4776	1.52851
GPR6.hg38.mm10.copy0|Matrix_2|Merge	-2.11091	-0.396332
BORCS7.hg38.mm10.copy0|Matrix_1|Strength_Change	2.06534	4.28426
RAMP3.hg38.mm10.copy0|Matrix_2|Merge	-2.61877	-0.967645
TFDP3.hg38.copy0|Matrix_2|Merge	-2.30095	-0.22172
FIG4.hg38.mm10.copy0|Matrix_2|Merge	-2.11091	-0.396332
OR51B6.hg38.copy0|Matrix_2|Merge	-2.9219	0.862766
ATP6V1E1.hg38.mm10.copy0|Matrix_1|Strength_Change	3.03901	4.53582
SLC25A24.hg38.mm10.copy0|Matrix_1|Complex	2.11963	2.87203
RND1.hg38.mm10.copy0|Matrix_1|Split	2.65585	2.98893
MIR4458.hg38.copy0|Matrix_2|Merge	-2.05589	0.985692
ALOX5.hg38.mm10.copy0|Matrix_2|Merge	-2.9218	0.226143
LHFPL3-AS2.hg38.copy0|Matrix_1|Split	2.44624	2.78922
SH3BP5-AS1.hg38.copy0|Matrix_2|Merge	-2.91609	-0.554182
CRTC3.hg38.mm10.copy0|Matrix_1|Strength_Change	2.42054	5.2752
C16ORF90.hg38.copy0|Matrix_2|Strength_Change	-3.4776	1.52851
TMEM59L.hg38.mm10.copy0|Matrix_1|Split	2.49556	2.77669
ICAM2.hg38.mm10.copy0|Matrix_1|Strength_Change	2.53811	3.96438
CYB561D2.hg38.mm10.copy0|Matrix_1|Strength_Change	2.0696	4.15902
MIR4793.hg38.copy0|Matrix_1|Strength_Change	3.27377	4.76837
TMEM52.hg38.mm10.copy0|Matrix_1|Shifted	3.35617	3.521
FAM46B.hg38.mm10.copy0|Matrix_1|Strength_Change	4.09406	5.6142
C5ORF58.hg38.copy0|Matrix_1|Strength_Change	2.2766	3.74034
TOR1B.hg38.mm10.copy0|Matrix_2|Shifted	-3.56415	-1.00293
TRIM16.hg38.mm10.copy0|Matrix_2|Shifted	-2.48081	-0.310562
CEP126.hg38.mm10.copy0|Matrix_2|Merge	-2.08956	-0.653885
LRRC34.hg38.mm10.copy0|Matrix_1|Strength_Change	2.62239	5.08837
RNF187.hg38.mm10.copy0|Matrix_2|Merge	-2.2748	-0.714648
SAMD11.hg38.mm10.copy0|Matrix_1|Shifted	3.35617	3.521
ZNF835.hg38.copy0|Matrix_2|NA	-0.119172	0.948346
SEPT5.hg38.mm10.copy0|Matrix_1|Split	3.92896	4.14997
TRIM11.hg38.mm10.copy0|Matrix_2|Merge	-2.2748	-0.714648
ITGB4.hg38.mm10.copy0|Matrix_2|Merge	-2.57359	-0.766154
PIN4.hg38.mm10.copy2|Matrix_2|Strength_Change	-2.22918	3.44424
ZNRF4.hg38.mm10.copy0|Matrix_2|Merge	-2.15884	-0.353307
PLA2G1B.hg38.mm10.copy0|Matrix_2|Merge	-2.10373	-0.00174473
DDX49.hg38.mm10.copy0|Matrix_1|Split	2.49556	2.77669
PDE4D.hg38.mm10.copy0|Matrix_1|Split	4.7364	5.0978
SMIM17.hg38.mm10.copy0|Matrix_2|NA	-0.119172	0.948346
LY6G6F.hg38.mm10.copy0|Matrix_2|Merge	-2.3419	0.943716
MMP25-AS1.hg38.copy0|Matrix_2|Strength_Change	-3.4776	1.52851
PLEK2.hg38.mm10.copy0|Matrix_1|Strength_Change	3.13562	4.75443
MIRLET7BHG.hg38.copy0|Matrix_2|Merge	-2.07424	-0.979829
ZNF205-AS1.hg38.copy0|Matrix_2|Strength_Change	-3.4776	1.52851
ACBD3.hg38.mm10.copy0|Matrix_2|Merge	-2.2748	-0.714648
WNT10B.hg38.mm10.copy0|Matrix_1|Split	2.65585	2.98893
MIR6823.hg38.copy0|Matrix_1|Strength_Change	3.27377	4.76837
MAN2C1.hg38.mm10.copy0|Matrix_1|Strength_Change	2.14849	5.34332
CAPN7.hg38.mm10.copy0|Matrix_2|Merge	-2.91609	-0.554182
SNORA27.hg38.copy0|Matrix_1|Shifted	2.46999	4.13512
KBTBD12.hg38.mm10.copy0|Matrix_2|Merge	-3.18622	-0.548878
CXADRP3.hg38.copy0|Matrix_2|Merge	-2.60045	-0.638936
CCDC102B.hg38.copy0|Matrix_1|Split	2.07528	2.37209
SLC25A48.hg38.mm10.copy0|Matrix_1|Split	2.22818	2.23549
STK19.hg38.mm10.copy0|Matrix_2|Merge	-2.3419	0.943716
NEURL1.hg38.copy0|Matrix_1|Strength_Change	2.06534	4.28426
NPY1R.hg38.mm10.copy0|Matrix_1|Strength_Change	2.85803	5.17365
TRIM3.hg38.mm10.copy0|Matrix_1|Strength_Change	3.03901	4.53582
GOLGA8O.hg38.copy2|Matrix_1|Split	2.33678	2.7749
PRPS2.hg38.mm10.copy0|Matrix_2|Complex	-2.60913	-1.02486
PRKAR2A-AS1.hg38.copy0|Matrix_1|Strength_Change	3.27377	4.76837
PRSS27.hg38.mm10.copy0|Matrix_2|Strength_Change	-3.4776	1.52851
SLC44A5.hg38.mm10.copy0|Matrix_1|Shifted	2.2157	2.86595
PODXL2.hg38.mm10.copy0|Matrix_2|Merge	-3.18622	-0.548878
IRGM.hg38.copy0|Matrix_1|Split	2.75429	3.64215
AIG1.hg38.mm10.copy0|Matrix_2|Strength_Change	-2.07454	1.64454
DGCR5.hg38.copy1|Matrix_1|Split	3.92896	4.14997
TMEM240.hg38.mm10.copy0|Matrix_1|Shifted	3.35617	3.521
EBP.hg38.mm10.copy0|Matrix_2|Merge	-2.16586	0.102156
GOLGA6L5P.hg38.copy3|Matrix_1|Strength_Change	2.42054	5.2752
KRAS.hg38.mm10.copy0|Matrix_1|Strength_Change	2.13961	3.61324
CLDN5.hg38.mm10.copy0|Matrix_1|Split	3.92896	4.14997
IFFO2.hg38.mm10.copy0|Matrix_2|Merge	-2.62779	-0.521732
LOC100128164.hg38.copy0|Matrix_1|Strength_Change	2.62239	5.08837
CHST9.hg38.mm10.copy0|Matrix_1|Split	2.38068	2.83444
CTU2.hg38.mm10.copy0|Matrix_1|NA	2.81214	3.13487
SPPL3.hg38.mm10.copy0|Matrix_2|Merge	-2.10373	-0.00174473
RASGEF1C.hg38.mm10.copy0|Matrix_1|Strength_Change	3.15724	5.63218
SPATA42.hg38.copy0|Matrix_2|Complex	-3.06553	-0.51969
NPC1L1.hg38.mm10.copy0|Matrix_1|Split	2.09087	2.20611
CDPF1.hg38.mm10.copy0|Matrix_2|Merge	-2.07424	-0.979829
TNFRSF18.hg38.mm10.copy0|Matrix_1|Shifted	3.35617	3.521
SEPT5-GP1BB.hg38.copy0|Matrix_1|Split	3.92896	4.14997
ZNF774.hg38.copy0|Matrix_1|Strength_Change	2.42054	5.2752
MIXL1.hg38.mm10.copy0|Matrix_2|Merge	-2.2748	-0.714648
CABP1.hg38.mm10.copy0|Matrix_2|Merge	-2.10373	-0.00174473
LINC01001.hg38.copy0|Matrix_2|Strength_Change	-2.20684	1.51759
TBC1D28.hg38.copy1|Matrix_2|Shifted	-2.48081	-0.310562
DBIL5P.hg38.copy0|Matrix_1|Split	2.37708	2.74644
PART1.hg38.copy0|Matrix_1|Split	4.7364	5.0978
OR56A4.hg38.copy0|Matrix_1|Strength_Change	3.03901	4.53582
PERP.hg38.mm10.copy0|Matrix_1|Strength_Change	2.05435	3.85799
SPOPL.hg38.mm10.copy0|Matrix_2|Merge	-2.19463	0.707229
AVPR1B.hg38.mm10.copy0|Matrix_2|Merge	-2.5452	-0.498962
MGLL.hg38.mm10.copy0|Matrix_2|Merge	-3.18622	-0.548878
MGAT5B.hg38.mm10.copy0|Matrix_1|Split	2.2462	2.7926
ITM2B.hg38.mm10.copy0|Matrix_2|Merge	-2.82728	-0.653148
OPLAH.hg38.mm10.copy0|Matrix_2|NA	-3.15078	-0.546547
ACAP2.hg38.mm10.copy0|Matrix_2|NA	-0.539088	1.53706
ST3GAL5.hg38.mm10.copy0|Matrix_2|Merge	-2.46384	1.04852
ITPR2.hg38.mm10.copy0|Matrix_1|Split	2.56201	3.29092
GOLGA8R.hg38.copy2|Matrix_1|Split	2.33678	2.7749
BORCS7-ASMT.hg38.copy0|Matrix_1|Strength_Change	2.06534	4.28426
MIR3619.hg38.copy0|Matrix_2|Merge	-2.07424	-0.979829
HCG26.hg38.copy0|Matrix_2|Merge	-2.3419	0.943716
KLHL26.hg38.mm10.copy0|Matrix_1|Split	2.49556	2.77669
NEK5.hg38.mm10.copy0|Matrix_2|Strength_Change	-2.22918	3.44424
FMN2.hg38.mm10.copy0|Matrix_2|Merge	-2.02902	-0.431174
WDR41.hg38.mm10.copy0|Matrix_1|Split	2.82969	2.93174
PPFIA2.hg38.mm10.copy0|Matrix_1|Split	2.06564	2.27396
ZNF630.hg38.copy0|Matrix_2|Merge	-2.16586	0.102156
PTP4A1.hg38.mm10.copy1|Matrix_1|Split	2.56201	3.29092
ERN1.hg38.mm10.copy0|Matrix_1|Strength_Change	2.53811	3.96438
MMP23B.hg38.copy0|Matrix_1|Shifted	3.35617	3.521
CHRNA9.hg38.mm10.copy0|Matrix_1|Split	2.29663	3.07293
MTURN.hg38.mm10.copy0|Matrix_2|Strength_Change	-2.50858	2.05429
NPY5R.hg38.mm10.copy0|Matrix_1|Strength_Change	2.85803	5.17365
SLC26A6.hg38.mm10.copy0|Matrix_1|Strength_Change	3.27377	4.76837
MAP3K6.hg38.mm10.copy0|Matrix_1|Strength_Change	2.35446	3.68861
MYRIP.hg38.mm10.copy0|Matrix_2|Strength_Change	-2.96357	2.58509
PGR.hg38.mm10.copy0|Matrix_2|Merge	-2.08956	-0.653885
OR52E4.hg38.copy0|Matrix_1|Strength_Change	3.03901	4.53582
HBB.hg38.copy0|Matrix_2|Merge	-2.9219	0.862766
NCKIPSD.hg38.mm10.copy0|Matrix_1|Strength_Change	3.27377	4.76837
ELOVL7.hg38.mm10.copy0|Matrix_1|Split	4.7364	5.0978
SNORA50C.hg38.copy1|Matrix_1|Strength_Change	2.53811	3.96438
MARCH11.hg38.mm10.copy0|Matrix_1|Split	2.12208	2.52947
CLCN4.hg38.mm10.copy0|Matrix_2|Complex	-2.61499	-0.458863
RPL31.hg38.mm10.copy0|Matrix_2|Merge	-2.2337	-0.24463
DNHD1.hg38.copy0|Matrix_1|Strength_Change	3.03901	4.53582
LY6G6D.hg38.mm10.copy0|Matrix_2|Merge	-2.3419	0.943716
TFB1M.hg38.mm10.copy0|Matrix_2|Merge	-2.2337	-0.24463
RPL17.hg38.mm10.copy5|Matrix_2|Merge	-2.04692	-0.228157
AA06.hg38.copy0|Matrix_2|Merge	-2.1705	-0.0361358
AMELX.hg38.mm10.copy0|Matrix_1|Complex	2.02129	2.6951
LINC00457.hg38.copy0|Matrix_1|Split	3.03337	4.10158
OR52W1.hg38.copy0|Matrix_1|Strength_Change	3.03901	4.53582
LOC101927168.hg38.copy0|Matrix_1|Split	2.25366	2.58277
LOC105379176.hg38.copy0|Matrix_1|Strength_Change	2.04844	4.05684
OR10V1.hg38.copy0|Matrix_1|Shifted	2.37709	4.08513
MIR711.hg38.mm10.copy0|Matrix_1|Strength_Change	3.27377	4.76837
MIR6824.hg38.copy0|Matrix_1|Strength_Change	3.27377	4.76837
DENND3.hg38.mm10.copy0|Matrix_1|Strength_Change	2.39202	3.7186
SERPINE3.hg38.mm10.copy0|Matrix_2|Strength_Change	-2.22918	3.44424
MIR4763.hg38.copy0|Matrix_2|Merge	-2.07424	-0.979829
ABCG1.hg38.mm10.copy0|Matrix_1|Strength_Change	6.2989	8.10879
USP9X.hg38.mm10.copy0|Matrix_2|Merge	-2.22005	-0.921552
TLDC2.hg38.mm10.copy0|Matrix_2|Merge	-4.23833	-0.63741
SHARPIN.hg38.mm10.copy0|Matrix_2|NA	-3.15078	-0.546547
LY6G5C.hg38.mm10.copy0|Matrix_2|Merge	-2.3419	0.943716
NRAV.hg38.copy0|Matrix_2|Merge	-2.10373	-0.00174473
WNT1.hg38.mm10.copy0|Matrix_1|Split	2.65585	2.98893
MOBP.hg38.mm10.copy0|Matrix_2|Strength_Change	-2.96357	2.58509
MIR1301.hg38.copy0|Matrix_1|Strength_Change	3.06589	4.42781
LHFPL3-AS1.hg38.copy0|Matrix_1|Split	2.44624	2.78922
LRRC31.hg38.mm10.copy0|Matrix_1|Strength_Change	2.62239	5.08837
SH3BP5.hg38.mm10.copy0|Matrix_2|Merge	-2.91609	-0.554182
TMEM222.hg38.mm10.copy0|Matrix_1|Strength_Change	2.35446	3.68861
FGR.hg38.mm10.copy0|Matrix_1|Strength_Change	2.35446	3.68861
GP9.hg38.mm10.copy0|Matrix_1|Split	2.94827	3.70143
HBG2.hg38.copy0|Matrix_2|Merge	-2.9219	0.862766
MIR548AA2.hg38.copy0|Matrix_1|Split	4.51228	4.82145
OR2C1.hg38.copy0|Matrix_2|Strength_Change	-3.4776	1.52851
CGNL1.hg38.mm10.copy0|Matrix_1|Split	3.02145	3.1141
SEC14L1.hg38.mm10.copy0|Matrix_1|Split	2.2462	2.7926
CES1.hg38.copy0|Matrix_1|Split	2.28951	2.4734
MIR6828.hg38.copy0|Matrix_1|Strength_Change	2.62239	5.08837
TLR7.hg38.mm10.copy0|Matrix_2|Complex	-2.60913	-1.02486
GOLGA6L17P.hg38.copy0|Matrix_1|Strength_Change	2.42054	5.2752
IL4.hg38.mm10.copy0|Matrix_1|Strength_Change	2.04844	4.05684
GJC2.hg38.mm10.copy0|Matrix_2|Merge	-2.2748	-0.714648
ZNF254.hg38.copy0|Matrix_1|Split	2.5929	2.60372
TVP23C-CDRT4.hg38.copy0|Matrix_2|Shifted	-2.48081	-0.310562
C6ORF99.hg38.copy0|Matrix_1|Strength_Change	2.41531	4.14084
MIR4646.hg38.copy0|Matrix_2|Merge	-2.3419	0.943716
MMP23A.hg38.copy0|Matrix_1|Shifted	3.35617	3.521
HLA-H.hg38.copy0|Matrix_1|Strength_Change	4.92506	6.8879
FARSB.hg38.mm10.copy0|Matrix_1|Split	2.35536	2.5557
MIR200A.hg38.mm10.copy0|Matrix_1|Shifted	3.35617	3.521
MIR6838.hg38.copy0|Matrix_1|Split	2.09087	2.20611
HNF1A-AS1.hg38.copy0|Matrix_2|Merge	-2.10373	-0.00174473
SLA2.hg38.mm10.copy0|Matrix_2|Merge	-4.23833	-0.63741
LOC101928902.hg38.copy0|Matrix_2|NA	-3.15078	-0.546547
RAB35.hg38.mm10.copy0|Matrix_2|Merge	-2.10373	-0.00174473
SLC22A31.hg38.copy0|Matrix_1|NA	2.81214	3.13487
SNORA15.hg38.mm10.copy1|Matrix_2|Strength_Change	-2.20684	1.51759
LINC00895.hg38.copy0|Matrix_1|Split	3.92896	4.14997
TBCA.hg38.mm10.copy0|Matrix_1|Split	2.82969	2.93174
CASC1.hg38.mm10.copy0|Matrix_1|Strength_Change	2.13961	3.61324
DLGAP1-AS4.hg38.copy0|Matrix_2|Merge	-2.1945	-0.631397
CD9.hg38.mm10.copy0|Matrix_2|Merge	-2.3419	0.943716
CAMK2B.hg38.mm10.copy0|Matrix_1|Split	2.09087	2.20611
C11ORF42.hg38.copy0|Matrix_1|Strength_Change	3.03901	4.53582
RHOH.hg38.mm10.copy0|Matrix_1|Split	2.29663	3.07293
SNORA38.hg38.copy0|Matrix_2|Merge	-2.3419	0.943716
CCDC70.hg38.mm10.copy0|Matrix_2|Strength_Change	-2.22918	3.44424
OR56A3.hg38.copy0|Matrix_1|Strength_Change	3.03901	4.53582
GSC2.hg38.mm10.copy0|Matrix_1|Split	3.92896	4.14997
HECW2.hg38.mm10.copy0|Matrix_1|Strength_Change	2.27169	4.22254
TTC38.hg38.mm10.copy0|Matrix_2|Merge	-2.07424	-0.979829
MIR6808.hg38.copy0|Matrix_1|Shifted	3.35617	3.521
PEG3.hg38.mm10.copy0|Matrix_2|NA	-0.119172	0.948346
C12ORF43.hg38.copy0|Matrix_2|Merge	-2.10373	-0.00174473
IGFBP3.hg38.mm10.copy0|Matrix_2|Merge	-2.61877	-0.967645
TPRA1.hg38.mm10.copy0|Matrix_2|Merge	-3.18622	-0.548878
SCNN1D.hg38.copy0|Matrix_1|Shifted	3.35617	3.521
METTL25.hg38.mm10.copy0|Matrix_1|Split	2.06564	2.27396
ARF3.hg38.mm10.copy0|Matrix_1|Split	2.65585	2.98893
ZNF141.hg38.copy0|Matrix_2|NA	-2.49729	-0.966913
HDAC9.hg38.mm10.copy0|Matrix_2|Merge	-5.89687	-0.542442
LTB.hg38.mm10.copy0|Matrix_2|Merge	-2.3419	0.943716
NEU4.hg38.mm10.copy0|Matrix_2|NA	-0.371076	0.505689
CERS1.hg38.mm10.copy0|Matrix_1|Split	2.49556	2.77669
GPRIN3.hg38.mm10.copy0|Matrix_1|Shifted	2.61989	2.68831
LRIF1.hg38.mm10.copy0|Matrix_1|Split	2.65599	3.09087
CAPNS1.hg38.mm10.copy1|Matrix_2|Merge	-2.04692	-0.228157
CXADRP2.hg38.copy0|Matrix_2|Merge	-2.60045	-0.638936
BHLHE41.hg38.mm10.copy0|Matrix_1|Split	2.56201	3.29092
GNB1.hg38.mm10.copy0|Matrix_1|Shifted	3.35617	3.521
MIR887.hg38.copy0|Matrix_1|Split	2.12208	2.52947
SEC62.hg38.mm10.copy0|Matrix_1|Strength_Change	2.62239	5.08837
MROH1.hg38.mm10.copy0|Matrix_2|NA	-3.15078	-0.546547
TRAPPC2L.hg38.mm10.copy0|Matrix_1|NA	2.81214	3.13487
AHDC1.hg38.mm10.copy0|Matrix_1|Strength_Change	2.35446	3.68861
ZG16B.hg38.copy0|Matrix_2|Strength_Change	-3.4776	1.52851
VASN.hg38.mm10.copy0|Matrix_2|Strength_Change	-3.4776	1.52851
ARHGAP29.hg38.mm10.copy0|Matrix_2|Merge	-2.24351	0.665894
MYO1D.hg38.mm10.copy0|Matrix_2|Merge	-2.1705	-0.0361358
SMPD1.hg38.mm10.copy0|Matrix_1|Strength_Change	3.03901	4.53582
SCML4.hg38.mm10.copy0|Matrix_1|Strength_Change	2.41531	4.14084
NOX3.hg38.mm10.copy0|Matrix_2|Merge	-2.2337	-0.24463
LINC00299.hg38.copy0|Matrix_1|Split	2.83631	3.28721
IQCF5-AS1.hg38.copy0|Matrix_1|Split	2.4664	2.60564
OR1L8.hg38.copy0|Matrix_2|Strength_Change	-3.4776	1.52851
XXYLT1-AS1.hg38.copy0|Matrix_2|NA	-0.539088	1.53706
PTPRD-AS1.hg38.copy0|Matrix_2|Strength_Change	-2.21457	1.62952
FKBP8.hg38.mm10.copy0|Matrix_1|Split	2.49556	2.77669
GPHN.hg38.mm10.copy0|Matrix_1|Strength_Change	3.13562	4.75443
EIF1B.hg38.mm10.copy0|Matrix_2|Strength_Change	-2.96357	2.58509
ZFAND4.hg38.mm10.copy0|Matrix_2|Merge	-2.9218	0.226143
EIF1B-AS1.hg38.copy0|Matrix_2|Strength_Change	-2.96357	2.58509
ZNF597.hg38.copy0|Matrix_2|Strength_Change	-3.4776	1.52851
HLA-F-AS1.hg38.copy4|Matrix_2|Merge	-3.18622	-0.548878
ATP6V1D.hg38.mm10.copy0|Matrix_1|Strength_Change	3.13562	4.75443
TRIM6-TRIM34.hg38.copy0|Matrix_2|Merge	-2.9219	0.862766
LINC01277.hg38.copy0|Matrix_2|Strength_Change	-2.07454	1.64454
GRM2.hg38.mm10.copy0|Matrix_1|Split	2.4664	2.60564
LHFPL3.hg38.mm10.copy0|Matrix_1|Split	2.44624	2.78922
CES1P2.hg38.copy0|Matrix_1|Split	2.28951	2.4734
CLUAP1.hg38.mm10.copy0|Matrix_2|Strength_Change	-3.4776	1.52851
CALHM3.hg38.copy0|Matrix_1|Strength_Change	2.06534	4.28426
PERM1.hg38.mm10.copy0|Matrix_1|Shifted	3.35617	3.521
COMP.hg38.mm10.copy0|Matrix_1|Split	2.49556	2.77669
ODF3L1.hg38.mm10.copy0|Matrix_1|Strength_Change	2.14849	5.34332
MIR6867.hg38.copy0|Matrix_1|Split	4.19988	5.1089
GPC6-AS2.hg38.copy0|Matrix_1|Split	2.90218	4.05364
KCTD15.hg38.mm10.copy0|Matrix_1|Strength_Change	2.59007	3.86694
DTX4.hg38.mm10.copy0|Matrix_1|Shifted	2.37709	4.08513
LRRIQ4.hg38.mm10.copy0|Matrix_1|Strength_Change	2.62239	5.08837

## Sheet: E90_vs_E120
Gene IDs | Types of TAD changes	E90	E120
PSMG2.hg38.mm10.copy0|Matrix_1|Shifted	2.14778	2.08942
C21ORF58.hg38.copy0|Matrix_1|NA	2.03895	1.8604
AKAP1.hg38.mm10.copy0|Matrix_1|Split	2.03422	1.81096
DMPK.hg38.mm10.copy0|Matrix_1|Split	2.85162	2.23669
IFIT1B.hg38.copy0|Matrix_1|Split	2.73944	2.30303
PLAC9.hg38.copy0|Matrix_1|Split	4.03568	3.41906
CHKB.hg38.mm10.copy0|Matrix_2|NA	-0.582881	-0.836935
ZC3H6.hg38.mm10.copy0|Matrix_1|Split	2.54176	2.25661
DEK.hg38.mm10.copy1|Matrix_1|Split	3.24343	2.45907
PARD6G-AS1.hg38.copy0|Matrix_2|NA	-0.399782	-0.8828
FBXO46.hg38.mm10.copy0|Matrix_1|Split	2.85162	2.23669
ARHGAP28.hg38.mm10.copy0|Matrix_1|Split	3.27942	2.98208
OVOL1.hg38.mm10.copy0|Matrix_1|Split	2.16587	1.37468
MTUS2.hg38.mm10.copy0|Matrix_1|Complex	2.25048	2.16787
C11ORF52.hg38.copy0|Matrix_1|Shifted	2.46369	2.05404
IL37.hg38.copy0|Matrix_1|NA	0.164068	-0.387557
NOM1.hg38.mm10.copy0|Matrix_1|NA	1.68417	1.51014
MMP13.hg38.mm10.copy0|Matrix_1|Split	2.12294	1.20704
MIR6504.hg38.copy0|Matrix_1|Split	2.38998	1.47311
TRIM41.hg38.mm10.copy0|Matrix_2|NA	-0.0429387	-0.914665
GEMIN8.hg38.mm10.copy0|Matrix_1|Split	2.40384	1.77271
ANXA11.hg38.mm10.copy0|Matrix_1|Split	4.03568	3.41906
ANKRD62.hg38.copy1|Matrix_1|NA	0.164068	-0.387557
MIR330.hg38.mm10.copy0|Matrix_1|Split	2.85162	2.23669
MMP20.hg38.mm10.copy0|Matrix_1|Split	2.12294	1.20704
PQLC1.hg38.mm10.copy0|Matrix_2|NA	-0.399782	-0.8828
CTSW.hg38.mm10.copy0|Matrix_1|Split	2.16587	1.37468
CPT1B.hg38.mm10.copy0|Matrix_2|NA	-0.582881	-0.836935
SHH.hg38.mm10.copy0|Matrix_1|NA	1.68417	1.51014
CATSPER3.hg38.mm10.copy0|Matrix_1|Shifted	2.24523	1.70059
STAG1.hg38.mm10.copy0|Matrix_1|Shifted	2.14778	2.08942
LMAN2L.hg38.mm10.copy0|Matrix_1|Split	2.2492	2.22179
RER1.hg38.mm10.copy0|Matrix_1|Split	2.7159	2.3662
ABCG1.hg38.mm10.copy0|Matrix_1|Split	2.72871	2.06667
LOC101927557.hg38.copy0|Matrix_1|Split	2.03422	1.81096
CDH26.hg38.mm10.copy0|Matrix_1|Split	2.60893	2.40548
PPP6R2.hg38.mm10.copy0|Matrix_2|NA	-0.582881	-0.836935
DET1.hg38.mm10.copy0|Matrix_1|Split	2.45107	2.24743
QPCTL.hg38.mm10.copy0|Matrix_1|Split	2.85162	2.23669
RAB9A.hg38.copy0|Matrix_1|Split	2.40384	1.77271
C11ORF68.hg38.copy0|Matrix_1|Split	2.16587	1.37468
LRRC27.hg38.mm10.copy0|Matrix_1|Split	2.18007	1.43335
NUDCD1.hg38.mm10.copy0|Matrix_1|Split	2.9927	2.81972
KPNA2.hg38.mm10.copy1|Matrix_1|Split	2.77737	1.85155
LOC101927188.hg38.copy0|Matrix_1|Split	3.27942	2.98208
CCDC152.hg38.mm10.copy0|Matrix_1|Split	4.26283	3.54334
KCNG2.hg38.mm10.copy0|Matrix_2|NA	-0.399782	-0.8828
APBB2.hg38.mm10.copy0|Matrix_1|Split	2.15199	1.62462
HID1-AS1.hg38.copy0|Matrix_1|Complex	2.36497	1.44617
CNNM4.hg38.mm10.copy0|Matrix_1|Split	2.2492	2.22179
MRPS7.hg38.mm10.copy0|Matrix_1|Complex	2.36497	1.44617
SBF1P1.hg38.copy1|Matrix_2|NA	-0.582881	-0.836935
ADNP2.hg38.mm10.copy0|Matrix_2|NA	-0.399782	-0.8828
BANF1.hg38.mm10.copy0|Matrix_1|Split	2.16587	1.37468
IL20RB.hg38.mm10.copy0|Matrix_1|Shifted	2.14778	2.08942
SLC25A19.hg38.mm10.copy0|Matrix_1|Complex	2.36497	1.44617
TMEM254.hg38.copy0|Matrix_1|Split	4.03568	3.41906
CST6.hg38.mm10.copy0|Matrix_1|Split	2.16587	1.37468
LOC153684.hg38.copy0|Matrix_1|Split	4.26283	3.54334
COL18A1-AS2.hg38.copy0|Matrix_1|NA	2.03895	1.8604
RACK1.hg38.mm10.copy0|Matrix_2|NA	-0.0429387	-0.914665
LINC00244.hg38.copy0|Matrix_1|NA	1.68417	1.51014
MMP7.hg38.mm10.copy0|Matrix_1|Split	2.12294	1.20704
LOC284241.hg38.copy0|Matrix_2|NA	-0.399782	-0.8828
BANP.hg38.mm10.copy0|Matrix_2|NA	-0.522786	-0.769671
RBFA.hg38.mm10.copy0|Matrix_2|NA	-0.399782	-0.8828
TRAPPC2.hg38.mm10.copy0|Matrix_1|Split	2.40384	1.77271
AP5B1.hg38.mm10.copy0|Matrix_1|Split	2.16587	1.37468
SLC37A1.hg38.mm10.copy0|Matrix_1|Split	2.72871	2.06667
ERCC1.hg38.mm10.copy0|Matrix_1|Split	2.85162	2.23669
MIF4GD.hg38.mm10.copy0|Matrix_1|Complex	2.36497	1.44617
MAPK12.hg38.mm10.copy0|Matrix_2|NA	-0.582881	-0.836935
C11ORF1.hg38.copy0|Matrix_1|Shifted	2.46369	2.05404
MIOX.hg38.mm10.copy0|Matrix_2|NA	-0.582881	-0.836935
LOC105377590.hg38.copy0|Matrix_1|Split	2.67098	1.8995
LINC00847.hg38.copy0|Matrix_2|NA	-0.0429387	-0.914665
SNAR-D.hg38.copy0|Matrix_1|Split	2.12294	1.20704
RPH3AL.hg38.mm10.copy0|Matrix_1|NA	2.81162	2.48805
SCO2.hg38.mm10.copy0|Matrix_2|NA	-0.582881	-0.836935
CNNM3.hg38.mm10.copy0|Matrix_1|Split	2.2492	2.22179
PCBP3.hg38.mm10.copy0|Matrix_1|NA	2.03895	1.8604
TTL.hg38.mm10.copy0|Matrix_1|Split	2.54176	2.25661
ISG20.hg38.mm10.copy0|Matrix_1|Split	2.45107	2.24743
RNASEH2C.hg38.mm10.copy0|Matrix_1|Split	2.16587	1.37468
LOC100130238.hg38.copy0|Matrix_2|NA	-0.145506	-0.952104
GHR.hg38.mm10.copy0|Matrix_1|Split	4.26283	3.54334
LINC00668.hg38.copy0|Matrix_1|Split	3.27942	2.98208
NOTUM.hg38.mm10.copy0|Matrix_1|NA	2.57805	2.14815
HN1.hg38.mm10.copy0|Matrix_1|Complex	2.36497	1.44617
QRSL1.hg38.mm10.copy0|Matrix_1|Split	2.44694	1.84256
TRIM7.hg38.mm10.copy0|Matrix_2|NA	-0.0429387	-0.914665
FAAP20.hg38.mm10.copy0|Matrix_1|Split	2.7159	2.3662
ALCAM.hg38.mm10.copy0|Matrix_1|Shifted	3.91664	3.39543
BIRC8.hg38.copy1|Matrix_1|NA	0.164068	-0.387557
C2CD3.hg38.mm10.copy0|Matrix_1|Split	2.15904	1.87022
POLD3.hg38.mm10.copy0|Matrix_1|Split	2.15904	1.87022
P4HA3.hg38.mm10.copy0|Matrix_1|Split	2.15904	1.87022
CP.hg38.mm10.copy0|Matrix_1|Split	2.05336	1.81924
C5ORF51.hg38.copy0|Matrix_1|Split	4.26283	3.54334
ATP5H.hg38.mm10.copy0|Matrix_1|Complex	2.36497	1.44617
SNRPD2.hg38.mm10.copy0|Matrix_1|Split	2.85162	2.23669
NHLRC1.hg38.mm10.copy0|Matrix_1|Split	3.24343	2.45907
ASPSCR1.hg38.mm10.copy0|Matrix_1|NA	2.57805	2.14815
MIR6080.hg38.copy1|Matrix_1|Split	2.77737	1.85155
OPA3.hg38.mm10.copy0|Matrix_1|Split	2.85162	2.23669
LMF2.hg38.mm10.copy0|Matrix_2|NA	-0.582881	-0.836935
FIBP.hg38.mm10.copy0|Matrix_1|Split	2.16587	1.37468
POU5F1.hg38.mm10.copy0|Matrix_1|Split	2.53884	2.25242
SLC12A9.hg38.mm10.copy0|Matrix_1|Split	2.47925	1.75497
CRYAB.hg38.mm10.copy0|Matrix_1|Shifted	2.46369	2.05404
HSPB2-C11ORF52.hg38.copy0|Matrix_1|Shifted	2.46369	2.05404
DDX51.hg38.mm10.copy0|Matrix_2|NA	-0.145506	-0.952104
UBE3C.hg38.mm10.copy0|Matrix_1|NA	1.68417	1.51014
LOC729080.hg38.copy0|Matrix_1|Split	2.38998	1.47311
NFATC1.hg38.mm10.copy0|Matrix_2|NA	-0.399782	-0.8828
TM4SF18.hg38.copy0|Matrix_1|Split	2.05336	1.81924
RTN4IP1.hg38.mm10.copy0|Matrix_1|Split	2.44694	1.84256
HLA-F-AS1.hg38.copy7|Matrix_1|Complex	2.05107	1.84555
LINC01006.hg38.copy0|Matrix_1|NA	1.68417	1.51014
IFIT1.hg38.mm10.copy0|Matrix_1|Split	2.73944	2.30303
FASN.hg38.mm10.copy0|Matrix_1|NA	2.57805	2.14815
NUP85.hg38.mm10.copy0|Matrix_1|Complex	2.36497	1.44617
COL6A1.hg38.mm10.copy0|Matrix_1|NA	2.03895	1.8604
CKAP2L.hg38.mm10.copy0|Matrix_1|NA	0.164068	-0.387557
SLC16A5.hg38.mm10.copy0|Matrix_1|Complex	2.36497	1.44617
FLT4.hg38.mm10.copy0|Matrix_2|NA	-0.0429387	-0.914665
EP400.hg38.mm10.copy0|Matrix_2|NA	-0.145506	-0.952104
AMZ2.hg38.mm10.copy1|Matrix_1|Split	2.77737	1.85155
OFD1.hg38.mm10.copy0|Matrix_1|Split	2.40384	1.77271
IFIT5.hg38.copy0|Matrix_1|Split	2.73944	2.30303
DUS1L.hg38.mm10.copy0|Matrix_1|NA	2.57805	2.14815
ANXA10.hg38.mm10.copy0|Matrix_1|Complex	2.10586	1.50798
MIR466.hg38.mm10.copy1|Matrix_1|Split	2.60893	2.40548
KAT5.hg38.mm10.copy0|Matrix_1|Split	2.16587	1.37468
SCART1.hg38.copy0|Matrix_1|NA	0.0840554	-0.305073
CES2.hg38.copy0|Matrix_1|Split	2.58687	1.8305
UCP3.hg38.mm10.copy0|Matrix_1|Split	2.15904	1.87022
DCXR.hg38.mm10.copy0|Matrix_1|NA	2.57805	2.14815
HEIH.hg38.copy0|Matrix_2|NA	-0.0429387	-0.914665
MCM3AP-AS1.hg38.copy0|Matrix_1|NA	2.03895	1.8604
HLTF-AS1.hg38.copy0|Matrix_1|Split	2.05336	1.81924
GRB2.hg38.mm10.copy0|Matrix_1|Complex	2.36497	1.44617
CMTM6.hg38.mm10.copy0|Matrix_1|Split	2.09578	1.78855
PXMP2.hg38.mm10.copy0|Matrix_2|NA	-0.145506	-0.952104
RBFADN.hg38.copy0|Matrix_2|NA	-0.399782	-0.8828
UCP2.hg38.mm10.copy0|Matrix_1|Split	2.15904	1.87022
KCNE3.hg38.mm10.copy0|Matrix_1|Split	2.15904	1.87022
SORCS3.hg38.mm10.copy0|Matrix_1|Split	3.94166	3.78349
HLTF.hg38.mm10.copy0|Matrix_1|Split	2.05336	1.81924
NR2E3.hg38.mm10.copy0|Matrix_1|Shifted	3.72454	3.49846
TRAPPC2B.hg38.copy0|Matrix_1|Split	2.40384	1.77271
CCDC8.hg38.mm10.copy0|Matrix_1|Split	2.85162	2.23669
C20ORF197.hg38.copy0|Matrix_1|Split	2.60893	2.40548
SLC16A12.hg38.mm10.copy0|Matrix_1|Split	2.73944	2.30303
SMURF2.hg38.mm10.copy0|Matrix_1|Split	2.77737	1.85155
SACM1L.hg38.mm10.copy0|Matrix_1|Split	3.55302	3.35049
EPHB4.hg38.mm10.copy0|Matrix_1|Split	2.47925	1.75497
FDXACB1.hg38.mm10.copy0|Matrix_1|Shifted	2.46369	2.05404
LINC00895.hg38.copy0|Matrix_1|Shifted	2.98653	2.21434
POU5F1P3.hg38.copy0|Matrix_1|Split	2.53884	2.25242
NCK1.hg38.mm10.copy0|Matrix_1|Shifted	2.14778	2.08942
BEND3.hg38.mm10.copy0|Matrix_1|Split	2.44694	1.84256
PNO1.hg38.mm10.copy0|Matrix_1|Split	2.15199	1.62462
SYCP2.hg38.mm10.copy0|Matrix_1|Split	2.60893	2.40548
ZDHHC2.hg38.mm10.copy0|Matrix_1|Split	2.08035	1.35096
POU5F1B.hg38.copy0|Matrix_1|Split	2.53884	2.25242
IL1A.hg38.mm10.copy0|Matrix_1|NA	0.164068	-0.387557
GYG1.hg38.copy0|Matrix_1|Split	2.05336	1.81924
OR2V2.hg38.copy0|Matrix_2|NA	-0.0429387	-0.914665
PCNX3.hg38.mm10.copy0|Matrix_1|Split	2.16587	1.37468
HPS3.hg38.mm10.copy0|Matrix_1|Split	2.05336	1.81924
LOC100506076.hg38.copy0|Matrix_1|NA	0.164068	-0.387557
ADM2.hg38.mm10.copy0|Matrix_2|NA	-0.582881	-0.836935
IGFL4.hg38.copy1|Matrix_1|Split	2.85162	2.23669
FAM101B.hg38.mm10.copy0|Matrix_1|NA	2.81162	2.48805
ANKRD39.hg38.mm10.copy0|Matrix_1|Split	2.2492	2.22179
SENP8.hg38.mm10.copy0|Matrix_1|Shifted	3.72454	3.49846
FER1L5.hg38.mm10.copy0|Matrix_1|Split	2.2492	2.22179
EPO.hg38.mm10.copy0|Matrix_1|Split	2.47925	1.75497
WWTR1.hg38.mm10.copy0|Matrix_1|Split	2.05336	1.81924
MSL2.hg38.mm10.copy0|Matrix_1|Shifted	2.14778	2.08942
EIF1AD.hg38.mm10.copy0|Matrix_1|Split	2.16587	1.37468
IGFL3.hg38.mm10.copy0|Matrix_1|Split	2.85162	2.23669
CDH4.hg38.mm10.copy0|Matrix_1|Split	2.60893	2.40548
MIR3976HG.hg38.copy0|Matrix_1|Split	3.27942	2.98208
DIXDC1.hg38.mm10.copy0|Matrix_1|Shifted	2.46369	2.05404
OVOL1-AS1.hg38.copy0|Matrix_1|Split	2.16587	1.37468
PDSS2.hg38.mm10.copy1|Matrix_1|Split	2.44694	1.84256
SEMA4C.hg38.mm10.copy0|Matrix_1|Split	2.2492	2.22179
CHRDL2.hg38.mm10.copy0|Matrix_1|Split	2.15904	1.87022
L3MBTL4.hg38.mm10.copy0|Matrix_1|Split	3.27942	2.98208
SLC20A1.hg38.mm10.copy0|Matrix_1|NA	0.164068	-0.387557
BTNL8.hg38.copy0|Matrix_2|NA	-0.0429387	-0.914665
GCSH.hg38.mm10.copy2|Matrix_1|Split	2.38998	1.47311
VAT1L.hg38.mm10.copy0|Matrix_1|Split	2.19046	2.06263
PPP5D1.hg38.copy1|Matrix_1|Split	2.85162	2.23669
HDAC10.hg38.mm10.copy0|Matrix_2|NA	-0.582881	-0.836935
PYCR1.hg38.mm10.copy0|Matrix_1|NA	2.57805	2.14815
RPL23AP32.hg38.copy2|Matrix_1|Complex	2.05107	1.84555
MIR7854.hg38.copy0|Matrix_1|Split	2.38998	1.47311
SNORD95.hg38.mm10.copy0|Matrix_2|NA	-0.0429387	-0.914665
RPL7A.hg38.mm10.copy5|Matrix_2|NA	-0.399782	-0.8828
CES4A.hg38.mm10.copy0|Matrix_1|Split	2.58687	1.8305
WWTR1-AS1.hg38.copy0|Matrix_1|Split	2.05336	1.81924
TTTY9B.hg38.copy0|Matrix_1|Split	2.40384	1.77271
TMEM254-AS1.hg38.copy0|Matrix_1|Split	4.03568	3.41906
POFUT2.hg38.mm10.copy0|Matrix_1|NA	2.03895	1.8604
PLXNB2.hg38.mm10.copy0|Matrix_2|NA	-0.582881	-0.836935
MCM3AP.hg38.mm10.copy0|Matrix_1|NA	2.03895	1.8604
ATMIN.hg38.mm10.copy0|Matrix_1|Split	2.38998	1.47311
MAPK11.hg38.mm10.copy0|Matrix_2|NA	-0.582881	-0.836935
LIMD1-AS1.hg38.copy0|Matrix_1|Split	3.55302	3.35049
LINC01387.hg38.copy0|Matrix_1|Split	3.27942	2.98208
ARSA.hg38.mm10.copy0|Matrix_2|NA	-0.582881	-0.836935
CNTNAP4.hg38.mm10.copy0|Matrix_1|Split	2.19046	2.06263
B3GAT1.hg38.mm10.copy0|Matrix_2|NA	-0.0366069	-0.234433
TCF19.hg38.mm10.copy0|Matrix_1|Split	2.53884	2.25242
VASP.hg38.mm10.copy0|Matrix_1|Split	2.85162	2.23669
COL18A1.hg38.mm10.copy0|Matrix_1|NA	2.03895	1.8604
DIP2A.hg38.mm10.copy0|Matrix_1|NA	2.03895	1.8604
PGAM5.hg38.mm10.copy0|Matrix_2|NA	-0.145506	-0.952104
LOC101927053.hg38.copy0|Matrix_1|Split	2.2492	2.22179
FAM178B.hg38.mm10.copy0|Matrix_1|Split	2.2492	2.22179
PIGR.hg38.mm10.copy0|Matrix_1|Complex	3.8795	3.10948
RNF169.hg38.mm10.copy0|Matrix_1|Split	2.15904	1.87022
TRADD.hg38.mm10.copy0|Matrix_1|Split	2.58687	1.8305
PSORS1C2.hg38.mm10.copy0|Matrix_1|Split	2.53884	2.25242
MGAT1.hg38.mm10.copy0|Matrix_2|NA	-0.0429387	-0.914665
SPATC1L.hg38.mm10.copy0|Matrix_1|NA	2.03895	1.8604
FLJ42351.hg38.copy0|Matrix_1|NA	0.164068	-0.387557
STK32C.hg38.mm10.copy0|Matrix_1|Split	2.18007	1.43335
MIR1179.hg38.copy0|Matrix_1|Split	2.45107	2.24743
OTOP3.hg38.mm10.copy0|Matrix_1|Complex	2.36497	1.44617
PDP2.hg38.mm10.copy0|Matrix_1|Split	2.58687	1.8305
LOC105371814.hg38.copy0|Matrix_1|Complex	2.36497	1.44617
ZBTB14.hg38.mm10.copy0|Matrix_1|Split	3.27942	2.98208
GNA13.hg38.mm10.copy0|Matrix_1|Split	2.77737	1.85155
NOC4L.hg38.mm10.copy0|Matrix_2|NA	-0.145506	-0.952104
PSORS1C3.hg38.copy0|Matrix_1|Split	2.53884	2.25242
NUP153.hg38.mm10.copy0|Matrix_1|Split	3.24343	2.45907
POU5F1P5.hg38.copy1|Matrix_1|Split	2.53884	2.25242
LOC105374952.hg38.copy0|Matrix_1|Split	3.24343	2.45907
SORCS3-AS1.hg38.copy0|Matrix_1|Split	3.94166	3.78349
LIMD1.hg38.mm10.copy0|Matrix_1|Split	3.55302	3.35049
RFNG.hg38.mm10.copy0|Matrix_1|NA	2.57805	2.14815
POLR1B.hg38.mm10.copy0|Matrix_1|Split	2.54176	2.25661
FTCD.hg38.mm10.copy0|Matrix_1|NA	2.03895	1.8604
RNF32.hg38.mm10.copy0|Matrix_1|NA	1.68417	1.51014
TUBGCP6.hg38.mm10.copy0|Matrix_2|NA	-0.582881	-0.836935
SUMO2.hg38.mm10.copy0|Matrix_1|Complex	2.36497	1.44617
LMBR1.hg38.mm10.copy0|Matrix_1|NA	1.68417	1.51014
OTOP2.hg38.mm10.copy0|Matrix_1|Complex	2.36497	1.44617
MIR3529.hg38.copy0|Matrix_1|Split	2.45107	2.24743
C5ORF66-AS1.hg38.copy0|Matrix_1|Shifted	2.24523	1.70059
CA5A.hg38.copy0|Matrix_2|NA	-0.522786	-0.769671
LOC93429.hg38.copy0|Matrix_1|Split	2.85162	2.23669
CD163L1.hg38.mm10.copy0|Matrix_1|NA	0.0840554	-0.305073
HSPB2.hg38.mm10.copy0|Matrix_1|Shifted	2.46369	2.05404
DENND6B.hg38.mm10.copy0|Matrix_2|NA	-0.582881	-0.836935
SYMPK.hg38.mm10.copy0|Matrix_1|Split	2.85162	2.23669
HID1.hg38.mm10.copy0|Matrix_1|Complex	2.36497	1.44617
C16ORF70.hg38.copy0|Matrix_1|Split	2.58687	1.8305
TM4SF1.hg38.mm10.copy0|Matrix_1|Split	2.05336	1.81924
SUMO4.hg38.copy1|Matrix_1|Complex	2.36497	1.44617
LRCOL1.hg38.mm10.copy0|Matrix_2|NA	-0.145506	-0.952104
EFNA5.hg38.mm10.copy0|Matrix_1|Complex	2.05107	1.84555
NSUN7.hg38.mm10.copy0|Matrix_1|Split	2.15199	1.62462
LSS.hg38.mm10.copy0|Matrix_1|NA	2.03895	1.8604
GPS1.hg38.mm10.copy0|Matrix_1|NA	2.57805	2.14815
GALNT9.hg38.mm10.copy0|Matrix_2|NA	-0.145506	-0.952104
ANKRD23.hg38.mm10.copy0|Matrix_1|Split	2.2492	2.22179
SNORD134.hg38.copy0|Matrix_1|NA	2.57805	2.14815
CCHCR1.hg38.mm10.copy0|Matrix_1|Split	2.53884	2.25242
PPME1.hg38.mm10.copy0|Matrix_1|Split	2.15904	1.87022
RPL17.hg38.mm10.copy1|Matrix_1|NA	0.164068	-0.387557
SNORD96A.hg38.mm10.copy0|Matrix_2|NA	-0.0429387	-0.914665
MUS81.hg38.mm10.copy0|Matrix_1|Split	2.16587	1.37468
GGA3.hg38.mm10.copy0|Matrix_1|Complex	2.36497	1.44617
EFEMP2.hg38.mm10.copy0|Matrix_1|Split	2.16587	1.37468
C5ORF66.hg38.copy0|Matrix_1|Shifted	2.24523	1.70059
CHKB-CPT1B.hg38.copy0|Matrix_2|NA	-0.582881	-0.836935
PDLIM3.hg38.mm10.copy0|Matrix_1|Split	2.67098	1.8995
LOC101927539.hg38.copy0|Matrix_1|Split	2.03422	1.81096
LTBP3.hg38.mm10.copy0|Matrix_1|Split	2.16587	1.37468
IRF2BP1.hg38.mm10.copy0|Matrix_1|Split	2.85162	2.23669
CD24.hg38.copy1|Matrix_1|Split	2.44694	1.84256
LARS2-AS1.hg38.copy0|Matrix_1|Split	3.55302	3.35049
MAP3K11.hg38.mm10.copy0|Matrix_1|Split	2.16587	1.37468
FOXA3.hg38.mm10.copy0|Matrix_1|Split	2.85162	2.23669
LRRC45.hg38.mm10.copy0|Matrix_1|NA	2.57805	2.14815
LOC100506388.hg38.copy0|Matrix_1|NA	2.81162	2.48805
KCTD2.hg38.mm10.copy0|Matrix_1|Complex	2.36497	1.44617
GFPT2.hg38.mm10.copy0|Matrix_2|NA	-0.0429387	-0.914665
CNOT6.hg38.mm10.copy0|Matrix_2|NA	-0.0429387	-0.914665
NCAPH2.hg38.mm10.copy0|Matrix_2|NA	-0.582881	-0.836935
MYO9A.hg38.mm10.copy0|Matrix_1|Shifted	3.72454	3.49846
SBF1.hg38.mm10.copy0|Matrix_2|NA	-0.582881	-0.836935
KANSL3.hg38.mm10.copy0|Matrix_1|Split	2.2492	2.22179
BEND5.hg38.mm10.copy0|Matrix_1|Split	2.48423	2.26566
FOSB.hg38.mm10.copy0|Matrix_1|Split	2.85162	2.23669
MIR4317.hg38.copy0|Matrix_1|Split	3.27942	2.98208
IGFL2.hg38.copy1|Matrix_1|Split	2.85162	2.23669
PCNT.hg38.mm10.copy0|Matrix_1|NA	2.03895	1.8604
GPR4.hg38.mm10.copy0|Matrix_1|Split	2.85162	2.23669
MAPK9.hg38.mm10.copy0|Matrix_2|NA	-0.0429387	-0.914665
SIK2.hg38.mm10.copy0|Matrix_1|Shifted	2.46369	2.05404
DIP2A-IT1.hg38.copy0|Matrix_1|NA	2.03895	1.8604
NUDT12.hg38.mm10.copy0|Matrix_1|Complex	2.05107	1.84555
THSD4-AS2.hg38.copy0|Matrix_1|Shifted	3.72454	3.49846
NT5C.hg38.mm10.copy0|Matrix_1|Complex	2.36497	1.44617
POLE.hg38.mm10.copy0|Matrix_2|NA	-0.145506	-0.952104
PKD1L2.hg38.mm10.copy0|Matrix_1|Split	2.38998	1.47311
YBEY.hg38.mm10.copy0|Matrix_1|NA	2.03895	1.8604
IL24.hg38.mm10.copy0|Matrix_1|Complex	3.8795	3.10948
CCDC182.hg38.mm10.copy0|Matrix_1|Split	2.03422	1.81096
ZFP62.hg38.mm10.copy0|Matrix_2|NA	-0.0429387	-0.914665
MSI2.hg38.mm10.copy0|Matrix_1|Split	2.03422	1.81096
ACTR1B.hg38.mm10.copy0|Matrix_1|Split	2.2492	2.22179
HSBP1L1.hg38.mm10.copy0|Matrix_2|NA	-0.399782	-0.8828
LAMA1.hg38.mm10.copy0|Matrix_1|Split	3.27942	2.98208
PITX1.hg38.mm10.copy0|Matrix_1|Shifted	2.24523	1.70059
LOC100287042.hg38.copy0|Matrix_1|Complex	2.36497	1.44617
LOC101928796.hg38.copy0|Matrix_1|NA	2.03895	1.8604
TM4SF4.hg38.mm10.copy0|Matrix_1|Split	2.05336	1.81924
PSORS1C1.hg38.copy0|Matrix_1|Split	2.53884	2.25242
BCO1.hg38.mm10.copy0|Matrix_1|Split	2.38998	1.47311
ALG9.hg38.mm10.copy0|Matrix_1|Shifted	2.46369	2.05404
LOC100129617.hg38.copy0|Matrix_1|Split	2.38998	1.47311
CLDN5.hg38.mm10.copy0|Matrix_1|Shifted	2.98653	2.21434
PPP2R1B.hg38.mm10.copy0|Matrix_1|Shifted	2.46369	2.05404
BTNL3.hg38.copy0|Matrix_2|NA	-0.0429387	-0.914665
ACAN.hg38.mm10.copy0|Matrix_1|Split	2.45107	2.24743
MAPK1.hg38.mm10.copy0|Matrix_2|Merge	-2.57328	-0.59461
PDCD1.hg38.mm10.copy0|Matrix_2|NA	-1.28313	0.145428
RSL24D1.hg38.mm10.copy0|Matrix_2|Merge	-3.89566	-0.413709
CCDC126.hg38.mm10.copy0|Matrix_1|Strength_Change	2.08076	3.86609
PPP1R12A.hg38.mm10.copy0|Matrix_2|Merge	-2.22124	0.616484
TEAD3.hg38.mm10.copy0|Matrix_2|Merge	-2.67832	0.760352
KLRB1.hg38.mm10.copy0|Matrix_2|Merge	-2.42622	-0.158113
LPCAT4.hg38.mm10.copy0|Matrix_2|Shifted	-4.27638	1.28049
TRIM49B.hg38.copy0|Matrix_2|Merge	-3.0298	0.488319
ADAM2.hg38.mm10.copy0|Matrix_2|Merge	-2.29146	-0.587578
CLEC12B.hg38.mm10.copy0|Matrix_2|Merge	-2.42622	-0.158113
OR5C1.hg38.copy0|Matrix_1|Split	3.69697	4.68547
CLEC1B.hg38.mm10.copy0|Matrix_2|Merge	-2.42622	-0.158113
PZP.hg38.mm10.copy0|Matrix_2|Merge	-2.42622	-0.158113
OLFM1.hg38.mm10.copy0|Matrix_2|Merge	-3.03444	0.286946
MPEG1.hg38.mm10.copy0|Matrix_1|Split	2.00414	3.391
ZNF473.hg38.copy0|Matrix_2|Merge	-3.7533	-0.175022
ADCYAP1.hg38.mm10.copy0|Matrix_1|Split	2.76366	2.96712
PDGFB.hg38.mm10.copy0|Matrix_2|Merge	-2.35713	-0.702375
NAA10.hg38.mm10.copy0|Matrix_1|NA	2.52228	3.47452
ZNF148.hg38.copy0|Matrix_2|Merge	-3.92195	-0.456292
TOP1P2.hg38.copy0|Matrix_2|Merge	-2.02531	-0.0667275
NR2E1.hg38.mm10.copy0|Matrix_1|Split	2.15192	2.20473
NOP10.hg38.mm10.copy0|Matrix_2|Shifted	-4.27638	1.28049
YPEL1.hg38.mm10.copy0|Matrix_2|Merge	-2.57328	-0.59461
SPIN2B.hg38.copy0|Matrix_1|Strength_Change	2.4779	5.26432
KLRG1.hg38.mm10.copy0|Matrix_2|Merge	-2.42622	-0.158113
SPINK2.hg38.mm10.copy0|Matrix_1|Split	2.30209	2.97341
SLC2A3.hg38.mm10.copy0|Matrix_2|Merge	-2.42622	-0.158113
CCDC96.hg38.mm10.copy0|Matrix_1|Split	2.52724	4.19901
KANTR.hg38.mm10.copy0|Matrix_2|Complex	-2.32901	-0.92287
TRIM16.hg38.mm10.copy0|Matrix_1|Complex	2.31703	3.2978
HCN1.hg38.mm10.copy0|Matrix_2|Complex	-10.1452	-0.844418
TRIM49D2.hg38.copy0|Matrix_2|Merge	-3.0298	0.488319
ZNF667-AS1.hg38.copy0|Matrix_2|NA	-1.17322	0.820886
RPL12.hg38.mm10.copy4|Matrix_2|Merge	-2.27347	-0.116728
TTBK1.hg38.mm10.copy0|Matrix_2|Merge	-2.60445	0.540431
ARHGAP26-AS1.hg38.copy0|Matrix_2|Merge	-2.03492	-0.537572
SHANK1.hg38.mm10.copy0|Matrix_2|Merge	-3.7533	-0.175022
TRIM77.hg38.copy0|Matrix_2|Merge	-3.0298	0.488319
CLCNKB.hg38.mm10.copy0|Matrix_2|Merge	-4.76727	-0.758301
CCDC148-AS1.hg38.copy0|Matrix_2|Merge	-2.72199	0.0358065
IFI44.hg38.mm10.copy0|Matrix_2|Merge	-2.29555	0.513035
SSTR4.hg38.mm10.copy0|Matrix_1|Complex	2.18423	3.53517
ATF5.hg38.mm10.copy0|Matrix_2|Merge	-3.7533	-0.175022
MC4R.hg38.mm10.copy0|Matrix_2|Complex	-3.40955	-0.841317
TSPAN33.hg38.mm10.copy0|Matrix_2|Merge	-3.38734	0.219315
MCM4.hg38.mm10.copy1|Matrix_1|Complex	2.37762	2.5093
EPAS1.hg38.mm10.copy0|Matrix_1|Strength_Change	2.23539	4.38182
TRIM64C.hg38.copy0|Matrix_2|Merge	-3.0298	0.488319
FAM71E1.hg38.mm10.copy0|Matrix_2|Merge	-3.7533	-0.175022
CLEC4D.hg38.mm10.copy0|Matrix_2|Merge	-2.42622	-0.158113
SLC2A14.hg38.copy0|Matrix_2|Merge	-2.42622	-0.158113
CCDC136.hg38.mm10.copy0|Matrix_2|Merge	-3.38734	0.219315
FOXJ2.hg38.mm10.copy0|Matrix_2|Merge	-2.42622	-0.158113
ULBP1.hg38.mm10.copy1|Matrix_1|Split	2.49739	3.7966
CLEC6A.hg38.copy0|Matrix_2|Merge	-2.42622	-0.158113
RAB40B.hg38.mm10.copy0|Matrix_2|NA	-0.405679	-0.357708
HCFC1.hg38.mm10.copy0|Matrix_1|NA	2.52228	3.47452
ASS1.hg38.mm10.copy0|Matrix_2|Merge	-2.46348	0.897243
IRF5.hg38.mm10.copy0|Matrix_2|Merge	-3.38734	0.219315
ZNF534.hg38.copy0|Matrix_2|Strength_Change	-2.37921	1.61083
RIMKLB.hg38.mm10.copy0|Matrix_2|Merge	-2.42622	-0.158113
KLC1.hg38.mm10.copy0|Matrix_2|Merge	-2.26673	1.26774
SLC12A8.hg38.mm10.copy0|Matrix_2|Merge	-3.92195	-0.456292
IKBKG.hg38.mm10.copy0|Matrix_1|NA	2.52228	3.47452
THRB-AS1.hg38.copy0|Matrix_2|Merge	-2.60683	-0.862152
CLEC1A.hg38.mm10.copy0|Matrix_2|Merge	-2.42622	-0.158113
AKAP7.hg38.mm10.copy0|Matrix_1|Split	2.00791	3.21661
LOC101927151.hg38.copy1|Matrix_2|Complex	-2.83278	-0.317755
KPNA3.hg38.mm10.copy0|Matrix_2|Merge	-2.06584	0.471203
DCAF4L2.hg38.copy0|Matrix_1|Split	2.14143	2.87684
ZNF835.hg38.copy0|Matrix_2|NA	-1.17322	0.820886
CHRNA4.hg38.mm10.copy0|Matrix_2|Merge	-2.05289	-0.563999
ALDH1A1.hg38.mm10.copy0|Matrix_2|Merge	-3.03371	-0.285866
HAGLROS.hg38.copy0|Matrix_2|Merge	-2.71209	0.0623782
CA10.hg38.copy0|Matrix_2|Merge	-2.88002	-0.560279
LDB2.hg38.mm10.copy0|Matrix_2|Merge	-2.46511	-0.461719
CLEC12A.hg38.mm10.copy0|Matrix_2|Merge	-2.42622	-0.158113
CHCHD4.hg38.mm10.copy0|Matrix_1|Complex	3.43841	3.57785
LRRC73.hg38.mm10.copy0|Matrix_2|Merge	-2.60445	0.540431
MSANTD1.hg38.mm10.copy0|Matrix_2|Merge	-2.33251	-0.27644
RAET1K.hg38.copy1|Matrix_1|Split	2.49739	3.7966
WDTC1.hg38.mm10.copy0|Matrix_2|Merge	-2.27442	-0.712192
LINC00336.hg38.copy0|Matrix_1|Complex	2.37762	2.5093
PLOD2.hg38.mm10.copy0|Matrix_1|Complex	2.10577	3.67053
PEG3.hg38.mm10.copy0|Matrix_2|NA	-1.17322	0.820886
THRB.hg38.mm10.copy0|Matrix_2|Merge	-2.60683	-0.862152
RPL23P8.hg38.copy0|Matrix_1|Complex	3.82115	4.9796
USP2-AS1.hg38.copy0|Matrix_1|Split	2.41216	2.51522
SHMT1.hg38.mm10.copy0|Matrix_1|Split	2.54752	3.7004
MRPS30.hg38.mm10.copy0|Matrix_2|Complex	-10.1452	-0.844418
GPR179.hg38.mm10.copy0|Matrix_1|Strength_Change	3.29882	5.04452
CLEC11A.hg38.mm10.copy0|Matrix_2|Merge	-3.7533	-0.175022
RBMX2.hg38.mm10.copy0|Matrix_2|Merge	-2.46348	0.897243
RRP36.hg38.mm10.copy0|Matrix_2|Merge	-2.60445	0.540431
REXO4.hg38.mm10.copy0|Matrix_2|Complex	-2.84625	-0.247281
PPP1R14C.hg38.mm10.copy0|Matrix_1|Split	2.49739	3.7966
MIR6871.hg38.copy0|Matrix_2|Merge	-2.02531	-0.0667275
TBC1D3P5.hg38.copy0|Matrix_2|Merge	-4.23024	-0.782117
OR5B3.hg38.copy0|Matrix_2|Merge	-2.46045	-0.821604
ICAM1.hg38.mm10.copy0|Matrix_2|Merge	-2.72377	-0.876302
TRIM49D1.hg38.copy0|Matrix_2|Merge	-3.0298	0.488319
MRPL40.hg38.mm10.copy1|Matrix_2|Complex	-2.83278	-0.317755
LINC00672.hg38.copy0|Matrix_1|Complex	3.82115	4.9796
RPL19P12.hg38.copy2|Matrix_1|Complex	3.82115	4.9796
MIR4522.hg38.copy0|Matrix_2|Merge	-4.23024	-0.782117
FER1L6-AS2.hg38.copy0|Matrix_1|Split	2.04566	2.13082
PMP22.hg38.mm10.copy0|Matrix_1|Complex	2.31703	3.2978
ZIM2.hg38.mm10.copy0|Matrix_2|NA	-1.17322	0.820886
UQCRFS1.hg38.mm10.copy0|Matrix_2|Shifted	-2.24835	0.332673
CUL3.hg38.mm10.copy0|Matrix_2|Merge	-2.14553	0.465966
UNC13C.hg38.mm10.copy0|Matrix_2|Merge	-3.89566	-0.413709
HDAC11-AS1.hg38.copy0|Matrix_1|Complex	2.3279	2.90219
FAM32A.hg38.mm10.copy0|Matrix_2|Merge	-2.74534	0.275776
SPIB.hg38.mm10.copy0|Matrix_2|Merge	-3.7533	-0.175022
MIR3202-1.hg38.copy0|Matrix_1|NA	2.52228	3.47452
HDC.hg38.mm10.copy0|Matrix_2|Merge	-2.67985	-0.736785
MRFAP1L1.hg38.copy0|Matrix_1|Split	2.52724	4.19901
LOC101929297.hg38.copy0|Matrix_1|Split	2.0476	3.59014
FBXO44.hg38.mm10.copy0|Matrix_1|Strength_Change	2.06221	4.21681
TENM1.hg38.mm10.copy0|Matrix_2|Merge	-2.06564	-0.728635
TXNL4A.hg38.mm10.copy0|Matrix_1|NA	2.52228	3.47452
FAM46B.hg38.mm10.copy0|Matrix_2|Merge	-2.27442	-0.712192
CTSLP2.hg38.copy0|Matrix_2|Merge	-6.52475	-0.0972852
COL5A1.hg38.mm10.copy0|Matrix_2|Merge	-3.03444	0.286946
GDI1.hg38.mm10.copy0|Matrix_1|NA	2.52228	3.47452
LINC01431.hg38.copy0|Matrix_1|Complex	2.18423	3.53517
TSPYL2.hg38.mm10.copy0|Matrix_2|Complex	-2.32901	-0.92287
CTSLP8.hg38.copy0|Matrix_2|Merge	-6.52475	-0.0972852
MECP2.hg38.mm10.copy0|Matrix_1|NA	2.52228	3.47452
BAK1.hg38.mm10.copy0|Matrix_1|Complex	2.37762	2.5093
PNMA6A.hg38.copy0|Matrix_1|NA	2.52228	3.47452
FER1L6-AS1.hg38.copy0|Matrix_1|Split	2.04566	2.13082
ATP6V1F.hg38.mm10.copy0|Matrix_2|Merge	-3.38734	0.219315
FCN1.hg38.copy1|Matrix_2|Merge	-3.03444	0.286946
PNCK.hg38.mm10.copy0|Matrix_1|NA	2.52228	3.47452
GGNBP1.hg38.mm10.copy0|Matrix_1|Complex	2.37762	2.5093
ENOX2.hg38.mm10.copy0|Matrix_2|Merge	-2.46348	0.897243
APLN.hg38.mm10.copy0|Matrix_2|Merge	-2.46348	0.897243
C10ORF105.hg38.copy0|Matrix_2|Merge	-2.06551	-0.448518
PPIG.hg38.mm10.copy0|Matrix_2|Merge	-2.02667	0.0648514
ACTRT1.hg38.mm10.copy0|Matrix_2|Merge	-2.06564	-0.728635
LOC105373383.hg38.copy0|Matrix_1|NA	2.52228	3.47452
NPPA.hg38.mm10.copy0|Matrix_1|Strength_Change	2.06221	4.21681
MGLL.hg38.mm10.copy0|Matrix_1|Split	2.47032	3.48404
CLEC9A.hg38.mm10.copy0|Matrix_2|Merge	-2.42622	-0.158113
OR5B17.hg38.copy0|Matrix_2|Merge	-2.46045	-0.821604
CLCNKA.hg38.mm10.copy0|Matrix_2|Merge	-4.76727	-0.758301
CYP4F24P.hg38.copy0|Matrix_2|Merge	-2.74534	0.275776
TRIM43B.hg38.mm10.copy0|Matrix_2|Merge	-3.0298	0.488319
TRIM49C.hg38.copy0|Matrix_2|Merge	-3.0298	0.488319
POLR1D.hg38.mm10.copy1|Matrix_1|Complex	2.29705	3.05139
PAN3-AS1.hg38.copy0|Matrix_1|Complex	2.29705	3.05139
ELF4.hg38.mm10.copy0|Matrix_2|Merge	-2.46348	0.897243
IFI44L.hg38.mm10.copy0|Matrix_2|Merge	-2.29555	0.513035
SNX3.hg38.mm10.copy0|Matrix_1|Split	2.15192	2.20473
ARHGAP26.hg38.mm10.copy0|Matrix_2|Merge	-2.03492	-0.537572
TRIM64.hg38.copy0|Matrix_2|Merge	-3.0298	0.488319
MEA1.hg38.mm10.copy0|Matrix_2|Merge	-2.60445	0.540431
KCNC3.hg38.mm10.copy0|Matrix_2|Merge	-3.7533	-0.175022
OR1L4.hg38.copy0|Matrix_1|Split	3.69697	4.68547
FN3K.hg38.mm10.copy0|Matrix_2|NA	-0.405679	-0.357708
EMC7.hg38.mm10.copy0|Matrix_2|Shifted	-4.27638	1.28049
OR10Q1.hg38.copy0|Matrix_2|Merge	-2.46045	-0.821604
SYNGAP1.hg38.mm10.copy0|Matrix_1|Complex	2.37762	2.5093
VSIG4.hg38.mm10.copy0|Matrix_2|Merge	-3.34412	0.457923
SEC61B.hg38.mm10.copy0|Matrix_2|Merge	-3.34412	0.457923
LOC101929552.hg38.copy0|Matrix_2|NA	-0.405679	-0.357708
LOC105372440.hg38.copy0|Matrix_2|Merge	-3.7533	-0.175022
LDOC1.hg38.mm10.copy0|Matrix_2|Shifted	-2.35107	3.07293
CLEC2D.hg38.mm10.copy0|Matrix_2|Merge	-2.42622	-0.158113
NDUFB7.hg38.mm10.copy0|Matrix_1|Split	3.48823	4.00696
RBMS1.hg38.mm10.copy0|Matrix_2|Shifted	-3.05375	-0.203974
KIF26B.hg38.mm10.copy0|Matrix_2|NA	-0.256654	0.121857
LINC00987.hg38.copy0|Matrix_2|Merge	-2.42622	-0.158113
MIR548AJ2.hg38.copy0|Matrix_2|Merge	-2.29146	-0.587578
TMX2-CTNND1.hg38.copy0|Matrix_2|Merge	-2.46045	-0.821604
ASPH.hg38.mm10.copy0|Matrix_2|Merge	-2.92338	0.258948
ADAM9.hg38.mm10.copy0|Matrix_2|Merge	-2.29146	-0.587578
NECAP1.hg38.mm10.copy0|Matrix_2|Merge	-2.42622	-0.158113
OLR1.hg38.mm10.copy0|Matrix_2|Merge	-2.42622	-0.158113
ICAM5.hg38.mm10.copy0|Matrix_2|Merge	-2.72377	-0.876302
ARMC12.hg38.mm10.copy0|Matrix_2|Merge	-2.67832	0.760352
RAVER1.hg38.mm10.copy0|Matrix_2|Merge	-2.72377	-0.876302
TEKT3.hg38.mm10.copy0|Matrix_1|Complex	2.31703	3.2978
CDRT4.hg38.mm10.copy0|Matrix_1|Complex	2.31703	3.2978
CCDC192.hg38.copy0|Matrix_2|Merge	-2.25572	-0.76183
LOC102724020.hg38.copy0|Matrix_2|Merge	-2.42622	-0.158113
SPEN.hg38.mm10.copy0|Matrix_2|Merge	-4.76727	-0.758301
CCDC173.hg38.mm10.copy0|Matrix_2|Merge	-2.02667	0.0648514
ROPN1.hg38.mm10.copy0|Matrix_2|Merge	-3.92195	-0.456292
GRPEL1.hg38.mm10.copy0|Matrix_1|Split	2.52724	4.19901
ZNF137P.hg38.copy0|Matrix_2|Strength_Change	-2.37921	1.61083
NR1D2.hg38.mm10.copy0|Matrix_2|Merge	-2.60683	-0.862152
BCAS1.hg38.mm10.copy0|Matrix_2|Merge	-2.29539	-0.070885
FLJ37453.hg38.copy0|Matrix_2|Merge	-4.76727	-0.758301
GAL3ST2.hg38.mm10.copy0|Matrix_2|NA	-1.28313	0.145428
SLC6A8.hg38.mm10.copy0|Matrix_1|NA	2.52228	3.47452
SUCLG1.hg38.mm10.copy0|Matrix_2|Merge	-3.30523	-0.818786
GLUD2.hg38.copy0|Matrix_2|Merge	-6.52475	-0.0972852
TRIM51.hg38.copy0|Matrix_2|Merge	-3.0298	0.488319
THBD.hg38.mm10.copy0|Matrix_1|Complex	2.18423	3.53517
DBH.hg38.mm10.copy0|Matrix_2|Complex	-2.84625	-0.247281
MIR5004.hg38.copy0|Matrix_1|Complex	2.37762	2.5093
ITGB5.hg38.mm10.copy0|Matrix_2|Merge	-3.92195	-0.456292
MIR4271.hg38.copy0|Matrix_1|Split	2.28317	2.95717
PODXL2.hg38.mm10.copy0|Matrix_1|Split	2.47032	3.48404
FLT1.hg38.mm10.copy0|Matrix_1|Complex	2.29705	3.05139
AFAP1-AS1.hg38.copy0|Matrix_1|Split	2.52724	4.19901
CHD2.hg38.mm10.copy0|Matrix_2|Merge	-2.93094	-0.934207
SAMSN1.hg38.mm10.copy0|Matrix_2|Merge	-3.19479	-0.834234
PKP4.hg38.mm10.copy0|Matrix_2|Merge	-2.72199	0.0358065
MIR1469.hg38.copy0|Matrix_2|Merge	-2.74457	-0.796376
FAM50A.hg38.mm10.copy0|Matrix_1|NA	2.52228	3.47452
M6PR.hg38.mm10.copy0|Matrix_2|Merge	-2.42622	-0.158113
EBPL.hg38.mm10.copy0|Matrix_2|Merge	-2.06584	0.471203
DUSP9.hg38.mm10.copy0|Matrix_1|NA	2.52228	3.47452
SASH3.hg38.mm10.copy0|Matrix_2|Merge	-2.46348	0.897243
FAM163B.hg38.mm10.copy0|Matrix_2|Complex	-2.84625	-0.247281
C19ORF81.hg38.copy0|Matrix_2|Merge	-3.7533	-0.175022
CHRNA3.hg38.mm10.copy0|Matrix_2|Merge	-2.98507	-0.891963
C1ORF87.hg38.copy0|Matrix_1|Strength_Change	2.10543	3.79935
ARHGAP23.hg38.mm10.copy0|Matrix_1|Strength_Change	3.29882	5.04452
METTL5.hg38.mm10.copy0|Matrix_2|Merge	-2.02667	0.0648514
ZSCAN5A.hg38.copy0|Matrix_2|NA	-1.17322	0.820886
USP2.hg38.mm10.copy0|Matrix_1|Split	2.41216	2.51522
LOC101448202.hg38.copy0|Matrix_2|Merge	-3.03444	0.286946
DPP10.hg38.mm10.copy0|Matrix_1|Split	2.31418	2.32504
STK31.hg38.mm10.copy0|Matrix_1|Strength_Change	2.08076	3.86609
SIGLEC1.hg38.mm10.copy0|Matrix_1|Strength_Change	2.38404	5.97171
MSN.hg38.mm10.copy0|Matrix_2|Merge	-3.34412	0.457923
GSX1.hg38.mm10.copy0|Matrix_1|Complex	2.29705	3.05139
LOC374443.hg38.copy0|Matrix_2|Merge	-2.42622	-0.158113
LOC100130964.hg38.copy0|Matrix_2|Merge	-2.29146	-0.587578
BAG5.hg38.mm10.copy0|Matrix_2|Merge	-2.26673	1.26774
PSMB3.hg38.mm10.copy0|Matrix_1|Complex	3.82115	4.9796
MED19.hg38.mm10.copy0|Matrix_2|Merge	-2.46045	-0.821604
KLHDC3.hg38.mm10.copy0|Matrix_2|Merge	-2.60445	0.540431
DNPH1.hg38.mm10.copy0|Matrix_2|Merge	-2.60445	0.540431
SIGLEC11.hg38.copy0|Matrix_2|Merge	-3.7533	-0.175022
TRIM8.hg38.mm10.copy0|Matrix_1|Split	2.8239	3.64765
CWC25.hg38.mm10.copy0|Matrix_1|Complex	3.82115	4.9796
RPS6KA2-IT1.hg38.copy0|Matrix_1|Split	2.0476	3.59014
COQ7.hg38.mm10.copy1|Matrix_2|Merge	-3.92195	-0.456292
PPARD.hg38.mm10.copy0|Matrix_2|Merge	-2.67832	0.760352
PRR18.hg38.mm10.copy0|Matrix_1|Split	2.0476	3.59014
OR4D11.hg38.copy0|Matrix_1|Split	2.00414	3.391
RPS24.hg38.mm10.copy1|Matrix_2|Merge	-2.88002	-0.560279
SHISA4.hg38.mm10.copy0|Matrix_1|Split	2.00818	2.06249
PNMA3.hg38.mm10.copy0|Matrix_1|NA	2.52228	3.47452
ZFYVE21.hg38.mm10.copy0|Matrix_2|Merge	-2.26673	1.26774
TRIM16L.hg38.copy0|Matrix_1|Complex	2.31703	3.2978
GPR37L1.hg38.mm10.copy0|Matrix_1|Split	2.00818	2.06249
TDRD9.hg38.mm10.copy0|Matrix_2|Merge	-2.26673	1.26774
BOK.hg38.mm10.copy0|Matrix_2|NA	-1.28313	0.145428
NALCN.hg38.mm10.copy0|Matrix_2|Merge	-2.38264	-0.925417
MAEA.hg38.mm10.copy0|Matrix_2|Merge	-3.12563	-0.0902056
PAPPA.hg38.mm10.copy0|Matrix_2|Merge	-2.30917	-0.709037
LOC284395.hg38.copy0|Matrix_2|Shifted	-2.24835	0.332673
SYT13.hg38.mm10.copy0|Matrix_1|Strength_Change	2.73605	5.01263
AIFM1.hg38.mm10.copy0|Matrix_2|Merge	-2.46348	0.897243
WASH7P.hg38.copy0|Matrix_2|Merge	-2.42622	-0.158113
SNORA70.hg38.mm10.copy0|Matrix_1|NA	2.52228	3.47452
PDX1.hg38.mm10.copy0|Matrix_1|Complex	2.29705	3.05139
FGD5P1.hg38.copy0|Matrix_1|Complex	2.30578	3.84209
PHOSPHO2-KLHL23.hg38.copy0|Matrix_2|Merge	-2.02667	0.0648514
PPP1R7.hg38.mm10.copy0|Matrix_2|NA	-1.28313	0.145428
GPX1.hg38.mm10.copy0|Matrix_1|Split	2.28317	2.95717
FBXO2.hg38.mm10.copy0|Matrix_1|Strength_Change	2.06221	4.21681
EPB41L2.hg38.mm10.copy0|Matrix_1|Split	2.00791	3.21661
LOC100507291.hg38.copy0|Matrix_2|Merge	-2.67985	-0.736785
CNPY3-GNMT.hg38.copy0|Matrix_2|Merge	-2.60445	0.540431
DRAXIN.hg38.mm10.copy0|Matrix_1|Strength_Change	2.06221	4.21681
RXFP1.hg38.mm10.copy0|Matrix_1|Split	2.89601	3.17385
LOC100131257.hg38.copy0|Matrix_1|Split	2.56119	3.71617
LINC-PINT.hg38.copy0|Matrix_1|Strength_Change	2.82792	4.48791
PPP1R13B.hg38.mm10.copy0|Matrix_2|Merge	-2.26673	1.26774
MT1JP.hg38.copy1|Matrix_2|Merge	-2.57328	-0.59461
LNX2.hg38.mm10.copy0|Matrix_1|Complex	2.29705	3.05139
NRIP1.hg38.mm10.copy0|Matrix_2|Merge	-3.19479	-0.834234
HSPE1.hg38.mm10.copy0|Matrix_2|Merge	-2.06564	-0.728635
RSPH3.hg38.copy0|Matrix_1|Split	2.15192	2.20473
FN3KRP.hg38.mm10.copy0|Matrix_2|NA	-0.405679	-0.357708
TMX2.hg38.mm10.copy0|Matrix_2|Merge	-2.46045	-0.821604
NUTM2B.hg38.copy0|Matrix_2|Merge	-6.52475	-0.0972852
BOK-AS1.hg38.copy0|Matrix_2|NA	-1.28313	0.145428
LRRC37A11P.hg38.copy0|Matrix_1|Complex	3.82115	4.9796
DAG1.hg38.mm10.copy0|Matrix_1|Split	2.28317	2.95717
NR1H2.hg38.mm10.copy0|Matrix_2|Merge	-3.7533	-0.175022
ASPDH.hg38.mm10.copy0|Matrix_2|Merge	-3.7533	-0.175022
MYBPC2.hg38.mm10.copy0|Matrix_2|Merge	-3.7533	-0.175022
RTP5.hg38.copy0|Matrix_2|NA	-1.28313	0.145428
DGCR5.hg38.copy1|Matrix_2|Complex	-2.83278	-0.317755
SMIM17.hg38.mm10.copy0|Matrix_2|NA	-1.17322	0.820886
HAR1A.hg38.copy0|Matrix_2|Merge	-2.05289	-0.563999
TBC1D28.hg38.copy0|Matrix_1|Split	2.54752	3.7004
TRIM53AP.hg38.copy0|Matrix_2|Merge	-3.0298	0.488319
ANXA1.hg38.mm10.copy0|Matrix_2|Merge	-3.03371	-0.285866
RD3L.hg38.mm10.copy0|Matrix_2|Merge	-2.26673	1.26774
HGFAC.hg38.mm10.copy0|Matrix_2|Merge	-2.33251	-0.27644
DDX60.hg38.mm10.copy0|Matrix_1|Complex	2.54521	3.67024
VWC2L.hg38.mm10.copy0|Matrix_2|Merge	-2.09468	-0.19017
CHRNA5.hg38.mm10.copy0|Matrix_2|Merge	-2.98507	-0.891963
PAWR.hg38.mm10.copy0|Matrix_2|Merge	-2.22124	0.616484
UBR3.hg38.mm10.copy0|Matrix_2|Merge	-2.02667	0.0648514
SNORD88B.hg38.copy0|Matrix_2|Merge	-3.7533	-0.175022
OSTM1.hg38.mm10.copy0|Matrix_1|Split	2.15192	2.20473
HDLBP.hg38.mm10.copy0|Matrix_2|NA	-1.28313	0.145428
TOP1.hg38.mm10.copy0|Matrix_2|Merge	-2.02531	-0.0667275
FBXO6.hg38.mm10.copy0|Matrix_1|Strength_Change	2.06221	4.21681
FDX1L.hg38.mm10.copy0|Matrix_2|Merge	-2.72377	-0.876302
EMC4.hg38.mm10.copy0|Matrix_2|Shifted	-4.27638	1.28049
TJAP1.hg38.mm10.copy0|Matrix_2|Merge	-2.60445	0.540431
LINC01341.hg38.copy0|Matrix_2|NA	-0.256654	0.121857
ADAMTSL2.hg38.mm10.copy0|Matrix_2|Complex	-2.84625	-0.247281
HEG1.hg38.mm10.copy0|Matrix_2|Merge	-3.92195	-0.456292
MIR7162.hg38.copy0|Matrix_1|Split	2.14143	2.87684
METRNL.hg38.mm10.copy0|Matrix_2|NA	-0.405679	-0.357708
OR10V1.hg38.copy0|Matrix_1|Split	2.00414	3.391
PSMA4.hg38.mm10.copy0|Matrix_2|Merge	-2.98507	-0.891963
SRPK3.hg38.mm10.copy0|Matrix_1|NA	2.52228	3.47452
LOC102724323.hg38.copy0|Matrix_1|Strength_Change	5.16358	7.70351
PPP2R5D.hg38.mm10.copy0|Matrix_2|Merge	-2.60445	0.540431
SURF2.hg38.mm10.copy0|Matrix_2|Complex	-2.84625	-0.247281
FAM21EP.hg38.copy0|Matrix_1|Strength_Change	5.16358	7.70351
FBLN2.hg38.mm10.copy0|Matrix_1|Complex	2.3279	2.90219
UTP14A.hg38.mm10.copy0|Matrix_2|Merge	-2.46348	0.897243
CNPY3.hg38.mm10.copy0|Matrix_2|Merge	-2.60445	0.540431
GTF3A.hg38.mm10.copy0|Matrix_1|Complex	2.29705	3.05139
IL4I1.hg38.mm10.copy0|Matrix_2|Merge	-3.7533	-0.175022
ALOX5.hg38.mm10.copy0|Matrix_1|Strength_Change	5.16358	7.70351
WASH2P.hg38.copy0|Matrix_2|Merge	-2.42622	-0.158113
MIR3202-2.hg38.copy0|Matrix_1|NA	2.52228	3.47452
CLEC2B.hg38.copy0|Matrix_2|Merge	-2.42622	-0.158113
FAM3A.hg38.mm10.copy0|Matrix_1|NA	2.52228	3.47452
GNMT.hg38.mm10.copy0|Matrix_2|Merge	-2.60445	0.540431
CDH23.hg38.mm10.copy0|Matrix_2|Merge	-2.06551	-0.448518
KSR1.hg38.mm10.copy0|Matrix_2|Merge	-4.23024	-0.782117
PDZD4.hg38.mm10.copy0|Matrix_1|NA	2.52228	3.47452
SYT3.hg38.mm10.copy0|Matrix_2|Merge	-3.7533	-0.175022
FAM71F1.hg38.mm10.copy0|Matrix_2|Merge	-3.38734	0.219315
RAB8A.hg38.mm10.copy0|Matrix_2|Merge	-2.74534	0.275776
DCAF12L2.hg38.mm10.copy0|Matrix_2|Merge	-2.06564	-0.728635
YTHDF1.hg38.mm10.copy0|Matrix_2|Merge	-2.05289	-0.563999
KLHL3.hg38.mm10.copy0|Matrix_2|Merge	-2.045	-0.66324
MIMT1.hg38.copy0|Matrix_2|NA	-1.17322	0.820886
SNORD88C.hg38.mm10.copy0|Matrix_2|Merge	-3.7533	-0.175022
GJA1.hg38.mm10.copy0|Matrix_2|Merge	-2.25703	-0.666815
SV2B.hg38.mm10.copy0|Matrix_1|Split	2.02036	3.18727
QRICH1.hg38.mm10.copy0|Matrix_1|Split	2.28317	2.95717
IDH3G.hg38.mm10.copy0|Matrix_1|NA	2.52228	3.47452
MIR6778.hg38.copy0|Matrix_1|Split	2.54752	3.7004
C4ORF46.hg38.copy0|Matrix_1|Split	2.89601	3.17385
USP4.hg38.mm10.copy0|Matrix_1|Split	2.28317	2.95717
SSR4.hg38.mm10.copy0|Matrix_1|NA	2.52228	3.47452
ATP6AP1.hg38.mm10.copy0|Matrix_1|NA	2.52228	3.47452
STRIP2.hg38.mm10.copy0|Matrix_2|Merge	-3.38734	0.219315
ABLIM2.hg38.mm10.copy0|Matrix_1|Split	2.52724	4.19901
MIR4785.hg38.copy0|Matrix_2|Shifted	-3.05375	-0.203974
ITGA8.hg38.mm10.copy0|Matrix_2|Merge	-4.56034	-0.76038
BCORL1.hg38.mm10.copy0|Matrix_2|Merge	-2.46348	0.897243
TOP1P1.hg38.copy0|Matrix_2|Merge	-2.02531	-0.0667275
ETFDH.hg38.mm10.copy0|Matrix_1|Split	2.89601	3.17385
RAET1G.hg38.copy0|Matrix_1|Split	2.49739	3.7966
ADAM3A.hg38.copy0|Matrix_2|Merge	-2.29146	-0.587578
BBS4.hg38.mm10.copy0|Matrix_2|Strength_Change	-4.63619	2.25726
GLUD1.hg38.mm10.copy0|Matrix_2|Merge	-6.52475	-0.0972852
CRABP1.hg38.mm10.copy0|Matrix_2|Merge	-2.98507	-0.891963
AHCYL2.hg38.mm10.copy0|Matrix_2|Merge	-3.38734	0.219315
FAM221A.hg38.mm10.copy0|Matrix_1|Strength_Change	2.08076	3.86609
LINC00906.hg38.copy0|Matrix_2|Shifted	-2.24835	0.332673
CTXN3.hg38.mm10.copy0|Matrix_2|Merge	-2.25572	-0.76183
SRF.hg38.mm10.copy0|Matrix_2|Merge	-2.60445	0.540431
ICAM3.hg38.copy0|Matrix_2|Merge	-2.72377	-0.876302
PTCRA.hg38.mm10.copy0|Matrix_2|Merge	-2.60445	0.540431
LOC102724034.hg38.copy0|Matrix_1|Split	2.02036	3.18727
MTX2.hg38.mm10.copy0|Matrix_2|Merge	-2.71209	0.0623782
CTNND1.hg38.mm10.copy0|Matrix_2|Merge	-2.46045	-0.821604
ZNF493.hg38.copy0|Matrix_2|Merge	-2.88358	-0.631882
AVPR2.hg38.mm10.copy0|Matrix_1|NA	2.52228	3.47452
PLCG1-AS1.hg38.copy0|Matrix_2|Merge	-2.02531	-0.0667275
TMEM65.hg38.mm10.copy0|Matrix_1|Split	2.04566	2.13082
FLT3.hg38.mm10.copy0|Matrix_1|Complex	2.29705	3.05139
SURF6.hg38.mm10.copy1|Matrix_2|Complex	-2.84625	-0.247281
SLC9A1.hg38.mm10.copy0|Matrix_2|Merge	-2.27442	-0.712192
FREM3.hg38.mm10.copy0|Matrix_1|Shifted	3.14517	3.21743
CD24.hg38.copy0|Matrix_2|Merge	-3.34412	0.457923
THY1.hg38.mm10.copy0|Matrix_1|Split	2.41216	2.51522
PNMA5.hg38.mm10.copy0|Matrix_1|NA	2.52228	3.47452
ST6GAL2.hg38.mm10.copy0|Matrix_2|Strength_Change	-6.30067	1.66331
NKIRAS1.hg38.mm10.copy0|Matrix_2|Merge	-2.60683	-0.862152
C1QTNF5.hg38.mm10.copy0|Matrix_1|Split	2.41216	2.51522
LINC01117.hg38.copy0|Matrix_2|Merge	-2.71209	0.0623782
GFER.hg38.mm10.copy0|Matrix_2|Strength_Change	-2.17205	1.6245
FBXO47.hg38.mm10.copy0|Matrix_1|Complex	3.82115	4.9796
COL28A1.hg38.mm10.copy0|Matrix_1|Split	2.56119	3.71617
LINC00612.hg38.copy0|Matrix_2|Merge	-2.42622	-0.158113
FBXL22.hg38.mm10.copy0|Matrix_1|Split	2.72858	2.95503
RPL23.hg38.mm10.copy0|Matrix_1|Complex	3.82115	4.9796
CNBD1.hg38.copy0|Matrix_1|Split	2.14143	2.87684
ENDOV.hg38.mm10.copy0|Matrix_2|Complex	-2.09437	0.725967
CTBP1.hg38.mm10.copy0|Matrix_2|Merge	-3.12563	-0.0902056
UBL4A.hg38.mm10.copy0|Matrix_1|NA	2.52228	3.47452
HHIP-AS1.hg38.copy0|Matrix_1|Shifted	3.14517	3.21743
COL20A1.hg38.mm10.copy0|Matrix_2|Merge	-2.05289	-0.563999
MAGEC2.hg38.copy0|Matrix_2|Shifted	-2.35107	3.07293
PALLD.hg38.mm10.copy0|Matrix_1|Complex	2.54521	3.67024
CALU.hg38.mm10.copy0|Matrix_2|Merge	-3.38734	0.219315
C3AR1.hg38.mm10.copy0|Matrix_2|Merge	-2.42622	-0.158113
ACTG1P20.hg38.copy0|Matrix_2|Merge	-2.27442	-0.712192
TCP10L.hg38.copy0|Matrix_2|Merge	-2.68331	0.774954
FBLIM1.hg38.mm10.copy0|Matrix_2|Merge	-4.76727	-0.758301
ZFP92.hg38.mm10.copy0|Matrix_1|NA	2.52228	3.47452
LINC01116.hg38.copy0|Matrix_2|Merge	-2.71209	0.0623782
ARPP21.hg38.mm10.copy0|Matrix_1|Split	2.20719	3.65381
ADAM33.hg38.mm10.copy0|Matrix_1|Strength_Change	2.38404	5.97171
TPI1P2.hg38.copy0|Matrix_2|Merge	-3.38734	0.219315
TRIM51HP.hg38.copy1|Matrix_2|Merge	-3.0298	0.488319
MT1E.hg38.copy1|Matrix_2|Merge	-2.57328	-0.59461
ITGBL1.hg38.mm10.copy0|Matrix_2|Merge	-2.38264	-0.925417
SH2D1A.hg38.mm10.copy0|Matrix_2|Merge	-2.06564	-0.728635
LOC102724301.hg38.copy0|Matrix_1|Split	2.41216	2.51522
TM2D2.hg38.mm10.copy0|Matrix_2|Merge	-2.29146	-0.587578
LOC341056.hg38.copy1|Matrix_1|Split	3.15822	3.60776
AICDA.hg38.mm10.copy0|Matrix_2|Merge	-2.42622	-0.158113
EMC10.hg38.mm10.copy0|Matrix_2|Merge	-3.7533	-0.175022
HEPH.hg38.mm10.copy0|Matrix_2|Merge	-3.34412	0.457923
TRIM48.hg38.copy0|Matrix_2|Merge	-3.0298	0.488319
CCDC148.hg38.mm10.copy0|Matrix_2|Merge	-2.72199	0.0358065
L1CAM.hg38.mm10.copy0|Matrix_1|NA	2.52228	3.47452
BIRC7.hg38.mm10.copy0|Matrix_2|Merge	-2.05289	-0.563999
ATP2B3.hg38.mm10.copy0|Matrix_1|NA	2.52228	3.47452
SLCO3A1.hg38.mm10.copy0|Matrix_1|Split	2.02036	3.18727
MIR6780B.hg38.copy0|Matrix_2|Merge	-2.60445	0.540431
ADAM18.hg38.mm10.copy0|Matrix_2|Merge	-2.29146	-0.587578
NECTIN1.hg38.mm10.copy0|Matrix_1|Split	2.41216	2.51522
GSC2.hg38.mm10.copy0|Matrix_2|Complex	-2.83278	-0.317755
LRRC66.hg38.mm10.copy0|Matrix_2|Merge	-6.31181	0.838151
SECISBP2L.hg38.mm10.copy0|Matrix_2|Merge	-2.67985	-0.736785
NUTM2A.hg38.copy0|Matrix_2|Merge	-6.52475	-0.0972852
HSPA13.hg38.mm10.copy0|Matrix_2|Merge	-3.19479	-0.834234
ATL2.hg38.mm10.copy0|Matrix_1|Split	2.0023	2.79976
HDAC11.hg38.mm10.copy0|Matrix_1|Complex	2.3279	2.90219
LOC100128988.hg38.copy0|Matrix_2|Merge	-2.02531	-0.0667275
MAGEC1.hg38.copy0|Matrix_2|Shifted	-2.35107	3.07293
TBC1D26.hg38.copy0|Matrix_1|Split	2.54752	3.7004
A2M.hg38.mm10.copy0|Matrix_2|Merge	-2.42622	-0.158113
PEG3-AS1.hg38.copy0|Matrix_2|NA	-1.17322	0.820886
CNTN3.hg38.mm10.copy0|Matrix_2|Merge	-2.4001	-0.909732
LOC441242.hg38.copy0|Matrix_2|Merge	-4.23024	-0.782117
SSB.hg38.mm10.copy0|Matrix_2|Merge	-2.02667	0.0648514
WIZ.hg38.mm10.copy0|Matrix_2|Merge	-2.74534	0.275776

## Sheet: E120_vs_P0
Gene IDs | Types of TAD changes	E120	P0
TRIM44.hg38.mm10.copy0|Matrix_1|Split	3.65293	3.19363
KCNC3.hg38.mm10.copy0|Matrix_1|Split	3.69846	3.61736
RTP5.hg38.copy0|Matrix_1|NA	0.218568	-0.748882
TMEM123.hg38.mm10.copy0|Matrix_1|Split	2.28756	1.59661
D2HGDH.hg38.mm10.copy0|Matrix_1|NA	0.218568	-0.748882
PRSS57.hg38.mm10.copy0|Matrix_1|NA	2.94393	2.16142
KDELR2.hg38.mm10.copy0|Matrix_1|Complex	2.20984	1.93867
RPL7.hg38.mm10.copy0|Matrix_1|Split	2.39045	1.9946
PALM.hg38.mm10.copy0|Matrix_1|NA	2.94393	2.16142
RGS12.hg38.mm10.copy0|Matrix_1|Split	2.92676	2.19764
BIRC3.hg38.mm10.copy0|Matrix_1|Split	2.28756	1.59661
CPLX3.hg38.mm10.copy0|Matrix_1|Split	2.45579	1.96357
DTYMK.hg38.mm10.copy0|Matrix_1|NA	0.218568	-0.748882
SNORD88C.hg38.mm10.copy0|Matrix_1|Split	3.69846	3.61736
COX5A.hg38.mm10.copy0|Matrix_1|Split	2.45579	1.96357
PDCD1.hg38.mm10.copy0|Matrix_1|NA	0.218568	-0.748882
ING5.hg38.mm10.copy0|Matrix_1|NA	0.218568	-0.748882
BOK-AS1.hg38.copy0|Matrix_1|NA	0.218568	-0.748882
PLPPR3.hg38.mm10.copy0|Matrix_1|NA	2.94393	2.16142
FAM193A.hg38.mm10.copy0|Matrix_1|Split	2.92676	2.19764
MIR6763.hg38.copy0|Matrix_2|NA	-0.00408691	-0.789758
WDR27.hg38.mm10.copy0|Matrix_1|NA	1.67821	1.16982
ZNF12.hg38.copy0|Matrix_1|Complex	2.20984	1.93867
CETN2.hg38.mm10.copy1|Matrix_1|Split	2.03781	1.53813
EDC3.hg38.mm10.copy0|Matrix_1|Split	2.45579	1.96357
HPS6.hg38.mm10.copy0|Matrix_1|Shifted	2.31689	1.82627
PLPP2.hg38.mm10.copy0|Matrix_1|NA	2.94393	2.16142
IL1B.hg38.mm10.copy0|Matrix_2|NA	-0.0770456	-0.510592
SCARNA15.hg38.copy0|Matrix_1|Split	2.00457	1.44324
BTBD1.hg38.mm10.copy0|Matrix_1|Split	2.00457	1.44324
WHAMMP3.hg38.copy0|Matrix_1|Split	2.00457	1.44324
RPL21P28.hg38.copy9|Matrix_1|Split	4.59108	4.44386
GAL3ST2.hg38.mm10.copy0|Matrix_1|NA	0.218568	-0.748882
RPL17.hg38.mm10.copy1|Matrix_2|NA	-0.0770456	-0.510592
CROCC2.mm10.copy0|Matrix_1|NA	0.218568	-0.748882
FN3K.hg38.mm10.copy0|Matrix_1|NA	0.787022	0.453717
R3HDM4.hg38.mm10.copy0|Matrix_1|NA	2.94393	2.16142
AVPR1B.hg38.mm10.copy0|Matrix_1|Split	7.07269	6.88376
MIR875.hg38.mm10.copy0|Matrix_1|Split	2.07368	1.84678
NOP14.hg38.mm10.copy0|Matrix_1|Split	2.92676	2.19764
P2RX2.hg38.mm10.copy0|Matrix_2|NA	-0.00408691	-0.789758
FGF22.hg38.mm10.copy0|Matrix_1|NA	2.94393	2.16142
BMS1.hg38.mm10.copy1|Matrix_1|Split	3.14744	2.7614
IL1A.hg38.mm10.copy0|Matrix_2|NA	-0.0770456	-0.510592
FJX1.hg38.mm10.copy0|Matrix_1|Split	3.65293	3.19363
ADD1.hg38.mm10.copy0|Matrix_1|Split	2.92676	2.19764
SYT3.hg38.mm10.copy0|Matrix_1|Split	3.69846	3.61736
LOC389895.hg38.copy0|Matrix_1|Complex	3.24791	2.93132
CYP1A2.hg38.mm10.copy0|Matrix_1|Split	2.45579	1.96357
CSK.hg38.mm10.copy0|Matrix_1|Split	2.45579	1.96357
SPATA32.hg38.mm10.copy0|Matrix_1|Complex	3.2695	2.78504
BMS1P17.hg38.copy0|Matrix_1|Split	3.14744	2.7614
MIER2.hg38.mm10.copy0|Matrix_1|NA	2.94393	2.16142
EMC10.hg38.mm10.copy0|Matrix_1|Split	3.69846	3.61736
PTBP1.hg38.mm10.copy0|Matrix_1|NA	2.94393	2.16142
LOC105378146.hg38.copy0|Matrix_1|NA	1.67821	1.16982
BNC1.hg38.mm10.copy0|Matrix_1|Split	2.00457	1.44324
TNIP2.hg38.mm10.copy0|Matrix_1|Split	2.92676	2.19764
TRAF6.hg38.mm10.copy0|Matrix_1|Split	3.65293	3.19363
YTHDF1.hg38.mm10.copy0|Matrix_1|Complex	2.9796	2.13458
SNORD88B.hg38.copy0|Matrix_1|Split	3.69846	3.61736
OR10G8.hg38.copy0|Matrix_1|Split	2.03781	1.53813
E2F4.hg38.mm10.copy0|Matrix_1|Complex	2.16363	1.35899
ANKRD62.hg38.copy1|Matrix_2|NA	-0.0770456	-0.510592
ZNF202.hg38.copy0|Matrix_1|Split	2.03781	1.53813
HTT-AS.hg38.copy0|Matrix_1|Split	2.92676	2.19764
ODF3L2.hg38.mm10.copy0|Matrix_1|NA	2.94393	2.16142
ARID3A.hg38.mm10.copy0|Matrix_1|NA	2.94393	2.16142
VASH1.hg38.mm10.copy0|Matrix_1|Complex	2.6439	2.41829
RPS17.hg38.mm10.copy0|Matrix_1|Split	2.00457	1.44324
OR10S1.hg38.copy0|Matrix_1|Split	2.03781	1.53813
CTSLP2.hg38.copy0|Matrix_1|Split	4.59108	4.44386
SPIB.hg38.mm10.copy0|Matrix_1|Split	3.69846	3.61736
TMEM208.hg38.mm10.copy0|Matrix_1|Complex	2.16363	1.35899
BIRC2.hg38.mm10.copy0|Matrix_1|Split	2.28756	1.59661
CKAP2L.hg38.mm10.copy0|Matrix_2|NA	-0.0770456	-0.510592
GRK4.hg38.mm10.copy0|Matrix_1|Split	2.92676	2.19764
THSD7B.hg38.mm10.copy0|Matrix_1|Split	2.12479	2.11775
MIR3187.hg38.copy0|Matrix_1|NA	2.94393	2.16142
TM6SF1.hg38.mm10.copy0|Matrix_1|Split	2.00457	1.44324
GPATCH2L.hg38.mm10.copy0|Matrix_1|Complex	2.6439	2.41829
POLE.hg38.mm10.copy0|Matrix_2|NA	-0.00408691	-0.789758
GPRIN2.hg38.mm10.copy0|Matrix_1|Split	4.59108	4.44386
LOC101928416.hg38.copy0|Matrix_2|NA	-0.00408691	-0.789758
CD24.hg38.copy1|Matrix_1|Split	2.74438	2.16914
PAX8.hg38.mm10.copy0|Matrix_2|NA	-0.0770456	-0.510592
CFD.hg38.mm10.copy0|Matrix_1|NA	2.94393	2.16142
HOMER2.hg38.mm10.copy0|Matrix_1|Split	2.00457	1.44324
OR6T1.hg38.copy0|Matrix_1|Split	2.03781	1.53813
WHAMM.hg38.mm10.copy0|Matrix_1|Split	2.00457	1.44324
WHAMMP1.hg38.copy0|Matrix_1|Split	2.00457	1.44324
C7ORF26.hg38.copy0|Matrix_1|Complex	2.20984	1.93867
OLFM3.hg38.mm10.copy0|Matrix_1|Split	2.58009	1.78129
LOC441242.hg38.copy0|Matrix_1|Split	3.89497	3.46759
MMP13.hg38.mm10.copy0|Matrix_1|Split	2.28756	1.59661
SPDYE2.hg38.copy0|Matrix_1|Complex	2.20984	1.93867
HTR1A.hg38.mm10.copy0|Matrix_1|Split	2.33685	1.78974
THBS2.hg38.mm10.copy0|Matrix_1|NA	1.67821	1.16982
PAX8-AS1.hg38.copy0|Matrix_2|NA	-0.0770456	-0.510592
UBTF.hg38.mm10.copy0|Matrix_1|Split	2.25819	2.07856
CYP1A1.hg38.mm10.copy0|Matrix_1|Split	2.45579	1.96357
CLEC11A.hg38.mm10.copy0|Matrix_1|Split	3.69846	3.61736
TPPP3.hg38.mm10.copy0|Matrix_1|Complex	2.16363	1.35899
IPO11.hg38.mm10.copy0|Matrix_1|Split	2.33685	1.78974
LINC00863.hg38.copy0|Matrix_1|Split	4.59108	4.44386
C19ORF48.hg38.copy0|Matrix_1|Split	3.69846	3.61736
BOK.hg38.mm10.copy0|Matrix_1|NA	0.218568	-0.748882
PGAM5.hg38.mm10.copy0|Matrix_2|NA	-0.00408691	-0.789758
IPO11-LRRC70.hg38.copy0|Matrix_1|Split	2.33685	1.78974
NOP14-AS1.hg38.copy0|Matrix_1|Split	2.92676	2.19764
FBRSL1.hg38.mm10.copy0|Matrix_2|NA	-0.00408691	-0.789758
BIRC8.hg38.copy1|Matrix_2|NA	-0.0770456	-0.510592
CPEB1-AS1.hg38.copy0|Matrix_1|Split	2.00457	1.44324
H3F3C.hg38.copy2|Matrix_1|Split	2.03781	1.53813
ZNF853.hg38.copy0|Matrix_1|Complex	2.20984	1.93867
WHAMMP2.hg38.copy0|Matrix_1|Split	2.00457	1.44324
ASPDH.hg38.mm10.copy0|Matrix_1|Split	3.69846	3.61736
THEG.hg38.mm10.copy0|Matrix_1|NA	2.94393	2.16142
PDSS2.hg38.mm10.copy1|Matrix_1|Split	2.74438	2.16914
RNF126.hg38.mm10.copy0|Matrix_1|NA	2.94393	2.16142
RPS6KA5.hg38.mm10.copy0|Matrix_1|Split	2.08586	1.34
LDLRAD3.hg38.mm10.copy0|Matrix_1|Split	3.65293	3.19363
SH3BP2.hg38.mm10.copy0|Matrix_1|Split	2.92676	2.19764
HGFAC.hg38.mm10.copy0|Matrix_1|Split	2.92676	2.19764
MIR6782.hg38.copy0|Matrix_1|Split	2.25819	2.07856
TPGS1.hg38.mm10.copy0|Matrix_1|NA	2.94393	2.16142
OR10G7.hg38.copy0|Matrix_1|Split	2.03781	1.53813
FAM35A.hg38.mm10.copy0|Matrix_1|Split	4.59108	4.44386
MIR599.hg38.mm10.copy0|Matrix_1|Split	2.07368	1.84678
EPB41L4A.hg38.mm10.copy0|Matrix_1|Split	2.13832	1.29935
THAP4.hg38.mm10.copy0|Matrix_1|NA	0.218568	-0.748882
SOX3.hg38.mm10.copy0|Matrix_1|Complex	3.24791	2.93132
CCDC88C.hg38.mm10.copy0|Matrix_1|Split	2.08586	1.34
HAR1A.hg38.copy0|Matrix_1|Complex	2.9796	2.13458
MMP8.hg38.mm10.copy0|Matrix_1|Split	2.28756	1.59661
GOLGA6L3.hg38.copy1|Matrix_1|Split	2.00457	1.44324
RPP25.hg38.mm10.copy0|Matrix_1|Split	2.45579	1.96357
FAHD2A.hg38.mm10.copy0|Matrix_2|Merge	-3.31341	1.1284
DTNB.hg38.mm10.copy0|Matrix_2|Merge	-3.39489	-0.379309
TVP23C-CDRT4.hg38.copy0|Matrix_2|Merge	-2.32896	-0.741349
PMP22.hg38.mm10.copy0|Matrix_2|Merge	-2.32896	-0.741349
LOC642846.hg38.copy0|Matrix_2|Merge	-2.02729	-0.0186723
CDH16.hg38.mm10.copy0|Matrix_2|Complex	-2.76561	-0.632187
OVOL2.hg38.mm10.copy0|Matrix_2|Shifted	-2.10837	-0.0772982
CLEC12B.hg38.mm10.copy0|Matrix_2|Merge	-2.02729	-0.0186723
CCDC130.hg38.mm10.copy0|Matrix_2|Merge	-2.34338	-0.578013
CREM.hg38.mm10.copy0|Matrix_1|Split	2.03684	2.19916
SMCO2.hg38.mm10.copy0|Matrix_2|Merge	-2.51509	0.0846894
ANKRD29.hg38.mm10.copy0|Matrix_2|Merge	-2.0087	-0.683082
OGFRL1.hg38.mm10.copy0|Matrix_1|Strength_Change	2.14706	4.85273
MS4A3.hg38.mm10.copy0|Matrix_2|Strength_Change	-2.68875	1.56162
MIR6133.hg38.copy0|Matrix_2|Merge	-2.2948	0.39847
FOXD1.hg38.mm10.copy0|Matrix_1|Split	2.23704	2.64897
MIR27A.hg38.mm10.copy0|Matrix_2|Merge	-2.34338	-0.578013
NOL9.hg38.mm10.copy0|Matrix_1|Complex	2.09779	2.6703
EIF1B.hg38.mm10.copy0|Matrix_2|Shifted	-2.22264	-0.53117
TRIM26.hg38.mm10.copy0|Matrix_1|Split	2.20261	2.33396
PYDC2.hg38.copy0|Matrix_2|Merge	-3.22754	-0.901782
CTU2.hg38.mm10.copy0|Matrix_2|NA	-0.543543	0.995145
KLHL6-AS1.hg38.copy0|Matrix_2|Merge	-2.29346	-0.849973
GDPD1.hg38.mm10.copy0|Matrix_2|Merge	-2.0214	1.1265
SHISA4.hg38.mm10.copy0|Matrix_2|Merge	-2.89709	-0.842304
NADK2.hg38.mm10.copy0|Matrix_2|Merge	-2.14173	-0.19988
TNFAIP6.hg38.mm10.copy0|Matrix_2|Merge	-2.11057	-0.320076
SERPINB4.hg38.copy0|Matrix_2|Merge	-2.39897	-0.949105
OSR1.hg38.mm10.copy0|Matrix_2|Merge	-2.5445	0.767709
PDE4C.hg38.mm10.copy0|Matrix_1|Split	2.3973	2.79316
SNORD65.hg38.mm10.copy0|Matrix_2|Complex	-2.99448	0.783241
MIR600.hg38.copy0|Matrix_2|Merge	-3.61661	0.627976
CBLN4.hg38.mm10.copy0|Matrix_1|Split	2.28535	2.86015
GGTLC1.hg38.copy1|Matrix_1|Strength_Change	2.74949	9.60119
FBXL8.hg38.mm10.copy0|Matrix_2|Complex	-2.76561	-0.632187
RGL4.hg38.copy0|Matrix_1|Strength_Change	2.74949	9.60119
LAX1.hg38.mm10.copy0|Matrix_1|Split	2.151	2.5531
CLEC7A.hg38.mm10.copy0|Matrix_2|Merge	-2.02729	-0.0186723
FHL3.hg38.mm10.copy0|Matrix_2|Merge	-2.14064	0.108416
BRSK1.hg38.mm10.copy0|Matrix_2|Strength_Change	-2.01843	2.1639
SEPSECS-AS1.hg38.copy0|Matrix_2|Complex	-3.24217	0.225485
CLEC4F.hg38.mm10.copy0|Matrix_2|Merge	-2.12263	-0.88478
LOC102467222.hg38.copy0|Matrix_2|Merge	-2.29346	-0.849973
LINC01461.hg38.copy0|Matrix_2|Merge	-3.85784	0.0831495
SPATA42.hg38.copy0|Matrix_2|Merge	-2.70746	-0.692663
ABCG2.hg38.mm10.copy0|Matrix_2|Strength_Change	-2.23979	2.23482
TLR10.hg38.copy0|Matrix_2|Merge	-2.49858	0.596945
RNPEP.hg38.mm10.copy0|Matrix_2|Merge	-2.89709	-0.842304
LMOD1.hg38.mm10.copy0|Matrix_2|Merge	-2.89709	-0.842304
SLC12A5.hg38.mm10.copy0|Matrix_2|Merge	-2.47622	1.02297
ERG.hg38.mm10.copy0|Matrix_1|Split	2.28652	2.87468
LRRC75A.hg38.mm10.copy0|Matrix_2|Complex	-2.99448	0.783241
RPP21.hg38.mm10.copy0|Matrix_1|Split	2.20261	2.33396
SOD3.hg38.mm10.copy0|Matrix_2|Complex	-3.24217	0.225485
LGI3.hg38.mm10.copy0|Matrix_2|Merge	-2.29346	-0.849973
TRADD.hg38.mm10.copy0|Matrix_2|Complex	-2.76561	-0.632187
TFAP2C.hg38.mm10.copy0|Matrix_2|Strength_Change	-2.64151	2.33998
LINC00678.hg38.copy0|Matrix_1|Split	2.08491	2.09486
MICU2.hg38.mm10.copy0|Matrix_2|Merge	-5.02774	-0.29281
EOGT.hg38.mm10.copy0|Matrix_2|Merge	-2.08313	-0.532369
TRIM5.hg38.mm10.copy1|Matrix_1|Split	3.04355	4.62915
NUDT7.hg38.mm10.copy0|Matrix_2|Merge	-2.04831	1.1597
NR6A1.hg38.mm10.copy0|Matrix_2|Strength_Change	-2.1863	1.77594
FNDC7.hg38.mm10.copy0|Matrix_2|Merge	-2.70746	-0.692663
PNPLA8.hg38.mm10.copy0|Matrix_2|Merge	-2.34317	-0.916277
MIR466.hg38.mm10.copy1|Matrix_2|Merge	-2.25885	-0.273112
BFSP1.hg38.mm10.copy0|Matrix_2|Shifted	-2.10837	-0.0772982
GSTT1.hg38.mm10.copy0|Matrix_1|Strength_Change	2.74949	9.60119
MIR6784.hg38.copy0|Matrix_2|Complex	-3.05404	0.275834
SGO1-AS1.hg38.copy0|Matrix_2|Merge	-3.22976	0.968179
AAED1.hg38.mm10.copy0|Matrix_2|NA	-2.46177	-0.961506
ADCY1.hg38.mm10.copy0|Matrix_2|Merge	-2.79654	1.00923
PPARGC1A.hg38.mm10.copy0|Matrix_2|Complex	-3.25791	0.308171
CTXN3.hg38.mm10.copy0|Matrix_2|Merge	-2.62289	-0.761983
COA1.hg38.copy0|Matrix_2|Strength_Change	-4.06932	1.56073
MIR4762.hg38.copy0|Matrix_1|Split	3.81504	3.92478
MIR5581.hg38.copy0|Matrix_2|Merge	-4.14119	-0.185375
MDFIC.hg38.mm10.copy0|Matrix_2|Merge	-2.74525	-0.410491
SNAP25.hg38.mm10.copy0|Matrix_2|Merge	-2.54403	-0.410935
MIR548AA1.hg38.copy0|Matrix_2|Merge	-2.50308	0.109248
NACC2.hg38.mm10.copy0|Matrix_2|Complex	-2.36815	-0.831493
SORCS3.hg38.mm10.copy0|Matrix_2|Merge	-7.82382	-0.857421
EPAS1.hg38.mm10.copy0|Matrix_2|Strength_Change	-2.17854	1.99619
DNAJC18.hg38.mm10.copy0|Matrix_2|Merge	-2.48056	1.35938
GRIP1.hg38.mm10.copy0|Matrix_2|Merge	-3.67872	0.641042
CDT1.hg38.mm10.copy0|Matrix_2|NA	-0.543543	0.995145
NOTUM.hg38.mm10.copy0|Matrix_2|Strength_Change	-2.7619	1.62669
NME1.hg38.mm10.copy0|Matrix_2|Merge	-2.34851	-0.212048
CDC14B.hg38.mm10.copy1|Matrix_2|NA	-2.46177	-0.961506
ZC3H12A.hg38.mm10.copy0|Matrix_2|Merge	-4.14119	-0.185375
NR2E3.hg38.mm10.copy0|Matrix_2|Merge	-3.69728	-0.694019
DNMT3A.hg38.mm10.copy0|Matrix_2|Merge	-3.39489	-0.379309
RD3L.hg38.mm10.copy0|Matrix_1|Split	2.65841	3.55586
FAHD2B.hg38.copy0|Matrix_2|Merge	-3.31341	1.1284
RASL11A.hg38.mm10.copy0|Matrix_2|Merge	-2.42712	0.796946
STEAP4.hg38.mm10.copy0|Matrix_2|Merge	-2.19161	0.390869
ARNTL2-AS1.hg38.copy0|Matrix_2|Merge	-2.51509	0.0846894
TMEM214.hg38.mm10.copy0|Matrix_2|Merge	-4.03536	-0.52693
CRIPT.hg38.mm10.copy0|Matrix_2|Complex	-2.30895	0.374591
CHRNA6.hg38.mm10.copy0|Matrix_2|Merge	-2.25639	1.29415
ZNF124.hg38.copy0|Matrix_2|NA	-1.19017	-0.845375
FAM160B2.hg38.mm10.copy0|Matrix_2|Merge	-2.29346	-0.849973
RPL6.hg38.mm10.copy0|Matrix_2|Merge	-3.16107	-0.685276
TMEM173.hg38.mm10.copy0|Matrix_2|Merge	-2.48056	1.35938
STAG3L3.hg38.copy0|Matrix_2|Strength_Change	-2.1688	1.50345
PPP6R1.hg38.mm10.copy0|Matrix_2|Strength_Change	-2.01843	2.1639
PCED1B-AS1.hg38.copy0|Matrix_2|Merge	-2.31072	-0.178519
MIR3180-2.hg38.copy0|Matrix_2|Merge	-4.62214	-0.219156
OR13C9.hg38.copy0|Matrix_2|Merge	-2.71026	-0.283136
BAK1.hg38.mm10.copy0|Matrix_2|Complex	-2.48832	0.0549641
GSTT2B.hg38.copy1|Matrix_1|Strength_Change	2.74949	9.60119
MIR4757.hg38.copy0|Matrix_2|Merge	-2.5445	0.767709
NOXO1.hg38.mm10.copy0|Matrix_2|Merge	-4.62214	-0.219156
HCG17.hg38.copy0|Matrix_1|Split	2.20261	2.33396
RNF216.hg38.mm10.copy0|Matrix_2|Merge	-2.01143	0.727199
MIF-AS1.hg38.copy0|Matrix_1|Strength_Change	2.74949	9.60119
GDF15.hg38.mm10.copy0|Matrix_1|Split	2.3973	2.79316
SNORD49B.hg38.mm10.copy0|Matrix_2|Complex	-2.99448	0.783241
STXBP3.hg38.mm10.copy0|Matrix_2|Merge	-2.70746	-0.692663
PRR11.hg38.mm10.copy0|Matrix_2|Merge	-2.0214	1.1265
LINC01555.hg38.copy0|Matrix_2|Merge	-3.85784	0.0831495
MIR4516.hg38.copy0|Matrix_2|Merge	-4.62214	-0.219156
THSD4-AS2.hg38.copy0|Matrix_2|Merge	-3.69728	-0.694019
LOC100129620.hg38.copy0|Matrix_2|Merge	-2.28236	-0.601469
ZNF493.hg38.copy0|Matrix_2|Shifted	-3.92998	-0.686778
TRIM37.hg38.mm10.copy0|Matrix_2|Merge	-2.0214	1.1265
CLEC2B.hg38.copy0|Matrix_2|Merge	-2.02729	-0.0186723
MORN1.hg38.mm10.copy0|Matrix_2|Merge	-2.19722	-0.461978
CABIN1.hg38.mm10.copy0|Matrix_1|Strength_Change	2.74949	9.60119
SNORD17.hg38.mm10.copy0|Matrix_2|Shifted	-2.10837	-0.0772982
ECSCR.hg38.mm10.copy0|Matrix_2|Merge	-2.48056	1.35938
NAT14.hg38.mm10.copy0|Matrix_2|Strength_Change	-2.01843	2.1639
MIR6785.hg38.copy0|Matrix_2|Shifted	-2.3186	0.362797
SNORA10.hg38.copy0|Matrix_2|Merge	-4.62214	-0.219156
A2MP1.hg38.copy0|Matrix_2|Merge	-2.02729	-0.0186723
UTP18.hg38.mm10.copy0|Matrix_2|Merge	-2.34851	-0.212048
SMIM10L2A.hg38.mm10.copy1|Matrix_2|Complex	-2.25107	1.35051
NEK2.hg38.mm10.copy0|Matrix_2|Merge	-3.01521	-0.319311
LOC105377590.hg38.copy0|Matrix_2|Shifted	-2.46398	-0.495437
MAP1LC3B2.hg38.copy0|Matrix_1|Split	2.186	3.32669
ZNF208.hg38.copy8|Matrix_2|Merge	-2.40275	-0.800817
GFRA2.hg38.mm10.copy0|Matrix_2|Merge	-2.29346	-0.849973
STKLD1.hg38.mm10.copy0|Matrix_1|Split	2.53625	2.81003
ZNF75D.hg38.copy1|Matrix_2|Complex	-2.25107	1.35051
BDNF.hg38.mm10.copy0|Matrix_1|Split	2.08491	2.09486
SLC26A7.hg38.mm10.copy0|Matrix_1|Split	2.66802	3.31903
ZCCHC4.hg38.mm10.copy0|Matrix_2|Complex	-3.24217	0.225485
MS4A7.hg38.mm10.copy0|Matrix_2|Strength_Change	-2.68875	1.56162
BANF2.hg38.mm10.copy0|Matrix_2|Shifted	-2.10837	-0.0772982
NUP133.hg38.mm10.copy0|Matrix_2|Merge	-3.21306	0.277172
LOC101927322.hg38.copy0|Matrix_2|Merge	-2.26853	0.271222
METTL15.hg38.mm10.copy0|Matrix_1|Split	2.08491	2.09486
PKD1P6-NPIPP1.hg38.copy0|Matrix_2|Merge	-4.62214	-0.219156
NT5C1B-RDH14.hg38.copy0|Matrix_2|Merge	-2.5445	0.767709
ASAP2.hg38.mm10.copy0|Matrix_2|Merge	-2.56499	-0.696392
MIR346.hg38.mm10.copy0|Matrix_2|Strength_Change	-2.12363	1.55502
PPP1R3D.hg38.mm10.copy0|Matrix_2|Merge	-2.25885	-0.273112
NDST3.hg38.mm10.copy0|Matrix_2|Merge	-2.45891	0.175246
TNFRSF25.hg38.mm10.copy0|Matrix_1|Complex	2.09779	2.6703
ASTN2.hg38.mm10.copy0|Matrix_2|Merge	-2.29346	-0.849973
TBL3.hg38.mm10.copy0|Matrix_2|Merge	-4.62214	-0.219156
SUSD2.hg38.mm10.copy0|Matrix_1|Strength_Change	2.74949	9.60119
MS4A6E.hg38.copy0|Matrix_2|Strength_Change	-2.68875	1.56162
KLHL31.hg38.mm10.copy0|Matrix_2|Strength_Change	-2.08066	1.5104
RAB26.hg38.mm10.copy0|Matrix_2|Merge	-4.62214	-0.219156
DDX11-AS1.hg38.copy0|Matrix_2|Merge	-2.02729	-0.0186723
CUL2.hg38.mm10.copy0|Matrix_1|Split	2.03684	2.19916
PSMC1.hg38.mm10.copy0|Matrix_2|Merge	-2.14924	-0.912863
ENTHD1.hg38.mm10.copy0|Matrix_2|Strength_Change	-2.77366	1.77769
FKBP14.hg38.mm10.copy0|Matrix_2|Strength_Change	-3.77201	1.6026
CLEC4E.hg38.mm10.copy0|Matrix_2|Complex	-2.29543	-0.644954
LPGAT1.hg38.mm10.copy0|Matrix_2|Merge	-3.01521	-0.319311
SS18L2.hg38.copy0|Matrix_1|Split	2.03684	2.19916
IP6K3.hg38.mm10.copy0|Matrix_2|Complex	-2.48832	0.0549641
STAG3.hg38.mm10.copy0|Matrix_2|Strength_Change	-2.1688	1.50345
UGDH-AS1.hg38.copy0|Matrix_2|Merge	-2.29346	-0.849973
DDX11L2.hg38.copy0|Matrix_2|Merge	-2.02729	-0.0186723
OR51B5.hg38.copy0|Matrix_1|Split	3.04355	4.62915
MIR1301.hg38.copy0|Matrix_2|Merge	-3.39489	-0.379309
LOC102724421.hg38.copy0|Matrix_2|Merge	-3.67872	0.641042
GPT.hg38.mm10.copy0|Matrix_2|NA	-0.671386	-0.418283
TBC1D23.hg38.mm10.copy0|Matrix_2|Merge	-2.40313	0.209285
JPH3.hg38.mm10.copy0|Matrix_1|Split	2.186	3.32669
LINC00504.hg38.copy0|Matrix_2|Merge	-2.29346	-0.849973
GFAP.hg38.mm10.copy0|Matrix_2|Complex	-3.05404	0.275834
PMS2P9.hg38.copy1|Matrix_2|Merge	-2.0214	1.1265
LRGUK.hg38.mm10.copy0|Matrix_2|Merge	-2.2948	0.39847
OLFML2A.hg38.mm10.copy0|Matrix_2|Strength_Change	-2.1863	1.77594
GABRD.hg38.mm10.copy0|Matrix_2|Merge	-2.19722	-0.461978
ACSM4.hg38.mm10.copy0|Matrix_2|Complex	-2.74342	-0.416048
HSPE1.hg38.mm10.copy3|Matrix_2|NA	-2.46177	-0.961506
TRIM22.hg38.copy0|Matrix_1|Split	3.04355	4.62915
SLC12A6.hg38.mm10.copy0|Matrix_1|Split	4.56592	5.43171
B3GNT9.hg38.mm10.copy0|Matrix_2|Complex	-2.76561	-0.632187
TGFA.hg38.mm10.copy0|Matrix_2|Merge	-2.12263	-0.88478
RECQL5.hg38.mm10.copy0|Matrix_2|Shifted	-2.3186	0.362797
TSEN54.hg38.mm10.copy0|Matrix_2|Shifted	-2.3186	0.362797
GPR21.hg38.mm10.copy0|Matrix_2|Merge	-3.61661	0.627976
TERB1.hg38.mm10.copy0|Matrix_2|Strength_Change	-2.0002	2.05759
DERL3.hg38.mm10.copy0|Matrix_1|Strength_Change	2.74949	9.60119
SMIM10L2B.hg38.copy0|Matrix_2|Complex	-2.25107	1.35051
POMK.hg38.mm10.copy0|Matrix_2|Merge	-2.25639	1.29415
SYPL1.hg38.copy0|Matrix_2|Merge	-2.29361	-0.556969
LMOD3.hg38.mm10.copy0|Matrix_2|Merge	-2.08313	-0.532369
M6PR.hg38.mm10.copy0|Matrix_2|Merge	-2.02729	-0.0186723
MIR301A.hg38.copy0|Matrix_2|Merge	-2.0214	1.1265
PLXND1.hg38.mm10.copy0|Matrix_2|Merge	-3.26684	-0.904891
A2ML1.hg38.copy0|Matrix_2|Merge	-2.02729	-0.0186723
SMIM6.hg38.mm10.copy0|Matrix_2|Shifted	-2.3186	0.362797
SURF4.hg38.mm10.copy0|Matrix_1|Split	2.53625	2.81003
ITGB1BP1.hg38.mm10.copy0|Matrix_2|Merge	-2.56499	-0.696392
RAD9B.hg38.mm10.copy0|Matrix_2|Merge	-3.31009	-0.273148
RPL35.hg38.mm10.copy1|Matrix_2|Strength_Change	-2.1863	1.77594
NECAP1.hg38.mm10.copy0|Matrix_2|Complex	-2.29543	-0.644954
GPM6B.hg38.mm10.copy0|Matrix_2|Merge	-5.0411	-0.76472
RNF216-IT1.hg38.copy0|Matrix_2|Merge	-2.01143	0.727199
RNF170.hg38.mm10.copy0|Matrix_2|Merge	-2.25639	1.29415
HCG18.hg38.copy0|Matrix_1|Split	2.20261	2.33396
CLEC1A.hg38.mm10.copy0|Matrix_2|Merge	-2.02729	-0.0186723
ZNF517.hg38.copy0|Matrix_2|NA	-0.671386	-0.418283
FANCC.hg38.mm10.copy0|Matrix_2|NA	-2.46177	-0.961506
CAMK2D.hg38.mm10.copy0|Matrix_2|Merge	-3.72356	-0.381485
MOBP.hg38.mm10.copy0|Matrix_2|Shifted	-2.22264	-0.53117
ACSL3.hg38.mm10.copy0|Matrix_2|Merge	-2.06998	-0.30973
HSPBP1.hg38.mm10.copy0|Matrix_2|Strength_Change	-2.01843	2.1639
CYHR1.hg38.mm10.copy0|Matrix_2|NA	-0.671386	-0.418283
TBC1D26.hg38.copy1|Matrix_2|Merge	-2.32896	-0.741349
HP09053.hg38.copy0|Matrix_2|Merge	-2.40313	0.209285
POU4F2.hg38.mm10.copy0|Matrix_1|Strength_Change	2.02249	4.48152
LHX3.hg38.mm10.copy0|Matrix_2|Strength_Change	-2.28724	1.76894
MIR3180-5.hg38.copy0|Matrix_2|Merge	-4.62214	-0.219156
LOC105371049.hg38.copy0|Matrix_2|Merge	-4.62214	-0.219156
MIR569.hg38.copy0|Matrix_2|Merge	-2.30236	-0.523941
RPL39.hg38.mm10.copy0|Matrix_2|Merge	-2.52693	0.501555
DDX11.hg38.mm10.copy0|Matrix_2|Merge	-2.02729	-0.0186723
PTCH1.hg38.mm10.copy0|Matrix_2|NA	-2.46177	-0.961506
ACOT7.hg38.mm10.copy0|Matrix_1|Complex	2.09779	2.6703
RPS16P5.hg38.copy0|Matrix_2|Strength_Change	-2.08066	1.5104
TTLL7.hg38.mm10.copy0|Matrix_2|Merge	-3.85784	0.0831495
EML5.hg38.mm10.copy0|Matrix_2|Merge	-2.14924	-0.912863
GABBR2.hg38.mm10.copy0|Matrix_2|Merge	-2.31679	-0.668344
ZIM2-AS1.hg38.copy0|Matrix_2|Merge	-2.29346	-0.849973
RECQL4.hg38.mm10.copy0|Matrix_2|NA	-0.671386	-0.418283
ATP5J2.hg38.mm10.copy4|Matrix_2|Merge	-2.4506	-0.763377
MLF1.hg38.mm10.copy0|Matrix_2|Merge	-2.4506	-0.763377
MIR766.hg38.copy0|Matrix_2|Merge	-2.52693	0.501555
COL9A1.hg38.mm10.copy0|Matrix_1|Strength_Change	2.14706	4.85273
TMEM190.hg38.mm10.copy0|Matrix_2|Strength_Change	-2.01843	2.1639
TIMM8A.hg38.copy1|Matrix_2|Merge	-3.19592	-0.972195
RAMP3.hg38.mm10.copy0|Matrix_2|Merge	-2.79654	1.00923
MSRB1.hg38.mm10.copy0|Matrix_2|Merge	-4.62214	-0.219156
H1FOO.hg38.mm10.copy0|Matrix_2|Merge	-3.26684	-0.904891
MOGAT1.hg38.mm10.copy0|Matrix_2|Merge	-2.06998	-0.30973
USP12.hg38.mm10.copy0|Matrix_2|Merge	-2.42712	0.796946
TOMM22.hg38.mm10.copy0|Matrix_2|Merge	-3.45793	0.346932
CFAP74.hg38.mm10.copy0|Matrix_2|Merge	-2.19722	-0.461978
SPDYE3.hg38.copy0|Matrix_2|Merge	-2.0214	1.1265
ARHGAP29.hg38.mm10.copy0|Matrix_2|Strength_Change	-2.47795	1.64372
GRIN2A.hg38.mm10.copy0|Matrix_2|Complex	-2.32469	-0.63196
MLN.hg38.copy0|Matrix_2|Complex	-2.48832	0.0549641
CD93.hg38.mm10.copy0|Matrix_2|Complex	-2.30761	1.29217
PSMD1.hg38.mm10.copy0|Matrix_2|Merge	-3.73348	-0.186496
RPS8.hg38.mm10.copy0|Matrix_1|Split	4.56592	5.43171
SGK1.hg38.mm10.copy0|Matrix_1|Shifted	2.46911	2.72155
PIEZO1.hg38.mm10.copy0|Matrix_2|NA	-0.543543	0.995145
CRYBA4.hg38.mm10.copy0|Matrix_2|Merge	-2.90907	0.580027
NUDT15.hg38.mm10.copy0|Matrix_1|Split	2.66802	3.31903
KLRB1.hg38.mm10.copy0|Matrix_2|Merge	-2.02729	-0.0186723
PKD1.hg38.mm10.copy0|Matrix_2|Merge	-4.62214	-0.219156
MMD2.hg38.mm10.copy0|Matrix_2|Merge	-2.01143	0.727199
ACSF3.hg38.mm10.copy0|Matrix_2|NA	-0.543543	0.995145
SLC10A7.hg38.mm10.copy0|Matrix_1|Strength_Change	2.02249	4.48152
ADAMTS18.hg38.mm10.copy0|Matrix_2|Merge	-2.04831	1.1597
MFSD1.hg38.mm10.copy0|Matrix_2|Merge	-2.4506	-0.763377
CMSS1.hg38.mm10.copy0|Matrix_2|Merge	-2.40313	0.209285
MIR3180-3.hg38.copy0|Matrix_2|Merge	-4.62214	-0.219156
NPC1.hg38.mm10.copy0|Matrix_2|Merge	-2.0087	-0.683082
OR52H1.hg38.copy0|Matrix_1|Split	3.04355	4.62915
FBXO31.hg38.mm10.copy0|Matrix_1|Split	2.186	3.32669
CDCA8.hg38.mm10.copy0|Matrix_2|Merge	-4.14119	-0.185375
ZNF101.hg38.copy0|Matrix_2|Shifted	-3.92998	-0.686778
KIAA1683.hg38.copy0|Matrix_1|Split	2.3973	2.79316
CACNA1I.hg38.mm10.copy0|Matrix_2|Strength_Change	-2.77366	1.77769
CD207.hg38.mm10.copy0|Matrix_2|Merge	-2.12263	-0.88478
CASKIN2.hg38.mm10.copy0|Matrix_2|Shifted	-2.3186	0.362797
PET117.hg38.mm10.copy0|Matrix_2|Shifted	-2.10837	-0.0772982
RER1.hg38.mm10.copy0|Matrix_2|Merge	-2.19722	-0.461978
KLRF1.hg38.copy0|Matrix_2|Merge	-2.02729	-0.0186723
FZD10.hg38.mm10.copy0|Matrix_2|Merge	-2.09055	1.22237
LOC391322.hg38.copy1|Matrix_1|Strength_Change	2.74949	9.60119
LINC00882.hg38.copy0|Matrix_2|Merge	-2.01185	-0.0207237
SYCE1L.hg38.mm10.copy0|Matrix_2|Merge	-2.04831	1.1597
CMTM4.hg38.mm10.copy0|Matrix_2|Strength_Change	-2.0002	2.05759
CHST8.hg38.mm10.copy0|Matrix_2|Merge	-2.97358	-0.17977
PYURF.hg38.mm10.copy0|Matrix_2|Strength_Change	-2.23979	2.23482
FGF12-AS1.hg38.copy0|Matrix_2|Merge	-3.22754	-0.901782
RPL9.hg38.mm10.copy3|Matrix_2|Shifted	-3.77012	1.09094
TVP23C.hg38.copy0|Matrix_2|Merge	-2.32896	-0.741349
MFSD3.hg38.mm10.copy0|Matrix_2|NA	-0.671386	-0.418283
GSTT1-AS1.hg38.copy0|Matrix_1|Strength_Change	2.74949	9.60119
RPL41.hg38.mm10.copy4|Matrix_2|Strength_Change	-2.12363	1.55502
SNORA65.hg38.mm10.copy0|Matrix_2|Shifted	-2.69577	-0.20362
EDNRB.hg38.mm10.copy0|Matrix_2|Merge	-2.21792	1.22432
MIAT.hg38.mm10.copy0|Matrix_2|Merge	-2.90907	0.580027
RNF207.hg38.mm10.copy0|Matrix_1|Complex	2.09779	2.6703
SAT1.hg38.mm10.copy0|Matrix_2|Complex	-2.85317	0.900891
PPFIA2.hg38.mm10.copy0|Matrix_2|Merge	-3.05366	-0.646008
GYPE.hg38.copy0|Matrix_2|Merge	-2.3884	-0.161435
LOC100133050.hg38.copy0|Matrix_1|Strength_Change	2.74949	9.60119
ZNF385D.hg38.copy0|Matrix_2|Merge	-3.22976	0.968179
STK11IP.hg38.mm10.copy0|Matrix_2|Merge	-3.59672	1.04898
SNORD49A.hg38.mm10.copy0|Matrix_2|Complex	-2.99448	0.783241
FOXN3-AS2.hg38.copy0|Matrix_2|Merge	-2.14924	-0.912863
MCHR1.hg38.mm10.copy0|Matrix_2|Merge	-4.5122	-0.931154
LINC01489.hg38.copy0|Matrix_2|Merge	-2.29346	-0.849973
NMT1.hg38.mm10.copy0|Matrix_2|Complex	-3.05404	0.275834
LOC400867.hg38.copy0|Matrix_1|Split	2.28652	2.87468
SUSD3.hg38.mm10.copy0|Matrix_2|Merge	-2.62597	-0.795737
SNX5.hg38.mm10.copy0|Matrix_2|Shifted	-2.10837	-0.0772982
SPATA1.hg38.mm10.copy0|Matrix_2|Merge	-3.85784	0.0831495
ZNF598.hg38.copy0|Matrix_2|Merge	-4.62214	-0.219156
CSF3R.hg38.mm10.copy0|Matrix_2|Merge	-4.14119	-0.185375
PCED1B.hg38.mm10.copy0|Matrix_2|Merge	-2.31072	-0.178519
KCNA3.hg38.mm10.copy0|Matrix_2|Merge	-2.10556	-0.386906
PP2D1.hg38.mm10.copy0|Matrix_2|Merge	-3.22976	0.968179
GRAP2.hg38.mm10.copy0|Matrix_2|Strength_Change	-2.77366	1.77769
NCOR1P1.hg38.copy0|Matrix_2|Complex	-2.99448	0.783241
DNASE2B.hg38.mm10.copy0|Matrix_2|Merge	-3.85784	0.0831495
LXN.hg38.mm10.copy0|Matrix_2|Merge	-2.4506	-0.763377
TTC19.hg38.mm10.copy0|Matrix_2|Complex	-2.99448	0.783241
RAD51C.hg38.mm10.copy0|Matrix_2|Merge	-2.0214	1.1265
DNAJB9.hg38.mm10.copy0|Matrix_2|Merge	-2.34317	-0.916277
LINC00304.hg38.copy0|Matrix_2|NA	-0.543543	0.995145
FAM155A.hg38.mm10.copy0|Matrix_2|Strength_Change	-2.52587	1.68992
MIR6511A1.hg38.copy0|Matrix_2|Merge	-4.62214	-0.219156
SLC35C2.hg38.mm10.copy0|Matrix_2|Merge	-2.47622	1.02297
MIR3659.hg38.copy0|Matrix_2|Merge	-2.14064	0.108416
RNF151.hg38.mm10.copy0|Matrix_2|Merge	-4.62214	-0.219156
NKRF.hg38.mm10.copy0|Matrix_2|Merge	-2.52693	0.501555
SSX2IP.hg38.mm10.copy0|Matrix_2|Merge	-3.85784	0.0831495
NDUFA2.hg38.mm10.copy1|Matrix_1|Strength_Change	2.74949	9.60119
HERC6.hg38.mm10.copy0|Matrix_2|Strength_Change	-2.23979	2.23482
ATR.hg38.mm10.copy0|Matrix_2|Merge	-2.24403	0.544348
PPM1E.hg38.mm10.copy0|Matrix_2|Merge	-2.0214	1.1265
TMEM94.hg38.mm10.copy0|Matrix_2|Shifted	-2.3186	0.362797
LOC101928131.hg38.copy0|Matrix_2|Merge	-2.29346	-0.849973
CLEC12A.hg38.mm10.copy0|Matrix_2|Merge	-2.02729	-0.0186723
CNNM2.hg38.mm10.copy0|Matrix_2|Strength_Change	-2.05225	2.19001
TKTL2.hg38.mm10.copy0|Matrix_2|Strength_Change	-2.3386	2.27196
GNG5.hg38.mm10.copy0|Matrix_2|Merge	-3.85784	0.0831495
PPTC7.hg38.mm10.copy0|Matrix_2|Merge	-3.31009	-0.273148
CFTR.hg38.mm10.copy0|Matrix_2|Merge	-2.23923	-0.869095
TMEM150B.hg38.mm10.copy0|Matrix_2|Strength_Change	-2.01843	2.1639
BORCS7-ASMT.hg38.copy0|Matrix_2|Strength_Change	-2.05225	2.19001
H3F3B.hg38.mm10.copy0|Matrix_1|Strength_Change	3.8286	6.20237
TEKT3.hg38.mm10.copy0|Matrix_2|Merge	-2.32896	-0.741349
LAMA3.hg38.mm10.copy0|Matrix_2|Merge	-2.0087	-0.683082
ATXN7L1.hg38.mm10.copy0|Matrix_2|Merge	-2.29361	-0.556969
LOC100996447.hg38.copy0|Matrix_2|Merge	-2.4506	-0.763377
TBC1D28.hg38.copy1|Matrix_2|Merge	-2.32896	-0.741349
FREM3.hg38.mm10.copy0|Matrix_2|Merge	-2.3884	-0.161435
CCDC54.hg38.mm10.copy0|Matrix_2|Merge	-2.01185	-0.0207237
USP7.hg38.mm10.copy0|Matrix_2|Complex	-2.32469	-0.63196
SPATA3-AS1.hg38.copy0|Matrix_2|Merge	-3.73348	-0.186496
ABCD3.hg38.mm10.copy0|Matrix_2|Strength_Change	-2.47795	1.64372
ZNF496.hg38.copy0|Matrix_2|NA	-1.19017	-0.845375
MIR595.hg38.copy0|Matrix_2|NA	-1.86938	-0.2452
SLC12A2.hg38.mm10.copy0|Matrix_2|Merge	-2.62289	-0.761983
MTF1.hg38.mm10.copy0|Matrix_2|Merge	-2.14064	0.108416
PSMA4.hg38.mm10.copy0|Matrix_1|Split	2.02353	2.05631
RIMKLB.hg38.mm10.copy0|Matrix_2|Complex	-2.29543	-0.644954
L3MBTL4-AS1.hg38.copy0|Matrix_2|Merge	-2.29346	-0.849973
SERPINB10.hg38.mm10.copy0|Matrix_2|Merge	-2.39897	-0.949105
ASPSCR1.hg38.mm10.copy0|Matrix_2|Strength_Change	-2.7619	1.62669
GUSBP5.hg38.copy0|Matrix_2|Merge	-2.3884	-0.161435
TSC2.hg38.mm10.copy0|Matrix_2|Merge	-4.62214	-0.219156
FAM210B.hg38.mm10.copy0|Matrix_1|Split	2.28535	2.86015
FBXL17.hg38.mm10.copy0|Matrix_2|Merge	-2.39917	0.0788918
ABCA4.hg38.mm10.copy0|Matrix_2|Strength_Change	-2.47795	1.64372
KLHL21.hg38.mm10.copy0|Matrix_1|Complex	2.09779	2.6703
SURF1.hg38.mm10.copy0|Matrix_1|Split	2.53625	2.81003
DNAAF3.hg38.mm10.copy0|Matrix_2|Strength_Change	-2.01843	2.1639
MS4A6A.hg38.copy0|Matrix_2|Strength_Change	-2.68875	1.56162
PKD1P1.hg38.copy0|Matrix_2|Merge	-4.62214	-0.219156
ZNF385D-AS1.hg38.copy0|Matrix_2|Merge	-3.22976	0.968179
TTC39C.hg38.mm10.copy0|Matrix_2|Merge	-2.0087	-0.683082
SNORA70F.hg38.copy1|Matrix_2|Merge	-2.89709	-0.842304
ADAMTS13.hg38.mm10.copy0|Matrix_1|Split	2.53625	2.81003
COL24A1.hg38.mm10.copy0|Matrix_2|Merge	-2.50153	-0.587909
MYO15B.hg38.copy0|Matrix_2|Shifted	-2.3186	0.362797
TNNI3.hg38.mm10.copy0|Matrix_2|Strength_Change	-2.01843	2.1639
SNORA64.hg38.mm10.copy0|Matrix_2|Merge	-4.62214	-0.219156
SLC44A1.hg38.mm10.copy0|Matrix_2|Shifted	-3.22207	-0.267371
EVADR.hg38.copy0|Matrix_1|Strength_Change	2.14706	4.85273
UTS2B.hg38.mm10.copy0|Matrix_2|Merge	-3.22754	-0.901782
SDHD.hg38.mm10.copy1|Matrix_2|Merge	-2.5445	0.767709
P3H2.hg38.mm10.copy0|Matrix_2|Merge	-2.14691	0.470115
FAAP20.hg38.mm10.copy0|Matrix_2|Merge	-2.19722	-0.461978
LINC00680-GUSBP4.hg38.copy1|Matrix_1|Strength_Change	2.74949	9.60119
LINC00412.hg38.copy0|Matrix_2|Merge	-2.42712	0.796946
LLGL2.hg38.mm10.copy0|Matrix_2|Shifted	-2.3186	0.362797
LINC00637.hg38.copy0|Matrix_1|Split	2.65841	3.55586
PPP1R12C.hg38.mm10.copy0|Matrix_2|Strength_Change	-2.01843	2.1639
LINC01559.hg38.copy0|Matrix_1|Split	2.6006	2.70379
LRRC14.hg38.mm10.copy0|Matrix_2|NA	-0.671386	-0.418283
LAMP5.hg38.mm10.copy0|Matrix_2|Merge	-3.78368	-0.721189
NCOA5.hg38.mm10.copy0|Matrix_2|Merge	-2.47622	1.02297
SERPINB13.hg38.mm10.copy0|Matrix_2|Merge	-2.39897	-0.949105
GEMIN8.hg38.mm10.copy0|Matrix_2|Merge	-5.0411	-0.76472
CDHR3.hg38.mm10.copy0|Matrix_2|Merge	-2.29361	-0.556969
TFIP11.hg38.mm10.copy0|Matrix_2|Merge	-2.90907	0.580027
LOC729966.hg38.copy0|Matrix_1|Split	2.3973	2.79316
BMP1.hg38.mm10.copy0|Matrix_2|Merge	-2.29346	-0.849973
VENTXP7.hg38.copy0|Matrix_2|Merge	-3.22976	0.968179
MBD4.hg38.mm10.copy0|Matrix_2|Merge	-3.26684	-0.904891
NMI.hg38.mm10.copy0|Matrix_2|Merge	-2.11057	-0.320076
STRBP.hg38.mm10.copy0|Matrix_2|Merge	-3.61661	0.627976
ABAT.hg38.mm10.copy0|Matrix_2|Complex	-2.32469	-0.63196
RHO.hg38.mm10.copy0|Matrix_2|Merge	-3.26684	-0.904891
PRKCZ.hg38.mm10.copy0|Matrix_2|Merge	-2.19722	-0.461978
MIR6850.hg38.copy0|Matrix_2|NA	-0.671386	-0.418283
CES4A.hg38.mm10.copy0|Matrix_2|Complex	-2.76561	-0.632187
PGM1.hg38.mm10.copy0|Matrix_2|Merge	-2.35129	-0.0715981
TTTY9B.hg38.copy0|Matrix_2|Merge	-5.0411	-0.76472
SSC5D.hg38.mm10.copy0|Matrix_2|Strength_Change	-2.01843	2.1639
EFNA5.hg38.mm10.copy0|Matrix_2|Merge	-2.39917	0.0788918
HHIP-AS1.hg38.copy0|Matrix_2|Merge	-2.3884	-0.161435
LAMTOR4.hg38.mm10.copy0|Matrix_2|Strength_Change	-2.1688	1.50345
LOC101929319.hg38.copy0|Matrix_2|Merge	-2.11057	-0.320076
IL17C.hg38.mm10.copy0|Matrix_2|NA	-0.543543	0.995145
GGT1.hg38.mm10.copy1|Matrix_1|Strength_Change	2.74949	9.60119
TRIM15.hg38.mm10.copy0|Matrix_1|Split	2.20261	2.33396
MIR24-2.hg38.mm10.copy0|Matrix_2|Merge	-2.34338	-0.578013
ZFYVE21.hg38.mm10.copy0|Matrix_1|Split	2.65841	3.55586
TGFA-IT1.hg38.copy0|Matrix_2|Merge	-2.12263	-0.88478
RRAD.hg38.mm10.copy0|Matrix_2|Complex	-2.76561	-0.632187
CLCNKA.hg38.mm10.copy0|Matrix_1|Complex	3.91156	4.65822
TRAPPC2L.hg38.mm10.copy0|Matrix_2|NA	-0.543543	0.995145
SOWAHD.hg38.mm10.copy0|Matrix_2|Merge	-2.52693	0.501555
TTC8.hg38.mm10.copy0|Matrix_2|Merge	-2.14924	-0.912863
CLEC4A.hg38.copy0|Matrix_2|Complex	-2.29543	-0.644954
CARD19.hg38.mm10.copy0|Matrix_2|Merge	-2.62597	-0.795737
PAK3.hg38.mm10.copy0|Matrix_2|Merge	-2.00153	-0.681104
SEPT4.hg38.mm10.copy0|Matrix_2|Merge	-2.0214	1.1265
MIR6803.hg38.copy0|Matrix_2|Strength_Change	-2.01843	2.1639
PIGY.hg38.copy0|Matrix_2|Strength_Change	-2.23979	2.23482
SLITRK1.hg38.mm10.copy0|Matrix_2|Merge	-2.44763	0.590031
ZNF628.hg38.copy0|Matrix_2|Strength_Change	-2.01843	2.1639
C3AR1.hg38.mm10.copy0|Matrix_2|Complex	-2.29543	-0.644954
MON1B.hg38.mm10.copy0|Matrix_2|Merge	-2.04831	1.1597
GFM1.hg38.mm10.copy0|Matrix_2|Merge	-2.4506	-0.763377
MTPN.hg38.mm10.copy0|Matrix_2|Merge	-2.63015	-0.525935
PZP.hg38.mm10.copy0|Matrix_2|Merge	-2.02729	-0.0186723
SLC2A6.hg38.mm10.copy0|Matrix_1|Split	2.53625	2.81003
LINC00476.hg38.copy0|Matrix_2|NA	-2.46177	-0.961506
CRABP1.hg38.mm10.copy0|Matrix_1|Split	2.02353	2.05631
GCLC.hg38.mm10.copy0|Matrix_2|Strength_Change	-2.08066	1.5104
GPSM2.hg38.mm10.copy0|Matrix_2|Merge	-2.70746	-0.692663
KCNK13.hg38.mm10.copy0|Matrix_2|Merge	-2.14924	-0.912863
PEX5L-AS2.hg38.copy0|Matrix_1|Strength_Change	2.09536	3.99019
OLFM1.hg38.mm10.copy0|Matrix_1|Split	2.15349	3.53505
ELMO2.hg38.mm10.copy0|Matrix_2|Merge	-2.47622	1.02297
THAP3.hg38.mm10.copy0|Matrix_1|Complex	2.09779	2.6703
ARHGAP15.hg38.mm10.copy0|Matrix_2|Merge	-2.01786	0.364763
REV1.hg38.mm10.copy0|Matrix_2|Merge	-3.57107	1.11362
RPSA.hg38.mm10.copy1|Matrix_2|Merge	-2.35129	-0.0715981
LINC00636.hg38.copy0|Matrix_2|Merge	-2.01185	-0.0207237
SNORD24.hg38.copy0|Matrix_1|Split	2.53625	2.81003
PEPD.hg38.mm10.copy0|Matrix_2|Merge	-2.97358	-0.17977
FAM155A-IT1.hg38.copy0|Matrix_2|Strength_Change	-2.52587	1.68992
LOC101929188.hg38.copy0|Matrix_2|Complex	-2.48832	0.0549641
CLCNKB.hg38.mm10.copy0|Matrix_1|Complex	3.91156	4.65822
GABARAPL1.hg38.mm10.copy0|Matrix_2|Merge	-2.02729	-0.0186723
HHLA2.hg38.copy0|Matrix_2|Merge	-2.01185	-0.0207237
SLC2A3.hg38.mm10.copy0|Matrix_2|Complex	-2.29543	-0.644954
MS4A4A.hg38.mm10.copy0|Matrix_2|Strength_Change	-2.68875	1.56162
QSOX2.hg38.mm10.copy0|Matrix_2|Strength_Change	-2.28724	1.76894
CLSTN1.hg38.mm10.copy0|Matrix_2|Merge	-2.78932	1.43198
FBLN7.hg38.mm10.copy0|Matrix_2|Merge	-3.61483	-0.428928
TRPC1.hg38.mm10.copy0|Matrix_2|Merge	-2.24403	0.544348
OLFM5P.hg38.copy0|Matrix_1|Split	3.04355	4.62915
MIR1307.hg38.copy0|Matrix_2|Strength_Change	-2.05225	2.19001
CTAG2.hg38.mm10.copy0|Matrix_2|NA	-0.296944	0.408733
FAM95A.hg38.copy0|Matrix_2|NA	-2.46177	-0.961506
XPO7.hg38.mm10.copy0|Matrix_2|Merge	-2.29346	-0.849973
PDLIM3.hg38.mm10.copy0|Matrix_2|Shifted	-2.46398	-0.495437
CDRT1.hg38.copy0|Matrix_2|Merge	-2.32896	-0.741349
LOC100289580.hg38.copy0|Matrix_2|NA	-0.543543	0.995145
ATP6V1B1.hg38.mm10.copy0|Matrix_2|Merge	-2.12263	-0.88478
LOC101927636.hg38.copy0|Matrix_2|Merge	-2.3884	-0.161435
SNORD102.hg38.copy0|Matrix_2|Merge	-2.42712	0.796946
LOC101927623.hg38.copy0|Matrix_2|Merge	-3.84473	-0.122004
PHF13.hg38.mm10.copy1|Matrix_1|Complex	2.09779	2.6703
VDAC3.hg38.mm10.copy0|Matrix_2|Merge	-2.25639	1.29415
FGF17.hg38.mm10.copy0|Matrix_2|Merge	-2.29346	-0.849973
CHRNA5.hg38.mm10.copy0|Matrix_1|Split	2.02353	2.05631
MS4A8.hg38.copy0|Matrix_2|Strength_Change	-2.68875	1.56162
ATP2B4.hg38.mm10.copy0|Matrix_1|Split	2.151	2.5531
ADORA2B.hg38.mm10.copy0|Matrix_2|Complex	-2.99448	0.783241
ASTL.hg38.mm10.copy0|Matrix_2|Merge	-3.31341	1.1284
USP12-AS1.hg38.copy0|Matrix_2|Merge	-2.42712	0.796946
STARD7.hg38.mm10.copy0|Matrix_2|Merge	-3.31341	1.1284
SMIM10.hg38.copy0|Matrix_2|Complex	-2.25107	1.35051
TMEM52B.hg38.mm10.copy0|Matrix_2|Merge	-2.02729	-0.0186723
RARRES1.hg38.mm10.copy0|Matrix_2|Merge	-2.4506	-0.763377
ZNF14.hg38.copy0|Matrix_2|Shifted	-3.92998	-0.686778
TNNT1.hg38.mm10.copy0|Matrix_2|Strength_Change	-2.01843	2.1639
HLA-F-AS1.hg38.copy7|Matrix_2|Merge	-2.39917	0.0788918
KIFC2.hg38.mm10.copy0|Matrix_2|NA	-0.671386	-0.418283
CA7.hg38.copy0|Matrix_2|Strength_Change	-2.0002	2.05759
RPLP1.hg38.mm10.copy1|Matrix_2|Strength_Change	-2.64151	2.33998
SMC2-AS1.hg38.copy0|Matrix_2|Merge	-2.71026	-0.283136
GYPA.hg38.mm10.copy0|Matrix_2|Merge	-2.3884	-0.161435
SLC2A5.hg38.mm10.copy0|Matrix_2|Merge	-3.0632	0.469372
MIR4729.hg38.copy0|Matrix_2|Merge	-2.0214	1.1265
THADA.hg38.mm10.copy0|Matrix_2|Merge	-2.34639	0.210237
ISOC2.hg38.copy0|Matrix_2|Strength_Change	-2.01843	2.1639
PARD3.hg38.mm10.copy0|Matrix_1|Split	2.03684	2.19916
MAP1LC3B.hg38.mm10.copy0|Matrix_1|Split	2.186	3.32669
TMEM86B.hg38.mm10.copy0|Matrix_2|Strength_Change	-2.01843	2.1639
TEKT5.hg38.mm10.copy0|Matrix_2|Complex	-2.32469	-0.63196
LINC00612.hg38.copy0|Matrix_2|Merge	-2.02729	-0.0186723
FCN2.hg38.copy0|Matrix_1|Split	2.15349	3.53505
PCOLCE2.hg38.mm10.copy0|Matrix_2|Merge	-2.24403	0.544348
NRF1.hg38.mm10.copy0|Matrix_1|Split	2.84604	3.65185
ANKRD28.hg38.mm10.copy0|Matrix_2|Strength_Change	-2.591	1.80644
MIR6732.hg38.copy0|Matrix_2|Merge	-4.14119	-0.185375
ISCA1.hg38.mm10.copy1|Matrix_2|Merge	-3.84473	-0.122004
SNAP25-AS1.hg38.copy0|Matrix_2|Merge	-2.54403	-0.410935
SPDYE6.hg38.copy0|Matrix_2|Merge	-2.01143	0.727199
MIR4722.hg38.copy0|Matrix_2|NA	-0.543543	0.995145
NEURL1.hg38.copy0|Matrix_2|Strength_Change	-2.05225	2.19001
PTPRH.hg38.mm10.copy0|Matrix_2|Strength_Change	-2.01843	2.1639
PCGF6.hg38.mm10.copy0|Matrix_2|Strength_Change	-2.05225	2.19001
DBH-AS1.hg38.copy0|Matrix_1|Split	2.53625	2.81003
C2ORF72.hg38.copy0|Matrix_2|Merge	-3.73348	-0.186496
RBAK.hg38.mm10.copy0|Matrix_2|Merge	-2.01143	0.727199
STARD7-AS1.hg38.copy0|Matrix_2|Merge	-3.31341	1.1284
RAB9A.hg38.copy0|Matrix_2|Merge	-5.0411	-0.76472
KCNIP3.hg38.mm10.copy0|Matrix_2|Merge	-3.31341	1.1284
GALNT15.hg38.mm10.copy0|Matrix_2|Strength_Change	-2.591	1.80644
HBE1.hg38.copy0|Matrix_1|Split	3.04355	4.62915
KAT2B.hg38.mm10.copy0|Matrix_2|Merge	-3.22976	0.968179
MPPE1.hg38.mm10.copy0|Matrix_2|Merge	-2.14924	-0.912863
GGT5.hg38.mm10.copy0|Matrix_1|Strength_Change	2.74949	9.60119
HBG2.hg38.copy0|Matrix_1|Split	3.04355	4.62915
FAHD2CP.hg38.copy0|Matrix_2|Merge	-3.31341	1.1284
ZNF827.hg38.copy0|Matrix_1|Strength_Change	2.02249	4.48152
A2M.hg38.mm10.copy0|Matrix_2|Merge	-2.02729	-0.0186723
ZNRD1ASP.hg38.copy0|Matrix_1|Split	2.20261	2.33396
MYRIP.hg38.mm10.copy0|Matrix_2|Shifted	-2.22264	-0.53117
FRY.hg38.mm10.copy0|Matrix_2|Merge	-2.03831	-0.80991
TDRD9.hg38.mm10.copy0|Matrix_1|Split	2.65841	3.55586
METTL25.hg38.mm10.copy0|Matrix_2|Merge	-3.05366	-0.646008
DDTL.hg38.copy0|Matrix_1|Strength_Change	2.74949	9.60119
CNTNAP4.hg38.mm10.copy0|Matrix_2|Merge	-2.04831	1.1597
EIF1.hg38.mm10.copy0|Matrix_2|Complex	-2.48832	0.0549641
G6PD.hg38.copy0|Matrix_2|NA	-0.296944	0.408733
POLR1B.hg38.mm10.copy0|Matrix_2|Merge	-3.61483	-0.428928
APOPT1.hg38.mm10.copy0|Matrix_1|Split	2.65841	3.55586
SLC35B4.hg38.mm10.copy0|Matrix_2|Merge	-2.2948	0.39847
LINC01184.hg38.copy0|Matrix_2|Merge	-2.62289	-0.761983
CCDC192.hg38.copy0|Matrix_2|Merge	-2.62289	-0.761983
ROR1.hg38.mm10.copy0|Matrix_2|Merge	-2.35129	-0.0715981
LOC374443.hg38.copy0|Matrix_2|Merge	-2.02729	-0.0186723
LINC01126.hg38.copy0|Matrix_2|Merge	-2.34639	0.210237
FAM83F.hg38.mm10.copy0|Matrix_2|Strength_Change	-2.77366	1.77769
SNORA27.hg38.copy0|Matrix_2|Merge	-2.42712	0.796946
PPP1R16A.hg38.mm10.copy0|Matrix_2|NA	-0.671386	-0.418283
SLC2A11.hg38.copy0|Matrix_1|Strength_Change	2.74949	9.60119
LINC01069.hg38.copy0|Matrix_2|Merge	-2.21792	1.22432
LINC01440.hg38.copy0|Matrix_1|Split	2.28535	2.86015
SERPINB2.hg38.mm10.copy0|Matrix_2|Merge	-2.39897	-0.949105
TRIM31-AS1.hg38.copy0|Matrix_1|Split	2.20261	2.33396
TMEM114.hg38.mm10.copy0|Matrix_2|Complex	-2.32469	-0.63196
OXNAD1.hg38.mm10.copy0|Matrix_2|Strength_Change	-2.591	1.80644
MIATNB.hg38.copy0|Matrix_2|Merge	-2.90907	0.580027
ITGB4.hg38.mm10.copy0|Matrix_2|Shifted	-2.3186	0.362797
MIR6511B1.hg38.copy0|Matrix_2|Merge	-4.62214	-0.219156
MIR3916.hg38.copy0|Matrix_2|NA	-1.19017	-0.845375
TLR1.hg38.mm10.copy0|Matrix_2|Merge	-2.49858	0.596945
ADAMTSL2.hg38.mm10.copy0|Matrix_1|Split	2.53625	2.81003
HBG1.hg38.copy0|Matrix_1|Split	3.04355	4.62915
GPSM1.hg38.mm10.copy0|Matrix_2|Strength_Change	-2.28724	1.76894
NPW.hg38.mm10.copy0|Matrix_2|Merge	-4.62214	-0.219156
LOC105374516.hg38.copy0|Matrix_2|Merge	-2.08229	-0.130482
CD40.hg38.mm10.copy0|Matrix_2|Merge	-2.47622	1.02297
CD163L1.hg38.mm10.copy1|Matrix_2|Complex	-2.74342	-0.416048
SNORA78.hg38.mm10.copy0|Matrix_2|Merge	-4.62214	-0.219156
HSF4.hg38.mm10.copy0|Matrix_2|Complex	-2.76561	-0.632187
MRI1.hg38.mm10.copy0|Matrix_2|Merge	-2.34338	-0.578013
SFTPB.hg38.mm10.copy0|Matrix_2|Merge	-4.58636	-0.489974
STX11.hg38.mm10.copy0|Matrix_1|Split	4.24769	4.30379
MIR548AJ2.hg38.copy2|Matrix_2|Strength_Change	-2.23979	2.23482
ZNF808.hg38.copy1|Matrix_1|Split	3.52016	3.98252
CXXC5.hg38.mm10.copy0|Matrix_2|Merge	-2.48056	1.35938
NDUFA1.hg38.mm10.copy0|Matrix_2|Merge	-2.52693	0.501555
UBB.hg38.mm10.copy0|Matrix_2|Complex	-2.99448	0.783241
ATP6V1E2.hg38.mm10.copy0|Matrix_2|Complex	-2.30895	0.374591
METTL22.hg38.mm10.copy0|Matrix_2|Complex	-2.32469	-0.63196
CLEC3A.hg38.mm10.copy0|Matrix_2|Merge	-2.04831	1.1597
RNF166.hg38.mm10.copy0|Matrix_2|NA	-0.543543	0.995145
TLR6.hg38.mm10.copy0|Matrix_2|Merge	-2.49858	0.596945
MIR4307.hg38.copy0|Matrix_2|Merge	-2.10245	0.0594686
SLC13A4.hg38.mm10.copy0|Matrix_2|Merge	-2.63015	-0.525935
ITM2C.hg38.mm10.copy0|Matrix_2|Merge	-3.73348	-0.186496
CACNA1A.hg38.mm10.copy0|Matrix_2|Merge	-2.34338	-0.578013
EPB41L3.hg38.mm10.copy0|Matrix_2|Merge	-3.7543	-0.444817
NUDT3.hg38.mm10.copy0|Matrix_2|Complex	-2.6578	0.731846
CD69.hg38.mm10.copy0|Matrix_2|Merge	-2.02729	-0.0186723
SNAI3.hg38.mm10.copy0|Matrix_2|NA	-0.543543	0.995145
MFAP5.hg38.mm10.copy0|Matrix_2|Complex	-2.29543	-0.644954
UQCC2.hg38.mm10.copy0|Matrix_2|Complex	-2.48832	0.0549641
RAB4A.hg38.mm10.copy0|Matrix_2|Merge	-3.21306	0.277172
PDCD11.hg38.mm10.copy0|Matrix_2|Strength_Change	-2.05225	2.19001
LINC00987.hg38.copy0|Matrix_2|Merge	-2.02729	-0.0186723
RALBP1.hg38.mm10.copy2|Matrix_1|Strength_Change	2.09536	3.99019
GRID1.hg38.mm10.copy0|Matrix_2|Strength_Change	-2.12363	1.55502
PTPRN2.hg38.mm10.copy0|Matrix_2|NA	-1.86938	-0.2452
TRIM10.hg38.mm10.copy0|Matrix_1|Split	2.20261	2.33396
HSPB7.hg38.mm10.copy0|Matrix_1|Complex	3.91156	4.65822
MIR6511B2.hg38.copy0|Matrix_2|Merge	-4.62214	-0.219156
ZBTB48.hg38.mm10.copy0|Matrix_1|Complex	2.09779	2.6703
TRIM16.hg38.mm10.copy0|Matrix_2|Merge	-2.32896	-0.741349
BBX.hg38.mm10.copy0|Matrix_2|Merge	-2.01185	-0.0207237
FRY-AS1.hg38.copy0|Matrix_2|Merge	-2.03831	-0.80991
TVP23B.hg38.mm10.copy0|Matrix_2|Merge	-2.32896	-0.741349
ETV3.hg38.mm10.copy0|Matrix_2|Strength_Change	-2.17838	2.75887
CCSAP.hg38.mm10.copy0|Matrix_2|Merge	-3.21306	0.277172
RXFP1.hg38.mm10.copy0|Matrix_2|Merge	-2.10245	0.0594686
LRRC24.hg38.mm10.copy0|Matrix_2|NA	-0.671386	-0.418283
CDH26.hg38.mm10.copy0|Matrix_2|Merge	-2.25885	-0.273112
ICMT.hg38.mm10.copy0|Matrix_1|Complex	2.09779	2.6703
MAL.hg38.mm10.copy0|Matrix_2|Merge	-3.31341	1.1284
LINC00954.hg38.copy0|Matrix_2|Merge	-2.5445	0.767709
LOC100129138.hg38.copy0|Matrix_1|Complex	2.09779	2.6703
PRKACB.hg38.mm10.copy0|Matrix_2|Merge	-3.85784	0.0831495
EDNRB-AS1.hg38.copy0|Matrix_2|Merge	-2.21792	1.22432
PABPC5-AS1.hg38.copy0|Matrix_1|Split	2.48986	3.9025
OR51I2.hg38.copy0|Matrix_1|Split	3.04355	4.62915
ETFDH.hg38.mm10.copy0|Matrix_2|Merge	-2.10245	0.0594686
ZAR1L.hg38.mm10.copy0|Matrix_2|Merge	-2.03831	-0.80991
CHRM2.hg38.mm10.copy0|Matrix_2|Merge	-2.63015	-0.525935
SLC4A3.hg38.mm10.copy0|Matrix_2|Merge	-3.59672	1.04898
EIF1B-AS1.hg38.copy0|Matrix_2|Shifted	-2.22264	-0.53117
MIR6770-1.hg38.copy0|Matrix_2|Merge	-4.62214	-0.219156
ITPR3.hg38.mm10.copy0|Matrix_2|Complex	-2.48832	0.0549641
LOC100288162.hg38.copy0|Matrix_2|Merge	-4.62214	-0.219156
PAQR9-AS1.hg38.copy0|Matrix_2|Merge	-2.24403	0.544348
LOC105373656.hg38.copy1|Matrix_2|Merge	-2.01786	0.364763
RPL23AP32.hg38.copy2|Matrix_2|Merge	-2.39917	0.0788918
FAM95C.hg38.copy0|Matrix_2|NA	-2.46177	-0.961506
ALPK2.hg38.mm10.copy0|Matrix_2|Merge	-2.26853	0.271222
NUDT18.hg38.mm10.copy0|Matrix_2|Merge	-2.29346	-0.849973
CDH22.hg38.mm10.copy0|Matrix_2|Merge	-2.47622	1.02297
USP13.hg38.mm10.copy0|Matrix_1|Strength_Change	2.09536	3.99019
SBK2.hg38.mm10.copy0|Matrix_2|Strength_Change	-2.01843	2.1639
MIF.hg38.mm10.copy1|Matrix_1|Strength_Change	2.74949	9.60119
ALDH8A1.hg38.mm10.copy0|Matrix_1|Shifted	2.46911	2.72155
LOC102724020.hg38.copy0|Matrix_2|Merge	-2.02729	-0.0186723
CHRNB3.hg38.mm10.copy0|Matrix_2|Merge	-2.25639	1.29415
WNK2.hg38.mm10.copy0|Matrix_2|Merge	-2.62597	-0.795737
FBXW10.hg38.mm10.copy0|Matrix_2|Merge	-2.32896	-0.741349
MALT1.hg38.mm10.copy0|Matrix_2|Merge	-2.26853	0.271222
HCG4B.hg38.copy0|Matrix_1|Split	2.20261	2.33396
CES2.hg38.copy0|Matrix_2|Complex	-2.76561	-0.632187
SCRN1.hg38.mm10.copy0|Matrix_2|Strength_Change	-3.77201	1.6026
DKFZP434A062.hg38.copy0|Matrix_2|Strength_Change	-2.28724	1.76894
TRPV2.hg38.mm10.copy0|Matrix_2|Complex	-2.99448	0.783241
IFT122.hg38.mm10.copy0|Matrix_2|Merge	-3.26684	-0.904891
SMIM5.hg38.mm10.copy0|Matrix_2|Shifted	-2.3186	0.362797
ANAPC4.hg38.mm10.copy0|Matrix_2|Complex	-3.24217	0.225485
TMEM127.hg38.mm10.copy0|Matrix_2|Merge	-3.31341	1.1284
LOC101928737.hg38.copy0|Matrix_1|Split	2.186	3.32669
CDRT4.hg38.mm10.copy0|Matrix_2|Merge	-2.32896	-0.741349
RPL7A.hg38.mm10.copy3|Matrix_1|Split	2.53625	2.81003
DUSP2.hg38.mm10.copy0|Matrix_2|Merge	-3.31341	1.1284
RPL32P3.hg38.copy0|Matrix_2|Merge	-3.26684	-0.904891
RPS19.hg38.mm10.copy0|Matrix_2|Complex	-3.24217	0.225485
PROM2.hg38.mm10.copy0|Matrix_2|Merge	-3.31341	1.1284
DDX11L9.hg38.copy0|Matrix_2|Merge	-2.02729	-0.0186723
C16ORF72.hg38.copy0|Matrix_2|Complex	-2.32469	-0.63196
PIGL.hg38.mm10.copy0|Matrix_2|Complex	-2.99448	0.783241
HBB.hg38.copy0|Matrix_1|Split	3.04355	4.62915
MIR548AA2.hg38.copy0|Matrix_2|Merge	-2.50308	0.109248
SNORA11.hg38.copy0|Matrix_2|Merge	-2.18981	-0.353228
MIR490.hg38.mm10.copy0|Matrix_2|Merge	-2.63015	-0.525935
SPDYE1.hg38.copy0|Matrix_2|Merge	-2.0214	1.1265
TOB1-AS1.hg38.copy0|Matrix_2|Merge	-2.34851	-0.212048
TPM1.hg38.mm10.copy0|Matrix_2|Merge	-2.2753	0.177452
C12ORF71.hg38.copy0|Matrix_2|Merge	-2.51509	0.0846894
MS4A14.hg38.copy0|Matrix_2|Strength_Change	-2.68875	1.56162
ARHGEF11.hg38.mm10.copy0|Matrix_2|Strength_Change	-2.17838	2.75887
INPP5B.hg38.mm10.copy0|Matrix_2|Merge	-2.14064	0.108416
MAPRE3.hg38.mm10.copy0|Matrix_2|Merge	-4.03536	-0.52693
CLNK.hg38.mm10.copy0|Matrix_2|Merge	-2.12511	0.0205093
NANOG.hg38.mm10.copy1|Matrix_2|Complex	-2.74342	-0.416048
CCDC59.hg38.mm10.copy0|Matrix_2|Merge	-3.05366	-0.646008
FUT10.hg38.mm10.copy0|Matrix_2|Merge	-2.50308	0.109248
NTRK2.hg38.mm10.copy0|Matrix_2|Merge	-3.84473	-0.122004
ZNF804B.hg38.copy0|Matrix_2|Merge	-2.19161	0.390869
CALHM2.hg38.mm10.copy0|Matrix_2|Strength_Change	-2.05225	2.19001
SLC2A14.hg38.copy0|Matrix_2|Complex	-2.29543	-0.644954
DPPA3.hg38.mm10.copy0|Matrix_2|Complex	-2.74342	-0.416048
DBH.hg38.mm10.copy0|Matrix_1|Split	2.53625	2.81003
SRI.hg38.mm10.copy0|Matrix_2|Merge	-2.19161	0.390869
FAM124B.hg38.mm10.copy0|Matrix_2|Shifted	-2.03618	-0.25957
SMIM19.hg38.mm10.copy0|Matrix_2|Merge	-2.25639	1.29415
PTPRU.hg38.mm10.copy0|Matrix_2|Strength_Change	-2.0259	1.82858
CLEC1B.hg38.mm10.copy0|Matrix_2|Merge	-2.02729	-0.0186723
CT47B1.hg38.copy0|Matrix_2|Merge	-3.45793	0.346932
PIK3CD-AS1.hg38.copy0|Matrix_2|Merge	-2.78932	1.43198
CTBS.hg38.mm10.copy0|Matrix_2|Merge	-3.85784	0.0831495
HYKK.hg38.mm10.copy0|Matrix_1|Split	2.02353	2.05631
CACUL1.hg38.mm10.copy0|Matrix_2|Merge	-3.16107	-0.685276
EMC4.hg38.mm10.copy0|Matrix_1|Split	4.56592	5.43171
AICDA.hg38.mm10.copy0|Matrix_2|Complex	-2.29543	-0.644954
MIR23A.hg38.mm10.copy0|Matrix_2|Merge	-2.34338	-0.578013
CALHM3.hg38.copy0|Matrix_2|Strength_Change	-2.05225	2.19001
HLA-A.hg38.copy0|Matrix_1|Strength_Change	3.8286	6.20237
WDR61.hg38.mm10.copy0|Matrix_1|Split	2.02353	2.05631
CHCHD3.hg38.mm10.copy0|Matrix_2|Merge	-2.2948	0.39847
PLPPR4.hg38.mm10.copy0|Matrix_2|Merge	-2.28236	-0.601469
LINC01378.hg38.copy0|Matrix_2|Merge	-2.45891	0.175246
DDX12P.hg38.copy0|Matrix_2|Merge	-2.02729	-0.0186723
ATF7IP2.hg38.mm10.copy0|Matrix_2|Complex	-2.32469	-0.63196
HLA-L.hg38.copy0|Matrix_1|Split	2.20261	2.33396
GSTT2.hg38.mm10.copy1|Matrix_1|Strength_Change	2.74949	9.60119
NUDT12.hg38.mm10.copy0|Matrix_2|Merge	-2.39917	0.0788918
SYNE1.hg38.mm10.copy0|Matrix_1|Split	2.19649	2.65595
ZNF251.hg38.copy0|Matrix_2|NA	-0.671386	-0.418283
PDP2.hg38.mm10.copy0|Matrix_2|Complex	-2.76561	-0.632187
IRAK3.hg38.mm10.copy0|Matrix_2|Merge	-3.67872	0.641042
ADRA2B.hg38.mm10.copy0|Matrix_2|Merge	-3.31341	1.1284
PIGF.hg38.mm10.copy0|Matrix_2|Complex	-2.30895	0.374591
FAM187A.mm10.copy0|Matrix_2|Complex	-3.05404	0.275834
HGSNAT.hg38.mm10.copy0|Matrix_2|Merge	-2.25639	1.29415
FCN1.hg38.copy1|Matrix_1|Split	2.15349	3.53505
PSMG1.hg38.mm10.copy0|Matrix_1|Split	2.28652	2.87468
FOXH1.hg38.mm10.copy0|Matrix_2|NA	-0.671386	-0.418283
RASGEF1C.hg38.mm10.copy0|Matrix_2|NA	-2.10944	-0.718991
HES2.hg38.mm10.copy0|Matrix_1|Complex	2.09779	2.6703
SPAG9.hg38.mm10.copy0|Matrix_2|Merge	-2.34851	-0.212048
E2F3.hg38.mm10.copy0|Matrix_2|Strength_Change	-2.01176	1.83602
UBE2E2.hg38.mm10.copy0|Matrix_2|Merge	-2.35426	-0.689997
FOXN3.hg38.mm10.copy0|Matrix_2|Merge	-2.14924	-0.912863
PAQR9.hg38.mm10.copy0|Matrix_2|Merge	-2.24403	0.544348
LINC00260.hg38.copy0|Matrix_1|Split	2.151	2.5531
MIR548D2.hg38.copy0|Matrix_2|Merge	-2.50308	0.109248
RPS2P32.hg38.copy1|Matrix_2|Merge	-4.62214	-0.219156
LOC101927911.hg38.copy0|Matrix_2|Complex	-2.35833	-0.984941
MIR153-2.hg38.copy0|Matrix_2|NA	-1.86938	-0.2452
TTC14.hg38.mm10.copy0|Matrix_1|Strength_Change	2.09536	3.99019
OR1K1.hg38.copy0|Matrix_2|Merge	-3.61661	0.627976
PIWIL1.hg38.mm10.copy0|Matrix_2|Merge	-2.09055	1.22237
SYNGR3.hg38.mm10.copy0|Matrix_2|Merge	-4.62214	-0.219156
RANBP3L.hg38.mm10.copy0|Matrix_2|Merge	-2.14173	-0.19988
MIR1288.hg38.copy0|Matrix_2|Complex	-2.99448	0.783241
FAM163B.hg38.mm10.copy0|Matrix_1|Split	2.53625	2.81003
NELL1.hg38.mm10.copy0|Matrix_1|Split	3.18705	3.34428
ETV3L.hg38.copy0|Matrix_2|Strength_Change	-2.17838	2.75887
MIR1253.hg38.copy0|Matrix_2|Complex	-2.35833	-0.984941
RPS2.hg38.mm10.copy2|Matrix_2|Merge	-4.62214	-0.219156
UBE2D2.hg38.copy0|Matrix_2|Merge	-2.48056	1.35938
ZNF669.hg38.copy3|Matrix_2|Shifted	-2.22264	-0.53117
ANKS6.hg38.mm10.copy0|Matrix_2|Merge	-2.31679	-0.668344
COL5A1.hg38.mm10.copy0|Matrix_1|Split	2.15349	3.53505
RSPO1.hg38.mm10.copy0|Matrix_2|Merge	-4.14119	-0.185375
GIF.hg38.mm10.copy0|Matrix_2|Strength_Change	-2.68875	1.56162
LAMP5-AS1.hg38.copy0|Matrix_2|Merge	-3.78368	-0.721189
RAP1GAP2.hg38.mm10.copy0|Matrix_2|Complex	-2.35833	-0.984941
LINC01137.hg38.copy0|Matrix_2|Merge	-4.14119	-0.185375
LOC105379252.hg38.copy0|Matrix_2|NA	-2.46177	-0.961506
LRRC25.hg38.mm10.copy0|Matrix_1|Split	2.3973	2.79316
ADIPOR2.hg38.mm10.copy0|Matrix_2|Strength_Change	-2.20649	1.5689
TEX14.hg38.mm10.copy0|Matrix_2|Merge	-2.0214	1.1265
SLC20A2.hg38.mm10.copy0|Matrix_2|Merge	-2.25639	1.29415
XRCC3.hg38.mm10.copy0|Matrix_1|Split	2.65841	3.55586
DDX11L16.hg38.copy0|Matrix_2|Merge	-2.02729	-0.0186723
RDH14.hg38.mm10.copy0|Matrix_2|Merge	-2.5445	0.767709
SLC2A8.hg38.mm10.copy0|Matrix_2|Shifted	-2.69577	-0.20362
ARPC5L.hg38.mm10.copy0|Matrix_2|Strength_Change	-2.1863	1.77594
PPM1K.hg38.mm10.copy0|Matrix_2|Strength_Change	-2.23979	2.23482
ATXN10.hg38.mm10.copy0|Matrix_1|Split	3.81504	3.92478
CD47.hg38.mm10.copy0|Matrix_2|Merge	-2.01185	-0.0207237
GRID1-AS1.hg38.copy0|Matrix_2|Strength_Change	-2.12363	1.55502
GALNS.hg38.mm10.copy0|Matrix_2|NA	-0.543543	0.995145
CABYR.hg38.mm10.copy0|Matrix_2|Merge	-2.0087	-0.683082
GRIK3.hg38.mm10.copy0|Matrix_2|Merge	-4.14119	-0.185375
LOC100507389.hg38.copy0|Matrix_2|Merge	-2.24403	0.544348
ELOVL5.hg38.mm10.copy0|Matrix_2|Strength_Change	-2.08066	1.5104
NT5C2.hg38.mm10.copy0|Matrix_2|Strength_Change	-2.05225	2.19001
IFT43.hg38.mm10.copy0|Matrix_2|Complex	-2.15535	0.992301
GAL3ST4.hg38.mm10.copy0|Matrix_2|Strength_Change	-2.1688	1.50345
YPEL2.hg38.mm10.copy0|Matrix_2|Merge	-2.0214	1.1265
LINC01016.hg38.copy0|Matrix_2|Complex	-2.48832	0.0549641
LINC00368.hg38.copy0|Matrix_2|Merge	-2.29346	-0.849973
LOC106699570.hg38.copy0|Matrix_2|Strength_Change	-2.0002	2.05759
ANKRD65.hg38.copy0|Matrix_1|Split	2.33788	2.42627
CAMTA1.hg38.mm10.copy0|Matrix_2|Complex	-2.30332	0.777101
TKTL1.hg38.mm10.copy1|Matrix_2|Strength_Change	-2.3386	2.27196
ANKRD7.hg38.mm10.copy0|Matrix_2|Merge	-2.23923	-0.869095
MIR3188.hg38.copy0|Matrix_1|Split	2.3973	2.79316
RHOQ.hg38.mm10.copy0|Matrix_2|Complex	-2.30895	0.374591
GUSBP4.hg38.copy1|Matrix_1|Strength_Change	2.74949	9.60119
GRM4.hg38.mm10.copy0|Matrix_2|Complex	-2.48832	0.0549641
ETS2.hg38.mm10.copy0|Matrix_1|Split	2.28652	2.87468
SOCS7.hg38.mm10.copy0|Matrix_2|Strength_Change	-3.66865	1.69792
OOSP1.hg38.mm10.copy1|Matrix_2|Strength_Change	-2.68875	1.56162
ZNF366.hg38.copy0|Matrix_1|Split	2.23704	2.64897
TIMM17A.hg38.mm10.copy0|Matrix_2|Merge	-2.89709	-0.842304
TRIM31.hg38.mm10.copy0|Matrix_1|Split	2.20261	2.33396
CRB2.hg38.mm10.copy0|Matrix_2|Merge	-3.61661	0.627976
ZFP36L2.hg38.mm10.copy0|Matrix_2|Merge	-2.34639	0.210237
FGD3.hg38.mm10.copy0|Matrix_2|Merge	-2.62597	-0.795737
UTP4.hg38.copy0|Matrix_2|Merge	-2.15175	0.965843
MPHOSPH6.hg38.mm10.copy0|Matrix_1|Split	2.19649	2.65595
MEIOB.hg38.mm10.copy0|Matrix_2|Merge	-4.62214	-0.219156
PEX5L.hg38.mm10.copy0|Matrix_1|Strength_Change	2.09536	3.99019
MYADML2.hg38.mm10.copy0|Matrix_2|Strength_Change	-2.7619	1.62669
FAM223B.hg38.copy0|Matrix_2|NA	-0.296944	0.408733
LPCAT4.hg38.mm10.copy0|Matrix_1|Split	4.56592	5.43171
EMC7.hg38.mm10.copy0|Matrix_1|Split	4.56592	5.43171
PPIA.hg38.mm10.copy1|Matrix_1|Split	3.04355	4.62915
CYBA.hg38.mm10.copy0|Matrix_2|NA	-0.543543	0.995145
SSTR4.hg38.mm10.copy0|Matrix_2|Complex	-2.30761	1.29217
GPR55.hg38.mm10.copy0|Matrix_2|Merge	-3.73348	-0.186496
ISCA2.hg38.mm10.copy1|Matrix_2|Merge	-2.90907	0.580027
MIR1275.hg38.copy1|Matrix_2|Complex	-2.48832	0.0549641
STK17A.hg38.copy0|Matrix_2|Strength_Change	-4.06932	1.56073
WFIKKN2.hg38.mm10.copy0|Matrix_2|Merge	-2.34851	-0.212048
UTRN.hg38.mm10.copy0|Matrix_1|Split	4.24769	4.30379
NINJ1.hg38.mm10.copy0|Matrix_2|Merge	-2.62597	-0.795737
MECR.hg38.mm10.copy0|Matrix_2|Strength_Change	-2.0259	1.82858
LOC101927954.hg38.copy0|Matrix_2|Merge	-2.62597	-0.795737
PPP1R13B.hg38.mm10.copy0|Matrix_1|Split	2.65841	3.55586
UBE2A.hg38.mm10.copy0|Matrix_2|Merge	-2.52693	0.501555
EMP2.hg38.mm10.copy0|Matrix_2|Complex	-2.32469	-0.63196
GARNL3.hg38.mm10.copy0|Matrix_2|Shifted	-2.69577	-0.20362
OLR1.hg38.mm10.copy0|Matrix_2|Merge	-2.02729	-0.0186723
ATP13A1.hg38.mm10.copy0|Matrix_2|Shifted	-3.92998	-0.686778
CHRNA3.hg38.mm10.copy0|Matrix_1|Split	2.02353	2.05631
UOX.hg38.mm10.copy0|Matrix_2|Merge	-3.85784	0.0831495
NAE1.hg38.mm10.copy0|Matrix_2|Strength_Change	-2.0002	2.05759
LINC00254.hg38.copy0|Matrix_2|Merge	-4.62214	-0.219156
GRIN2B.hg38.mm10.copy0|Matrix_1|Split	2.6006	2.70379
LOC284454.hg38.copy0|Matrix_2|Merge	-2.34338	-0.578013
DDT.hg38.mm10.copy0|Matrix_1|Strength_Change	2.74949	9.60119
SLC35D2.hg38.mm10.copy0|Matrix_2|NA	-2.46177	-0.961506
PRLHR.hg38.mm10.copy0|Matrix_2|Merge	-3.16107	-0.685276
CTSL.hg38.mm10.copy0|Matrix_2|NA	-2.46177	-0.961506
ANXA10.hg38.mm10.copy0|Matrix_2|Merge	-2.2945	-0.74452
USMG5.hg38.mm10.copy0|Matrix_2|Strength_Change	-2.05225	2.19001
C9ORF153.hg38.copy0|Matrix_2|Merge	-3.84473	-0.122004
SNHG9.hg38.mm10.copy1|Matrix_2|Merge	-4.62214	-0.219156
IL11.hg38.mm10.copy0|Matrix_2|Strength_Change	-2.01843	2.1639
TTL.hg38.mm10.copy0|Matrix_2|Merge	-3.61483	-0.428928
RPS19BP1.hg38.mm10.copy0|Matrix_2|Strength_Change	-2.77366	1.77769
SPOCK3.hg38.mm10.copy0|Matrix_2|Merge	-2.2945	-0.74452
MIR190A.hg38.mm10.copy0|Matrix_2|Merge	-2.2753	0.177452
HERC3.hg38.mm10.copy0|Matrix_2|Strength_Change	-2.23979	2.23482
LIAS.hg38.mm10.copy0|Matrix_2|Shifted	-3.77012	1.09094
FAM101B.hg38.mm10.copy0|Matrix_2|Merge	-2.88142	-0.349617
MIR3666.hg38.copy0|Matrix_2|Merge	-2.74525	-0.410491
TAS1R1.hg38.mm10.copy0|Matrix_1|Complex	2.09779	2.6703
KCNA10.hg38.mm10.copy0|Matrix_2|Merge	-5.16237	-0.88783
NRCAM.hg38.mm10.copy0|Matrix_2|Merge	-2.34317	-0.916277
A2M-AS1.hg38.copy0|Matrix_2|Merge	-2.02729	-0.0186723
FAU.hg38.mm10.copy0|Matrix_2|Shifted	-3.92998	-0.686778
CCDC187.hg38.mm10.copy0|Matrix_2|Strength_Change	-2.28724	1.76894
STAG3L5P.hg38.copy0|Matrix_2|Strength_Change	-2.1688	1.50345
CDC14C.hg38.copy1|Matrix_2|NA	-2.46177	-0.961506
HMSD.hg38.copy0|Matrix_2|Merge	-2.39897	-0.949105
TCN1.hg38.copy0|Matrix_2|Strength_Change	-2.68875	1.56162
ABHD13.hg38.mm10.copy0|Matrix_2|Strength_Change	-2.52587	1.68992
LZTS1-AS1.hg38.copy0|Matrix_2|Merge	-2.29346	-0.849973
CD163.hg38.mm10.copy0|Matrix_2|Complex	-2.74342	-0.416048
ROR1-AS1.hg38.copy1|Matrix_2|Merge	-2.35129	-0.0715981
RBAKDN.hg38.mm10.copy0|Matrix_2|Merge	-2.01143	0.727199
SDHAF4.hg38.mm10.copy0|Matrix_1|Strength_Change	2.14706	4.85273
CHTF8.hg38.mm10.copy0|Matrix_2|Merge	-2.15175	0.965843
FZD10-AS1.hg38.copy0|Matrix_2|Merge	-2.09055	1.22237
LOC101448202.hg38.copy0|Matrix_1|Split	2.15349	3.53505
GAB3.hg38.mm10.copy0|Matrix_2|NA	-0.296944	0.408733
CRYBB1.hg38.mm10.copy0|Matrix_2|Merge	-2.90907	0.580027
CIAO1.hg38.mm10.copy0|Matrix_2|Merge	-3.31341	1.1284
KCNA2.hg38.mm10.copy0|Matrix_2|Merge	-2.10556	-0.386906
LINC00337.hg38.copy0|Matrix_1|Complex	2.09779	2.6703
ANO5.hg38.mm10.copy0|Matrix_1|Split	3.18705	3.34428
LINC01441.hg38.copy0|Matrix_1|Split	2.28535	2.86015
CCDC149.hg38.mm10.copy0|Matrix_2|Complex	-3.24217	0.225485
ATP6V1B1-AS1.hg38.copy0|Matrix_2|Merge	-2.12263	-0.88478
TPST2.hg38.mm10.copy0|Matrix_2|Merge	-2.90907	0.580027
GRIA3.hg38.mm10.copy0|Matrix_2|Merge	-3.45793	0.346932
GPAT2.hg38.mm10.copy0|Matrix_2|Merge	-3.31341	1.1284
LOC102725254.hg38.copy0|Matrix_1|Split	2.3973	2.79316

## Sheet: P0_vs_P4M
Gene IDs | Types of TAD changes	P0	P4M
RPL34.hg38.mm10.copy5|Matrix_1|Split	2.46022	2.25422
MTERF4.hg38.mm10.copy0|Matrix_1|NA	1.29397	0.487642
LINC01450.hg38.copy0|Matrix_1|Split	2.24806	2.12836
LGALS1.hg38.mm10.copy1|Matrix_1|Split	2.79193	2.49913
MIR569.hg38.copy0|Matrix_1|Split	2.66984	1.89944
KDM1A.hg38.mm10.copy0|Matrix_1|Split	2.14875	1.29572
FHL1.hg38.mm10.copy0|Matrix_1|Complex	2.23648	1.84862
TRAPPC2L.hg38.mm10.copy0|Matrix_1|NA	0.294746	-0.160794
TRIM16L.hg38.copy0|Matrix_1|Split	2.34901	1.66727
RUBCN.hg38.mm10.copy0|Matrix_2|NA	-0.532579	-0.883247
BOK.hg38.mm10.copy0|Matrix_1|NA	1.29397	0.487642
ZNF667-AS1.hg38.copy0|Matrix_2|NA	-0.215158	-0.228862
TRIOBP.hg38.mm10.copy0|Matrix_1|Split	2.79193	2.49913
CTU2.hg38.mm10.copy0|Matrix_1|NA	0.294746	-0.160794
LOC554249.hg38.copy0|Matrix_1|Split	2.60432	2.01269
RDH11.hg38.mm10.copy0|Matrix_1|Shifted	3.12508	2.43269
SULT1C4.hg38.copy0|Matrix_1|Shifted	2.34093	2.00935
ZNF471.hg38.copy0|Matrix_2|NA	-0.215158	-0.228862
CTRB1.hg38.mm10.copy1|Matrix_1|Split	3.03605	2.08246
PQLC3.hg38.mm10.copy0|Matrix_1|Complex	2.64589	1.93747
CDK20.hg38.mm10.copy0|Matrix_1|Split	2.83571	2.11806
FOXP1-AS1.hg38.copy0|Matrix_1|Split	2.29052	1.96089
BRS3.hg38.mm10.copy0|Matrix_1|Complex	2.23648	1.84862
TBC1D28.hg38.copy1|Matrix_1|Split	2.34901	1.66727
ABCD3.hg38.mm10.copy0|Matrix_1|Shifted	3.38674	2.76133
LINC00304.hg38.copy0|Matrix_1|NA	0.294746	-0.160794
LOC100506281.hg38.copy0|Matrix_1|Split	3.03605	2.08246
CTDP1.hg38.mm10.copy0|Matrix_1|NA	0.515955	-0.483616
SLC22A31.hg38.copy0|Matrix_1|NA	0.294746	-0.160794
ZNF33BP1.hg38.copy0|Matrix_2|NA	-0.215158	-0.228862
RTP5.hg38.copy0|Matrix_1|NA	1.29397	0.487642
GFPT2.hg38.mm10.copy0|Matrix_1|NA	3.10244	2.99084
TBC1D26.hg38.copy1|Matrix_1|Split	2.34901	1.66727
FYTTD1.hg38.mm10.copy0|Matrix_2|NA	-0.532579	-0.883247
CHST10.hg38.mm10.copy0|Matrix_1|Split	2.7618	2.17333
BCAR1.hg38.mm10.copy0|Matrix_1|Split	3.03605	2.08246
INHBA-AS1.hg38.copy0|Matrix_1|Split	2.24806	2.12836
AFF3.hg38.mm10.copy0|Matrix_1|Split	2.7618	2.17333
CA8.hg38.copy0|Matrix_1|Split	2.16463	1.99425
MIR3115.hg38.copy0|Matrix_1|Split	2.14875	1.29572
TNKS2-AS1.hg38.copy0|Matrix_1|Split	2.88687	2.61836
RBMXL1.hg38.mm10.copy0|Matrix_1|Complex	2.23648	1.84862
CDC45.hg38.mm10.copy0|Matrix_1|Split	2.86007	2.24668
ZNF286A.hg38.copy0|Matrix_1|Split	2.34901	1.66727
ZPLD1.hg38.mm10.copy0|Matrix_1|Split	3.47555	2.81552
LOC102723517.hg38.copy0|Matrix_1|Split	2.92358	2.88667
SLC9A6.hg38.mm10.copy0|Matrix_1|Complex	2.23648	1.84862
WDR89.hg38.mm10.copy0|Matrix_1|Split	3.00069	2.64607
LOC102724156.hg38.copy0|Matrix_1|Split	2.83571	2.11806
CASC17.hg38.copy0|Matrix_1|Split	2.92358	2.88667
ARG2.hg38.mm10.copy0|Matrix_1|Shifted	3.12508	2.43269
LINC01152.hg38.copy0|Matrix_1|Split	2.92358	2.88667
PTMA.hg38.mm10.copy2|Matrix_1|Shifted	2.34093	2.00935
RPL11.hg38.mm10.copy1|Matrix_1|Split	2.14875	1.29572
HTR1D.hg38.mm10.copy0|Matrix_1|Split	2.14875	1.29572
ZNF624.hg38.copy0|Matrix_1|Split	2.34901	1.66727
SNAI3.hg38.mm10.copy0|Matrix_1|NA	0.294746	-0.160794
INHBA.hg38.mm10.copy0|Matrix_1|Split	2.24806	2.12836
LINC00565.hg38.copy0|Matrix_2|NA	-0.246077	-0.363056
ZNF26.hg38.copy0|Matrix_2|NA	-0.102367	-0.498159
MVD.hg38.mm10.copy0|Matrix_1|NA	0.294746	-0.160794
RBFA.hg38.mm10.copy0|Matrix_1|NA	0.515955	-0.483616
ATG4B.hg38.mm10.copy0|Matrix_1|NA	1.29397	0.487642
CDT1.hg38.mm10.copy0|Matrix_1|NA	0.294746	-0.160794
TTC39A.hg38.mm10.copy0|Matrix_1|Split	2.48801	2.08087
LINC01104.hg38.copy0|Matrix_1|Split	2.7618	2.17333
CHRNA1.hg38.mm10.copy0|Matrix_1|Split	2.67748	2.62209
MIR1284.hg38.copy0|Matrix_1|Split	2.29052	1.96089
NXNL2.hg38.mm10.copy0|Matrix_1|Split	2.83571	2.11806
EIF1AY.hg38.copy0|Matrix_1|Split	3.03605	2.08246
DTYMK.hg38.mm10.copy0|Matrix_1|NA	1.29397	0.487642
ACSF3.hg38.mm10.copy0|Matrix_1|NA	0.294746	-0.160794
MIR548K.hg38.copy0|Matrix_1|Shifted	3.12508	2.43269
ANO7.hg38.mm10.copy0|Matrix_1|NA	1.29397	0.487642
RASGEF1C.hg38.mm10.copy0|Matrix_1|Split	2.81957	2.39028
SNAI3-AS1.hg38.copy0|Matrix_1|NA	0.294746	-0.160794
ZNF140.hg38.copy0|Matrix_2|NA	-0.102367	-0.498159
CNOT6.hg38.mm10.copy0|Matrix_1|NA	3.10244	2.99084
ZNF583.hg38.copy0|Matrix_2|NA	-0.215158	-0.228862
TRIM16.hg38.mm10.copy0|Matrix_1|Split	2.34901	1.66727
ZNF436.hg38.copy0|Matrix_1|Split	2.14875	1.29572
LINC00452.hg38.copy0|Matrix_2|NA	-0.246077	-0.363056
RBMX.hg38.mm10.copy0|Matrix_1|Complex	2.23648	1.84862
HTATSF1.hg38.mm10.copy0|Matrix_1|Complex	2.23648	1.84862
ZNF286B.hg38.copy0|Matrix_1|Split	2.34901	1.66727
APRT.hg38.mm10.copy0|Matrix_1|NA	0.294746	-0.160794
TUBG1.hg38.mm10.copy0|Matrix_1|Split	3.63089	3.50718
CTRB2.hg38.copy0|Matrix_1|Split	3.03605	2.08246
ZNF436-AS1.hg38.copy0|Matrix_1|Split	2.14875	1.29572
LINC00645.hg38.copy0|Matrix_1|Split	2.2032	1.61971
CD163L1.hg38.mm10.copy0|Matrix_2|NA	-0.0524725	-0.137505
FYN.hg38.mm10.copy0|Matrix_1|Split	2.4766	2.06148
LOC100129697.hg38.copy0|Matrix_1|NA	0.294746	-0.160794
LOC101928530.hg38.copy0|Matrix_2|NA	-0.102367	-0.498159
SULT1C2.hg38.mm10.copy0|Matrix_1|Shifted	2.34093	2.00935
CHFR.hg38.mm10.copy0|Matrix_2|NA	-0.102367	-0.498159
SEPT5-GP1BB.hg38.copy0|Matrix_1|Split	2.86007	2.24668
VTI1B.hg38.mm10.copy0|Matrix_1|Shifted	3.12508	2.43269
STK25.hg38.mm10.copy0|Matrix_1|NA	1.29397	0.487642
UPF3A.hg38.mm10.copy0|Matrix_2|NA	-0.246077	-0.363056
TOX.hg38.mm10.copy0|Matrix_1|Split	2.16463	1.99425
ZNF605.hg38.copy0|Matrix_2|NA	-0.102367	-0.498159
HECTD2-AS1.hg38.copy0|Matrix_1|Split	2.88687	2.61836
SOX9-AS1.hg38.copy0|Matrix_1|Split	2.92358	2.88667
LOC103908605.hg38.copy0|Matrix_1|Split	2.60432	2.01269
GLIDR.hg38.copy0|Matrix_1|Split	2.60432	2.01269
ING5.hg38.mm10.copy0|Matrix_1|NA	1.29397	0.487642
TNKS2.hg38.mm10.copy0|Matrix_1|Split	2.88687	2.61836
ZNF84.hg38.copy0|Matrix_2|NA	-0.102367	-0.498159
ZNF891.hg38.copy0|Matrix_2|NA	-0.102367	-0.498159
BDH1.hg38.mm10.copy0|Matrix_2|NA	-0.532579	-0.883247
IL17C.hg38.mm10.copy0|Matrix_1|NA	0.294746	-0.160794
FLT4.hg38.mm10.copy0|Matrix_1|NA	3.10244	2.99084
EEF1G.hg38.mm10.copy0|Matrix_1|Split	2.79934	2.61836
ZNF542P.hg38.copy0|Matrix_2|NA	-0.215158	-0.228862
TMEM229B.hg38.mm10.copy0|Matrix_1|Shifted	3.12508	2.43269
MIR3175.hg38.copy0|Matrix_1|Split	3.64839	3.35147
RPL36A.hg38.mm10.copy2|Matrix_1|Split	2.7618	2.17333
LOC100289580.hg38.copy0|Matrix_1|NA	0.294746	-0.160794
CCR10.hg38.mm10.copy0|Matrix_1|Split	3.63089	3.50718
FOXP1.hg38.mm10.copy0|Matrix_1|Split	2.29052	1.96089
CFDP1.hg38.mm10.copy0|Matrix_1|Split	3.03605	2.08246
SMIM17.hg38.mm10.copy0|Matrix_2|NA	-0.215158	-0.228862
RPL35A.hg38.mm10.copy3|Matrix_2|NA	-0.532579	-0.883247
CROCC2.mm10.copy0|Matrix_1|NA	1.29397	0.487642
DLG1-AS1.hg38.copy0|Matrix_2|NA	-0.532579	-0.883247
ZNF470.hg38.copy0|Matrix_2|NA	-0.215158	-0.228862
RPL7A.hg38.mm10.copy5|Matrix_1|NA	0.515955	-0.483616
HNRNPR.hg38.mm10.copy0|Matrix_1|Split	2.14875	1.29572
PPP2R5E.hg38.mm10.copy0|Matrix_1|Split	3.00069	2.64607
BOK-AS1.hg38.copy0|Matrix_1|NA	1.29397	0.487642
MLX.hg38.mm10.copy0|Matrix_1|Split	3.63089	3.50718
NOL12.hg38.mm10.copy0|Matrix_1|Split	2.79193	2.49913
PARD6G-AS1.hg38.copy0|Matrix_1|NA	0.515955	-0.483616
ZSCAN5A.hg38.copy0|Matrix_2|NA	-0.215158	-0.228862
CDH15.hg38.mm10.copy0|Matrix_1|NA	0.294746	-0.160794
GALNS.hg38.mm10.copy0|Matrix_1|NA	0.294746	-0.160794
ARF1.hg38.mm10.copy0|Matrix_1|Shifted	3.12508	2.43269
ZNF778.hg38.copy0|Matrix_1|NA	0.294746	-0.160794
ZFP28.hg38.mm10.copy0|Matrix_2|NA	-0.215158	-0.228862
ZNF268.hg38.copy0|Matrix_2|NA	-0.102367	-0.498159
SEPT5.hg38.mm10.copy0|Matrix_1|Split	2.86007	2.24668
SPIN1.hg38.mm10.copy0|Matrix_1|Split	2.83571	2.11806
ZNF658.hg38.copy0|Matrix_1|Split	2.60432	2.01269
FGFBP3.hg38.mm10.copy0|Matrix_1|Split	2.88687	2.61836
CLDN5.hg38.mm10.copy0|Matrix_1|Split	2.86007	2.24668
MIR3654.hg38.copy0|Matrix_1|Split	2.79934	2.61836
MTAP.hg38.mm10.copy0|Matrix_2|Merge	-7.42195	0.311194
TRIM64.hg38.copy0|Matrix_2|Merge	-2.94883	-0.4204
PHF21B.hg38.mm10.copy0|Matrix_1|Split	4.10039	4.57456
GPR39.hg38.mm10.copy0|Matrix_1|Split	4.39147	4.40265
THEG.hg38.mm10.copy0|Matrix_2|NA	-2.21985	-0.925714
HINT2.hg38.mm10.copy0|Matrix_2|Merge	-2.22273	-0.718867
FAM131C.hg38.mm10.copy0|Matrix_1|Split	2.69931	2.93976
PEX5L-AS2.hg38.copy0|Matrix_2|Merge	-2.54928	-0.564402
ANKRD62.hg38.copy1|Matrix_2|NA	-0.506037	-0.279221
FMNL1.hg38.mm10.copy0|Matrix_2|Merge	-2.30157	-0.355745
SCRN1.hg38.mm10.copy0|Matrix_1|Strength_Change	2.48065	5.50109
CDRT15P1.hg38.copy0|Matrix_1|Split	2.76018	3.86305
TMC7.hg38.mm10.copy0|Matrix_2|Shifted	-2.1717	-0.764865
METTL4.hg38.mm10.copy0|Matrix_2|Complex	-2.65285	1.07741
ZNF707.hg38.copy0|Matrix_2|Complex	-2.40685	-0.868748
ZFP57.hg38.mm10.copy0|Matrix_2|Merge	-2.6221	1.0325
AIFM1.hg38.mm10.copy0|Matrix_1|Split	3.42518	4.42371
ELANE.hg38.mm10.copy0|Matrix_2|NA	-2.21985	-0.925714
CACNB3.hg38.mm10.copy0|Matrix_2|Merge	-5.17173	-0.476066
GREB1.hg38.mm10.copy0|Matrix_2|Complex	-2.98501	0.795371
CCIN.hg38.mm10.copy0|Matrix_2|Merge	-2.22273	-0.718867
EPPK1.hg38.mm10.copy0|Matrix_2|Complex	-2.40685	-0.868748
CMTM7.hg38.mm10.copy0|Matrix_2|Merge	-2.51953	1.28664
CHGA.hg38.mm10.copy0|Matrix_1|Split	2.28889	2.37762
MDH2.hg38.mm10.copy0|Matrix_2|Merge	-2.17325	0.702755
SLC35D2.hg38.mm10.copy0|Matrix_2|NA	-4.51639	-0.525294
KRIT1.hg38.mm10.copy0|Matrix_1|Split	2.26539	2.91619
WASH7P.hg38.copy0|Matrix_2|Merge	-2.15791	-0.723929
GRID1.hg38.mm10.copy0|Matrix_2|Merge	-2.60063	0.222467
PARGP1.hg38.copy0|Matrix_2|Merge	-3.84919	-0.604498
NTSR2.hg38.mm10.copy0|Matrix_2|Complex	-2.98501	0.795371
TTC19.hg38.mm10.copy0|Matrix_1|Split	2.76018	3.86305
IRAK3.hg38.mm10.copy0|Matrix_1|Split	2.24082	3.34899
DOK3.hg38.mm10.copy0|Matrix_2|Strength_Change	-2.18641	1.79739
SLC6A19.hg38.mm10.copy0|Matrix_2|NA	-2.18066	-0.206869
MIR346.hg38.mm10.copy0|Matrix_2|Merge	-2.60063	0.222467
CLEC7A.hg38.mm10.copy0|Matrix_2|Merge	-2.15791	-0.723929
ELF4.hg38.mm10.copy0|Matrix_1|Split	3.42518	4.42371
EPN3.hg38.mm10.copy0|Matrix_2|Strength_Change	-2.07156	2.79274
COX4I2.hg38.mm10.copy0|Matrix_2|Merge	-2.30675	0.587013
TMEM26-AS1.hg38.copy0|Matrix_2|Merge	-3.19716	0.495735
INSIG1.hg38.mm10.copy0|Matrix_1|Split	2.30305	2.66048
LOC100507006.hg38.copy0|Matrix_2|Merge	-2.3112	-0.240313
SIX3.hg38.mm10.copy0|Matrix_2|Merge	-2.25773	0.177362
ZNF75D.hg38.copy1|Matrix_2|Complex	-4.31505	-0.951586
UBL4A.hg38.mm10.copy0|Matrix_2|NA	-1.30131	2.45843
FLNC.hg38.mm10.copy0|Matrix_2|Merge	-2.08235	-0.52272
FAM127A.hg38.copy0|Matrix_2|Complex	-4.31505	-0.951586
CYC1.hg38.mm10.copy0|Matrix_2|Complex	-2.40685	-0.868748
GUSBP4.hg38.copy1|Matrix_1|Split	5.39888	7.08821
LMF1.hg38.mm10.copy0|Matrix_2|Strength_Change	-3.6146	1.63939
CD81-AS1.hg38.copy0|Matrix_2|Merge	-3.332	-0.795701
RAB11FIP3.hg38.mm10.copy0|Matrix_2|Strength_Change	-3.6146	1.63939
MYCBPAP.hg38.mm10.copy0|Matrix_2|Strength_Change	-2.07156	2.79274
LOC101928837.hg38.copy0|Matrix_2|Merge	-4.17988	1.19391
KLK7.hg38.mm10.copy0|Matrix_2|Merge	-2.58163	0.0719493
A2ML1.hg38.copy0|Matrix_2|Merge	-2.15791	-0.723929
POM121L8P.hg38.copy0|Matrix_1|Split	5.39888	7.08821
KLKP1.hg38.copy0|Matrix_2|Merge	-2.58163	0.0719493
KIFC2.hg38.mm10.copy0|Matrix_2|NA	-0.220828	0.672349
FN3K.hg38.mm10.copy0|Matrix_2|NA	-4.96126	-0.539091
LINC01567.hg38.copy0|Matrix_2|Merge	-2.06422	-0.277657
MAN2A2.hg38.mm10.copy0|Matrix_2|Merge	-2.4867	1.24115
SDHAP2.hg38.copy0|Matrix_2|NA	-2.18066	-0.206869
PMS2P5.hg38.copy0|Matrix_2|Strength_Change	-2.98705	2.80484
KLRF1.hg38.copy0|Matrix_2|Merge	-2.15791	-0.723929
LCMT1.hg38.mm10.copy0|Matrix_2|Merge	-2.06422	-0.277657
TXNL4A.hg38.mm10.copy0|Matrix_2|NA	-1.30131	2.45843
SSTR5-AS1.hg38.copy0|Matrix_2|Strength_Change	-3.6146	1.63939
FES.hg38.mm10.copy0|Matrix_2|Merge	-2.4867	1.24115
LOC101930094.hg38.copy0|Matrix_2|Merge	-3.77939	0.321216
TMIGD2.hg38.copy0|Matrix_1|Split	2.07908	3.70413
HRCT1.hg38.mm10.copy0|Matrix_2|Merge	-2.22273	-0.718867
LINC01524.hg38.copy0|Matrix_2|Merge	-2.15221	0.872109
GLIPR2.hg38.mm10.copy0|Matrix_2|Merge	-2.22273	-0.718867
ACVR1C.hg38.mm10.copy0|Matrix_2|Merge	-2.10033	0.698788
PRR13.hg38.mm10.copy0|Matrix_2|Merge	-3.4279	-0.274858
BSG.hg38.mm10.copy0|Matrix_2|NA	-2.21985	-0.925714
EXOSC6.hg38.mm10.copy0|Matrix_2|Merge	-3.354	0.467723
SAP30BP.hg38.mm10.copy0|Matrix_1|Split	2.17902	2.66306
RGS13.hg38.mm10.copy0|Matrix_1|Split	2.71078	2.85636
LRRD1.hg38.mm10.copy0|Matrix_1|Split	2.26539	2.91619
TIMM23.hg38.mm10.copy0|Matrix_2|Merge	-3.84919	-0.604498
GGPS1.hg38.mm10.copy0|Matrix_2|Merge	-2.40658	-0.943408
UTRN.hg38.mm10.copy0|Matrix_1|Split	2.53845	2.68092
KLK3.hg38.copy0|Matrix_2|Merge	-2.58163	0.0719493
APLN.hg38.mm10.copy0|Matrix_1|Split	3.42518	4.42371
PALM.hg38.mm10.copy0|Matrix_2|NA	-2.21985	-0.925714
NECAP2.hg38.mm10.copy0|Matrix_1|Split	2.69931	2.93976
GPAA1.hg38.mm10.copy0|Matrix_2|Complex	-2.40685	-0.868748
RALBP1.hg38.mm10.copy2|Matrix_2|Merge	-2.54928	-0.564402
MGAT5.hg38.mm10.copy0|Matrix_2|Merge	-2.16832	-0.790484
THADA.hg38.mm10.copy0|Matrix_1|Split	2.40535	2.677
ZNF124.hg38.copy0|Matrix_1|NA	3.17144	3.62307
TMEM8B.hg38.mm10.copy0|Matrix_2|Merge	-2.22273	-0.718867
EMC7.hg38.mm10.copy0|Matrix_2|Strength_Change	-2.0863	1.95563
ROPN1L.hg38.mm10.copy0|Matrix_2|Merge	-2.08721	0.193448
TSSC4.hg38.mm10.copy0|Matrix_2|Merge	-3.332	-0.795701
MIR1226.hg38.copy0|Matrix_1|Split	2.15523	2.43916
FRMPD2B.hg38.copy0|Matrix_1|Split	2.12594	3.73486
PLD4.hg38.mm10.copy0|Matrix_1|Shifted	2.87538	5.75874
CITED2.hg38.mm10.copy0|Matrix_2|Merge	-2.07687	0.084746
THAP8.hg38.copy0|Matrix_2|Merge	-3.25925	-0.26415
SLC12A6.hg38.mm10.copy0|Matrix_2|Strength_Change	-2.0863	1.95563
MIR937.hg38.copy0|Matrix_2|Complex	-2.40685	-0.868748
ARRB1.hg38.mm10.copy0|Matrix_2|Merge	-3.71146	-0.837913
ASB5.hg38.mm10.copy0|Matrix_2|Merge	-2.47732	-0.728423
AHCYL2.hg38.mm10.copy0|Matrix_2|Merge	-2.08235	-0.52272
SNORD111B.hg38.copy0|Matrix_2|Merge	-3.354	0.467723
SMIM10L2A.hg38.mm10.copy1|Matrix_2|Complex	-4.31505	-0.951586
TWIST1.hg38.mm10.copy0|Matrix_2|Merge	-5.74326	1.24879
PNRC1.hg38.mm10.copy0|Matrix_1|Split	2.11239	2.94385
CASD1.hg38.mm10.copy0|Matrix_2|Merge	-2.27975	-0.733102
SPRED1.hg38.mm10.copy0|Matrix_1|Split	2.37286	3.43306
MFSD3.hg38.mm10.copy0|Matrix_2|NA	-0.220828	0.672349
TERT.hg38.mm10.copy0|Matrix_2|NA	-2.18066	-0.206869
PCYOX1.hg38.mm10.copy0|Matrix_2|Merge	-3.83957	-0.928326
MYO15B.hg38.copy0|Matrix_1|Split	2.17902	2.66306
USP13.hg38.mm10.copy0|Matrix_2|Merge	-2.54928	-0.564402
CTAG2.hg38.mm10.copy0|Matrix_2|NA	-1.30131	2.45843
RHBDD2.hg38.mm10.copy0|Matrix_2|Merge	-2.17325	0.702755
PRTN3.hg38.mm10.copy0|Matrix_2|NA	-2.21985	-0.925714
PLCE1-AS2.hg38.copy0|Matrix_2|Merge	-2.07406	0.614332
UBAC2.hg38.mm10.copy0|Matrix_1|Split	2.24974	3.77716
BNIP3.hg38.mm10.copy0|Matrix_1|Split	2.94511	3.95053
HCN2.hg38.mm10.copy0|Matrix_2|NA	-2.21985	-0.925714
OR7D2.hg38.copy0|Matrix_2|Complex	-2.18727	-0.52515
HSD17B13.hg38.mm10.copy0|Matrix_2|Merge	-2.81524	0.903848
OR10AG1.hg38.copy2|Matrix_2|Merge	-2.22273	-0.718867
LAP3.hg38.mm10.copy0|Matrix_2|Strength_Change	-2.86697	1.80394
UQCRFS1.hg38.mm10.copy1|Matrix_2|Merge	-2.41915	-0.079943
RANBP10.hg38.mm10.copy0|Matrix_2|Merge	-2.03374	0.646683
MIF-AS1.hg38.copy0|Matrix_1|Split	5.39888	7.08821
KIAA1671.hg38.copy0|Matrix_2|Strength_Change	-2.05724	4.38955
SNORD111.hg38.mm10.copy0|Matrix_2|Merge	-3.354	0.467723
LRRC58.hg38.mm10.copy0|Matrix_2|Merge	-2.03573	0.78322
TRIM49D2.hg38.copy0|Matrix_2|Merge	-2.94883	-0.4204
LOC101929122.hg38.copy0|Matrix_2|Complex	-3.88164	0.048738
MIR3176.hg38.copy0|Matrix_2|Strength_Change	-3.6146	1.63939
ZNF12.hg38.copy0|Matrix_2|Merge	-2.31425	-0.327112
CD8B.hg38.copy0|Matrix_2|Complex	-2.98285	0.329597
CYP4F11.hg38.copy0|Matrix_1|Split	2.92684	3.54285
GPD1L.hg38.mm10.copy0|Matrix_2|Merge	-2.51953	1.28664
LINC01625.hg38.copy0|Matrix_2|Merge	-2.07687	0.084746
HLA-F.hg38.copy0|Matrix_2|Merge	-2.6221	1.0325
KIF13A.hg38.mm10.copy0|Matrix_1|Split	3.61538	3.76376
MIR3679.hg38.copy0|Matrix_2|Merge	-2.16832	-0.790484
PROP1.hg38.mm10.copy0|Matrix_2|Strength_Change	-2.36113	1.53249
GRM4.hg38.mm10.copy0|Matrix_1|Split	2.51641	2.70544
TMEM187.hg38.copy0|Matrix_2|NA	-1.30131	2.45843
MSMB.hg38.mm10.copy0|Matrix_2|Merge	-3.84919	-0.604498
EMC4.hg38.mm10.copy0|Matrix_2|Strength_Change	-2.0863	1.95563
SNORD65.hg38.mm10.copy0|Matrix_1|Split	2.76018	3.86305
CKAP2L.hg38.mm10.copy0|Matrix_2|NA	-0.506037	-0.279221
TMEM52B.hg38.mm10.copy0|Matrix_2|Merge	-2.15791	-0.723929
SPATA32.hg38.mm10.copy0|Matrix_2|Merge	-2.30157	-0.355745
PON3.hg38.mm10.copy0|Matrix_2|Merge	-2.27975	-0.733102
OTOGL.hg38.mm10.copy0|Matrix_2|Merge	-2.684	0.675696
IL1A.hg38.mm10.copy0|Matrix_2|NA	-0.506037	-0.279221
IL36RN.hg38.copy0|Matrix_2|NA	-0.506037	-0.279221
PLXNB3.hg38.mm10.copy0|Matrix_2|NA	-1.30131	2.45843
CADPS.hg38.mm10.copy0|Matrix_2|Merge	-2.07067	-0.735152
FLJ32255.hg38.copy0|Matrix_1|Split	2.00977	2.5465
LOC101927751.hg38.copy0|Matrix_1|Split	3.11659	4.69535
PWWP2B.hg38.mm10.copy0|Matrix_1|Split	2.94511	3.95053
UCA1.hg38.copy0|Matrix_1|Split	2.92684	3.54285
ALDH1A3.hg38.mm10.copy0|Matrix_1|Split	3.11659	4.69535
IFNE.hg38.mm10.copy0|Matrix_2|Merge	-7.42195	0.311194
LOC100129636.hg38.copy0|Matrix_2|Merge	-2.6221	1.0325
DDT.hg38.mm10.copy0|Matrix_1|Split	5.39888	7.08821
TMEM211.hg38.mm10.copy0|Matrix_2|Strength_Change	-2.05724	4.38955
ABALON.hg38.copy0|Matrix_2|Merge	-2.30675	0.587013
ZBTB7A.hg38.mm10.copy0|Matrix_1|Split	2.07908	3.70413
MIF.hg38.mm10.copy1|Matrix_1|Split	5.39888	7.08821
ZP3.hg38.mm10.copy0|Matrix_2|Merge	-2.17325	0.702755
ABCG1.hg38.mm10.copy0|Matrix_2|Merge	-3.77939	0.321216
RSAD1.hg38.mm10.copy0|Matrix_2|Strength_Change	-2.07156	2.79274
SMIM10L2B.hg38.copy0|Matrix_2|Complex	-4.31505	-0.951586
TAZ.hg38.mm10.copy0|Matrix_2|NA	-1.30131	2.45843
SZRD1.hg38.mm10.copy0|Matrix_1|Split	2.69931	2.93976
MUC16.hg38.copy0|Matrix_2|Complex	-3.07758	-0.411197
TMED2.hg38.mm10.copy0|Matrix_2|Merge	-2.41915	-0.079943
TRPV2.hg38.mm10.copy0|Matrix_1|Split	2.76018	3.86305
SOX8.hg38.mm10.copy0|Matrix_2|Strength_Change	-3.6146	1.63939
NEIL2.hg38.mm10.copy0|Matrix_1|Strength_Change	2.83489	4.96054
SNRPG.hg38.mm10.copy1|Matrix_2|Merge	-3.83957	-0.928326
MOG.hg38.mm10.copy0|Matrix_2|Merge	-2.6221	1.0325
OGDHL.hg38.mm10.copy0|Matrix_2|Merge	-3.84919	-0.604498
MIR1293.hg38.copy0|Matrix_2|Complex	-3.07422	-0.0223976
CAND1.hg38.mm10.copy1|Matrix_1|Split	2.24082	3.34899
PPP1R12A.hg38.mm10.copy0|Matrix_2|Merge	-2.684	0.675696
RAB17.hg38.mm10.copy0|Matrix_2|Merge	-2.67135	-0.719005
FSTL3.hg38.mm10.copy0|Matrix_2|NA	-2.21985	-0.925714
GPR132.hg38.mm10.copy0|Matrix_1|Shifted	2.87538	5.75874
CMTM8.hg38.mm10.copy0|Matrix_2|Merge	-2.51953	1.28664
SNRNP27.hg38.mm10.copy0|Matrix_2|Merge	-3.83957	-0.928326
ITPR3.hg38.mm10.copy0|Matrix_1|Split	2.51641	2.70544
LOC101929552.hg38.copy0|Matrix_2|NA	-4.96126	-0.539091
CHST9.hg38.mm10.copy0|Matrix_1|Split	3.894	4.38393
SNORA14A.hg38.copy0|Matrix_2|Merge	-2.17325	0.702755
MIR708.hg38.mm10.copy0|Matrix_1|Split	2.34176	2.52135
RPUSD1.hg38.mm10.copy0|Matrix_2|Strength_Change	-3.6146	1.63939
CLEC2B.hg38.copy0|Matrix_2|Merge	-2.15791	-0.723929
SGCE.hg38.mm10.copy0|Matrix_2|Merge	-2.27975	-0.733102
SORBS2.hg38.mm10.copy0|Matrix_2|NA	-0.0665349	1.67318
C11ORF21.hg38.copy0|Matrix_2|Merge	-3.332	-0.795701
CDRT15.hg38.copy0|Matrix_1|Split	2.76018	3.86305
PSKH1.hg38.mm10.copy0|Matrix_2|Merge	-2.03374	0.646683
NCOA4.hg38.mm10.copy0|Matrix_2|Merge	-3.84919	-0.604498
GPR18.hg38.mm10.copy0|Matrix_1|Split	2.24974	3.77716
ARL6IP1.hg38.mm10.copy2|Matrix_2|Shifted	-2.1717	-0.764865
IL1RN.hg38.mm10.copy0|Matrix_2|NA	-0.506037	-0.279221
TTC7B.hg38.mm10.copy0|Matrix_1|Split	2.35674	3.04245
ZSCAN30.hg38.copy0|Matrix_2|Merge	-2.22715	1.00684
NEB.hg38.mm10.copy0|Matrix_1|Split	2.28037	2.37096
LINC00845.hg38.copy0|Matrix_2|Merge	-3.19716	0.495735
ZXDA.hg38.mm10.copy1|Matrix_2|Merge	-2.19932	-0.0714837
LOC100507346.hg38.copy0|Matrix_2|NA	-4.51639	-0.525294
TP53TG1.hg38.copy0|Matrix_1|Split	2.33965	3.88594
ACER3.hg38.mm10.copy0|Matrix_2|Merge	-4.17988	1.19391
ITPRIPL2.hg38.mm10.copy0|Matrix_2|Shifted	-2.1717	-0.764865
FAM221B.hg38.mm10.copy0|Matrix_2|Merge	-2.22273	-0.718867
METRN.hg38.mm10.copy0|Matrix_2|Strength_Change	-3.6146	1.63939
AQP8.hg38.mm10.copy0|Matrix_2|Merge	-2.06422	-0.277657
MTPAP.hg38.mm10.copy0|Matrix_2|Complex	-2.97573	-0.852831
ADCYAP1.hg38.mm10.copy0|Matrix_2|Complex	-2.65285	1.07741
LOC105374952.hg38.copy0|Matrix_1|Split	3.61538	3.76376
HSPE1.hg38.mm10.copy3|Matrix_2|NA	-4.51639	-0.525294
KLK10.hg38.mm10.copy0|Matrix_2|Merge	-2.58163	0.0719493
MYO1F.hg38.mm10.copy0|Matrix_2|Complex	-3.07758	-0.411197
IDH3G.hg38.mm10.copy0|Matrix_2|NA	-1.30131	2.45843
SNORA70.hg38.mm10.copy0|Matrix_2|NA	-1.30131	2.45843
SLC6A3.hg38.mm10.copy0|Matrix_2|NA	-2.18066	-0.206869
TMEM160.hg38.mm10.copy0|Matrix_2|Merge	-2.25224	-0.193625
PDCD7.hg38.mm10.copy0|Matrix_2|Merge	-2.32122	0.507118
TTC32.hg38.mm10.copy0|Matrix_1|Split	2.35081	3.44092
RHEBL1.hg38.mm10.copy0|Matrix_2|Merge	-5.17173	-0.476066
SHD.hg38.mm10.copy0|Matrix_1|Split	2.07908	3.70413
PM20D2.hg38.mm10.copy0|Matrix_1|Split	2.11239	2.94385
SMG1P3.hg38.copy0|Matrix_2|Shifted	-2.1717	-0.764865
EFHD2.hg38.mm10.copy0|Matrix_2|Strength_Change	-3.47996	1.84443
EIF2B1.hg38.mm10.copy0|Matrix_2|Merge	-2.41915	-0.079943
OSBPL10.hg38.mm10.copy0|Matrix_2|Merge	-2.51953	1.28664
UBD.hg38.mm10.copy0|Matrix_2|Merge	-2.6221	1.0325
DLGAP1-AS4.hg38.copy0|Matrix_2|Merge	-2.15354	0.458535
POM121C.hg38.copy0|Matrix_2|Strength_Change	-2.98705	2.80484
MIR6847.hg38.copy0|Matrix_2|Complex	-2.40685	-0.868748
KLK5.hg38.mm10.copy0|Matrix_2|Merge	-2.58163	0.0719493
ITGB4.hg38.mm10.copy0|Matrix_1|Split	2.17902	2.66306
MIR1-1HG.hg38.copy0|Matrix_2|Merge	-3.41342	0.744301
CTSL.hg38.mm10.copy0|Matrix_2|NA	-4.51639	-0.525294
WNT1.hg38.mm10.copy0|Matrix_2|Merge	-5.17173	-0.476066
GALK1.hg38.mm10.copy0|Matrix_1|Split	2.17902	2.66306
LOC105371824.hg38.copy0|Matrix_2|Strength_Change	-2.07156	2.79274
LCMT1-AS2.hg38.copy0|Matrix_2|Merge	-2.06422	-0.277657
LGI1.hg38.mm10.copy0|Matrix_2|Merge	-2.07406	0.614332
SDHD.hg38.mm10.copy1|Matrix_1|Split	2.35081	3.44092
JAKMIP3.hg38.mm10.copy0|Matrix_1|Split	2.94511	3.95053
TPMT.hg38.mm10.copy1|Matrix_1|Split	3.61538	3.76376
SMYD1.hg38.mm10.copy0|Matrix_2|Complex	-2.98285	0.329597
PON2.hg38.mm10.copy0|Matrix_2|Merge	-2.27975	-0.733102
CLPTM1L.hg38.mm10.copy0|Matrix_2|NA	-2.18066	-0.206869
CAPN15.hg38.mm10.copy0|Matrix_2|Strength_Change	-3.6146	1.63939
LINC00638.hg38.copy0|Matrix_1|Shifted	2.87538	5.75874
LOC220729.hg38.copy0|Matrix_2|NA	-2.18066	-0.206869
FKBP14.hg38.mm10.copy0|Matrix_1|Strength_Change	2.48065	5.50109
METTL16.hg38.mm10.copy0|Matrix_1|Split	2.7096	2.7226
SMIM6.hg38.mm10.copy0|Matrix_1|Split	2.17902	2.66306
TEX22.hg38.mm10.copy0|Matrix_1|Shifted	2.87538	5.75874
WDR45B.hg38.mm10.copy0|Matrix_2|NA	-4.96126	-0.539091
PDZD4.hg38.mm10.copy0|Matrix_2|NA	-1.30131	2.45843
NDUFA2.hg38.mm10.copy1|Matrix_1|Split	5.39888	7.08821
TRIM49D1.hg38.copy0|Matrix_2|Merge	-2.94883	-0.4204
OR14J1.hg38.copy0|Matrix_2|Merge	-2.6221	1.0325
LRRC24.hg38.mm10.copy0|Matrix_2|NA	-0.220828	0.672349
CYP51A1-AS1.hg38.copy0|Matrix_1|Split	2.26539	2.91619
PRKCQ.hg38.mm10.copy0|Matrix_2|Merge	-4.11325	-0.66851
CALCR.hg38.mm10.copy0|Matrix_2|Merge	-2.27975	-0.733102
OCRL.hg38.mm10.copy0|Matrix_1|Split	3.42518	4.42371
MAOB.hg38.mm10.copy0|Matrix_2|Complex	-3.05815	-0.619082
ZNF397.hg38.copy0|Matrix_2|Merge	-2.22715	1.00684
SDHAP1.hg38.copy0|Matrix_2|NA	-2.18066	-0.206869
VPS50.hg38.mm10.copy0|Matrix_2|Merge	-2.27975	-0.733102
PRKAG1.hg38.mm10.copy0|Matrix_2|Merge	-5.17173	-0.476066
LOC105374972.hg38.copy0|Matrix_1|Split	2.63749	3.17581
PRL.hg38.mm10.copy0|Matrix_1|Split	2.63749	3.17581
DCLK1.hg38.mm10.copy0|Matrix_2|Merge	-2.19047	-0.980338
CBX8.hg38.mm10.copy0|Matrix_2|Merge	-2.00549	-0.303534
BET1.hg38.mm10.copy0|Matrix_2|Merge	-2.27975	-0.733102
CRYBB3.hg38.mm10.copy0|Matrix_2|Strength_Change	-2.05724	4.38955
TRIM43B.hg38.mm10.copy0|Matrix_2|Merge	-2.94883	-0.4204
GSTT1-AS1.hg38.copy0|Matrix_1|Split	5.39888	7.08821
ARL5A.hg38.mm10.copy0|Matrix_1|Split	2.28037	2.37096
UBB.hg38.mm10.copy0|Matrix_1|Split	2.76018	3.86305
MIR661.hg38.copy0|Matrix_2|Complex	-2.40685	-0.868748
MSLN.hg38.mm10.copy0|Matrix_2|Strength_Change	-3.6146	1.63939
MIR662.hg38.copy0|Matrix_2|Strength_Change	-3.6146	1.63939
RHOT2.hg38.mm10.copy0|Matrix_2|Strength_Change	-3.6146	1.63939
MIR1288.hg38.copy0|Matrix_1|Split	2.76018	3.86305
RASL12.hg38.mm10.copy0|Matrix_2|Merge	-2.32122	0.507118
LOC407835.hg38.copy0|Matrix_1|Split	2.07908	3.70413
PON1.hg38.mm10.copy0|Matrix_2|Merge	-2.27975	-0.733102
LOC100133050.hg38.copy0|Matrix_1|Split	5.39888	7.08821
KRAS.hg38.mm10.copy0|Matrix_2|Strength_Change	-3.0275	2.48212
LOC391322.hg38.copy1|Matrix_1|Split	5.39888	7.08821
DDN.hg38.mm10.copy0|Matrix_2|Merge	-5.17173	-0.476066
RCCD1.hg38.mm10.copy0|Matrix_2|Merge	-2.4867	1.24115
SMG1P1.hg38.copy0|Matrix_2|Shifted	-2.1717	-0.764865
PTPN20.hg38.mm10.copy0|Matrix_1|Split	2.12594	3.73486
TPM4.hg38.mm10.copy0|Matrix_1|Split	2.92684	3.54285
SLC2A11.hg38.copy0|Matrix_1|Split	5.39888	7.08821
EXOC3.hg38.mm10.copy0|Matrix_2|NA	-2.18066	-0.206869
JMJD8.hg38.mm10.copy0|Matrix_2|Strength_Change	-3.6146	1.63939
ERMN.hg38.mm10.copy0|Matrix_2|Merge	-2.10033	0.698788
SPAG8.hg38.mm10.copy0|Matrix_2|Merge	-2.22273	-0.718867
ARHGEF3-AS1.hg38.copy0|Matrix_2|Strength_Change	-2.82209	2.14352
PAXIP1-AS2.hg38.copy0|Matrix_1|Split	2.30305	2.66048
SMIM5.hg38.mm10.copy0|Matrix_1|Split	2.17902	2.66306
MED16.hg38.mm10.copy0|Matrix_2|NA	-2.21985	-0.925714
TRIM48.hg38.copy0|Matrix_2|Merge	-2.94883	-0.4204
TRIM49B.hg38.copy0|Matrix_2|Merge	-2.94883	-0.4204
LINC00158.hg38.copy0|Matrix_2|Merge	-2.53844	0.481754
NOTO.hg38.mm10.copy0|Matrix_2|Merge	-2.6221	1.0325
LINC00473.hg38.copy0|Matrix_1|Split	2.23881	2.31749
NHLRC4.hg38.mm10.copy0|Matrix_2|Strength_Change	-3.6146	1.63939
SPATC1.hg38.mm10.copy0|Matrix_2|Complex	-2.40685	-0.868748
NUP50.hg38.mm10.copy0|Matrix_1|Split	4.10039	4.57456
PARG.hg38.mm10.copy0|Matrix_2|Merge	-3.84919	-0.604498
KLK13.hg38.mm10.copy0|Matrix_2|Merge	-2.58163	0.0719493
RENBP.hg38.mm10.copy0|Matrix_2|NA	-1.30131	2.45843
TMEM251.hg38.mm10.copy0|Matrix_1|Split	2.28889	2.37762
HRH3.hg38.mm10.copy0|Matrix_2|Merge	-3.41342	0.744301
TSHZ2.hg38.mm10.copy0|Matrix_2|Merge	-2.15221	0.872109
MIR6846.hg38.copy0|Matrix_2|Complex	-2.40685	-0.868748
NDP.hg38.mm10.copy0|Matrix_2|Complex	-3.05815	-0.619082
DCAF16.hg38.copy0|Matrix_2|Strength_Change	-2.86697	1.80394
GSTT2.hg38.mm10.copy1|Matrix_1|Split	5.39888	7.08821
KRCC1.hg38.mm10.copy0|Matrix_2|Complex	-2.98285	0.329597
LINC01585.hg38.copy0|Matrix_2|Merge	-2.4867	1.24115
PLCE1-AS1.hg38.copy0|Matrix_2|Merge	-2.07406	0.614332
OPN1SW.hg38.mm10.copy0|Matrix_2|Merge	-2.08235	-0.52272
FSCN1.hg38.mm10.copy0|Matrix_2|Strength_Change	-2.98705	2.80484
LCAT.hg38.mm10.copy0|Matrix_2|Merge	-2.03374	0.646683
RILPL1.hg38.mm10.copy0|Matrix_2|Merge	-2.41915	-0.079943
IRF5.hg38.mm10.copy0|Matrix_2|Merge	-2.08235	-0.52272
PRR25.hg38.copy0|Matrix_2|Strength_Change	-3.6146	1.63939
C22ORF15.hg38.copy0|Matrix_1|Split	5.39888	7.08821
NAALAD2.hg38.mm10.copy0|Matrix_2|Merge	-2.94883	-0.4204
CDH20.hg38.mm10.copy0|Matrix_2|Merge	-3.56285	-0.568269
LOC102723385.hg38.copy0|Matrix_2|Shifted	-2.1717	-0.764865
ITPK1-AS1.hg38.copy0|Matrix_1|Split	2.28889	2.37762
RNF216-IT1.hg38.copy0|Matrix_2|Strength_Change	-2.98705	2.80484
TRIM49C.hg38.copy0|Matrix_2|Merge	-2.94883	-0.4204
CTAG1A.hg38.copy0|Matrix_2|NA	-1.30131	2.45843
HSPB1.hg38.mm10.copy0|Matrix_2|Merge	-2.17325	0.702755
FRMPD2.hg38.copy0|Matrix_1|Split	2.12594	3.73486
TLR3.hg38.mm10.copy0|Matrix_2|NA	-0.0665349	1.67318
DGKH.hg38.mm10.copy0|Matrix_2|Merge	-2.19396	-0.112809
CALU.hg38.mm10.copy0|Matrix_2|Merge	-2.08235	-0.52272
ZNF271P.hg38.copy0|Matrix_2|Merge	-2.22715	1.00684
IL1B.hg38.mm10.copy0|Matrix_2|NA	-0.506037	-0.279221
PITPNB.hg38.mm10.copy0|Matrix_1|Split	2.71725	2.8418
SNORA70D.hg38.copy0|Matrix_2|NA	-1.30131	2.45843
CCDC127.hg38.mm10.copy0|Matrix_2|NA	-2.18066	-0.206869
CCDC136.hg38.mm10.copy0|Matrix_2|Merge	-2.08235	-0.52272
LOC101929473.hg38.copy0|Matrix_2|Merge	-2.07456	-0.00347525
MBD3L1.hg38.mm10.copy0|Matrix_2|Complex	-3.07758	-0.411197
KLK8.hg38.mm10.copy0|Matrix_2|Merge	-2.58163	0.0719493
SLC12A4.hg38.mm10.copy0|Matrix_2|Merge	-2.03374	0.646683
ODF3L2.hg38.mm10.copy0|Matrix_2|NA	-2.21985	-0.925714
RGL4.hg38.copy0|Matrix_1|Split	5.39888	7.08821
RSG1.hg38.mm10.copy0|Matrix_1|Split	2.69931	2.93976
WASH2P.hg38.copy0|Matrix_2|Merge	-2.15791	-0.723929
FAM209B.hg38.copy0|Matrix_1|Split	4.25129	4.96283
TMEM26.hg38.mm10.copy0|Matrix_2|Merge	-3.19716	0.495735
CASKIN2.hg38.mm10.copy0|Matrix_1|Split	2.17902	2.66306
LINC01184.hg38.copy0|Matrix_2|Merge	-2.89764	0.110427
PCBP1-AS1.hg38.copy0|Matrix_2|Merge	-3.83957	-0.928326
CDC34.hg38.mm10.copy0|Matrix_2|NA	-2.21985	-0.925714
SASH3.hg38.mm10.copy0|Matrix_1|Split	3.42518	4.42371
NUDT9.hg38.mm10.copy0|Matrix_2|Merge	-2.81524	0.903848
ANKRD24.hg38.mm10.copy0|Matrix_1|Split	2.07908	3.70413
NPR2.hg38.mm10.copy0|Matrix_2|Merge	-2.22273	-0.718867
DPH3.hg38.mm10.copy0|Matrix_2|Merge	-3.99077	-0.768813
HABP4.hg38.mm10.copy0|Matrix_2|NA	-4.51639	-0.525294
KLK4.hg38.mm10.copy0|Matrix_2|Merge	-2.58163	0.0719493
WDR24.hg38.mm10.copy0|Matrix_2|Strength_Change	-3.6146	1.63939
COX14.hg38.mm10.copy0|Matrix_1|Complex	2.34853	2.36148
KLF13.hg38.mm10.copy0|Matrix_2|Complex	-2.60458	-0.904835
NDUFA5.hg38.mm10.copy1|Matrix_1|Complex	2.06996	2.19705
WFIKKN1.hg38.mm10.copy0|Matrix_2|Strength_Change	-3.6146	1.63939
MIR622.hg38.copy0|Matrix_2|Merge	-2.51953	1.28664
SIX3-AS1.hg38.copy0|Matrix_2|Merge	-2.25773	0.177362
OSBPL2.hg38.mm10.copy0|Matrix_2|Merge	-3.41342	0.744301
ESRP2.hg38.mm10.copy0|Matrix_2|Merge	-2.03374	0.646683
UBR7.hg38.mm10.copy0|Matrix_1|Split	2.28889	2.37762
LIMD1-AS1.hg38.copy0|Matrix_2|Merge	-2.19718	1.01857
THNSL2.hg38.mm10.copy0|Matrix_2|Complex	-2.98285	0.329597
RIMBP2.hg38.mm10.copy0|Matrix_2|Merge	-5.78794	0.523548
CTRC.hg38.mm10.copy0|Matrix_2|Strength_Change	-3.47996	1.84443
IKBKG.hg38.mm10.copy0|Matrix_2|NA	-1.30131	2.45843
FAM71F2.hg38.mm10.copy0|Matrix_2|Merge	-2.08235	-0.52272
SLC51B.hg38.mm10.copy0|Matrix_2|Merge	-2.32122	0.507118
BCAP31.hg38.mm10.copy0|Matrix_2|NA	-1.30131	2.45843
GPT.hg38.mm10.copy0|Matrix_2|NA	-0.220828	0.672349
MAP3K14.hg38.mm10.copy0|Matrix_2|Merge	-2.30157	-0.355745
TRIM51.hg38.copy0|Matrix_2|Merge	-2.94883	-0.4204
ULK1.hg38.mm10.copy0|Matrix_2|Merge	-5.78794	0.523548
KLK9.hg38.mm10.copy0|Matrix_2|Merge	-2.58163	0.0719493
C8ORF49.hg38.copy0|Matrix_1|Strength_Change	2.83489	4.96054
DNASE1L1.hg38.mm10.copy0|Matrix_2|NA	-1.30131	2.45843
ROPN1L-AS1.hg38.copy0|Matrix_2|Merge	-2.08721	0.193448
TRIM64C.hg38.copy0|Matrix_2|Merge	-2.94883	-0.4204
RBAK.hg38.mm10.copy0|Matrix_2|Strength_Change	-2.98705	2.80484
SNRNP35.hg38.mm10.copy0|Matrix_2|Merge	-2.41915	-0.079943
SAXO2.hg38.mm10.copy1|Matrix_2|Strength_Change	-2.66705	4.99577
HEPACAM2.hg38.mm10.copy0|Matrix_2|Merge	-2.27975	-0.733102
LINC00424.hg38.copy0|Matrix_2|Complex	-2.05508	1.17608
CD81.hg38.mm10.copy0|Matrix_2|Merge	-3.332	-0.795701
BCL2L1.hg38.mm10.copy0|Matrix_2|Merge	-2.30675	0.587013
OSBPL10-AS1.hg38.copy0|Matrix_2|Merge	-2.51953	1.28664
SMG1P2.hg38.copy0|Matrix_2|Shifted	-2.1717	-0.764865
TSPAN33.hg38.mm10.copy0|Matrix_2|Merge	-2.08235	-0.52272
RNF216.hg38.mm10.copy0|Matrix_2|Strength_Change	-2.98705	2.80484
BACE1-AS.hg38.copy0|Matrix_2|Merge	-3.4279	-0.274858
RAN.hg38.mm10.copy0|Matrix_2|Merge	-5.78794	0.523548
GOLGA6L9.hg38.copy3|Matrix_2|Strength_Change	-2.66705	4.99577
IL36B.hg38.copy0|Matrix_2|NA	-0.506037	-0.279221
LYRM5.hg38.mm10.copy0|Matrix_2|Strength_Change	-3.0275	2.48212
LOC100132781.hg38.copy0|Matrix_2|NA	-4.51639	-0.525294
RPL17.hg38.mm10.copy1|Matrix_2|NA	-0.506037	-0.279221
PDCD6.hg38.mm10.copy0|Matrix_2|NA	-2.18066	-0.206869
KBTBD13.hg38.mm10.copy0|Matrix_2|Merge	-2.32122	0.507118
MIR4651.hg38.copy0|Matrix_2|Merge	-2.17325	0.702755
MIR326.hg38.mm10.copy0|Matrix_2|Merge	-3.71146	-0.837913
CYP4V2.hg38.copy0|Matrix_2|NA	-0.0665349	1.67318
C16ORF86.hg38.copy0|Matrix_2|Merge	-2.03374	0.646683
PTCH1.hg38.mm10.copy0|Matrix_2|NA	-4.51639	-0.525294
WNT10B.hg38.mm10.copy0|Matrix_2|Merge	-5.17173	-0.476066
NRDE2.hg38.mm10.copy0|Matrix_1|Split	2.35674	3.04245
CDRT15L2.hg38.copy0|Matrix_1|Split	2.76018	3.86305
DEFB135.hg38.copy0|Matrix_1|Strength_Change	2.83489	4.96054
GSTT2B.hg38.copy1|Matrix_1|Split	5.39888	7.08821
STYXL1.hg38.mm10.copy0|Matrix_2|Merge	-2.17325	0.702755
IL37.hg38.copy0|Matrix_2|NA	-0.506037	-0.279221
WDR62.hg38.mm10.copy0|Matrix_2|Merge	-3.25925	-0.26415
EBI3.hg38.mm10.copy0|Matrix_1|Split	2.07908	3.70413
CLEC2D.hg38.mm10.copy0|Matrix_2|Merge	-2.15791	-0.723929
TSEN2.hg38.mm10.copy0|Matrix_2|Merge	-2.69067	-0.163976
TBX2-AS1.hg38.copy0|Matrix_2|Merge	-2.19019	0.108836
SLC20A1.hg38.mm10.copy0|Matrix_2|NA	-0.506037	-0.279221
ITPK1.hg38.mm10.copy0|Matrix_1|Split	2.28889	2.37762
CTU1.hg38.mm10.copy0|Matrix_2|Merge	-2.58163	0.0719493
ASB1.hg38.mm10.copy0|Matrix_2|Merge	-2.95094	-0.126097
LOC105371038.hg38.copy0|Matrix_2|Strength_Change	-3.6146	1.63939
SORCS3.hg38.mm10.copy0|Matrix_1|Split	6.10414	6.35462
ZSWIM7.hg38.mm10.copy0|Matrix_1|Split	2.76018	3.86305
C1ORF195.hg38.copy1|Matrix_2|Strength_Change	-3.47996	1.84443
RECQL5.hg38.mm10.copy0|Matrix_1|Split	2.17902	2.66306
ASB4.hg38.mm10.copy0|Matrix_2|Merge	-2.27975	-0.733102
SNORD129.hg38.copy0|Matrix_2|Merge	-4.11325	-0.66851
CLEC1A.hg38.mm10.copy0|Matrix_2|Merge	-2.15791	-0.723929
NUDT14.hg38.mm10.copy0|Matrix_1|Shifted	2.87538	5.75874
RFTN1.hg38.mm10.copy0|Matrix_2|Merge	-3.99077	-0.768813
SPCS3.hg38.mm10.copy0|Matrix_2|Merge	-2.47732	-0.728423
NPAS1.hg38.mm10.copy0|Matrix_2|Merge	-2.25224	-0.193625
SLC12A2.hg38.mm10.copy0|Matrix_2|Merge	-2.89764	0.110427
DTX2P1-UPK3BP1-PMS2P11.hg38.copy0|Matrix_2|Merge	-2.17325	0.702755
DSCAML1.hg38.mm10.copy0|Matrix_2|Merge	-3.4279	-0.274858
LINC01107.hg38.copy0|Matrix_2|Merge	-2.95094	-0.126097
LINC00602.hg38.copy0|Matrix_1|Split	2.23881	2.31749
SGSM1.hg38.mm10.copy0|Matrix_2|Strength_Change	-2.05724	4.38955
MIR4635.hg38.copy0|Matrix_2|NA	-2.18066	-0.206869
FERD3L.hg38.mm10.copy0|Matrix_2|Merge	-5.74326	1.24879
IFNA8.hg38.copy0|Matrix_2|Merge	-7.42195	0.311194
ERCC6L2.hg38.mm10.copy0|Matrix_2|NA	-4.51639	-0.525294
MXD1.hg38.mm10.copy0|Matrix_2|Merge	-3.83957	-0.928326
LOC100289561.hg38.copy1|Matrix_2|Strength_Change	-2.98705	2.80484
RBBP6.hg38.mm10.copy0|Matrix_2|Merge	-2.06422	-0.277657
ANKRD40.hg38.mm10.copy0|Matrix_2|Strength_Change	-2.07156	2.79274
ZNF826P.hg38.copy0|Matrix_2|Merge	-2.27975	-0.733102
PMS2P3.hg38.copy0|Matrix_2|Strength_Change	-2.98705	2.80484
SIVA1.hg38.mm10.copy0|Matrix_1|Shifted	2.87538	5.75874
CCDC152.hg38.mm10.copy0|Matrix_1|Split	2.00977	2.5465
PP7080.hg38.copy0|Matrix_2|NA	-2.18066	-0.206869
EIF2AK3.hg38.mm10.copy0|Matrix_2|Complex	-2.98285	0.329597
CUTA.hg38.mm10.copy0|Matrix_1|Split	2.51641	2.70544
ZFP64.hg38.mm10.copy0|Matrix_2|Merge	-2.15221	0.872109
SMG1P5.hg38.copy0|Matrix_2|Shifted	-2.1717	-0.764865
LOC100996325.hg38.copy0|Matrix_2|NA	-2.18066	-0.206869
PLEC.hg38.mm10.copy0|Matrix_2|Complex	-2.40685	-0.868748
TNRC6A.hg38.mm10.copy0|Matrix_2|Merge	-2.06422	-0.277657
FBXO4.hg38.mm10.copy0|Matrix_1|Split	2.00977	2.5465
IFNA2.hg38.mm10.copy1|Matrix_2|Merge	-7.42195	0.311194
SSTR5.hg38.mm10.copy0|Matrix_2|Strength_Change	-3.6146	1.63939
C2ORF42.hg38.copy0|Matrix_2|Merge	-3.83957	-0.928326
KLK14.hg38.mm10.copy0|Matrix_2|Merge	-2.58163	0.0719493
STUB1.hg38.mm10.copy0|Matrix_2|Strength_Change	-3.6146	1.63939
TIMM23B.hg38.copy1|Matrix_2|Merge	-3.84919	-0.604498
GNG13.hg38.mm10.copy0|Matrix_2|Strength_Change	-3.6146	1.63939
HSD17B3.hg38.mm10.copy0|Matrix_2|NA	-4.51639	-0.525294
OXNAD1.hg38.mm10.copy0|Matrix_2|Merge	-3.99077	-0.768813
NKD2.hg38.mm10.copy0|Matrix_2|NA	-2.18066	-0.206869
LOC101928909.hg38.copy0|Matrix_1|Split	2.35674	3.04245
GPD1.hg38.mm10.copy0|Matrix_1|Complex	2.34853	2.36148
ACVR1.hg38.mm10.copy0|Matrix_2|Merge	-2.10033	0.698788
ZNF24.hg38.copy0|Matrix_2|Merge	-2.22715	1.00684
MIR6874.hg38.copy0|Matrix_2|Strength_Change	-2.98705	2.80484
HM13-AS1.hg38.copy0|Matrix_2|Merge	-2.30675	0.587013
HDDC3.hg38.mm10.copy0|Matrix_2|Merge	-2.4867	1.24115
CAPNS1.hg38.mm10.copy0|Matrix_2|Merge	-3.25925	-0.26415
OVOL3.hg38.mm10.copy0|Matrix_2|Merge	-3.25925	-0.26415
LOC283710.hg38.copy0|Matrix_2|Complex	-2.60458	-0.904835
LOC728613.hg38.copy0|Matrix_2|NA	-2.18066	-0.206869
STK32C.hg38.mm10.copy0|Matrix_1|Split	2.94511	3.95053
BIRC8.hg38.copy1|Matrix_2|NA	-0.506037	-0.279221
TPGS1.hg38.mm10.copy0|Matrix_2|NA	-2.21985	-0.925714
AARS.hg38.mm10.copy0|Matrix_2|Merge	-3.354	0.467723
MIR31HG.hg38.copy0|Matrix_2|Merge	-7.42195	0.311194
TTC28-AS1.hg38.copy0|Matrix_1|Split	2.71725	2.8418
TRIM77.hg38.copy0|Matrix_2|Merge	-2.94883	-0.4204
STRIP2.hg38.mm10.copy0|Matrix_2|Merge	-2.08235	-0.52272
ARHGAP22.hg38.mm10.copy0|Matrix_1|Split	2.12594	3.73486
TMEM51.hg38.mm10.copy0|Matrix_2|Strength_Change	-3.47996	1.84443
LINC00092.hg38.copy0|Matrix_2|NA	-4.51639	-0.525294
CT55.hg38.copy1|Matrix_2|Complex	-4.31505	-0.951586
OR2S2.hg38.copy0|Matrix_2|Merge	-2.22273	-0.718867
TSPAN32.hg38.mm10.copy0|Matrix_2|Merge	-3.332	-0.795701
SLC2A12.hg38.mm10.copy0|Matrix_1|Split	2.36766	2.72295
LINC00642.hg38.copy0|Matrix_1|Split	2.35674	3.04245
PSD4.hg38.mm10.copy0|Matrix_2|NA	-0.506037	-0.279221
GABBR1.hg38.mm10.copy0|Matrix_2|Merge	-2.6221	1.0325
LOC101928371.hg38.copy0|Matrix_2|Complex	-2.98285	0.329597
PGBD4.hg38.copy0|Matrix_2|Strength_Change	-2.0863	1.95563
GGT5.hg38.mm10.copy0|Matrix_1|Split	5.39888	7.08821
LYPD1.hg38.mm10.copy0|Matrix_1|Split	4.39147	4.40265
LLGL2.hg38.mm10.copy0|Matrix_1|Split	2.17902	2.66306
GOLGA6L5P.hg38.copy3|Matrix_2|Merge	-2.4867	1.24115
NT5C1B-RDH14.hg38.copy0|Matrix_1|Split	2.35081	3.44092
MIR3199-1.hg38.copy0|Matrix_1|Split	2.71725	2.8418
RMND5A.hg38.mm10.copy0|Matrix_2|Complex	-2.98285	0.329597
WDR17.hg38.mm10.copy0|Matrix_2|Merge	-2.47732	-0.728423
FAM173A.hg38.mm10.copy0|Matrix_2|Strength_Change	-3.6146	1.63939
ARID4B.hg38.mm10.copy0|Matrix_2|Merge	-2.40658	-0.943408
CYHR1.hg38.mm10.copy0|Matrix_2|NA	-0.220828	0.672349
LOC102725072.hg38.copy0|Matrix_1|Split	5.39888	7.08821
LPIN1.hg38.mm10.copy0|Matrix_2|Complex	-2.98501	0.795371
EIF1.hg38.mm10.copy0|Matrix_1|Split	2.51641	2.70544
SYN2.hg38.mm10.copy0|Matrix_2|Merge	-2.69067	-0.163976
ARF3.hg38.mm10.copy0|Matrix_2|Merge	-5.17173	-0.476066
EXOC3-AS1.hg38.copy0|Matrix_2|NA	-2.18066	-0.206869
SOHLH2.hg38.mm10.copy0|Matrix_2|Merge	-2.19047	-0.980338
VPREB3.hg38.mm10.copy0|Matrix_1|Split	5.39888	7.08821
ZNF426.hg38.copy0|Matrix_2|Complex	-2.18727	-0.52515
SRRM3.hg38.mm10.copy0|Matrix_2|Merge	-2.17325	0.702755
MAP3K8.hg38.mm10.copy0|Matrix_2|Complex	-3.27537	1.17988
NFATC3.hg38.mm10.copy0|Matrix_2|Merge	-2.03374	0.646683
CTSB.hg38.mm10.copy0|Matrix_1|Strength_Change	2.83489	4.96054
CHCHD10.hg38.mm10.copy0|Matrix_1|Split	5.39888	7.08821
CCDC65.hg38.mm10.copy0|Matrix_2|Merge	-5.17173	-0.476066
MIR938.hg38.copy0|Matrix_2|Complex	-2.97573	-0.852831
ABCD1.hg38.mm10.copy0|Matrix_2|NA	-1.30131	2.45843
LINC00680-GUSBP4.hg38.copy1|Matrix_1|Split	5.39888	7.08821
PPARG.hg38.mm10.copy0|Matrix_2|Merge	-2.69067	-0.163976
SAE1.hg38.mm10.copy0|Matrix_2|Merge	-2.25224	-0.193625
OSR1.hg38.mm10.copy0|Matrix_1|Split	2.35081	3.44092
IL34.hg38.mm10.copy0|Matrix_2|Merge	-3.354	0.467723
FGF22.hg38.mm10.copy0|Matrix_2|NA	-2.21985	-0.925714
GOLGA2P6.hg38.copy0|Matrix_2|Complex	-2.97573	-0.852831
CFD.hg38.mm10.copy0|Matrix_2|NA	-2.21985	-0.925714
CDC14C.hg38.copy1|Matrix_2|NA	-4.51639	-0.525294
GSTT1.hg38.mm10.copy0|Matrix_1|Split	5.39888	7.08821
NRG4.hg38.mm10.copy0|Matrix_1|Complex	2.26857	2.44378
MTG2.hg38.mm10.copy0|Matrix_2|Merge	-3.41342	0.744301
SDHAP3.hg38.copy0|Matrix_2|NA	-2.18066	-0.206869
SLC5A11.hg38.mm10.copy0|Matrix_2|Merge	-2.06422	-0.277657
LINC00476.hg38.copy0|Matrix_2|NA	-4.51639	-0.525294
LINC01257.hg38.copy0|Matrix_2|Merge	-5.78794	0.523548
FDPSP2.hg38.copy0|Matrix_2|Merge	-2.17325	0.702755
LHX4-AS1.hg38.copy0|Matrix_2|Merge	-2.09235	1.0244
RGS2.hg38.mm10.copy0|Matrix_1|Split	2.71078	2.85636
LOC101928590.hg38.copy0|Matrix_2|Merge	-2.47732	-0.728423
GATA4.hg38.mm10.copy0|Matrix_1|Strength_Change	2.83489	4.96054
MECP2.hg38.mm10.copy0|Matrix_2|NA	-1.30131	2.45843
GATAD1.hg38.mm10.copy0|Matrix_1|Split	2.26539	2.91619
CT45A7.hg38.copy0|Matrix_1|Complex	2.34949	3.42685
EXOSC4.hg38.mm10.copy0|Matrix_2|Complex	-2.40685	-0.868748
GHR.hg38.mm10.copy0|Matrix_1|Split	2.00977	2.5465
FBXO22.hg38.mm10.copy0|Matrix_1|Complex	2.26857	2.44378
RDH14.hg38.mm10.copy0|Matrix_1|Split	2.35081	3.44092
MSLNL.mm10.copy0|Matrix_2|Strength_Change	-3.6146	1.63939
DTX2.hg38.mm10.copy0|Matrix_2|Merge	-2.17325	0.702755
CROT.hg38.mm10.copy0|Matrix_1|Split	2.33965	3.88594
AP4S1.hg38.mm10.copy1|Matrix_1|Split	2.11239	2.94385
ZDHHC11.hg38.mm10.copy0|Matrix_2|NA	-2.18066	-0.206869
DDX28.hg38.mm10.copy0|Matrix_2|Merge	-2.03374	0.646683
VWA8.hg38.mm10.copy0|Matrix_2|Merge	-2.19396	-0.112809
UBAP1L.hg38.mm10.copy0|Matrix_2|Merge	-2.32122	0.507118
LOC101928160.hg38.copy0|Matrix_2|Complex	-2.40685	-0.868748
CLECL1.hg38.copy0|Matrix_2|Merge	-2.15791	-0.723929
SACM1L.hg38.mm10.copy0|Matrix_2|Merge	-2.19718	1.01857
ZNF699.hg38.copy0|Matrix_2|Complex	-2.18727	-0.52515
TTC14.hg38.mm10.copy0|Matrix_2|Merge	-2.54928	-0.564402
ELP6.hg38.mm10.copy0|Matrix_1|Split	2.15523	2.43916
MIR6858.hg38.copy0|Matrix_2|NA	-1.30131	2.45843
NRSN1.hg38.mm10.copy0|Matrix_1|Split	2.63749	3.17581
OXCT1.hg38.mm10.copy0|Matrix_1|Split	2.00977	2.5465
FAM3A.hg38.mm10.copy0|Matrix_2|NA	-1.30131	2.45843
PPP1R9A.hg38.mm10.copy0|Matrix_2|Merge	-2.27975	-0.733102
CBX4.hg38.mm10.copy0|Matrix_2|Merge	-2.00549	-0.303534
SLC6A18.hg38.mm10.copy0|Matrix_2|NA	-2.18066	-0.206869
CASC1.hg38.mm10.copy0|Matrix_2|Strength_Change	-3.0275	2.48212
LRRK1.hg38.mm10.copy0|Matrix_1|Split	3.11659	4.69535
MED28.hg38.mm10.copy0|Matrix_2|Strength_Change	-2.86697	1.80394
FAM71F1.hg38.mm10.copy0|Matrix_2|Merge	-2.08235	-0.52272
SDHA.hg38.mm10.copy0|Matrix_2|NA	-2.18066	-0.206869
TRIM51HP.hg38.copy1|Matrix_2|Merge	-2.94883	-0.4204
ANKRD33B.hg38.mm10.copy0|Matrix_2|Merge	-2.08721	0.193448
TPPP.hg38.mm10.copy0|Matrix_2|NA	-2.18066	-0.206869
GAB3.hg38.mm10.copy0|Matrix_2|NA	-1.30131	2.45843
FN3KRP.hg38.mm10.copy0|Matrix_2|NA	-4.96126	-0.539091
DGKI.hg38.mm10.copy0|Matrix_1|Split	2.02007	3.31026
LPCAT4.hg38.mm10.copy0|Matrix_2|Strength_Change	-2.0863	1.95563
LOC341056.hg38.copy0|Matrix_2|Merge	-2.25224	-0.193625
KLK6.hg38.mm10.copy0|Matrix_2|Merge	-2.58163	0.0719493
DDTL.hg38.copy0|Matrix_1|Split	5.39888	7.08821
HAGHL.hg38.mm10.copy0|Matrix_2|Strength_Change	-3.6146	1.63939
HELB.hg38.mm10.copy0|Matrix_1|Split	2.24082	3.34899
ZNF774.hg38.copy0|Matrix_2|Merge	-2.4867	1.24115
MAP2K2.hg38.mm10.copy0|Matrix_1|Split	2.07908	3.70413
SNORA70B.hg38.copy0|Matrix_2|NA	-1.30131	2.45843
CLEC19A.hg38.copy0|Matrix_2|Shifted	-2.1717	-0.764865
SMG1P6.hg38.copy0|Matrix_2|Shifted	-2.1717	-0.764865
GUCY2EP.hg38.copy0|Matrix_2|Merge	-4.17988	1.19391
CLUH.hg38.mm10.copy0|Matrix_1|Split	2.7096	2.7226
FKSG29.hg38.copy0|Matrix_1|Split	2.24974	3.77716
LOC101927770.hg38.copy0|Matrix_2|Merge	-2.15221	0.872109
AAED1.hg38.mm10.copy0|Matrix_2|NA	-4.51639	-0.525294
LOC105372038.hg38.copy0|Matrix_1|Split	3.894	4.38393
SORCS3-AS1.hg38.copy0|Matrix_1|Split	6.10414	6.35462
OPLAH.hg38.mm10.copy0|Matrix_2|Complex	-2.40685	-0.868748
FBXL16.hg38.mm10.copy0|Matrix_2|Strength_Change	-3.6146	1.63939
FURIN.hg38.mm10.copy0|Matrix_2|Merge	-2.4867	1.24115
MIR31.hg38.mm10.copy0|Matrix_2|Merge	-7.42195	0.311194
NEURL3.hg38.mm10.copy0|Matrix_2|Merge	-6.68174	-0.747933
KLHL3.hg38.mm10.copy0|Matrix_2|Complex	-4.01635	0.120165
PARP10.hg38.mm10.copy0|Matrix_2|Complex	-2.40685	-0.868748
MIR623.hg38.copy0|Matrix_1|Split	2.24974	3.77716
TRIM53AP.hg38.copy0|Matrix_2|Merge	-2.94883	-0.4204
MIR4753.hg38.copy0|Matrix_2|Merge	-2.40658	-0.943408
TSEN54.hg38.mm10.copy0|Matrix_1|Split	2.17902	2.66306
PEX5L.hg38.mm10.copy0|Matrix_2|Merge	-2.54928	-0.564402
ZNF333.hg38.copy0|Matrix_2|Strength_Change	-2.00839	1.88549
HTR5A-AS1.hg38.copy0|Matrix_1|Split	2.30305	2.66048
AVPR2.hg38.mm10.copy0|Matrix_2|NA	-1.30131	2.45843
ANXA2R.hg38.copy0|Matrix_1|Split	2.00977	2.5465
SLC12A7.hg38.mm10.copy0|Matrix_2|NA	-2.18066	-0.206869
ANTXRL.hg38.mm10.copy0|Matrix_2|Merge	-3.84919	-0.604498
HAUS6.hg38.mm10.copy0|Matrix_1|Complex	2.06996	2.19705
LINC01376.hg38.copy0|Matrix_1|Split	2.35081	3.44092
ASPRV1.hg38.mm10.copy0|Matrix_2|Merge	-3.83957	-0.928326
ARHGEF19.hg38.mm10.copy0|Matrix_1|Split	2.69931	2.93976
STK24.hg38.mm10.copy0|Matrix_1|Split	2.24974	3.77716
CD8A.hg38.mm10.copy0|Matrix_2|Complex	-2.98285	0.329597
LIMD1.hg38.mm10.copy0|Matrix_2|Merge	-2.19718	1.01857
ZNF496.hg38.copy0|Matrix_1|NA	3.17144	3.62307
UBAC2-AS1.hg38.copy0|Matrix_1|Split	2.24974	3.77716
SMIM10.hg38.copy0|Matrix_2|Complex	-4.31505	-0.951586
ZNF449.hg38.copy0|Matrix_2|Complex	-4.31505	-0.951586
BLM.hg38.mm10.copy0|Matrix_2|Merge	-2.4867	1.24115
LINC01583.hg38.copy0|Matrix_2|Strength_Change	-2.66705	4.99577
ABCC3.hg38.mm10.copy0|Matrix_2|Strength_Change	-2.07156	2.79274
RBM28.hg38.mm10.copy0|Matrix_2|Merge	-2.08235	-0.52272
SMG1.hg38.mm10.copy0|Matrix_2|Shifted	-2.1717	-0.764865
TPI1P2.hg38.copy0|Matrix_2|Merge	-2.08235	-0.52272
LOC101927855.hg38.copy0|Matrix_2|Merge	-2.19019	0.108836
CYB5A.hg38.mm10.copy0|Matrix_1|Split	2.28889	2.37762
NARFL.hg38.mm10.copy0|Matrix_2|Strength_Change	-3.6146	1.63939
IQGAP1.hg38.mm10.copy0|Matrix_2|Merge	-2.4867	1.24115
FABP1.hg38.mm10.copy0|Matrix_2|Complex	-2.98285	0.329597
POLRMT.hg38.mm10.copy0|Matrix_2|NA	-2.21985	-0.925714
GPR183.hg38.mm10.copy0|Matrix_1|Split	2.24974	3.77716
LINC00954.hg38.copy0|Matrix_1|Split	2.35081	3.44092
CRYBB2.hg38.mm10.copy0|Matrix_2|Strength_Change	-2.05724	4.38955
RHBDL1.hg38.mm10.copy0|Matrix_2|Strength_Change	-3.6146	1.63939
FKBP11.hg38.mm10.copy0|Matrix_2|Merge	-5.17173	-0.476066
LRRC75A.hg38.mm10.copy0|Matrix_1|Split	2.76018	3.86305
OLR1.hg38.mm10.copy0|Matrix_2|Merge	-2.15791	-0.723929
CRYBB2P1.hg38.copy0|Matrix_2|Strength_Change	-2.05724	4.38955
MIR6817.hg38.copy0|Matrix_2|Strength_Change	-2.05724	4.38955
RNGTT.hg38.mm10.copy0|Matrix_1|Split	2.11239	2.94385
WAPL.hg38.mm10.copy0|Matrix_2|Merge	-2.60063	0.222467
UBASH3A.hg38.mm10.copy0|Matrix_2|Merge	-3.77939	0.321216
RECQL4.hg38.mm10.copy0|Matrix_2|NA	-0.220828	0.672349
PDK4.hg38.mm10.copy0|Matrix_2|Merge	-2.27975	-0.733102
RPS21.hg38.mm10.copy0|Matrix_2|Merge	-3.41342	0.744301
OXCT1-AS1.hg38.copy0|Matrix_1|Split	2.00977	2.5465
BAK1.hg38.mm10.copy0|Matrix_1|Split	2.51641	2.70544
LOC554206.hg38.copy0|Matrix_2|Merge	-2.06422	-0.277657
ADORA2B.hg38.mm10.copy0|Matrix_1|Split	2.76018	3.86305
CREB3L3.hg38.mm10.copy0|Matrix_1|Split	2.07908	3.70413
SPATA4.hg38.mm10.copy0|Matrix_2|Merge	-2.47732	-0.728423
DHX30.hg38.mm10.copy0|Matrix_1|Split	2.15523	2.43916
CDK2AP1.hg38.mm10.copy0|Matrix_2|Merge	-2.41915	-0.079943
SPATA21.hg38.mm10.copy0|Matrix_1|Split	2.69931	2.93976
LHX4.hg38.mm10.copy0|Matrix_2|Merge	-2.09235	1.0244
PANDAR.hg38.copy0|Matrix_2|Strength_Change	-2.86697	1.80394
SLC24A2.hg38.mm10.copy0|Matrix_2|Complex	-2.1087	-0.12907
NOC3L.hg38.mm10.copy0|Matrix_2|Merge	-2.07406	0.614332
AP2S1.hg38.mm10.copy0|Matrix_2|Merge	-2.25224	-0.193625
RPL10L.hg38.mm10.copy0|Matrix_2|NA	-1.30131	2.45843
CDC14B.hg38.mm10.copy1|Matrix_2|NA	-4.51639	-0.525294
GABARAPL3.hg38.copy0|Matrix_2|Merge	-2.4867	1.24115
HTR5A.hg38.mm10.copy0|Matrix_1|Split	2.30305	2.66048
PRR35.hg38.copy0|Matrix_2|Strength_Change	-3.6146	1.63939
FUK.hg38.mm10.copy0|Matrix_2|Merge	-3.354	0.467723

## Sheet: P4M_vs_P4.5Y
Gene IDs | Types of TAD changes	P4M	P4.5Y
LRRC73.hg38.mm10.copy0|Matrix_1|Split	3.76215	3.25914
SCGB3A1.hg38.mm10.copy0|Matrix_2|NA	-0.331469	-0.82795
TMEM179.hg38.mm10.copy0|Matrix_1|NA	3.56362	3.48951
NIPSNAP3B.hg38.mm10.copy0|Matrix_1|Split	3.33384	3.07727
SNRPB.hg38.mm10.copy0|Matrix_1|Split	2.00577	1.93259
GFOD2.hg38.mm10.copy0|Matrix_1|Split	2.67747	2.47844
PDCD6.hg38.mm10.copy0|Matrix_1|NA	2.49514	1.97267
ROPN1L-AS1.hg38.copy0|Matrix_1|Split	2.81949	2.23403
ESRP2.hg38.mm10.copy0|Matrix_1|Split	2.67747	2.47844
EXOC3-AS1.hg38.copy0|Matrix_1|NA	2.49514	1.97267
TEX19.hg38.copy0|Matrix_1|NA	2.72043	2.08293
COX19.hg38.mm10.copy0|Matrix_1|Split	3.91532	3.57075
AP2M1.hg38.mm10.copy0|Matrix_1|Split	3.08782	2.65123
SDHAP3.hg38.copy0|Matrix_1|NA	2.49514	1.97267
SRF.hg38.mm10.copy0|Matrix_1|Split	3.76215	3.25914
CLTA.hg38.mm10.copy0|Matrix_1|Split	2.10422	1.58012
RHOF.hg38.mm10.copy0|Matrix_1|Split	2.39189	2.04181
WDR45B.hg38.mm10.copy0|Matrix_1|NA	2.72043	2.08293
JAK1.hg38.mm10.copy0|Matrix_1|Split	2.27373	1.71306
IDH3B.hg38.mm10.copy0|Matrix_1|Split	2.00577	1.93259
FN3K.hg38.mm10.copy0|Matrix_1|NA	2.72043	2.08293
MAPK8IP2.hg38.mm10.copy0|Matrix_2|NA	-0.292059	-0.671353
PDE12.hg38.mm10.copy0|Matrix_1|Split	2.09821	1.92897
LPGAT1.hg38.mm10.copy0|Matrix_1|Split	2.82377	2.71329
DCXR.hg38.mm10.copy0|Matrix_1|NA	2.72043	2.08293
CTRL.hg38.mm10.copy0|Matrix_1|Split	2.67747	2.47844
SDHAP1.hg38.copy0|Matrix_1|NA	2.49514	1.97267
NUTF2.hg38.mm10.copy0|Matrix_1|Split	2.67747	2.47844
RAB40B.hg38.mm10.copy0|Matrix_1|NA	2.72043	2.08293
MIR3176.hg38.copy0|Matrix_1|Split	5.07853	4.85638
JMJD8.hg38.mm10.copy0|Matrix_1|Split	5.07853	4.85638
YIPF3.hg38.mm10.copy0|Matrix_1|Split	3.76215	3.25914
STAU1.hg38.mm10.copy0|Matrix_1|Shifted	2.18279	1.81661
KLK5.hg38.mm10.copy0|Matrix_1|Split	2.82354	2.46993
MIR635.hg38.copy0|Matrix_1|Split	2.1595	1.42502
SERINC2.hg38.mm10.copy0|Matrix_1|Split	2.46651	2.03124
LINC00674.hg38.copy0|Matrix_1|Split	2.1595	1.42502
FAM189A1.hg38.mm10.copy0|Matrix_1|Split	3.62556	3.46134
PRKAB2.hg38.mm10.copy0|Matrix_1|Split	4.10026	3.50416
SMOX.hg38.mm10.copy0|Matrix_1|Split	2.09187	1.33789
CCDC127.hg38.mm10.copy0|Matrix_1|NA	2.49514	1.97267
FOXJ1.hg38.mm10.copy0|Matrix_1|Complex	2.62611	1.84253
SLC6A3.hg38.mm10.copy0|Matrix_1|NA	2.49514	1.97267
CHST3.hg38.mm10.copy0|Matrix_1|Split	2.95203	2.44089
PSEN1.hg38.mm10.copy0|Matrix_1|Split	3.15668	2.64255
DLK2.hg38.mm10.copy0|Matrix_1|Split	3.76215	3.25914
TTLL2.hg38.mm10.copy0|Matrix_1|Split	3.18444	2.68321
SF3B3.hg38.mm10.copy0|Matrix_1|Split	3.86884	3.53935
PRR35.hg38.copy0|Matrix_1|Split	5.07853	4.85638
LOC101929897.hg38.copy0|Matrix_1|Shifted	2.63735	1.94882
LNPEP.hg38.mm10.copy0|Matrix_1|Split	3.74033	3.46083
ST3GAL2.hg38.mm10.copy0|Matrix_1|Split	3.86884	3.53935
SNCA.hg38.mm10.copy0|Matrix_1|Split	2.18361	1.71065
SIVA1.hg38.mm10.copy0|Matrix_1|NA	3.56362	3.48951
LOC105371038.hg38.copy0|Matrix_1|Split	5.07853	4.85638
FASN.hg38.mm10.copy0|Matrix_1|NA	2.72043	2.08293
RPL29.hg38.mm10.copy6|Matrix_1|Split	2.09875	1.79261
ARF1.hg38.mm10.copy0|Matrix_1|Split	2.70369	2.68165
STUB1.hg38.mm10.copy0|Matrix_1|Split	5.07853	4.85638
MIR6787.hg38.copy0|Matrix_1|NA	2.72043	2.08293
RIC8B.hg38.mm10.copy0|Matrix_1|Split	2.3192	1.74371
UTS2R.hg38.mm10.copy0|Matrix_1|NA	2.72043	2.08293
SNORA51.hg38.copy0|Matrix_1|Split	2.00577	1.93259
SNORD111B.hg38.copy0|Matrix_1|Split	3.86884	3.53935
SNORA32.hg38.copy0|Matrix_1|Split	3.62556	3.46134
ZNF84.hg38.copy0|Matrix_1|NA	0.236675	-0.440999
LINC00235.hg38.copy0|Matrix_1|Split	5.07853	4.85638
RAB3A.hg38.mm10.copy0|Matrix_1|Split	2.09409	2.04927
RIOK2.hg38.mm10.copy0|Matrix_1|Split	3.74033	3.46083
SDHA.hg38.mm10.copy0|Matrix_1|NA	2.49514	1.97267
HSP90AA1.hg38.mm10.copy0|Matrix_1|NA	0.567797	-0.253711
NUMB.hg38.mm10.copy0|Matrix_1|Split	3.15668	2.64255
NTPCR.hg38.mm10.copy0|Matrix_1|Split	2.22615	1.9444
PPP2R5D.hg38.mm10.copy0|Matrix_1|Split	3.76215	3.25914
KLKP1.hg38.copy0|Matrix_1|Split	2.82354	2.46993
CAMKV.hg38.mm10.copy0|Matrix_1|Split	3.49903	3.268
HTR3A.hg38.mm10.copy0|Matrix_1|Complex	2.60382	2.55285
BPESC1.hg38.copy0|Matrix_1|Split	2.33884	1.96522
C14ORF180.hg38.copy0|Matrix_1|NA	3.56362	3.48951
LIX1.hg38.mm10.copy0|Matrix_1|Split	3.74033	3.46083
CDK5R1.hg38.mm10.copy0|Matrix_1|Split	4.90461	4.33618
TMEM267.hg38.copy0|Matrix_1|Split	3.19085	2.54096
RDH12.hg38.mm10.copy0|Matrix_1|Split	2.70369	2.68165
IP6K1.hg38.mm10.copy0|Matrix_1|Split	3.49903	3.268
PPP2R5A.hg38.mm10.copy0|Matrix_1|Split	2.82377	2.71329
LINC01433.hg38.copy0|Matrix_1|Split	2.09187	1.33789
ZNF124.hg38.copy0|Matrix_1|NA	0.508945	0.0888491
SIRPB1.hg38.copy0|Matrix_1|Split	2.00577	1.93259
DTL.hg38.mm10.copy0|Matrix_1|Split	2.82377	2.71329
CLPTM1L.hg38.mm10.copy0|Matrix_1|NA	2.49514	1.97267
KLF13.hg38.mm10.copy0|Matrix_1|Shifted	2.17502	1.78605
LEPROT.hg38.mm10.copy0|Matrix_1|Split	2.27373	1.71306
SOX8.hg38.mm10.copy0|Matrix_1|Split	5.07853	4.85638
JUND.hg38.mm10.copy0|Matrix_1|Split	2.09409	2.04927
STK35.hg38.mm10.copy0|Matrix_1|Split	2.00577	1.93259
ACOX1.hg38.mm10.copy0|Matrix_1|Complex	2.62611	1.84253
LMF1-AS1.hg38.copy0|Matrix_1|Split	5.07853	4.85638
SSTR5-AS1.hg38.copy0|Matrix_1|Split	5.07853	4.85638
C11ORF98.hg38.copy0|Matrix_1|Split	2.48746	2.37147
GLIPR2.hg38.mm10.copy0|Matrix_1|Split	2.10422	1.58012
PGPEP1.hg38.mm10.copy0|Matrix_1|Split	2.09409	2.04927
C1QTNF8.hg38.copy0|Matrix_1|Split	5.07853	4.85638
SLC16A6.hg38.mm10.copy0|Matrix_1|Split	2.1595	1.42502
HFE2.hg38.mm10.copy0|Matrix_1|Split	4.10026	3.50416
PSMB10.hg38.mm10.copy0|Matrix_1|Split	2.67747	2.47844
CYB561D2.hg38.mm10.copy0|Matrix_1|Split	3.49903	3.268
SNORD119.hg38.copy0|Matrix_1|Split	2.00577	1.93259
TMEM229B.hg38.mm10.copy0|Matrix_1|Split	2.70369	2.68165
FAM221B.hg38.mm10.copy0|Matrix_1|Split	2.10422	1.58012
ZCCHC17.hg38.mm10.copy0|Matrix_1|Split	2.46651	2.03124
SLC6A19.hg38.mm10.copy0|Matrix_1|NA	2.49514	1.97267
SIRPG.hg38.copy0|Matrix_1|Split	2.00577	1.93259
LOC339975.hg38.copy0|Matrix_1|NA	0.567797	-0.253711
TUSC2.hg38.mm10.copy0|Matrix_1|Split	3.49903	3.268
FOXK2.hg38.mm10.copy1|Matrix_1|NA	2.72043	2.08293
OGFOD3.hg38.mm10.copy0|Matrix_1|NA	2.72043	2.08293
BTBD6.hg38.mm10.copy0|Matrix_1|NA	3.56362	3.48951
NRXN1.hg38.mm10.copy0|Matrix_1|Split	2.45733	2.15994
UBALD2.hg38.mm10.copy0|Matrix_1|Complex	2.62611	1.84253
MIR3919.hg38.copy0|Matrix_1|Split	3.4498	3.02796
ZMPSTE24.hg38.mm10.copy0|Matrix_1|Split	3.29599	2.71222
RAB11FIP3.hg38.mm10.copy0|Matrix_1|Split	5.07853	4.85638
SMIM1.hg38.mm10.copy0|Matrix_1|Split	3.5603	3.32335
SNORD103C.hg38.copy0|Matrix_1|Split	2.46651	2.03124
ARG2.hg38.mm10.copy0|Matrix_1|Split	2.70369	2.68165
SYNGR2.hg38.mm10.copy0|Matrix_1|Complex	2.18929	1.87276
TAF9.hg38.mm10.copy1|Matrix_1|Split	2.45733	2.15994
SPHK1.hg38.mm10.copy0|Matrix_1|Complex	2.62611	1.84253
BIRC5.hg38.mm10.copy1|Matrix_1|Complex	2.18929	1.87276
MIOX.hg38.mm10.copy0|Matrix_2|NA	-0.292059	-0.671353
MIR3938.hg38.copy0|Matrix_1|Complex	2.81863	2.28625
DCLK3.hg38.mm10.copy0|Matrix_1|Split	2.13468	1.45538
RBM34.hg38.mm10.copy0|Matrix_1|Split	2.15062	1.55175
CCL28.hg38.mm10.copy0|Matrix_1|Split	3.19085	2.54096
BCL9.hg38.mm10.copy0|Matrix_1|Split	4.10026	3.50416
MMRN1.hg38.mm10.copy0|Matrix_1|Split	2.18361	1.71065
TMEM263.hg38.mm10.copy0|Matrix_1|Split	2.3192	1.74371
HYAL3.hg38.mm10.copy0|Matrix_1|Split	3.49903	3.268
DDX19A.hg38.mm10.copy0|Matrix_1|Split	3.86884	3.53935
MAPK9.hg38.mm10.copy0|Matrix_2|NA	-0.331469	-0.82795
CTU1.hg38.mm10.copy0|Matrix_1|Split	2.82354	2.46993
SNCA-AS1.hg38.copy0|Matrix_1|Split	2.18361	1.71065
PTBP2.hg38.mm10.copy0|Matrix_1|Split	2.91765	2.33079
NFATC3.hg38.mm10.copy0|Matrix_1|Split	2.67747	2.47844
SFMBT2.hg38.mm10.copy0|Matrix_1|Split	2.45464	2.10191
C6ORF226.hg38.copy0|Matrix_1|Split	3.76215	3.25914
PSMD9.hg38.mm10.copy0|Matrix_1|Split	2.39189	2.04181
MIR551A.hg38.copy0|Matrix_1|Split	3.5603	3.32335
AK4.hg38.mm10.copy0|Matrix_1|Split	2.27373	1.71306
SNORA16B.hg38.copy0|Matrix_1|Split	2.82377	2.71329
ASB14.hg38.mm10.copy0|Matrix_1|Split	2.09821	1.92897
EIF4G1.hg38.mm10.copy0|Matrix_1|Split	3.08782	2.65123
OR2S2.hg38.copy0|Matrix_1|Split	2.10422	1.58012
LOC105370697.hg38.copy0|Matrix_1|NA	3.56362	3.48951
NDNF.hg38.mm10.copy0|Matrix_1|Split	2.01396	1.63888
GNAI2.hg38.mm10.copy0|Matrix_1|Split	3.49903	3.268
SNORD111.hg38.mm10.copy0|Matrix_1|Split	3.86884	3.53935
C7ORF50.hg38.copy0|Matrix_1|Split	3.91532	3.57075
BSN.hg38.mm10.copy0|Matrix_1|Split	3.49903	3.268
METRNL.hg38.mm10.copy0|Matrix_2|NA	-0.733952	-0.867272
PCDH20.hg38.mm10.copy0|Matrix_1|Split	2.31276	2.11341
TRIP13.hg38.mm10.copy0|Matrix_1|NA	2.49514	1.97267
PP7080.hg38.copy0|Matrix_1|NA	2.49514	1.97267
ZACN.hg38.copy0|Matrix_1|Complex	2.62611	1.84253
DNAJC6.hg38.mm10.copy0|Matrix_1|Split	2.27373	1.71306
SLC22A7.hg38.mm10.copy0|Matrix_1|Split	3.76215	3.25914
LRRC47.hg38.mm10.copy0|Matrix_1|Split	3.5603	3.32335
CCDC27.hg38.mm10.copy0|Matrix_1|Split	3.5603	3.32335
CEP170B.hg38.mm10.copy0|Matrix_1|NA	3.56362	3.48951
RPAP3.hg38.mm10.copy0|Matrix_1|Split	2.02719	1.73526
PPT1.hg38.mm10.copy0|Matrix_1|Split	3.29599	2.71222
TNIP3.hg38.mm10.copy0|Matrix_1|Split	2.01396	1.63888
KLK4.hg38.mm10.copy0|Matrix_1|Split	2.82354	2.46993
C16ORF86.hg38.copy0|Matrix_1|Split	2.67747	2.47844
ZNF140.hg38.copy0|Matrix_1|NA	0.236675	-0.440999
RPUSD1.hg38.mm10.copy0|Matrix_1|Split	5.07853	4.85638
ADSSL1.hg38.mm10.copy0|Matrix_1|NA	3.56362	3.48951
AMZ2.hg38.mm10.copy0|Matrix_1|Split	2.1595	1.42502
CNOT6.hg38.mm10.copy0|Matrix_2|NA	-0.331469	-0.82795
PTK7.hg38.mm10.copy0|Matrix_1|Split	3.76215	3.25914
KIF25-AS1.hg38.copy0|Matrix_1|Split	3.18444	2.68321
NGFR.hg38.mm10.copy0|Matrix_1|Split	3.61446	3.08113
MMAA.hg38.mm10.copy0|Matrix_1|Split	2.48746	2.37147
MEA1.hg38.mm10.copy0|Matrix_1|Split	3.76215	3.25914
LPCAT1.hg38.mm10.copy0|Matrix_1|NA	2.49514	1.97267
GAS6-AS1.hg38.copy0|Matrix_1|NA	0.0317836	-0.840136
PLA2G15.hg38.mm10.copy0|Matrix_1|Split	2.67747	2.47844
GAS6.hg38.mm10.copy0|Matrix_1|NA	0.0317836	-0.840136
EXOSC6.hg38.mm10.copy0|Matrix_1|Split	3.86884	3.53935
SDHAP2.hg38.copy0|Matrix_1|NA	2.49514	1.97267
HMGCS1.hg38.mm10.copy0|Matrix_1|Split	3.19085	2.54096
LOC101928530.hg38.copy0|Matrix_1|NA	0.236675	-0.440999
ERAP2.hg38.copy0|Matrix_1|Split	3.74033	3.46083
DNPH1.hg38.mm10.copy0|Matrix_1|Split	3.76215	3.25914
EXOC3.hg38.mm10.copy0|Matrix_1|NA	2.49514	1.97267
SNORD56.hg38.copy0|Matrix_1|Split	2.00577	1.93259
SNORA16A.hg38.mm10.copy1|Matrix_1|Split	2.82377	2.71329
PIGH.hg38.mm10.copy0|Matrix_1|Split	2.70369	2.68165
NARF.hg38.mm10.copy0|Matrix_1|NA	2.72043	2.08293
SMAP2.hg38.mm10.copy0|Matrix_1|Split	3.29599	2.71222
LINC01391.hg38.copy0|Matrix_1|Split	2.33884	1.96522
TYMP.hg38.mm10.copy0|Matrix_2|NA	-0.292059	-0.671353
FAT1.hg38.mm10.copy0|Matrix_1|NA	0.567797	-0.253711
SMAD1.hg38.mm10.copy0|Matrix_1|Split	2.48746	2.37147
SLC48A1.hg38.mm10.copy0|Matrix_1|Split	2.02719	1.73526
NAT6.hg38.mm10.copy0|Matrix_1|Split	3.49903	3.268
MIR3916.hg38.copy0|Matrix_1|NA	0.508945	0.0888491
ZNF10.hg38.copy0|Matrix_1|NA	0.236675	-0.440999
ADM2.hg38.mm10.copy0|Matrix_2|NA	-0.292059	-0.671353
TMEM206.hg38.mm10.copy0|Matrix_1|Split	2.82377	2.71329
RDH11.hg38.mm10.copy0|Matrix_1|Split	2.70369	2.68165
FN3KRP.hg38.mm10.copy0|Matrix_1|NA	2.72043	2.08293
SYCE3.hg38.mm10.copy0|Matrix_2|NA	-0.292059	-0.671353
ADAP1.hg38.mm10.copy0|Matrix_1|Split	3.91532	3.57075
HINT2.hg38.mm10.copy0|Matrix_1|Split	2.10422	1.58012
AHRR.hg38.mm10.copy0|Matrix_1|NA	2.49514	1.97267
RFNG.hg38.mm10.copy0|Matrix_1|NA	2.72043	2.08293
PSMD2.hg38.mm10.copy0|Matrix_1|Split	3.08782	2.65123
LRRC14B.hg38.mm10.copy0|Matrix_1|NA	2.49514	1.97267
HPD.hg38.mm10.copy0|Matrix_1|Split	2.39189	2.04181
RNF157.hg38.mm10.copy0|Matrix_1|Complex	2.62611	1.84253
DDX28.hg38.mm10.copy0|Matrix_1|Split	2.67747	2.47844
TPRG1L.hg38.copy0|Matrix_1|Split	3.5603	3.32335
MRPL2.hg38.mm10.copy0|Matrix_1|Split	3.76215	3.25914
SNORA14B.hg38.copy0|Matrix_1|Split	2.15062	1.55175
RPL31.hg38.mm10.copy6|Matrix_1|Split	2.67747	2.47844
MAP10.hg38.mm10.copy0|Matrix_1|Split	2.22615	1.9444
CDCA4.hg38.mm10.copy0|Matrix_1|NA	3.56362	3.48951
TIMP3.hg38.mm10.copy0|Matrix_1|Complex	2.34008	1.57653
LOC102725254.hg38.copy0|Matrix_1|Split	2.09409	2.04927
NENF.hg38.mm10.copy0|Matrix_1|Split	2.82377	2.71329
ZFP69B.hg38.copy0|Matrix_1|Split	3.29599	2.71222
TEX22.hg38.mm10.copy0|Matrix_1|NA	3.56362	3.48951
VTI1B.hg38.mm10.copy0|Matrix_1|Split	2.70369	2.68165
MIR203.mm10.copy0|Matrix_1|NA	3.56362	3.48951
FAM173A.hg38.mm10.copy0|Matrix_1|Split	5.07853	4.85638
CRIP2.hg38.mm10.copy0|Matrix_1|NA	3.56362	3.48951
GPR146.hg38.mm10.copy0|Matrix_1|Split	3.91532	3.57075
POLR1C.hg38.mm10.copy0|Matrix_1|Split	3.76215	3.25914
LSMEM2.hg38.copy0|Matrix_1|Split	3.49903	3.268
DKK4.hg38.mm10.copy0|Matrix_1|Shifted	2.63735	1.94882
RNF157-AS1.hg38.copy0|Matrix_1|Complex	2.62611	1.84253
KLK7.hg38.mm10.copy0|Matrix_1|Split	2.82354	2.46993
MRAS.hg38.mm10.copy0|Matrix_1|Split	2.33884	1.96522
NEK2.hg38.mm10.copy0|Matrix_1|Split	2.82377	2.71329
FBXL16.hg38.mm10.copy0|Matrix_1|Split	5.07853	4.85638
THAP11.hg38.mm10.copy0|Matrix_1|Split	2.67747	2.47844
IL34.hg38.mm10.copy0|Matrix_1|Split	3.86884	3.53935
TPPP.hg38.mm10.copy0|Matrix_1|NA	2.49514	1.97267
LOC220729.hg38.copy0|Matrix_1|NA	2.49514	1.97267
SNORD86.hg38.copy0|Matrix_1|Split	2.00577	1.93259
KLK13.hg38.mm10.copy0|Matrix_1|Split	2.82354	2.46993
PUM1.hg38.mm10.copy0|Matrix_1|Split	2.46651	2.03124
MIR4753.hg38.copy0|Matrix_1|Split	2.15062	1.55175
SIRPA.hg38.mm10.copy0|Matrix_1|Split	2.00577	1.93259
APBA2.hg38.mm10.copy0|Matrix_1|Split	3.62556	3.46134
CYP2W1.hg38.mm10.copy0|Matrix_1|Split	3.91532	3.57075
PDYN.hg38.mm10.copy0|Matrix_1|Split	2.00577	1.93259
KLK9.hg38.mm10.copy0|Matrix_1|Split	2.82354	2.46993
DPEP2.hg38.mm10.copy0|Matrix_1|Split	2.67747	2.47844
CNPY3.hg38.mm10.copy0|Matrix_1|Split	3.76215	3.25914
RPL36A.hg38.mm10.copy3|Matrix_1|NA	0.567797	-0.253711
FABP3.hg38.mm10.copy0|Matrix_1|Split	2.46651	2.03124
LSM4.hg38.mm10.copy0|Matrix_1|Split	2.09409	2.04927
PTGR1.hg38.mm10.copy1|Matrix_1|Split	4.10026	3.50416
PTCRA.hg38.mm10.copy0|Matrix_1|Split	3.76215	3.25914
WNT5A.hg38.mm10.copy0|Matrix_1|Complex	2.81863	2.28625
KCNQ3.hg38.mm10.copy0|Matrix_1|Split	2.33968	1.8954
NUDT14.hg38.mm10.copy0|Matrix_1|NA	3.56362	3.48951
FAM212A.hg38.mm10.copy0|Matrix_1|Split	3.49903	3.268
GGPS1.hg38.mm10.copy0|Matrix_1|Split	2.15062	1.55175
LOC100996325.hg38.copy0|Matrix_1|NA	2.49514	1.97267
LINC01060.hg38.copy0|Matrix_1|NA	0.567797	-0.253711
RFX4.hg38.mm10.copy0|Matrix_1|Split	2.3192	1.74371
AKT1.hg38.mm10.copy0|Matrix_1|NA	3.56362	3.48951
LOC729966.hg38.copy0|Matrix_1|Split	2.09409	2.04927
CSNK1D.hg38.mm10.copy0|Matrix_1|NA	2.72043	2.08293
NKAIN1.hg38.mm10.copy0|Matrix_1|Split	2.46651	2.03124
TMEM121.hg38.mm10.copy0|Matrix_1|NA	3.56362	3.48951
ATP5J2.hg38.mm10.copy2|Matrix_1|Split	2.00577	1.93259
METRN.hg38.mm10.copy0|Matrix_1|Split	5.07853	4.85638
SRP68.hg38.mm10.copy0|Matrix_1|Complex	2.62611	1.84253
VDAC3.hg38.mm10.copy0|Matrix_1|Shifted	2.63735	1.94882
WFIKKN1.hg38.mm10.copy0|Matrix_1|Split	5.07853	4.85638
TMEM8B.hg38.mm10.copy0|Matrix_1|Split	2.10422	1.58012
PRR25.hg38.copy0|Matrix_1|Split	5.07853	4.85638
PARL.hg38.mm10.copy1|Matrix_1|Split	3.08782	2.65123
ANKRD33B.hg38.mm10.copy0|Matrix_1|Split	2.81949	2.23403
NHLRC4.hg38.mm10.copy0|Matrix_1|Split	5.07853	4.85638
KLHDC3.hg38.mm10.copy0|Matrix_1|Split	3.76215	3.25914
CAMK2N2.hg38.mm10.copy0|Matrix_1|Split	3.08782	2.65123
MIR6080.hg38.copy0|Matrix_1|Split	2.1595	1.42502
TXNIP.hg38.mm10.copy0|Matrix_1|Split	4.10026	3.50416
TP73-AS1.hg38.copy0|Matrix_1|Split	3.5603	3.32335
ZFAND2A.hg38.mm10.copy0|Matrix_1|Split	3.91532	3.57075
NSMCE3.hg38.copy0|Matrix_1|Split	3.62556	3.46134
NUAK1.hg38.mm10.copy0|Matrix_1|Split	2.23549	1.73808
ANHX.hg38.copy0|Matrix_1|NA	0.236675	-0.440999
CRIP1.hg38.mm10.copy0|Matrix_1|NA	3.56362	3.48951
SIPA1L2.hg38.mm10.copy0|Matrix_1|Split	2.22615	1.9444
TP73.hg38.copy0|Matrix_1|Split	3.5603	3.32335
PRR23C.hg38.copy0|Matrix_1|Split	2.33884	1.96522
AARS.hg38.mm10.copy0|Matrix_1|Split	3.86884	3.53935
PIK3CB.hg38.mm10.copy0|Matrix_1|Split	2.33884	1.96522
TOMM20.hg38.mm10.copy0|Matrix_1|Split	2.15062	1.55175
TRAPPC6A.hg38.mm10.copy0|Matrix_2|Merge	-2.05316	1.06151
ERCC2.hg38.mm10.copy0|Matrix_2|Merge	-2.05316	1.06151
PLXNB3.hg38.mm10.copy0|Matrix_1|NA	0.440593	3.10562
TCEAL5.hg38.mm10.copy0|Matrix_2|Merge	-2.84317	-0.752135
ZMAT1.hg38.mm10.copy0|Matrix_2|Merge	-2.84317	-0.752135
P2RY10.hg38.mm10.copy0|Matrix_1|Split	3.43746	3.60404
LOC105375218.hg38.copy0|Matrix_1|Split	2.04132	3.20101
GPC6-AS1.hg38.copy0|Matrix_2|Merge	-2.36784	-0.353531
KDM3A.hg38.mm10.copy0|Matrix_1|Split	4.43093	5.41263
ING5.hg38.mm10.copy0|Matrix_2|NA	-0.993903	-0.868683
IFNA1.hg38.mm10.copy1|Matrix_2|Strength_Change	-3.30626	2.99615
NOD1.hg38.mm10.copy0|Matrix_1|Split	2.04132	3.20101
IFNA2.hg38.mm10.copy1|Matrix_2|Strength_Change	-3.30626	2.99615
SLC5A1.hg38.mm10.copy0|Matrix_2|Complex	-3.1369	-0.0208553
PCDHA10.hg38.mm10.copy0|Matrix_2|Merge	-2.77382	-0.569133
ZSCAN5A.hg38.copy0|Matrix_2|NA	-1.0175	0.0122416
ADAM22.hg38.mm10.copy0|Matrix_2|Merge	-2.00817	0.498391
FLNB.hg38.mm10.copy0|Matrix_1|Split	2.10958	3.53484
ANKDD1A.hg38.copy0|Matrix_1|Split	2.43317	2.74208
BEX5.hg38.copy0|Matrix_2|Merge	-2.84317	-0.752135
SNAI3.hg38.mm10.copy0|Matrix_2|NA	-2.15109	-0.423275
DENND4A.hg38.mm10.copy0|Matrix_1|Split	2.30169	2.55709
FAM13A.hg38.mm10.copy0|Matrix_2|Merge	-2.13279	-0.319231
CAMKMT.hg38.mm10.copy0|Matrix_2|Shifted	-2.08561	-0.473934
RPL17.hg38.mm10.copy0|Matrix_2|Merge	-2.56908	-0.88402
SNORA47.hg38.mm10.copy0|Matrix_1|Split	3.85489	4.16345
RAB13.hg38.mm10.copy0|Matrix_1|Complex	3.15461	3.76246
FLNA.hg38.mm10.copy0|Matrix_1|NA	0.440593	3.10562
CELA2A.hg38.mm10.copy0|Matrix_1|Complex	4.89434	6.39118
LINC00894.hg38.copy0|Matrix_2|Shifted	-2.87738	-0.860532
MAGEB2.hg38.mm10.copy0|Matrix_1|Split	2.17298	2.82529
WDR19.hg38.mm10.copy0|Matrix_2|Complex	-3.31502	-0.593793
LOC105379252.hg38.copy0|Matrix_1|NA	0.715395	4.07116
FARP2.hg38.mm10.copy0|Matrix_2|NA	-0.993903	-0.868683
ZNF583.hg38.copy0|Matrix_2|NA	-1.0175	0.0122416
FKBP14.hg38.mm10.copy0|Matrix_1|Split	2.04132	3.20101
MED22.hg38.mm10.copy0|Matrix_2|Merge	-4.46024	1.48613
STXBP3.hg38.mm10.copy0|Matrix_2|Merge	-2.51958	-0.776768
LOC100289580.hg38.copy0|Matrix_2|NA	-2.15109	-0.423275
TMEM191A.hg38.copy0|Matrix_2|Merge	-3.40301	-0.890087
DENND4B.hg38.mm10.copy0|Matrix_1|Complex	3.15461	3.76246
CFDP1.hg38.mm10.copy0|Matrix_2|Merge	-4.53332	-0.908491
WNT1.hg38.mm10.copy0|Matrix_1|Strength_Change	2.20011	4.65136
PPP1R37.hg38.mm10.copy0|Matrix_2|Merge	-2.05316	1.06151
JMJD7.hg38.mm10.copy0|Matrix_1|Split	2.53598	2.58731
TDRD15.hg38.copy0|Matrix_2|Complex	-2.18556	0.029616
PIGT.hg38.mm10.copy0|Matrix_2|Strength_Change	-2.3827	1.60852
NKX2-6.hg38.mm10.copy0|Matrix_2|Merge	-2.30016	-0.250001
MBD3L1.hg38.mm10.copy0|Matrix_1|Split	2.43851	2.53964
SLC35D2.hg38.mm10.copy0|Matrix_1|NA	0.715395	4.07116
IFNA17.hg38.copy0|Matrix_2|Strength_Change	-3.30626	2.99615
RBMX.hg38.mm10.copy0|Matrix_2|Merge	-2.07309	-0.922684
PRSS41.hg38.mm10.copy0|Matrix_2|Merge	-3.21349	0.673839
CES1.hg38.copy0|Matrix_2|Merge	-4.27195	1.33088
ANAPC7.hg38.mm10.copy0|Matrix_2|Complex	-2.75958	0.247556
LOC284798.hg38.copy0|Matrix_2|Complex	-3.20932	0.0863724
WIPF3.hg38.mm10.copy0|Matrix_1|Split	2.04132	3.20101
AKNAD1.hg38.mm10.copy0|Matrix_2|Merge	-2.51958	-0.776768
NAP1L4.hg38.mm10.copy0|Matrix_2|Merge	-3.24335	0.508625
CDC14B.hg38.mm10.copy1|Matrix_1|NA	0.715395	4.07116
OR1G1.hg38.copy3|Matrix_2|Merge	-3.21349	0.673839
PDCD7.hg38.mm10.copy0|Matrix_1|Split	2.43317	2.74208
GLI2.hg38.mm10.copy0|Matrix_1|Split	2.36149	3.15464
CD163L1.hg38.mm10.copy0|Matrix_2|NA	-0.736398	0.0607735
SH3BP1.hg38.mm10.copy0|Matrix_1|Split	2.02878	3.48813
FAM92A.mm10.copy0|Matrix_2|Merge	-2.52218	0.0272811
LOC441086.hg38.copy0|Matrix_1|Split	2.76311	4.21752
TCP11X2.hg38.mm10.copy1|Matrix_2|Merge	-2.84317	-0.752135
POTEB2.hg38.copy0|Matrix_2|Complex	-3.20932	0.0863724
PKIA-AS1.hg38.copy0|Matrix_1|Complex	2.30409	3.87429
MTRNR2L4.hg38.copy0|Matrix_2|Merge	-3.21349	0.673839
ZNF835.hg38.copy0|Matrix_2|NA	-1.0175	0.0122416
SLC19A3.hg38.mm10.copy0|Matrix_2|Merge	-2.76854	-0.729732
DDX23.hg38.mm10.copy0|Matrix_1|Strength_Change	2.20011	4.65136
STAC.hg38.mm10.copy0|Matrix_1|Split	2.88902	3.46107
MIR4655.hg38.copy0|Matrix_1|Split	2.23595	3.65816
LINC01102.hg38.copy0|Matrix_2|Merge	-2.29611	-0.313216
TAF1.hg38.mm10.copy0|Matrix_2|Merge	-4.63495	-0.811089
ITGB1BP2.hg38.mm10.copy0|Matrix_2|Merge	-4.63495	-0.811089
NKPD1.hg38.mm10.copy0|Matrix_2|Merge	-2.05316	1.06151
ARHGAP28.hg38.mm10.copy0|Matrix_1|Split	3.59543	4.86279
MAP7D3.hg38.copy0|Matrix_2|Merge	-2.07309	-0.922684
SLC22A18.hg38.mm10.copy0|Matrix_2|Merge	-3.24335	0.508625
IFNA13.hg38.mm10.copy1|Matrix_2|Strength_Change	-3.30626	2.99615
PNCK.hg38.mm10.copy0|Matrix_1|NA	0.440593	3.10562
THAP4.hg38.mm10.copy0|Matrix_2|NA	-0.993903	-0.868683
SRPK3.hg38.mm10.copy0|Matrix_1|NA	0.440593	3.10562
CKM.hg38.mm10.copy0|Matrix_2|Merge	-2.05316	1.06151
TRIM22.hg38.copy0|Matrix_1|Split	3.43215	4.33044
MRGPRE.hg38.mm10.copy0|Matrix_2|Merge	-3.24335	0.508625
LRIG3.hg38.mm10.copy0|Matrix_1|Split	2.09515	2.80393
IL2RG.hg38.mm10.copy0|Matrix_2|Merge	-4.63495	-0.811089
LOC400464.hg38.copy1|Matrix_2|Merge	-2.36784	-0.353531
RPAP1.hg38.mm10.copy0|Matrix_1|Split	2.53598	2.58731
MIRLET7D.hg38.mm10.copy0|Matrix_2|Merge	-3.11322	-0.213146
POTEB3.hg38.copy0|Matrix_2|Complex	-3.20932	0.0863724
OR52H1.hg38.copy0|Matrix_1|Split	3.43215	4.33044
CACNA1G-AS1.hg38.copy0|Matrix_1|Split	3.42264	4.47781
ITGB4.hg38.mm10.copy0|Matrix_2|Complex	-3.00977	-0.483239
ZNF200.hg38.copy0|Matrix_2|Merge	-3.21349	0.673839
PTPN1.hg38.mm10.copy0|Matrix_1|Strength_Change	2.32065	4.61033
IL7.hg38.mm10.copy0|Matrix_1|Complex	2.30409	3.87429
PCDHA7.hg38.mm10.copy0|Matrix_2|Merge	-2.77382	-0.569133
KNDC1.hg38.mm10.copy0|Matrix_1|NA	7.46796	7.75455
BOK-AS1.hg38.copy0|Matrix_2|NA	-0.993903	-0.868683
TSHZ2.hg38.mm10.copy0|Matrix_1|Split	2.2625	3.17842
RCOR2.hg38.mm10.copy0|Matrix_2|Merge	-2.5364	-0.384527
CES5AP1.hg38.copy0|Matrix_2|Merge	-4.27195	1.33088
LOC339059.hg38.copy0|Matrix_2|NA	-2.15109	-0.423275
PLA2G4B.hg38.mm10.copy0|Matrix_1|Split	2.53598	2.58731
MUC16.hg38.copy0|Matrix_1|Split	2.43851	2.53964
ZNF71.hg38.copy0|Matrix_2|NA	-1.0175	0.0122416
MALT1.hg38.mm10.copy0|Matrix_2|Merge	-2.56142	-0.497558
TNRC6C.hg38.mm10.copy0|Matrix_1|Complex	2.68169	2.87343
ZSCAN10.hg38.mm10.copy0|Matrix_2|Merge	-3.21349	0.673839
CDT1.hg38.mm10.copy0|Matrix_2|NA	-2.15109	-0.423275
HAUS7.hg38.mm10.copy0|Matrix_1|NA	0.440593	3.10562
S100A13.hg38.mm10.copy0|Matrix_1|Complex	3.15461	3.76246
LINC01270.hg38.copy0|Matrix_1|Strength_Change	2.32065	4.61033
ZNF542P.hg38.copy0|Matrix_2|NA	-1.0175	0.0122416
DNASE1.hg38.mm10.copy0|Matrix_2|Merge	-3.21349	0.673839
ABLIM3.hg38.mm10.copy0|Matrix_2|Merge	-2.71446	-0.183996
PCDHAC1.hg38.mm10.copy0|Matrix_2|Merge	-2.77382	-0.569133
IFNA7.hg38.mm10.copy0|Matrix_2|Strength_Change	-3.30626	2.99615
KLHL33.hg38.mm10.copy0|Matrix_2|Merge	-5.05788	0.337733
ARMCX5-GPRASP2.hg38.copy0|Matrix_2|Merge	-2.84317	-0.752135
HERC3.hg38.mm10.copy0|Matrix_2|Merge	-2.13279	-0.319231
TMEM67.hg38.mm10.copy0|Matrix_2|Merge	-2.52218	0.0272811
HDAC9.hg38.mm10.copy0|Matrix_2|Merge	-7.02321	0.165292
CHST12.hg38.mm10.copy0|Matrix_1|Split	2.23595	3.65816
ANKRD13A.hg38.mm10.copy0|Matrix_2|Complex	-2.75958	0.247556
HCG4.hg38.copy0|Matrix_1|Shifted	2.12865	3.54976
DNASE1L1.hg38.mm10.copy0|Matrix_1|NA	0.440593	3.10562
CBFA2T3.hg38.mm10.copy0|Matrix_2|NA	-2.15109	-0.423275
TCEAL2.hg38.copy0|Matrix_2|Merge	-2.84317	-0.752135
PRPF38B.hg38.mm10.copy0|Matrix_2|Merge	-2.51958	-0.776768
MTAP.hg38.mm10.copy0|Matrix_2|Strength_Change	-3.30626	2.99615
DPPA2P3.hg38.copy0|Matrix_2|Shifted	-2.11091	0.255655
LOC100288966.hg38.copy0|Matrix_2|Complex	-3.20932	0.0863724
KLHL5.hg38.mm10.copy0|Matrix_2|Complex	-3.31502	-0.593793
ZG16B.hg38.copy0|Matrix_2|Merge	-3.21349	0.673839
SPTBN5.hg38.copy0|Matrix_1|Split	2.53598	2.58731
LOC343052.hg38.copy0|Matrix_1|Complex	3.15461	3.76246
NXPE1.hg38.copy0|Matrix_2|Shifted	-2.26934	0.895438
CFAP46.hg38.mm10.copy0|Matrix_1|NA	7.46796	7.75455
ZMYM6.hg38.mm10.copy0|Matrix_2|Merge	-2.06165	0.0204487
DICER1.hg38.mm10.copy0|Matrix_2|Merge	-2.18429	1.47902
ADGRG4.hg38.copy0|Matrix_2|Merge	-2.07309	-0.922684
TEP1.hg38.mm10.copy0|Matrix_2|Merge	-5.05788	0.337733
IDH3G.hg38.mm10.copy0|Matrix_1|NA	0.440593	3.10562
MAPKBP1.hg38.mm10.copy0|Matrix_1|Split	2.53598	2.58731
LAMA1.hg38.mm10.copy0|Matrix_1|Split	3.59543	4.86279
LINC01087.hg38.copy0|Matrix_2|Complex	-3.20932	0.0863724
ZMYM3.hg38.mm10.copy0|Matrix_2|Merge	-4.63495	-0.811089
HIC2.hg38.mm10.copy0|Matrix_2|Merge	-3.40301	-0.890087
MT1G.hg38.copy0|Matrix_2|Merge	-2.56908	-0.88402
GIT2.hg38.mm10.copy0|Matrix_2|Complex	-2.75958	0.247556
POTEG.hg38.mm10.copy1|Matrix_2|Complex	-3.20932	0.0863724
AMY1B.hg38.copy0|Matrix_1|Shifted	2.47382	3.7724
CES1P2.hg38.copy0|Matrix_2|Merge	-4.27195	1.33088
TRIM34.hg38.copy0|Matrix_1|Split	3.43215	4.33044
LOC101928985.hg38.copy0|Matrix_2|Shifted	-2.26934	0.895438
DLG3-AS1.hg38.copy0|Matrix_2|Merge	-4.63495	-0.811089
CDH15.hg38.mm10.copy0|Matrix_2|NA	-2.15109	-0.423275
CLMN.hg38.mm10.copy0|Matrix_2|Merge	-2.18429	1.47902
MKLN1.hg38.mm10.copy0|Matrix_2|Merge	-2.40955	-0.845159
POTEC.hg38.copy0|Matrix_2|Complex	-3.20932	0.0863724
NCOA7-AS1.hg38.copy0|Matrix_1|Split	2.28638	3.30579
C2ORF83.hg38.copy0|Matrix_2|Merge	-2.76854	-0.729732
ZNF663P.hg38.copy0|Matrix_2|Merge	-2.25673	1.20321
ALPK2.hg38.mm10.copy0|Matrix_2|Merge	-2.56142	-0.497558
ZNF609.hg38.copy0|Matrix_1|Split	2.08036	2.19028
IFNA8.hg38.copy0|Matrix_2|Strength_Change	-3.30626	2.99615
ERCC6L2.hg38.mm10.copy0|Matrix_1|NA	0.715395	4.07116
MGA.hg38.mm10.copy0|Matrix_1|Split	2.53598	2.58731
SCARNA17.hg38.mm10.copy2|Matrix_2|Merge	-3.40301	-0.890087
KNG1.hg38.mm10.copy0|Matrix_1|Split	2.88902	3.46107
FCHSD2.hg38.mm10.copy0|Matrix_2|Merge	-2.20982	-0.677746
LTK.hg38.mm10.copy0|Matrix_1|Split	2.53598	2.58731
ADAMTS13.hg38.mm10.copy0|Matrix_2|Merge	-4.46024	1.48613
PLXNA3.hg38.mm10.copy0|Matrix_1|NA	0.440593	3.10562
TMEM191B.hg38.copy0|Matrix_2|Merge	-3.40301	-0.890087
OSBPL5.hg38.mm10.copy0|Matrix_2|Merge	-3.24335	0.508625
RNY3.hg38.mm10.copy0|Matrix_2|Complex	-2.12503	-0.568595
P2RY4.hg38.mm10.copy0|Matrix_2|Merge	-4.63495	-0.811089
OR52A1.hg38.copy0|Matrix_1|Split	3.43215	4.33044
FAM3A.hg38.mm10.copy0|Matrix_1|NA	0.440593	3.10562
LOC103352541.hg38.copy0|Matrix_1|Strength_Change	2.26428	3.99904
RSAD1.hg38.mm10.copy0|Matrix_1|Split	3.42264	4.47781
PTCH1.hg38.mm10.copy0|Matrix_1|NA	0.715395	4.07116
LOC100129697.hg38.copy0|Matrix_2|NA	-2.15109	-0.423275
RFC1.hg38.mm10.copy0|Matrix_2|Complex	-3.31502	-0.593793
TUBGCP2.hg38.mm10.copy0|Matrix_1|NA	7.46796	7.75455
GP5.hg38.mm10.copy0|Matrix_2|Shifted	-2.11091	0.255655
MIR4701.hg38.copy0|Matrix_1|Strength_Change	2.20011	4.65136
PASK.hg38.mm10.copy0|Matrix_2|NA	-0.993903	-0.868683
XPNPEP3.hg38.mm10.copy0|Matrix_1|Split	2.07483	2.50112
APOC2.hg38.mm10.copy0|Matrix_2|Merge	-2.05316	1.06151
PIF1.hg38.mm10.copy0|Matrix_1|Split	2.43317	2.74208
TAF1L.hg38.copy0|Matrix_2|Merge	-4.63495	-0.811089
OR2H1.hg38.copy0|Matrix_1|Shifted	2.12865	3.54976
RFPL3S.hg38.copy0|Matrix_2|Complex	-3.1369	-0.0208553
LINC01015.hg38.copy0|Matrix_1|Shifted	2.12865	3.54976
KATNBL1P6.hg38.copy0|Matrix_1|Split	2.29714	3.77813
UBQLNL.hg38.mm10.copy0|Matrix_1|Split	3.43215	4.33044
REXO4.hg38.mm10.copy0|Matrix_2|Merge	-4.46024	1.48613
PLEKHA8P1.hg38.copy0|Matrix_1|Split	2.04132	3.20101
LOC102723604.hg38.copy0|Matrix_2|Merge	-2.23355	0.860476
RECQL5.hg38.mm10.copy0|Matrix_2|Complex	-3.00977	-0.483239
LPCAT4.hg38.mm10.copy0|Matrix_1|Split	2.29714	3.77813
ATG4B.hg38.mm10.copy0|Matrix_2|NA	-0.993903	-0.868683
MIR550A1.hg38.copy1|Matrix_1|Split	2.04132	3.20101
AP1G2.hg38.mm10.copy0|Matrix_1|Split	2.06477	3.60103
ATP2B3.hg38.mm10.copy0|Matrix_1|NA	0.440593	3.10562
ACSS1.hg38.mm10.copy0|Matrix_2|Complex	-3.20932	0.0863724
SLC6A2.hg38.mm10.copy0|Matrix_2|Merge	-4.27195	1.33088
SLC6A4.hg38.mm10.copy0|Matrix_1|Split	2.48409	2.62927
CTU2.hg38.mm10.copy0|Matrix_2|NA	-2.15109	-0.423275
ADCY6.hg38.mm10.copy0|Matrix_1|Strength_Change	2.20011	4.65136
LOC105369509.hg38.copy0|Matrix_2|Shifted	-2.26934	0.895438
MIR5703.hg38.copy0|Matrix_2|Merge	-2.76854	-0.729732
LINC01625.hg38.copy0|Matrix_1|Strength_Change	2.26428	3.99904
TMEM156.hg38.copy0|Matrix_2|Complex	-3.31502	-0.593793
LINC00893.hg38.copy0|Matrix_2|Shifted	-2.87738	-0.860532
MID1.hg38.mm10.copy0|Matrix_2|Merge	-2.06883	-0.962255
MTFMT.hg38.mm10.copy0|Matrix_1|Split	2.43317	2.74208
ASXL3.hg38.mm10.copy0|Matrix_2|Merge	-2.04958	-0.711481
ZNF471.hg38.copy0|Matrix_2|NA	-1.0175	0.0122416
RPPH1.hg38.mm10.copy0|Matrix_2|Merge	-5.05788	0.337733
LINC01167.hg38.copy0|Matrix_1|NA	7.46796	7.75455
IL17C.hg38.mm10.copy0|Matrix_2|NA	-2.15109	-0.423275
PCDHA8.hg38.mm10.copy0|Matrix_2|Merge	-2.77382	-0.569133
IGDCC4.hg38.mm10.copy0|Matrix_1|Split	2.30169	2.55709
THOC6.hg38.mm10.copy0|Matrix_2|Merge	-3.21349	0.673839
COL11A1.hg38.mm10.copy0|Matrix_1|Shifted	2.47382	3.7724
SCN9A.hg38.mm10.copy0|Matrix_2|Merge	-2.11714	0.00540621
LOC643802.hg38.copy0|Matrix_2|Complex	-2.12503	-0.568595
SNORD126.hg38.copy0|Matrix_2|Merge	-5.05788	0.337733
SYCE1.hg38.mm10.copy0|Matrix_2|NA	-0.736398	0.0607735
TP53TG1.hg38.copy0|Matrix_2|Merge	-2.00817	0.498391
SLC12A6.hg38.mm10.copy0|Matrix_1|Split	2.29714	3.77813
LINC01524.hg38.copy0|Matrix_1|Split	2.2625	3.17842
MIR550A3.hg38.copy1|Matrix_1|Split	2.04132	3.20101
GJB1.hg38.mm10.copy0|Matrix_2|Merge	-4.63495	-0.811089
ANGEL1.hg38.mm10.copy0|Matrix_2|Merge	-2.46609	1.12615
CORO7.hg38.mm10.copy0|Matrix_2|Merge	-3.21349	0.673839
RENBP.hg38.mm10.copy0|Matrix_1|NA	0.440593	3.10562
CDC14C.hg38.copy1|Matrix_1|NA	0.715395	4.07116
PDE8B.hg38.mm10.copy0|Matrix_1|Split	3.85489	4.16345
NAA10.hg38.mm10.copy0|Matrix_1|NA	0.440593	3.10562
NUTM2G.hg38.copy0|Matrix_2|Merge	-3.11322	-0.213146
ZNF778.hg38.copy0|Matrix_2|NA	-2.15109	-0.423275
MTERF4.hg38.mm10.copy0|Matrix_2|NA	-0.993903	-0.868683
TSGA10.hg38.mm10.copy0|Matrix_2|Merge	-2.17251	-0.519396
ARHGEF6.hg38.mm10.copy0|Matrix_2|Merge	-2.07309	-0.922684
MKRN7P.hg38.copy0|Matrix_2|Merge	-2.25673	1.20321
AP1B1P1.hg38.copy0|Matrix_2|Complex	-3.1369	-0.0208553
G6PD.hg38.copy0|Matrix_1|NA	0.440593	3.10562
MAGEB18.hg38.mm10.copy0|Matrix_1|Split	2.17298	2.82529
LDAH.hg38.mm10.copy0|Matrix_2|Complex	-2.18556	0.029616
LOC101928436.hg38.copy0|Matrix_1|Shifted	2.47382	3.7724
KANTR.hg38.mm10.copy0|Matrix_2|Merge	-5.88839	-0.716948
APOC4-APOC2.hg38.mm10.copy0|Matrix_2|Merge	-2.05316	1.06151
OSGEP.hg38.mm10.copy0|Matrix_2|Merge	-5.05788	0.337733
GJA9-MYCBP.hg38.copy0|Matrix_2|Merge	-2.00658	0.599283
SNORA70.hg38.mm10.copy0|Matrix_1|NA	0.440593	3.10562
LINC00092.hg38.copy0|Matrix_1|NA	0.715395	4.07116
MAGEA6.hg38.mm10.copy1|Matrix_2|Shifted	-2.87738	-0.860532
TBKBP1.hg38.mm10.copy0|Matrix_1|Split	3.07812	3.44573
KCND2.hg38.mm10.copy0|Matrix_1|Split	2.16574	2.25301
CRTC2.hg38.mm10.copy0|Matrix_1|Complex	3.15461	3.76246
LOC100132781.hg38.copy0|Matrix_1|NA	0.715395	4.07116
LOC441204.hg38.copy0|Matrix_2|Merge	-2.81403	-0.661759
IFT81.hg38.mm10.copy0|Matrix_2|Complex	-2.75958	0.247556
HLA-G.hg38.copy0|Matrix_1|Shifted	2.12865	3.54976
INTS3.hg38.mm10.copy0|Matrix_1|Complex	3.15461	3.76246
ELMO2.hg38.mm10.copy0|Matrix_2|Merge	-2.25673	1.20321
POTEA.hg38.copy0|Matrix_2|Complex	-3.20932	0.0863724
PRSS33.hg38.mm10.copy0|Matrix_2|Merge	-3.21349	0.673839
NANP.hg38.mm10.copy0|Matrix_2|Complex	-3.20932	0.0863724
CCDC96.hg38.mm10.copy0|Matrix_2|Merge	-2.78568	-0.598227
EPB41L3.hg38.mm10.copy0|Matrix_1|Split	3.59543	4.86279
TAZ.hg38.mm10.copy0|Matrix_1|NA	0.440593	3.10562
GLIS2.hg38.mm10.copy0|Matrix_2|Merge	-3.21349	0.673839
RAB40AL.hg38.copy0|Matrix_2|Merge	-2.84317	-0.752135
SCART1.hg38.copy0|Matrix_2|NA	-0.736398	0.0607735
MIR3184.hg38.copy0|Matrix_1|Split	2.48409	2.62927
OR52D1.hg38.copy0|Matrix_1|Split	3.43215	4.33044
FCN2.hg38.copy0|Matrix_2|Merge	-2.11846	0.520327
TFCP2L1.hg38.mm10.copy0|Matrix_1|Split	2.36149	3.15464
GPC5-AS2.hg38.copy0|Matrix_2|Merge	-2.36784	-0.353531
ADAM28.hg38.mm10.copy0|Matrix_2|Merge	-2.30016	-0.250001
RNASE10.hg38.mm10.copy0|Matrix_2|Merge	-5.05788	0.337733
EIF3B.hg38.mm10.copy0|Matrix_1|Split	2.23595	3.65816
SMIM6.hg38.mm10.copy0|Matrix_2|Complex	-3.00977	-0.483239
SPATA5.hg38.mm10.copy0|Matrix_2|Merge	-2.1203	0.243605
GALNS.hg38.mm10.copy0|Matrix_2|NA	-2.15109	-0.423275
ZNF334.hg38.copy0|Matrix_2|Merge	-2.25673	1.20321
SPINT4.hg38.mm10.copy0|Matrix_2|Strength_Change	-2.3827	1.60852
LHX4-AS1.hg38.copy0|Matrix_2|Complex	-2.95634	1.39067
PCDHA3.hg38.mm10.copy0|Matrix_2|Merge	-2.77382	-0.569133
GFM2.hg38.mm10.copy0|Matrix_1|Split	2.76311	4.21752
LOC101448202.hg38.copy0|Matrix_2|Merge	-2.11846	0.520327
MTUS2.hg38.mm10.copy0|Matrix_2|Merge	-3.08264	0.218271
SALL3.hg38.mm10.copy0|Matrix_2|Merge	-2.20577	0.61541
LOC102724814.hg38.copy0|Matrix_1|Split	2.06477	3.60103
TRMT11.hg38.mm10.copy0|Matrix_1|Split	2.28638	3.30579
D2HGDH.hg38.mm10.copy0|Matrix_2|NA	-0.993903	-0.868683
RPL10L.hg38.mm10.copy0|Matrix_1|NA	0.440593	3.10562
ZNF510.hg38.copy0|Matrix_1|NA	0.715395	4.07116
PRELID3A.hg38.copy0|Matrix_2|Merge	-2.37614	-0.60397
ACSF3.hg38.mm10.copy0|Matrix_2|NA	-2.15109	-0.423275
AVPR2.hg38.mm10.copy0|Matrix_1|NA	0.440593	3.10562
ZNF236.hg38.copy0|Matrix_2|Strength_Change	-2.76203	1.63303
NUTM1.hg38.mm10.copy0|Matrix_1|Split	2.29714	3.77813
LGALS1.hg38.mm10.copy1|Matrix_1|Split	2.02878	3.48813
CACNA1G.hg38.mm10.copy0|Matrix_1|Split	3.42264	4.47781
CCNB1IP1.hg38.mm10.copy0|Matrix_2|Merge	-5.05788	0.337733
THAP6.hg38.mm10.copy0|Matrix_2|Merge	-2.38347	-0.889734
OR2H2.hg38.copy0|Matrix_1|Shifted	2.12865	3.54976
CARS.hg38.mm10.copy0|Matrix_2|Merge	-3.24335	0.508625
TFAP4.hg38.mm10.copy0|Matrix_2|Merge	-3.21349	0.673839
PCDHA13.hg38.copy0|Matrix_2|Merge	-2.77382	-0.569133
LINC01168.hg38.copy0|Matrix_1|NA	7.46796	7.75455
TRAP1.hg38.mm10.copy0|Matrix_2|Merge	-3.21349	0.673839
COL5A1.hg38.mm10.copy0|Matrix_2|Merge	-2.11846	0.520327
PCDHA5.hg38.mm10.copy0|Matrix_2|Merge	-2.77382	-0.569133
ARHGAP4.hg38.mm10.copy0|Matrix_1|NA	0.440593	3.10562
MIR3976HG.hg38.copy0|Matrix_1|Split	3.59543	4.86279
INGX.hg38.copy0|Matrix_2|Merge	-4.63495	-0.811089
RBM12B.hg38.copy0|Matrix_2|Merge	-2.52218	0.0272811
HNRNPA2B1.hg38.mm10.copy0|Matrix_2|Merge	-2.81403	-0.661759
DTYMK.hg38.mm10.copy0|Matrix_2|NA	-0.993903	-0.868683
IFNA4.hg38.mm10.copy1|Matrix_2|Strength_Change	-3.30626	2.99615
GPC6.hg38.mm10.copy0|Matrix_2|Merge	-2.36784	-0.353531
TRIM6.hg38.mm10.copy0|Matrix_1|Split	3.43215	4.33044
ALDH1L1.hg38.mm10.copy0|Matrix_2|Merge	-3.22499	-0.416684
CCDC129.hg38.mm10.copy0|Matrix_2|Merge	-3.05337	-0.535486
XIRP2-AS1.hg38.copy0|Matrix_2|Merge	-2.11714	0.00540621
ZNF337.hg38.copy0|Matrix_2|Complex	-3.20932	0.0863724
DHH.hg38.mm10.copy0|Matrix_1|Strength_Change	2.20011	4.65136
LINC-PINT.hg38.copy0|Matrix_2|Merge	-2.40955	-0.845159
HOXA10-AS.hg38.copy0|Matrix_2|Merge	-2.81403	-0.661759
ABCB1.hg38.copy0|Matrix_2|Merge	-2.00817	0.498391
AMY1C.hg38.copy0|Matrix_1|Shifted	2.47382	3.7724
IFNE.hg38.mm10.copy0|Matrix_2|Strength_Change	-3.30626	2.99615
PSMG3-AS1.hg38.copy0|Matrix_1|Split	2.23595	3.65816
PCDHA9.hg38.mm10.copy0|Matrix_2|Merge	-2.77382	-0.569133
LOC101927793.hg38.copy0|Matrix_2|NA	-2.15109	-0.423275
ADAM8.hg38.mm10.copy0|Matrix_1|NA	7.46796	7.75455
ADAMTS10.hg38.mm10.copy0|Matrix_1|Split	2.43851	2.53964
SLC27A3.hg38.mm10.copy0|Matrix_1|Complex	3.15461	3.76246
PAOX.hg38.mm10.copy0|Matrix_1|NA	7.46796	7.75455
UTF1.hg38.mm10.copy0|Matrix_1|NA	7.46796	7.75455
EPHA3.hg38.mm10.copy0|Matrix_2|Merge	-2.28401	1.13489
LOC100507346.hg38.copy0|Matrix_1|NA	0.715395	4.07116
GOLGA8DP.hg38.copy1|Matrix_2|Complex	-2.12503	-0.568595
CTRB1.hg38.mm10.copy1|Matrix_2|Merge	-4.53332	-0.908491
FAM95C.hg38.copy0|Matrix_1|NA	0.715395	4.07116
MAGEA8.hg38.mm10.copy1|Matrix_2|Shifted	-2.87738	-0.860532
NXPE4.hg38.mm10.copy0|Matrix_2|Shifted	-2.26934	0.895438
ZNF800.hg38.copy0|Matrix_2|Merge	-2.37614	-0.60397
PCDHA11.hg38.mm10.copy0|Matrix_2|Merge	-2.77382	-0.569133
PIEZO1.hg38.mm10.copy0|Matrix_2|NA	-2.15109	-0.423275
TRIM6-TRIM34.hg38.copy0|Matrix_1|Split	3.43215	4.33044
L3MBTL4.hg38.mm10.copy0|Matrix_1|Split	3.59543	4.86279
MYOZ3.hg38.mm10.copy0|Matrix_1|Split	2.54872	2.95552
PTPDC1.hg38.mm10.copy0|Matrix_2|Merge	-3.11322	-0.213146
SYNE3.hg38.mm10.copy0|Matrix_2|Merge	-2.18429	1.47902
SPATA42.hg38.copy0|Matrix_2|Merge	-2.51958	-0.776768
CEP350.hg38.mm10.copy0|Matrix_2|Complex	-2.95634	1.39067
ATP1A4.hg38.mm10.copy0|Matrix_2|Merge	-2.21815	-0.421332
PPIL2.hg38.mm10.copy0|Matrix_2|Merge	-3.40301	-0.890087
ARL13B.hg38.mm10.copy0|Matrix_2|Merge	-2.28401	1.13489
KATNBL1.hg38.mm10.copy0|Matrix_1|Split	2.29714	3.77813
IFNA14.hg38.mm10.copy0|Matrix_2|Strength_Change	-3.30626	2.99615
NKX3-1.hg38.mm10.copy0|Matrix_2|Merge	-2.30016	-0.250001
RHBDL2.hg38.mm10.copy0|Matrix_2|Merge	-2.00658	0.599283
CORO7-PAM16.hg38.copy0|Matrix_2|Merge	-3.21349	0.673839
MPP6.hg38.mm10.copy0|Matrix_1|Split	2.16079	2.24337
SPATA13-AS1.hg38.copy0|Matrix_2|Merge	-2.04223	-0.745437
ZNF300.hg38.copy0|Matrix_1|Split	2.54872	2.95552
SCARNA13.hg38.mm10.copy0|Matrix_2|Merge	-2.18429	1.47902
SLC24A1.hg38.mm10.copy0|Matrix_1|Split	2.30169	2.55709
GOLGA8EP.hg38.copy1|Matrix_2|Complex	-2.12503	-0.568595
HSPE1.hg38.mm10.copy3|Matrix_1|NA	0.715395	4.07116
LOC401324.hg38.copy0|Matrix_2|Strength_Change	-2.41377	5.78832
LOC101929006.hg38.copy0|Matrix_1|Shifted	2.12865	3.54976
IFNA16.hg38.mm10.copy0|Matrix_2|Strength_Change	-3.30626	2.99615
CROCC2.mm10.copy0|Matrix_2|NA	-0.993903	-0.868683
TNIP1.hg38.mm10.copy0|Matrix_1|Split	2.54872	2.95552
UBD.hg38.mm10.copy0|Matrix_1|Shifted	2.12865	3.54976
HABP4.hg38.mm10.copy0|Matrix_1|NA	0.715395	4.07116
AMY1A.hg38.copy0|Matrix_1|Shifted	2.47382	3.7724
ZFP64.hg38.mm10.copy0|Matrix_1|Split	2.2625	3.17842
RPS27.hg38.mm10.copy2|Matrix_1|Complex	3.15461	3.76246
MITD1.hg38.mm10.copy0|Matrix_2|Merge	-2.17251	-0.519396
NXF4.hg38.copy0|Matrix_2|Merge	-2.84317	-0.752135
DNAJA3.hg38.mm10.copy0|Matrix_2|Merge	-3.21349	0.673839
PRSS21.hg38.mm10.copy0|Matrix_2|Merge	-3.21349	0.673839
FAM69C.hg38.mm10.copy0|Matrix_2|Strength_Change	-2.24665	1.63647
MYO1F.hg38.mm10.copy0|Matrix_1|Split	2.43851	2.53964
CLASRP.hg38.mm10.copy0|Matrix_2|Merge	-2.05316	1.06151
MAGEB16.hg38.mm10.copy0|Matrix_1|Split	2.17298	2.82529
SAP30BP.hg38.mm10.copy0|Matrix_2|Complex	-3.00977	-0.483239
LOC101928283.hg38.copy0|Matrix_2|Merge	-2.37614	-0.60397
ELFN1-AS1.hg38.copy0|Matrix_1|Split	2.23595	3.65816
RNF166.hg38.mm10.copy0|Matrix_2|NA	-2.15109	-0.423275
TCHP.hg38.mm10.copy0|Matrix_2|Complex	-2.75958	0.247556
OR10AG1.hg38.copy0|Matrix_1|Shifted	2.12865	3.54976
CAPNS2.hg38.mm10.copy0|Matrix_2|Merge	-4.27195	1.33088
MIR626.hg38.copy0|Matrix_1|Split	2.53598	2.58731
CXORF65.hg38.copy0|Matrix_2|Merge	-4.63495	-0.811089
FHAD1.hg38.mm10.copy0|Matrix_1|Complex	4.89434	6.39118
TRIOBP.hg38.mm10.copy0|Matrix_1|Split	2.02878	3.48813
STKLD1.hg38.mm10.copy0|Matrix_2|Merge	-4.46024	1.48613
ATP23.hg38.copy0|Matrix_1|Split	2.09515	2.80393
SNHG8.hg38.mm10.copy1|Matrix_1|Split	2.09541	2.91324
OR1M1.hg38.copy0|Matrix_1|Split	2.43851	2.53964
GAB3.hg38.mm10.copy0|Matrix_1|NA	0.440593	3.10562
CRHR2.hg38.mm10.copy0|Matrix_2|Merge	-3.05337	-0.535486
EXOC3L2.hg38.copy0|Matrix_2|Merge	-2.05316	1.06151
IGDCC3.hg38.mm10.copy0|Matrix_1|Split	2.30169	2.55709
LINC00535.hg38.copy0|Matrix_2|Merge	-2.52218	0.0272811
UBE2V1.hg38.mm10.copy0|Matrix_1|Strength_Change	2.32065	4.61033
IQCE.hg38.mm10.copy0|Matrix_1|Split	2.23595	3.65816
LFNG.hg38.mm10.copy0|Matrix_1|Split	2.23595	3.65816
HOXA10.hg38.mm10.copy0|Matrix_2|Merge	-2.81403	-0.661759
SRRM2-AS1.hg38.copy0|Matrix_2|Merge	-3.21349	0.673839
LOC101927168.hg38.copy0|Matrix_1|Split	3.59543	4.86279
KMT2D.hg38.mm10.copy0|Matrix_1|Strength_Change	2.20011	4.65136
CDK20.hg38.mm10.copy0|Matrix_2|Merge	-2.09611	-0.977041
AFAP1L1.hg38.mm10.copy0|Matrix_2|Merge	-2.71446	-0.183996
SURF2.hg38.mm10.copy0|Matrix_2|Merge	-4.46024	1.48613
RBM12B-AS1.hg38.copy0|Matrix_2|Merge	-2.52218	0.0272811
CDH22.hg38.mm10.copy0|Matrix_2|Merge	-2.25673	1.20321
TEX11.hg38.mm10.copy0|Matrix_2|Merge	-4.63495	-0.811089
ZNF582-AS1.hg38.copy0|Matrix_2|NA	-1.0175	0.0122416
SNORD24.hg38.copy0|Matrix_2|Merge	-4.46024	1.48613
WDR27.hg38.mm10.copy0|Matrix_2|NA	-0.543882	0.558974
GPRASP1.hg38.mm10.copy0|Matrix_2|Merge	-2.84317	-0.752135
DNASE1L3.hg38.mm10.copy0|Matrix_1|Split	2.10958	3.53484
BBS4.hg38.mm10.copy0|Matrix_2|Strength_Change	-3.24036	5.58572
PHF3.hg38.mm10.copy0|Matrix_2|Merge	-2.18376	-0.945568
TRAPPC2L.hg38.mm10.copy0|Matrix_2|NA	-2.15109	-0.423275
FAM13A-AS1.hg38.copy0|Matrix_2|Merge	-2.13279	-0.319231
DCAF8.hg38.mm10.copy0|Matrix_2|Merge	-2.21815	-0.421332
ZSCAN32.hg38.copy0|Matrix_2|Merge	-3.21349	0.673839
KIAA0319L.hg38.copy0|Matrix_2|Merge	-2.06165	0.0204487
CHTOP.hg38.mm10.copy0|Matrix_1|Complex	3.15461	3.76246
IRAK1.hg38.mm10.copy0|Matrix_1|NA	0.440593	3.10562
SNORA54.hg38.copy0|Matrix_2|Merge	-3.24335	0.508625
UBAP1L.hg38.mm10.copy0|Matrix_1|Split	2.43317	2.74208
ZNF782.hg38.copy0|Matrix_1|NA	0.715395	4.07116
CXCR3.hg38.mm10.copy0|Matrix_2|Merge	-4.63495	-0.811089
CFAP100.hg38.mm10.copy0|Matrix_2|Merge	-3.22499	-0.416684
MED12.hg38.mm10.copy0|Matrix_2|Merge	-4.63495	-0.811089
ABCC3.hg38.mm10.copy0|Matrix_1|Split	3.42264	4.47781
MIR874.hg38.mm10.copy0|Matrix_2|Strength_Change	-2.12848	2.55507
LRRC74A.hg38.mm10.copy0|Matrix_2|Merge	-2.46609	1.12615
SPATA20.hg38.mm10.copy0|Matrix_1|Split	3.42264	4.47781
ZNF300P1.hg38.copy0|Matrix_1|Split	2.54872	2.95552
ADAMTSL2.hg38.mm10.copy0|Matrix_2|Merge	-4.46024	1.48613
CFAP221.hg38.mm10.copy0|Matrix_2|Merge	-2.70602	0.661084
CTRC.hg38.mm10.copy0|Matrix_1|Complex	4.89434	6.39118
ADAMDEC1.hg38.mm10.copy0|Matrix_2|Merge	-2.30016	-0.250001
POU3F3.hg38.mm10.copy0|Matrix_2|Merge	-2.29611	-0.313216
RNPC3.hg38.mm10.copy0|Matrix_1|Shifted	2.47382	3.7724
CASQ1.hg38.mm10.copy0|Matrix_2|Merge	-2.21815	-0.421332
NSA2.hg38.mm10.copy0|Matrix_1|Split	2.76311	4.21752
GAL3ST2.hg38.mm10.copy0|Matrix_2|NA	-0.993903	-0.868683
ZNF296.hg38.copy0|Matrix_2|Merge	-2.05316	1.06151
OR51B2.hg38.copy0|Matrix_1|Split	3.43215	4.33044
DBF4.hg38.mm10.copy0|Matrix_2|Merge	-2.00817	0.498391
GALK1.hg38.mm10.copy0|Matrix_2|Complex	-3.00977	-0.483239
LOC101927188.hg38.copy0|Matrix_1|Split	3.59543	4.86279
CEBPB-AS1.hg38.copy0|Matrix_1|Strength_Change	2.32065	4.61033
LOC101241902.hg38.copy0|Matrix_1|Complex	2.30409	3.87429
E2F7.hg38.mm10.copy0|Matrix_2|Merge	-2.95745	0.79816
DBH.hg38.mm10.copy0|Matrix_2|Merge	-4.46024	1.48613
CASKIN2.hg38.mm10.copy0|Matrix_2|Complex	-3.00977	-0.483239
SCTR.hg38.mm10.copy0|Matrix_2|Merge	-2.70602	0.661084
NINL.hg38.mm10.copy0|Matrix_2|Complex	-3.20932	0.0863724
MMP25.hg38.mm10.copy0|Matrix_2|Merge	-3.21349	0.673839
NAA40.hg38.mm10.copy0|Matrix_2|Merge	-2.5364	-0.384527
ADCY9.hg38.mm10.copy0|Matrix_2|Merge	-3.21349	0.673839
MTG1.hg38.mm10.copy0|Matrix_1|NA	7.46796	7.75455
GRM8.hg38.mm10.copy0|Matrix_2|Merge	-2.37614	-0.60397
WDR62.hg38.mm10.copy0|Matrix_1|Split	2.28309	2.82939
SNORA62.hg38.mm10.copy1|Matrix_2|Merge	-2.06165	0.0204487
KCNQ1DN.hg38.copy0|Matrix_2|Merge	-3.24335	0.508625
LINC01185.hg38.copy0|Matrix_2|Merge	-2.84317	-0.752135
SNHG10.hg38.mm10.copy0|Matrix_2|Merge	-2.18429	1.47902
AGFG1.hg38.mm10.copy0|Matrix_2|Merge	-2.76854	-0.729732
OGT.hg38.mm10.copy0|Matrix_2|Merge	-4.63495	-0.811089
EHD4-AS1.hg38.copy0|Matrix_1|Split	2.53598	2.58731
MIR592.hg38.mm10.copy0|Matrix_2|Merge	-2.37614	-0.60397
ARHGEF17.hg38.mm10.copy0|Matrix_2|Merge	-2.20982	-0.677746
MVD.hg38.mm10.copy0|Matrix_2|NA	-2.15109	-0.423275
SRRM2.hg38.mm10.copy0|Matrix_2|Merge	-3.21349	0.673839
SLC25A37.hg38.mm10.copy0|Matrix_2|Merge	-2.30016	-0.250001
SLC22A18AS.hg38.copy0|Matrix_2|Merge	-3.24335	0.508625
OR51B6.hg38.copy0|Matrix_1|Split	3.43215	4.33044
IFNA10.hg38.copy0|Matrix_2|Strength_Change	-3.30626	2.99615
IFNA22P.hg38.copy0|Matrix_2|Strength_Change	-3.30626	2.99615
EPB41L5.hg38.mm10.copy0|Matrix_2|Merge	-2.70602	0.661084
LINC01589.hg38.copy0|Matrix_2|Strength_Change	-2.62351	3.46323
LOC102724156.hg38.copy0|Matrix_2|Merge	-2.09611	-0.977041
RASL11A.hg38.mm10.copy0|Matrix_1|Split	2.92295	4.22815
BARX1.hg38.mm10.copy0|Matrix_2|Merge	-3.11322	-0.213146
FRMD6.hg38.mm10.copy0|Matrix_2|Merge	-2.23355	0.860476
ACTG1P4.hg38.copy0|Matrix_1|Shifted	2.47382	3.7724
NLRC3.hg38.mm10.copy0|Matrix_2|Merge	-3.21349	0.673839
LOC101927040.hg38.copy0|Matrix_1|Complex	2.57968	2.71522
GJA9.hg38.copy0|Matrix_2|Merge	-2.00658	0.599283
MYCBP.hg38.mm10.copy0|Matrix_2|Merge	-2.00658	0.599283
MIR4722.hg38.copy0|Matrix_2|NA	-2.15109	-0.423275
SFPQ.hg38.mm10.copy0|Matrix_2|Merge	-2.06165	0.0204487
EPN3.hg38.mm10.copy0|Matrix_1|Split	3.42264	4.47781
ANG.hg38.mm10.copy0|Matrix_2|Merge	-5.05788	0.337733
CTAG1A.hg38.copy0|Matrix_1|NA	0.440593	3.10562
ARR3.hg38.mm10.copy0|Matrix_2|Merge	-4.63495	-0.811089
BGN.hg38.mm10.copy0|Matrix_1|NA	0.440593	3.10562
KIAA1324L.hg38.copy0|Matrix_2|Merge	-2.00817	0.498391
LINC00668.hg38.copy0|Matrix_1|Split	3.59543	4.86279
CTRB2.hg38.copy0|Matrix_2|Merge	-4.53332	-0.908491
ADHFE1.hg38.mm10.copy0|Matrix_1|Split	2.7285	3.25823
ABCB4.hg38.mm10.copy0|Matrix_2|Merge	-2.00817	0.498391
RFPL2.hg38.copy0|Matrix_2|Complex	-3.1369	-0.0208553
LOC100506281.hg38.copy0|Matrix_2|Merge	-4.53332	-0.908491
TSPYL2.hg38.mm10.copy0|Matrix_2|Merge	-5.88839	-0.716948
FANCC.hg38.mm10.copy0|Matrix_1|NA	0.715395	4.07116
GOLGA8F.hg38.copy1|Matrix_2|Complex	-2.12503	-0.568595
SLC6A7.hg38.mm10.copy0|Matrix_2|Merge	-2.02466	0.0571231
MIR202HG.hg38.copy0|Matrix_1|NA	7.46796	7.75455
LINC00476.hg38.copy0|Matrix_1|NA	0.715395	4.07116
CSNK1G1.hg38.mm10.copy0|Matrix_1|Split	2.08036	2.19028
FAM50A.hg38.mm10.copy0|Matrix_1|NA	0.440593	3.10562
DNAJB7.hg38.mm10.copy0|Matrix_1|Split	2.07483	2.50112
RNASE11.hg38.mm10.copy0|Matrix_2|Merge	-5.05788	0.337733
FLYWCH1.hg38.mm10.copy0|Matrix_2|Merge	-3.21349	0.673839
MYCBPAP.hg38.mm10.copy0|Matrix_1|Split	3.42264	4.47781
FAM95A.hg38.copy0|Matrix_1|NA	0.715395	4.07116
FRMD6-AS2.hg38.copy0|Matrix_2|Merge	-2.23355	0.860476
C1ORF195.hg38.copy1|Matrix_1|Complex	4.89434	6.39118
CROT.hg38.mm10.copy0|Matrix_2|Merge	-2.00817	0.498391
ZNF367.hg38.copy0|Matrix_1|NA	0.715395	4.07116
OLFM5P.hg38.copy0|Matrix_1|Split	3.43215	4.33044
ARHGAP26-IT1.hg38.copy0|Matrix_2|Merge	-4.75786	-0.201373
MIR6812.hg38.copy0|Matrix_2|Strength_Change	-2.3827	1.60852
LOC100132077.hg38.copy0|Matrix_2|Merge	-3.11322	-0.213146
ATG16L2.hg38.mm10.copy0|Matrix_2|Merge	-2.20982	-0.677746
IKBKG.hg38.mm10.copy0|Matrix_1|NA	0.440593	3.10562
MYO15B.hg38.copy0|Matrix_2|Complex	-3.00977	-0.483239
GCAT.hg38.mm10.copy0|Matrix_1|Split	2.02878	3.48813
MGAT4A.hg38.mm10.copy0|Matrix_2|Merge	-2.17251	-0.519396
CLUAP1.hg38.mm10.copy0|Matrix_2|Merge	-3.21349	0.673839
ZBTB14.hg38.mm10.copy0|Matrix_1|Split	3.59543	4.86279
SNORA70F.hg38.copy0|Matrix_1|NA	0.440593	3.10562
CDH9.hg38.mm10.copy0|Matrix_1|Split	2.16116	2.38508
ZFHX2.hg38.mm10.copy0|Matrix_1|Split	2.06477	3.60103
ZNF75A.hg38.copy0|Matrix_2|Merge	-3.21349	0.673839
VCL.hg38.mm10.copy0|Matrix_2|Merge	-2.46928	1.02311
TRIM5.hg38.mm10.copy1|Matrix_1|Split	3.43215	4.33044
CES1P1.hg38.copy0|Matrix_2|Merge	-4.27195	1.33088
HERC6.hg38.mm10.copy0|Matrix_2|Shifted	-2.33045	-0.253424
SPATA13.hg38.mm10.copy1|Matrix_2|Merge	-2.04223	-0.745437
RAD9B.hg38.mm10.copy0|Matrix_1|Complex	2.27033	3.27263
ANO7.hg38.mm10.copy0|Matrix_2|NA	-0.993903	-0.868683
ATP9B.hg38.mm10.copy0|Matrix_2|Merge	-2.20577	0.61541
SNX13.hg38.mm10.copy0|Matrix_2|Merge	-7.02321	0.165292
PDGFRB.hg38.mm10.copy0|Matrix_2|Merge	-2.02466	0.0571231
MMP9.hg38.mm10.copy0|Matrix_2|Merge	-2.25673	1.20321
TRIP4.hg38.mm10.copy0|Matrix_1|Split	2.08036	2.19028
LINC01220.hg38.copy0|Matrix_2|Strength_Change	-2.58179	2.32228
TNFRSF12A.hg38.mm10.copy0|Matrix_2|Merge	-3.21349	0.673839
CCDC178.hg38.mm10.copy0|Matrix_2|Merge	-2.04958	-0.711481
ZNF511.hg38.copy0|Matrix_1|NA	7.46796	7.75455
LINC00630.hg38.copy0|Matrix_2|Merge	-2.84317	-0.752135
TOR1AIP1.hg38.mm10.copy0|Matrix_2|Complex	-2.95634	1.39067
JMJD7-PLA2G4B.hg38.copy0|Matrix_1|Split	2.53598	2.58731
BRAT1.hg38.mm10.copy0|Matrix_1|Split	2.23595	3.65816
DNTTIP1.hg38.mm10.copy0|Matrix_2|Strength_Change	-2.3827	1.60852
SNED1.hg38.mm10.copy0|Matrix_2|NA	-0.993903	-0.868683
SGSM3.hg38.mm10.copy0|Matrix_1|Split	2.07483	2.50112
LOC100130698.hg38.copy0|Matrix_2|Merge	-3.83886	-0.258953
OR1F1.hg38.copy0|Matrix_2|Merge	-3.21349	0.673839
PLEKHA8.hg38.mm10.copy0|Matrix_1|Split	2.04132	3.20101
KLC2.hg38.mm10.copy0|Matrix_2|Merge	-4.90221	-0.651111
SLX4.hg38.mm10.copy0|Matrix_2|Merge	-3.21349	0.673839
MAD1L1.hg38.mm10.copy0|Matrix_1|Split	2.23595	3.65816
LINC00901.hg38.copy0|Matrix_1|Split	2.21809	2.75661
CD40.hg38.mm10.copy0|Matrix_2|Merge	-2.25673	1.20321
NEK9.hg38.mm10.copy0|Matrix_2|Strength_Change	-2.58179	2.32228
CREBBP.hg38.mm10.copy0|Matrix_2|Merge	-3.21349	0.673839
LLGL2.hg38.mm10.copy0|Matrix_2|Complex	-3.00977	-0.483239
EHD4.hg38.mm10.copy0|Matrix_1|Split	2.53598	2.58731
LINC01273.hg38.copy0|Matrix_1|Strength_Change	2.32065	4.61033
WFDC11.hg38.mm10.copy0|Matrix_2|Strength_Change	-2.3827	1.60852
NXPE2.hg38.mm10.copy0|Matrix_2|Shifted	-2.26934	0.895438
TMEM94.hg38.mm10.copy0|Matrix_2|Complex	-3.00977	-0.483239
DMTF1.hg38.mm10.copy0|Matrix_2|Merge	-2.00817	0.498391
ABCD1.hg38.mm10.copy0|Matrix_1|NA	0.440593	3.10562
PHLDA2.hg38.mm10.copy0|Matrix_2|Merge	-3.24335	0.508625
LOC105371824.hg38.copy0|Matrix_1|Split	3.42264	4.47781
ZNF169.hg38.copy0|Matrix_2|Merge	-3.11322	-0.213146
AMY2B.hg38.mm10.copy0|Matrix_1|Shifted	2.47382	3.7724
GOLGA8IP.hg38.copy1|Matrix_2|Complex	-2.12503	-0.568595
C18ORF63.hg38.copy0|Matrix_2|Strength_Change	-2.24665	1.63647
NXF3.hg38.mm10.copy0|Matrix_2|Merge	-2.84317	-0.752135
VSX1.hg38.mm10.copy0|Matrix_2|Complex	-3.20932	0.0863724
TBX22.hg38.mm10.copy0|Matrix_1|Split	3.43746	3.60404
ZNF33BP1.hg38.copy0|Matrix_2|NA	-1.0175	0.0122416
ABCG2.hg38.mm10.copy0|Matrix_2|Shifted	-2.33045	-0.253424
AMY2A.hg38.copy0|Matrix_1|Shifted	2.47382	3.7724
GOLGA8G.hg38.copy1|Matrix_2|Complex	-2.12503	-0.568595
LINC00304.hg38.copy0|Matrix_2|NA	-2.15109	-0.423275
LINC00640.hg38.copy0|Matrix_2|Merge	-2.23355	0.860476
TMEM191C.hg38.mm10.copy0|Matrix_2|Merge	-3.40301	-0.890087
MIR4766.hg38.copy0|Matrix_1|Split	2.07483	2.50112
SMIM5.hg38.mm10.copy0|Matrix_2|Complex	-3.00977	-0.483239
SLC2A6.hg38.mm10.copy0|Matrix_2|Merge	-4.46024	1.48613
RNY4.hg38.copy1|Matrix_2|Merge	-7.02321	0.165292
NSRP1.hg38.mm10.copy0|Matrix_1|Split	2.48409	2.62927
FAM92A1.hg38.copy0|Matrix_2|Merge	-2.52218	0.0272811
USP12-AS1.hg38.copy0|Matrix_1|Split	2.92295	4.22815
TSEN54.hg38.mm10.copy0|Matrix_2|Complex	-3.00977	-0.483239
KLHL3.hg38.mm10.copy0|Matrix_2|Strength_Change	-2.12848	2.55507
ARAP1.hg38.mm10.copy0|Matrix_2|Merge	-2.20982	-0.677746
MIR31HG.hg38.copy0|Matrix_2|Strength_Change	-3.30626	2.99615
HLA-F.hg38.copy0|Matrix_1|Shifted	2.12865	3.54976
LMBR1L.hg38.mm10.copy0|Matrix_1|Strength_Change	2.20011	4.65136
SLC44A5.hg38.mm10.copy0|Matrix_2|Merge	-3.12216	0.453177
KRT18.hg38.mm10.copy0|Matrix_2|Merge	-2.37614	-0.60397

## Sheet: PY4.5_vs_PY20
Gene IDs | Types of TAD changes	P4.5Y	PY20
CTAGE9.hg38.copy4|Matrix_1|Split	8.22496	7.91409
IFNA7.hg38.mm10.copy0|Matrix_1|Split	5.32873	5.02195
LOC100129291.hg38.copy0|Matrix_1|Split	2.97469	2.55533
IFNA4.hg38.mm10.copy1|Matrix_1|Split	5.32873	5.02195
TTC29.hg38.mm10.copy0|Matrix_1|Split	4.20738	4.01403
FMN2.hg38.mm10.copy0|Matrix_1|Split	2.14065	1.7285
ATG2A.hg38.mm10.copy0|Matrix_1|Split	2.14284	1.84495
ZNF667.hg38.copy0|Matrix_2|NA	-0.113623	-0.807784
CFAP46.hg38.mm10.copy0|Matrix_2|NA	-0.634119	-0.986238
CTAGE11P.hg38.copy0|Matrix_1|Split	2.08503	1.43437
AMY1A.hg38.copy0|Matrix_1|Complex	3.89233	3.28121
OR6B1.hg38.copy0|Matrix_1|Split	8.22496	7.91409
OLFM3.hg38.mm10.copy0|Matrix_1|Complex	3.89233	3.28121
LOC101929563.hg38.copy0|Matrix_1|Split	2.71634	2.40921
GFPT2.hg38.mm10.copy0|Matrix_1|NA	1.50741	1.2882
CPSF4L.hg38.mm10.copy0|Matrix_1|Split	2.78145	2.00286
ZNF33BP1.hg38.copy0|Matrix_2|NA	-0.113623	-0.807784
LHX9.hg38.mm10.copy0|Matrix_1|Split	2.00474	1.31868
TRPC2.hg38.mm10.copy0|Matrix_1|Split	2.03366	1.94193
ART5.hg38.mm10.copy0|Matrix_1|Split	2.03366	1.94193
ACTG1P4.hg38.copy0|Matrix_1|Complex	3.89233	3.28121
THAP4.hg38.mm10.copy0|Matrix_2|NA	-0.809776	-0.880256
OR2A14.hg38.copy0|Matrix_1|Split	8.22496	7.91409
LOC100133315.hg38.copy0|Matrix_1|Split	2.03366	1.94193
KNDC1.hg38.mm10.copy0|Matrix_2|NA	-0.634119	-0.986238
RNF121.hg38.mm10.copy0|Matrix_1|Split	2.03366	1.94193
SCGB3A1.hg38.mm10.copy0|Matrix_1|NA	1.50741	1.2882
OR10C1.hg38.copy0|Matrix_1|Split	8.22496	7.91409
ANO7.hg38.mm10.copy0|Matrix_2|NA	-0.809776	-0.880256
TCAF2P1.hg38.copy0|Matrix_1|Split	8.22496	7.91409
ART1.hg38.mm10.copy0|Matrix_1|Split	2.03366	1.94193
ZNF511.hg38.copy0|Matrix_2|NA	-0.634119	-0.986238
ZNF582-AS1.hg38.copy0|Matrix_2|NA	-0.113623	-0.807784
TCERG1.hg38.mm10.copy0|Matrix_1|Split	2.74596	2.64892
ING5.hg38.mm10.copy0|Matrix_2|NA	-0.809776	-0.880256
IL2RG.hg38.mm10.copy0|Matrix_1|Split	2.97469	2.55533
MYH10.hg38.mm10.copy0|Matrix_1|Split	2.09497	1.75202
IZUMO3.hg38.mm10.copy0|Matrix_1|Split	2.71634	2.40921
LINC01167.hg38.copy0|Matrix_2|NA	-0.634119	-0.986238
CHRNA10.hg38.mm10.copy0|Matrix_1|Split	2.03366	1.94193
CDC42BPG.hg38.mm10.copy0|Matrix_1|Split	2.14284	1.84495
MIR595.hg38.copy0|Matrix_2|NA	-0.374655	-0.547995
MARK2.hg38.mm10.copy0|Matrix_1|Split	2.69512	2.33472
STK25.hg38.mm10.copy0|Matrix_2|NA	-0.809776	-0.880256
OR2A20P.hg38.copy0|Matrix_1|Split	8.22496	7.91409
IKBKB.hg38.mm10.copy0|Matrix_1|Split	2.35143	2.193
ACOT9.hg38.mm10.copy0|Matrix_1|Split	3.58575	3.41216
ZNF124.hg38.copy0|Matrix_1|NA	0.0511504	-0.713448
SNED1.hg38.mm10.copy0|Matrix_2|NA	-0.809776	-0.880256
FOXD2.hg38.mm10.copy0|Matrix_1|Split	2.19593	1.71888
UTF1.hg38.mm10.copy0|Matrix_2|NA	-0.634119	-0.986238
IFNA13.hg38.mm10.copy1|Matrix_1|Split	5.32873	5.02195
MED12.hg38.mm10.copy0|Matrix_1|Split	2.97469	2.55533
ATG4B.hg38.mm10.copy0|Matrix_2|NA	-0.809776	-0.880256
FOLR3.hg38.copy0|Matrix_1|Split	2.03366	1.94193
IFNA1.hg38.mm10.copy1|Matrix_1|Split	5.32873	5.02195
PARD6G-AS1.hg38.copy0|Matrix_1|NA	0.0384938	-0.538892
ITGB1BP2.hg38.mm10.copy0|Matrix_1|Split	2.97469	2.55533
FRMD8.hg38.mm10.copy0|Matrix_1|Split	2.14284	1.84495
PGAP2.hg38.mm10.copy0|Matrix_1|Split	2.03366	1.94193
LOC101928371.hg38.copy0|Matrix_1|Complex	6.26367	5.87107
KIF26B.hg38.mm10.copy0|Matrix_1|NA	4.38717	4.22432
MIR7849.hg38.copy0|Matrix_1|Split	4.20738	4.01403
THSD7A.hg38.mm10.copy0|Matrix_1|Split	2.08503	1.43437
SMYD3.hg38.mm10.copy0|Matrix_1|NA	4.38717	4.22432
FARP1.hg38.mm10.copy0|Matrix_1|Split	2.89397	2.75767
DKK4.hg38.mm10.copy0|Matrix_1|Split	2.35143	2.193
UACA.hg38.mm10.copy0|Matrix_1|Split	2.64627	2.14093
MIMT1.hg38.copy0|Matrix_2|NA	-0.113623	-0.807784
FOXI3.hg38.mm10.copy0|Matrix_1|Complex	6.26367	5.87107
NFATC1.hg38.mm10.copy0|Matrix_1|NA	0.0384938	-0.538892
ZNF71.hg38.copy0|Matrix_2|NA	-0.113623	-0.807784
MIR6751.hg38.copy0|Matrix_1|Split	2.14284	1.84495
CXORF65.hg38.copy0|Matrix_1|Split	2.97469	2.55533
DZIP1.hg38.mm10.copy0|Matrix_1|Split	3.29404	3.29005
ADGRA1.hg38.mm10.copy0|Matrix_2|NA	-0.634119	-0.986238
IFNA22P.hg38.copy0|Matrix_1|Split	5.32873	5.02195
MTERF4.hg38.mm10.copy0|Matrix_2|NA	-0.809776	-0.880256
AMY2B.hg38.mm10.copy0|Matrix_1|Complex	3.89233	3.28121
RCOR2.hg38.mm10.copy0|Matrix_1|Split	2.69512	2.33472
FOXP1.hg38.mm10.copy0|Matrix_1|Split	2.66157	2.61068
EIF1AY.hg38.copy0|Matrix_1|Split	3.75966	3.73642
CNST.hg38.mm10.copy0|Matrix_1|NA	4.38717	4.22432
CTRB2.hg38.copy0|Matrix_1|Split	3.75966	3.73642
OR2A1.hg38.copy0|Matrix_1|Split	8.22496	7.91409
TUBGCP2.hg38.mm10.copy0|Matrix_2|NA	-0.634119	-0.986238
VWDE.hg38.mm10.copy0|Matrix_1|Split	2.08503	1.43437
PLAT.hg38.mm10.copy0|Matrix_1|Split	2.35143	2.193
B3GNTL1.hg38.mm10.copy0|Matrix_1|NA	0.193209	-0.0724212
AMY1C.hg38.copy0|Matrix_1|Complex	3.89233	3.28121
RASGEF1C.hg38.mm10.copy0|Matrix_1|NA	1.50741	1.2882
DENND1B.hg38.mm10.copy0|Matrix_1|Split	2.00474	1.31868
LARS.hg38.mm10.copy0|Matrix_1|Split	2.74596	2.64892
TAF1.hg38.mm10.copy0|Matrix_1|Split	2.97469	2.55533
ZFP28.hg38.mm10.copy0|Matrix_2|NA	-0.113623	-0.807784
LOC101928436.hg38.copy0|Matrix_1|Complex	3.89233	3.28121
LOC101929297.hg38.copy0|Matrix_1|Complex	2.00943	2.00012
RPIA.hg38.mm10.copy0|Matrix_1|Complex	6.26367	5.87107
MEN1.hg38.mm10.copy0|Matrix_1|Split	2.14284	1.84495
SALL3.hg38.mm10.copy0|Matrix_1|Complex	2.92804	2.84004
EIF2AK3.hg38.mm10.copy0|Matrix_1|Complex	6.26367	5.87107
LOC154761.hg38.copy0|Matrix_1|Split	8.22496	7.91409
CMPK1.hg38.mm10.copy0|Matrix_1|Split	2.19593	1.71888
FLT4.hg38.mm10.copy0|Matrix_1|NA	1.50741	1.2882
SLC10A7.hg38.mm10.copy0|Matrix_1|Split	4.20738	4.01403
RPL26.hg38.mm10.copy1|Matrix_1|Split	2.09497	1.75202
MALAT1.mm10.copy0|Matrix_1|Split	2.14284	1.84495
D2HGDH.hg38.mm10.copy0|Matrix_2|NA	-0.809776	-0.880256
TEX37.hg38.mm10.copy0|Matrix_1|Complex	6.26367	5.87107
MTG1.hg38.mm10.copy0|Matrix_2|NA	-0.634119	-0.986238
ZNF750.hg38.copy0|Matrix_1|NA	0.193209	-0.0724212
LINC01241.hg38.copy0|Matrix_1|Split	2.71634	2.40921
CAPN1.hg38.mm10.copy0|Matrix_1|Split	2.14284	1.84495
CCDC42.hg38.mm10.copy0|Matrix_1|Split	2.09497	1.75202
LINC01168.hg38.copy0|Matrix_2|NA	-0.634119	-0.986238
CTAGE8.hg38.copy4|Matrix_1|Split	8.22496	7.91409
CTDP1.hg38.mm10.copy0|Matrix_1|NA	0.0384938	-0.538892
SAT1.hg38.mm10.copy0|Matrix_1|Split	3.58575	3.41216
INGX.hg38.copy0|Matrix_1|Split	2.97469	2.55533
ZMYM3.hg38.mm10.copy0|Matrix_1|Split	2.97469	2.55533
IFNA2.hg38.mm10.copy1|Matrix_1|Split	5.32873	5.02195
FRMD8P1.hg38.copy0|Matrix_1|Split	2.14284	1.84495
NAA40.hg38.mm10.copy0|Matrix_1|Split	2.69512	2.33472
MIR3165.hg38.copy0|Matrix_1|Split	2.03366	1.94193
CROCC2.mm10.copy0|Matrix_2|NA	-0.809776	-0.880256
ZNF471.hg38.copy0|Matrix_2|NA	-0.113623	-0.807784
DMTF1.hg38.mm10.copy0|Matrix_1|Split	2.98495	2.7122
PASK.hg38.mm10.copy0|Matrix_2|NA	-0.809776	-0.880256
POLA2.hg38.mm10.copy0|Matrix_1|Split	2.14284	1.84495
LINC01341.hg38.copy0|Matrix_1|NA	4.38717	4.22432
INPPL1.hg38.mm10.copy0|Matrix_1|Split	2.03366	1.94193
AHCTF1P1.hg38.copy0|Matrix_1|NA	4.38717	4.22432
IFNA8.hg38.copy0|Matrix_1|Split	5.32873	5.02195
FAM204A.hg38.mm10.copy1|Matrix_1|Split	2.00474	1.31868
DPF2.hg38.mm10.copy0|Matrix_1|Split	2.14284	1.84495
ANKRD31.hg38.copy0|Matrix_1|Complex	2.42413	1.72422
IL18BP.hg38.mm10.copy0|Matrix_1|Split	2.03366	1.94193
HSBP1L1.hg38.mm10.copy0|Matrix_1|NA	0.0384938	-0.538892
LINC01166.hg38.copy0|Matrix_2|NA	-0.634119	-0.986238
MAP4K2.hg38.mm10.copy0|Matrix_1|Split	2.14284	1.84495
SLC22A20.hg38.mm10.copy0|Matrix_1|Split	2.14284	1.84495
AMY2A.hg38.copy0|Matrix_1|Complex	3.89233	3.28121
POLB.hg38.mm10.copy0|Matrix_1|Split	2.35143	2.193
TAF1L.hg38.copy0|Matrix_1|Split	2.97469	2.55533
CTAGE15.hg38.copy3|Matrix_1|Split	2.08503	1.43437
PAOX.hg38.mm10.copy0|Matrix_2|NA	-0.634119	-0.986238
DNAJA1P5.hg38.copy0|Matrix_1|Complex	3.89233	3.28121
NUMA1.hg38.mm10.copy0|Matrix_1|Split	2.03366	1.94193
MTUS2.hg38.mm10.copy0|Matrix_1|Split	4.25264	3.72538
ATP6V1G3.hg38.mm10.copy0|Matrix_1|Split	2.00474	1.31868
LRRC49.hg38.mm10.copy0|Matrix_1|Split	2.64627	2.14093
FOXP1-AS1.hg38.copy0|Matrix_1|Split	2.66157	2.61068
LOC100128494.hg38.copy0|Matrix_1|Split	2.03366	1.94193
SF1.hg38.mm10.copy0|Matrix_1|Split	2.14284	1.84495
MIR31HG.hg38.copy0|Matrix_1|Split	5.32873	5.02195
ZNF583.hg38.copy0|Matrix_2|NA	-0.113623	-0.807784
FARP2.hg38.mm10.copy0|Matrix_2|NA	-0.809776	-0.880256
IFNA14.hg38.mm10.copy0|Matrix_1|Split	5.32873	5.02195
OGT.hg38.mm10.copy0|Matrix_1|Split	2.97469	2.55533
ANAPC15.hg38.mm10.copy1|Matrix_1|Split	2.03366	1.94193
RNPC3.hg38.mm10.copy0|Matrix_1|Complex	3.89233	3.28121
ADAM8.hg38.mm10.copy0|Matrix_2|NA	-0.634119	-0.986238
CFDP1.hg38.mm10.copy0|Matrix_1|Split	3.75966	3.73642
CTRB1.hg38.mm10.copy1|Matrix_1|Split	3.75966	3.73642
MIR6749.hg38.copy0|Matrix_1|Split	2.14284	1.84495
STIL.hg38.mm10.copy0|Matrix_1|Split	2.19593	1.71888
OR2A9P.hg38.copy0|Matrix_1|Split	8.22496	7.91409
OR2A25.hg38.copy0|Matrix_1|Split	8.22496	7.91409
IFNA16.hg38.mm10.copy0|Matrix_1|Split	5.32873	5.02195
COL11A1.hg38.mm10.copy0|Matrix_1|Complex	3.89233	3.28121
AMY1B.hg38.copy0|Matrix_1|Complex	3.89233	3.28121
RBFADN.hg38.copy0|Matrix_1|NA	0.0384938	-0.538892
AHCTF1.hg38.mm10.copy0|Matrix_1|NA	4.38717	4.22432
TCAF2.hg38.mm10.copy2|Matrix_1|Split	8.22496	7.91409
IFNE.hg38.mm10.copy0|Matrix_1|Split	5.32873	5.02195
OR2A5.hg38.copy0|Matrix_1|Split	8.22496	7.91409
ASPM.hg38.mm10.copy0|Matrix_1|Split	2.00474	1.31868
PDCD1.hg38.mm10.copy0|Matrix_2|NA	-0.809776	-0.880256
OR2A12.hg38.copy0|Matrix_1|Split	8.22496	7.91409
WNT7B.hg38.mm10.copy0|Matrix_1|Split	5.6206	5.46182
NUP98.hg38.mm10.copy0|Matrix_1|Split	2.03366	1.94193
HNRNPUL2-BSCL2.hg38.copy0|Matrix_1|Split	3.27319	3.82005
PCBD2.hg38.mm10.copy0|Matrix_2|Merge	-2.10826	-0.259652
SEZ6.hg38.mm10.copy0|Matrix_2|Merge	-2.38736	-0.767795
APPBP2.hg38.mm10.copy0|Matrix_1|Strength_Change	3.15836	5.66567
SNORA27.hg38.copy0|Matrix_2|Merge	-3.12565	0.948608
FAM106B.hg38.copy0|Matrix_1|Strength_Change	3.15836	5.66567
TRIM44.hg38.mm10.copy0|Matrix_1|Split	2.25045	2.38445
SUMF2.hg38.mm10.copy0|Matrix_1|Split	6.49802	7.57199
PAMR1.hg38.mm10.copy0|Matrix_1|Split	2.25045	2.38445
NCOA7.hg38.mm10.copy0|Matrix_2|Complex	-2.69402	-0.437851
TRIM49D1.hg38.copy0|Matrix_2|Merge	-2.68492	-0.0547552
CNTN1.hg38.mm10.copy0|Matrix_2|Merge	-2.3955	-0.82371
SNORA33.hg38.mm10.copy0|Matrix_2|Merge	-2.38462	0.465202
BSN.hg38.mm10.copy0|Matrix_2|Merge	-3.81937	0.676775
TRIP12.hg38.mm10.copy0|Matrix_2|Merge	-3.22962	-0.994441
SLC35C2.hg38.mm10.copy0|Matrix_1|Split	3.48042	3.56961
SNORD100.hg38.mm10.copy0|Matrix_2|Merge	-2.38462	0.465202
OR1F1.hg38.copy0|Matrix_1|Split	3.78405	3.94477
OTUD7B.hg38.mm10.copy0|Matrix_2|Merge	-2.62971	-0.896249
TMEM14EP.hg38.copy0|Matrix_2|Merge	-2.11588	0.499177
NODAL.hg38.mm10.copy0|Matrix_2|Merge	-2.71817	0.0704007
ZCCHC12.hg38.mm10.copy0|Matrix_2|Merge	-2.06072	-0.964247
LRRN4CL.hg38.mm10.copy0|Matrix_1|Split	3.27319	3.82005
OLA1.hg38.mm10.copy0|Matrix_2|Merge	-2.62911	-0.935526
BACE1.hg38.mm10.copy0|Matrix_2|Merge	-2.15726	0.106345
FAM173A.hg38.mm10.copy0|Matrix_2|Merge	-2.10733	0.948187
C1ORF195.hg38.copy1|Matrix_2|Merge	-2.57383	1.14432
CMTM4.hg38.mm10.copy0|Matrix_2|Strength_Change	-2.22345	1.74659
TMEM51.hg38.mm10.copy0|Matrix_2|Merge	-2.57383	1.14432
EXOSC4.hg38.mm10.copy0|Matrix_1|NA	0.645273	1.25467
TMEM43.hg38.mm10.copy0|Matrix_2|Complex	-2.33335	1.03507
GUCA1C.hg38.copy0|Matrix_2|Merge	-2.06739	-0.394605
RPS2.hg38.mm10.copy2|Matrix_1|Strength_Change	2.52344	4.36833
GPX4.hg38.mm10.copy0|Matrix_2|Merge	-2.26957	0.745142
SLC9A3R2.hg38.mm10.copy0|Matrix_1|Strength_Change	2.52344	4.36833
TDRD9.hg38.mm10.copy0|Matrix_2|Merge	-3.13262	0.250678
RPS19.hg38.mm10.copy2|Matrix_2|Complex	-2.17822	-0.119209
FAM136A.hg38.mm10.copy2|Matrix_2|Merge	-2.2918	-0.181671
MMP14.hg38.mm10.copy0|Matrix_2|Merge	-2.30558	-0.612894
SLC22A25.hg38.copy0|Matrix_1|Split	3.27319	3.82005
MRPL49.hg38.mm10.copy0|Matrix_1|Split	2.59594	2.78571
METTL12.hg38.copy0|Matrix_1|Split	3.27319	3.82005
MIR6501.hg38.copy0|Matrix_2|Merge	-3.05745	1.43254
COX7C.hg38.mm10.copy5|Matrix_2|Merge	-2.25394	-0.173096
USP12.hg38.mm10.copy0|Matrix_2|Merge	-3.12565	0.948608
IP6K1.hg38.mm10.copy0|Matrix_2|Merge	-3.81937	0.676775
MIR5193.hg38.copy0|Matrix_2|Merge	-3.81937	0.676775
EMX2OS.hg38.mm10.copy0|Matrix_2|Merge	-2.56561	-0.271916
ZFYVE21.hg38.mm10.copy0|Matrix_2|Merge	-3.13262	0.250678
MARCH9.hg38.mm10.copy0|Matrix_2|Merge	-2.84114	-0.222604
UBE2B.hg38.mm10.copy0|Matrix_2|Merge	-2.10826	-0.259652
RPS24.hg38.mm10.copy2|Matrix_2|Merge	-2.25592	0.137368
RPS20.hg38.mm10.copy0|Matrix_2|Merge	-2.86986	-0.824546
CDC42.hg38.mm10.copy0|Matrix_2|Complex	-2.69402	-0.437851
RAB1B.hg38.mm10.copy1|Matrix_1|Split	4.2265	4.71806
SRPK2.hg38.mm10.copy0|Matrix_2|Merge	-2.71522	0.665659
CHRM3.hg38.mm10.copy0|Matrix_2|Strength_Change	-2.67572	1.57947
TMEM179B.hg38.mm10.copy0|Matrix_1|Split	3.27319	3.82005
C3ORF80.hg38.copy0|Matrix_2|Merge	-2.77162	-0.220091
NLRC3.hg38.mm10.copy0|Matrix_1|Split	3.78405	3.94477
BAK1.hg38.mm10.copy0|Matrix_2|Merge	-3.25515	-0.900631
ABI1.hg38.mm10.copy0|Matrix_1|Complex	3.30925	4.68444
SCRT1.hg38.mm10.copy0|Matrix_1|NA	0.645273	1.25467
EBF2.hg38.mm10.copy0|Matrix_2|Shifted	-2.69304	-0.328106
ZDHHC22.hg38.mm10.copy0|Matrix_2|Merge	-2.41517	0.0992003
PGAM1.hg38.mm10.copy2|Matrix_2|Merge	-2.62911	-0.935526
SIAH2.hg38.mm10.copy0|Matrix_2|Merge	-2.03282	-0.29401
BACE1-AS.hg38.copy0|Matrix_2|Merge	-2.15726	0.106345
ZBTB26.hg38.mm10.copy0|Matrix_1|Split	2.35077	2.85519
CPEB3.hg38.mm10.copy0|Matrix_2|Merge	-2.03189	-0.524406
SERINC4.hg38.mm10.copy0|Matrix_1|Split	2.34245	2.69104
MEFV.hg38.mm10.copy0|Matrix_1|Split	3.78405	3.94477
GOSR2.hg38.mm10.copy0|Matrix_1|Split	2.37823	2.56321
SYT11.hg38.mm10.copy0|Matrix_2|Merge	-2.60484	-0.15851
CHST3.hg38.mm10.copy0|Matrix_2|Merge	-3.7211	-0.791001
FBXO36.hg38.mm10.copy0|Matrix_2|Merge	-3.22962	-0.994441
NAT16.hg38.copy0|Matrix_2|Merge	-2.55663	-0.638543
GRIN3B.hg38.mm10.copy0|Matrix_2|Merge	-2.26957	0.745142
NXPH4.hg38.mm10.copy0|Matrix_2|Merge	-2.42894	-0.784588
BMPR2.hg38.mm10.copy0|Matrix_2|Merge	-2.60097	-0.57204
SV2A.hg38.mm10.copy0|Matrix_2|Merge	-2.62971	-0.896249
VGF.hg38.mm10.copy0|Matrix_2|Merge	-2.55663	-0.638543
NCS1.hg38.mm10.copy0|Matrix_2|Merge	-2.68798	0.267969
ST20.hg38.copy0|Matrix_2|Merge	-2.13972	-0.820601
LSM3.hg38.mm10.copy0|Matrix_2|Complex	-2.33335	1.03507
KLC1.hg38.mm10.copy0|Matrix_2|Merge	-3.13262	0.250678
LOC101928105.hg38.copy0|Matrix_2|Merge	-2.03282	-0.29401
MIR3177.hg38.copy0|Matrix_1|Strength_Change	2.52344	4.36833
TMEM87B.hg38.mm10.copy0|Matrix_2|Merge	-2.14107	-0.894534
CXXC5.hg38.mm10.copy0|Matrix_2|Merge	-2.09109	1.0062
HNRNPUL2.hg38.mm10.copy0|Matrix_1|Split	3.27319	3.82005
SNORD90.hg38.mm10.copy0|Matrix_1|Split	2.35077	2.85519
TOMM6.hg38.mm10.copy1|Matrix_1|Split	3.72078	4.11934
APEX1.hg38.mm10.copy0|Matrix_1|Split	5.33694	5.47177
HBG1.hg38.copy0|Matrix_2|Merge	-2.59163	0.249348
AR.hg38.mm10.copy0|Matrix_1|Split	4.02092	4.87242
CELA2B.hg38.copy0|Matrix_2|Merge	-2.57383	1.14432
MSN.hg38.mm10.copy0|Matrix_1|Split	4.02092	4.87242
MST1.hg38.mm10.copy0|Matrix_2|Merge	-3.81937	0.676775
TEX21P.hg38.copy0|Matrix_1|Split	2.28678	2.33874
CITED1.hg38.mm10.copy0|Matrix_2|Merge	-4.83933	-1.00713
RABGAP1.hg38.mm10.copy0|Matrix_1|Split	2.35077	2.85519
DICER1.hg38.mm10.copy0|Matrix_1|Strength_Change	2.2261	4.77776
SNORD11B.hg38.copy0|Matrix_2|Merge	-2.60097	-0.57204
SNHG1.hg38.mm10.copy0|Matrix_1|Split	3.27319	3.82005
SACS-AS1.hg38.copy0|Matrix_2|Merge	-2.41418	-0.924282
LYN.hg38.mm10.copy0|Matrix_2|Merge	-2.86986	-0.824546
RSU1.hg38.mm10.copy0|Matrix_1|Strength_Change	2.32152	4.54432
TIGD7.hg38.copy0|Matrix_1|Split	3.78405	3.94477
ZBTB3.hg38.mm10.copy0|Matrix_1|Split	3.27319	3.82005
FOLH1.hg38.mm10.copy0|Matrix_2|Merge	-2.68492	-0.0547552
RAB38.hg38.mm10.copy0|Matrix_2|Merge	-2.68492	-0.0547552
GSC.hg38.mm10.copy0|Matrix_1|Strength_Change	2.2261	4.77776
UQCC2.hg38.mm10.copy0|Matrix_2|Merge	-3.25515	-0.900631
RASSF5.hg38.mm10.copy0|Matrix_1|Split	2.32101	3.21233
USP6.hg38.copy0|Matrix_1|Strength_Change	3.15836	5.66567
PWP1.hg38.mm10.copy0|Matrix_2|Merge	-2.42578	-0.231293
NUPR2.hg38.copy0|Matrix_1|Split	6.49802	7.57199
RETNLB.hg38.mm10.copy0|Matrix_2|Merge	-2.06739	-0.394605
NSFP1.hg38.copy0|Matrix_1|Split	2.37823	2.56321
CHRAC1.hg38.mm10.copy0|Matrix_2|Merge	-2.36485	0.116649
RILP.hg38.mm10.copy0|Matrix_1|Strength_Change	2.18907	3.63579
PIK3CB.hg38.mm10.copy0|Matrix_2|Shifted	-2.62734	-0.722287
MRPS17.hg38.mm10.copy0|Matrix_1|Split	6.49802	7.57199
XYLT1.hg38.mm10.copy0|Matrix_2|Strength_Change	-2.53105	1.7845
USP32P1.hg38.copy0|Matrix_1|Strength_Change	3.15836	5.66567
DDX58.hg38.mm10.copy0|Matrix_2|Merge	-2.38691	0.502643
LOC100272217.hg38.copy0|Matrix_2|Merge	-2.68798	0.267969
FJX1.hg38.mm10.copy0|Matrix_1|Split	2.25045	2.38445
NOX4.hg38.mm10.copy0|Matrix_2|Merge	-2.68492	-0.0547552
GAREM1.hg38.copy0|Matrix_2|Merge	-2.34035	-0.337344
MIR4486.hg38.copy0|Matrix_2|Merge	-3.40872	0.358167
RD3L.hg38.mm10.copy0|Matrix_2|Merge	-3.13262	0.250678
UBQLN3.hg38.mm10.copy0|Matrix_2|Merge	-2.59163	0.249348
KIF5A.hg38.mm10.copy0|Matrix_2|Merge	-2.84114	-0.222604
NDUFB10.hg38.mm10.copy0|Matrix_1|Strength_Change	2.52344	4.36833
PRF1.hg38.mm10.copy0|Matrix_2|Merge	-2.71817	0.0704007
SORCS2.hg38.mm10.copy0|Matrix_2|Merge	-2.76039	0.9886
TRIM49B.hg38.copy0|Matrix_2|Merge	-2.68492	-0.0547552
ZFAND3.hg38.mm10.copy0|Matrix_2|Merge	-2.2536	-0.67614
DNAJC19.hg38.mm10.copy0|Matrix_2|Merge	-2.06337	0.35419
IL13RA1.hg38.mm10.copy0|Matrix_2|Merge	-2.06072	-0.964247
RNF139.hg38.mm10.copy0|Matrix_2|Merge	-2.00271	-1.00766
APMAP.hg38.mm10.copy0|Matrix_1|Split	3.72078	4.11934
GANAB.hg38.mm10.copy0|Matrix_1|Split	3.27319	3.82005
FAM222B.hg38.mm10.copy0|Matrix_2|Merge	-2.38736	-0.767795
MRPL52.hg38.mm10.copy0|Matrix_2|Merge	-2.30558	-0.612894
TMEM68.hg38.mm10.copy0|Matrix_2|Merge	-2.86986	-0.824546
PGAM4.hg38.copy2|Matrix_2|Merge	-2.62911	-0.935526
PLA2G16.hg38.mm10.copy0|Matrix_1|Split	3.27319	3.82005
RTN4RL1.hg38.mm10.copy0|Matrix_1|Strength_Change	2.18907	3.63579
RABAC1.hg38.mm10.copy0|Matrix_2|Complex	-2.17822	-0.119209
MIR3173.hg38.copy0|Matrix_1|Strength_Change	2.2261	4.77776
ATG4D.hg38.mm10.copy0|Matrix_2|Strength_Change	-2.04171	1.95519
FAM212A.hg38.mm10.copy0|Matrix_2|Merge	-3.81937	0.676775
CD96.hg38.mm10.copy0|Matrix_2|Merge	-2.06739	-0.394605
ROM1.hg38.mm10.copy0|Matrix_1|Split	3.27319	3.82005
ITGAV.hg38.mm10.copy0|Matrix_2|Merge	-3.12277	0.105999
LINC01615.hg38.copy0|Matrix_1|NA	0.212759	0.514938
CNN2.hg38.mm10.copy1|Matrix_2|Merge	-2.26957	0.745142
IQCK.hg38.mm10.copy0|Matrix_2|Merge	-3.6785	-0.552567
RAB26.hg38.mm10.copy0|Matrix_1|Strength_Change	2.52344	4.36833
BARHL2.hg38.mm10.copy0|Matrix_1|Complex	2.4266	2.7139
LOC100287846.hg38.copy0|Matrix_2|Strength_Change	-3.07784	1.8973
C1QL3.hg38.mm10.copy0|Matrix_1|Strength_Change	2.32152	4.54432
SCRN3.hg38.mm10.copy0|Matrix_2|Merge	-2.62911	-0.935526
CPEB1.hg38.mm10.copy0|Matrix_2|Merge	-2.06339	-0.820889
LOC101927950.hg38.copy0|Matrix_2|Merge	-2.02671	0.865294
CD40.hg38.mm10.copy0|Matrix_1|Split	3.48042	3.56961
SMIM5.hg38.mm10.copy0|Matrix_1|Split	2.02029	3.16407
TMEM177.hg38.mm10.copy0|Matrix_2|Shifted	-2.02393	-0.0360391
MRPS34.hg38.mm10.copy0|Matrix_1|Strength_Change	2.52344	4.36833
TMEM156.hg38.copy0|Matrix_1|Split	2.52336	3.07953
THOC6.hg38.mm10.copy0|Matrix_1|Split	3.78405	3.94477
TMC5.hg38.mm10.copy0|Matrix_2|Merge	-3.6785	-0.552567
NTHL1.hg38.mm10.copy0|Matrix_1|Strength_Change	2.52344	4.36833
TMEM65.hg38.mm10.copy0|Matrix_2|Merge	-2.00271	-1.00766
LOC100128770.hg38.copy0|Matrix_1|Split	3.78405	3.94477
CYBA.hg38.mm10.copy0|Matrix_1|NA	2.05538	2.64264
NAP1L4.hg38.mm10.copy0|Matrix_1|Split	3.67942	4.08914
MST1P2.hg38.copy0|Matrix_2|Merge	-3.81937	0.676775
IGSF10.hg38.mm10.copy0|Matrix_2|Merge	-2.11588	0.499177
MIR6071.hg38.copy0|Matrix_2|Merge	-3.14422	-0.979661
PDZD8.hg38.mm10.copy0|Matrix_2|Merge	-2.56561	-0.271916
PIM3.hg38.mm10.copy0|Matrix_2|NA	-0.981287	-0.453776
ERAP2.hg38.copy0|Matrix_2|Strength_Change	-2.26528	2.64002
PRR25.hg38.copy0|Matrix_2|Merge	-2.10733	0.948187
MAPK8IP1.hg38.mm10.copy0|Matrix_1|Split	2.48418	3.14941
SLC26A10.hg38.mm10.copy0|Matrix_2|Merge	-2.84114	-0.222604
ZC3H15.hg38.mm10.copy0|Matrix_2|Merge	-3.12277	0.105999
HBG2.hg38.copy0|Matrix_2|Merge	-2.59163	0.249348
KNOP1.hg38.mm10.copy0|Matrix_2|Merge	-3.6785	-0.552567
CCT6P1.hg38.copy0|Matrix_1|Split	6.49802	7.57199
NDFIP2.hg38.mm10.copy0|Matrix_2|Merge	-2.08397	0.437797
FAM178B.hg38.mm10.copy0|Matrix_2|Merge	-2.61022	-0.194153
TRIM6.hg38.mm10.copy0|Matrix_2|Merge	-2.59163	0.249348
SEC61B.hg38.mm10.copy0|Matrix_1|Split	4.02092	4.87242
ZBED3.hg38.mm10.copy0|Matrix_2|Merge	-2.03713	0.159339
MIR4516.hg38.copy0|Matrix_1|Strength_Change	2.52344	4.36833
LOC284798.hg38.copy0|Matrix_1|Split	3.72078	4.11934
S1PR5.hg38.mm10.copy0|Matrix_2|Strength_Change	-2.04171	1.95519
SLC7A7.hg38.mm10.copy0|Matrix_2|Merge	-2.30558	-0.612894
TRAF6.hg38.mm10.copy0|Matrix_1|Split	2.25045	2.38445
CCP110.hg38.mm10.copy0|Matrix_2|Merge	-3.6785	-0.552567
PIN4.hg38.mm10.copy2|Matrix_2|Merge	-7.19345	-0.903781
TUT1.hg38.mm10.copy0|Matrix_1|Split	3.27319	3.82005
PSMD12.hg38.mm10.copy0|Matrix_2|Merge	-2.82237	-0.509399
TTC9C.hg38.mm10.copy0|Matrix_1|Split	3.27319	3.82005
VASN.hg38.mm10.copy0|Matrix_1|Split	3.78405	3.94477
ATL3.hg38.mm10.copy0|Matrix_1|Split	3.27319	3.82005
STUB1.hg38.mm10.copy0|Matrix_2|Merge	-2.10733	0.948187
KCNJ2-AS1.hg38.copy0|Matrix_2|Complex	-2.18751	-0.376967
CHURC1-FNTB.hg38.copy0|Matrix_1|Split	2.28678	2.33874
MBNL1.hg38.mm10.copy0|Matrix_2|Merge	-2.11588	0.499177
CASC2.hg38.copy0|Matrix_2|Merge	-2.56561	-0.271916
FIS1.hg38.mm10.copy0|Matrix_2|Merge	-2.55663	-0.638543
CD79A.hg38.mm10.copy0|Matrix_2|Complex	-2.17822	-0.119209
C6ORF120.hg38.copy0|Matrix_1|NA	0.212759	0.514938
PARP2.hg38.mm10.copy0|Matrix_1|Split	5.33694	5.47177
SYT1.hg38.mm10.copy0|Matrix_2|Merge	-3.2356	-0.994326
SNORA78.hg38.mm10.copy0|Matrix_1|Strength_Change	2.52344	4.36833
GPX2.hg38.mm10.copy0|Matrix_1|Split	2.28678	2.33874
WDR76.hg38.mm10.copy0|Matrix_1|Split	2.34245	2.69104
SSPN.hg38.mm10.copy0|Matrix_2|Strength_Change	-2.1955	2.24484
GRINA.hg38.mm10.copy0|Matrix_1|NA	0.645273	1.25467
SERPINF2.hg38.mm10.copy0|Matrix_1|Strength_Change	2.18907	3.63579
FNTB.hg38.mm10.copy0|Matrix_1|Split	2.28678	2.33874
CDC123.hg38.mm10.copy0|Matrix_2|Merge	-3.02385	-0.849983
LEMD2.hg38.mm10.copy0|Matrix_2|Merge	-3.25515	-0.900631
SNAR-E.hg38.copy0|Matrix_1|Split	3.27319	3.82005
GPAA1.hg38.mm10.copy0|Matrix_1|NA	0.645273	1.25467
TIAF1.hg38.copy0|Matrix_2|Merge	-2.38736	-0.767795
SNORA64.hg38.mm10.copy0|Matrix_1|Strength_Change	2.52344	4.36833
COX5B.hg38.mm10.copy1|Matrix_2|Merge	-2.61022	-0.194153
NEMP1.hg38.copy0|Matrix_2|Merge	-2.42894	-0.784588
SNORA15.hg38.mm10.copy0|Matrix_1|Split	6.49802	7.57199
VPS45.hg38.mm10.copy0|Matrix_2|Merge	-2.62971	-0.896249
MIR6126.hg38.copy0|Matrix_1|Split	3.78405	3.94477
ZNF337-AS1.hg38.copy0|Matrix_1|Split	3.72078	4.11934
NANP.hg38.mm10.copy0|Matrix_1|Split	3.72078	4.11934
LOC101927322.hg38.copy0|Matrix_2|Merge	-2.0173	0.897331
PIPOX.hg38.mm10.copy0|Matrix_2|Merge	-2.38736	-0.767795
LINC00412.hg38.copy0|Matrix_2|Merge	-3.12565	0.948608
NSA2.hg38.mm10.copy0|Matrix_2|Complex	-2.15411	-0.166557
C5ORF24.hg38.copy0|Matrix_2|Merge	-2.10826	-0.259652
CASC4.hg38.mm10.copy0|Matrix_1|Split	2.34245	2.69104
SNORD11.hg38.mm10.copy0|Matrix_2|Merge	-2.60097	-0.57204
SCAMP3.hg38.mm10.copy0|Matrix_2|Merge	-2.60484	-0.15851
PPP2R2A.hg38.mm10.copy0|Matrix_2|Shifted	-2.69304	-0.328106
POLR2E.hg38.mm10.copy0|Matrix_2|Merge	-2.26957	0.745142
MIR223.hg38.mm10.copy0|Matrix_1|Split	4.02092	4.87242
FUBP3.hg38.mm10.copy0|Matrix_2|Merge	-2.68798	0.267969
PRR5L.hg38.mm10.copy0|Matrix_1|Split	2.25045	2.38445
IMPACT.hg38.mm10.copy0|Matrix_2|Complex	-2.05713	-0.851301
RPPH1.hg38.mm10.copy0|Matrix_1|Split	5.33694	5.47177
TMEM37.hg38.mm10.copy0|Matrix_2|Shifted	-2.02393	-0.0360391
LINC00867.hg38.copy0|Matrix_2|Merge	-2.56561	-0.271916
MRGPRE.hg38.mm10.copy0|Matrix_1|Split	3.67942	4.08914
SNX33.hg38.mm10.copy0|Matrix_1|Complex	3.8809	4.89362
AGR3.hg38.mm10.copy0|Matrix_1|Strength_Change	2.22378	4.0406
RPS17.hg38.mm10.copy0|Matrix_2|Merge	-2.06339	-0.820889
STK11.hg38.mm10.copy0|Matrix_2|Merge	-2.26957	0.745142
TMCC2.hg38.mm10.copy0|Matrix_1|Split	2.10342	3.22239
MIR4703.hg38.copy0|Matrix_2|Merge	-7.19345	-0.903781
LIX1.hg38.mm10.copy0|Matrix_2|Strength_Change	-2.26528	2.64002
RUVBL1.hg38.mm10.copy0|Matrix_2|Merge	-2.37368	0.0855334
GPC4.hg38.mm10.copy0|Matrix_2|Merge	-2.21407	-0.213473
CASP16P.hg38.copy0|Matrix_1|Split	3.78405	3.94477
ZBED2.hg38.copy0|Matrix_2|Merge	-2.06739	-0.394605
RNF139-AS1.hg38.copy0|Matrix_2|Merge	-2.00271	-1.00766
TRIM6-TRIM34.hg38.copy0|Matrix_2|Merge	-2.59163	0.249348
TRIM22.hg38.copy0|Matrix_2|Merge	-2.59163	0.249348
IFNGR2.hg38.mm10.copy0|Matrix_2|Merge	-3.05745	1.43254
MFAP1.hg38.copy0|Matrix_1|Split	2.34245	2.69104
PLEKHG3.hg38.mm10.copy0|Matrix_1|Split	2.28678	2.33874
HRAT92.hg38.copy0|Matrix_2|Merge	-2.42449	1.05094
FBXL16.hg38.mm10.copy0|Matrix_2|Merge	-2.10733	0.948187
SCARNA20.hg38.copy0|Matrix_1|Strength_Change	3.15836	5.66567
FLYWCH2.hg38.mm10.copy0|Matrix_1|Split	3.78405	3.94477
HBD.hg38.copy0|Matrix_2|Merge	-2.59163	0.249348
TGFA-IT1.hg38.copy0|Matrix_2|Merge	-2.2918	-0.181671
AKAP10.hg38.mm10.copy0|Matrix_2|Strength_Change	-2.62777	1.8357
P2RY1.hg38.mm10.copy0|Matrix_2|Merge	-2.11588	0.499177
IGFBP7-AS1.hg38.copy0|Matrix_2|Merge	-2.03712	-0.459163
NRN1.hg38.mm10.copy0|Matrix_2|Merge	-2.02671	0.865294
MIR4664.hg38.copy0|Matrix_1|NA	0.645273	1.25467
EPB41L5.hg38.mm10.copy0|Matrix_2|Shifted	-2.02393	-0.0360391
DICER1-AS1.hg38.copy0|Matrix_1|Strength_Change	2.2261	4.77776
TRIM36.hg38.mm10.copy0|Matrix_1|Split	2.59594	2.78571
TM7SF3.hg38.mm10.copy0|Matrix_2|Strength_Change	-2.1955	2.24484
MTRNR2L4.hg38.copy0|Matrix_1|Split	3.78405	3.94477
FAHD1.hg38.mm10.copy0|Matrix_1|Strength_Change	2.52344	4.36833
TBX5-AS1.hg38.copy0|Matrix_2|Merge	-2.24952	-0.0872405
LOC101928166.hg38.copy0|Matrix_2|Merge	-2.11588	0.499177
NPW.hg38.mm10.copy0|Matrix_1|Strength_Change	2.52344	4.36833
MIR661.hg38.copy0|Matrix_1|NA	0.645273	1.25467
ITGA8.hg38.mm10.copy0|Matrix_1|Complex	2.63699	2.68456
HEPH.hg38.mm10.copy0|Matrix_1|Split	4.02092	4.87242
CLDN15.hg38.mm10.copy0|Matrix_2|Merge	-2.55663	-0.638543
LINC00514.hg38.copy0|Matrix_1|Split	3.78405	3.94477
UBE2D2.hg38.copy0|Matrix_2|Merge	-2.09109	1.0062
HTATSF1P2.hg38.copy0|Matrix_2|Strength_Change	-2.76985	1.92934
IFNAR1.hg38.mm10.copy0|Matrix_2|Merge	-3.05745	1.43254
TMEM26.hg38.mm10.copy0|Matrix_2|Merge	-2.31344	-0.718392
LNPEP.hg38.mm10.copy0|Matrix_2|Strength_Change	-2.26528	2.64002
MIR6759.hg38.copy0|Matrix_2|Merge	-2.84114	-0.222604
WIPF2.hg38.mm10.copy0|Matrix_2|Merge	-2.38825	-0.0566811
CASKIN2.hg38.mm10.copy0|Matrix_1|Split	2.02029	3.16407
LOC442497.hg38.copy0|Matrix_2|Merge	-2.42449	1.05094
CHRM5.hg38.mm10.copy0|Matrix_2|Merge	-2.25394	-0.173096
LBHD1.hg38.mm10.copy0|Matrix_1|Split	3.27319	3.82005
ZHX1.hg38.mm10.copy0|Matrix_2|Merge	-3.3467	0.990805
SERPINA3.hg38.copy0|Matrix_1|Strength_Change	2.2261	4.77776
SLC43A2.hg38.mm10.copy0|Matrix_1|Strength_Change	2.18907	3.63579
PPM1D.hg38.mm10.copy0|Matrix_1|Strength_Change	3.15836	5.66567
PRR13.hg38.mm10.copy0|Matrix_2|Merge	-2.15726	0.106345
ANXA13.hg38.mm10.copy0|Matrix_2|Merge	-3.3467	0.990805
MBNL1-AS1.hg38.copy0|Matrix_2|Merge	-2.11588	0.499177
BHLHE41.hg38.mm10.copy0|Matrix_2|Strength_Change	-2.1955	2.24484
CYHR1.hg38.mm10.copy0|Matrix_1|NA	0.645273	1.25467
SP3.hg38.mm10.copy0|Matrix_2|Merge	-2.62911	-0.935526
PTX4.hg38.mm10.copy0|Matrix_1|Strength_Change	2.52344	4.36833
PPT1.hg38.mm10.copy0|Matrix_2|Merge	-3.06798	-0.837818
OR1L4.hg38.copy0|Matrix_1|Split	2.35077	2.85519
PKMYT1.hg38.mm10.copy0|Matrix_1|Split	3.78405	3.94477
PROS1.hg38.mm10.copy0|Matrix_1|Split	2.50763	3.82463
FMN1.hg38.mm10.copy0|Matrix_2|Merge	-2.25394	-0.173096
PRDM4.hg38.mm10.copy0|Matrix_2|Merge	-2.42578	-0.231293
SLC22A31.hg38.copy0|Matrix_1|NA	2.05538	2.64264
GBAP1.hg38.copy0|Matrix_2|Merge	-2.60484	-0.15851
LGALS12.hg38.mm10.copy0|Matrix_1|Split	3.27319	3.82005
PCNA-AS1.hg38.copy0|Matrix_1|Shifted	2.63522	5.1844
ACTR1B.hg38.mm10.copy0|Matrix_2|Merge	-2.61022	-0.194153
TRAT1.hg38.mm10.copy0|Matrix_2|Merge	-2.06739	-0.394605
C11ORF94.hg38.copy0|Matrix_1|Split	2.48418	3.14941
MIR600HG.hg38.copy0|Matrix_1|Split	2.35077	2.85519
ZNF213.hg38.copy0|Matrix_1|Split	3.78405	3.94477
MARS.hg38.mm10.copy0|Matrix_2|Merge	-2.84114	-0.222604
ARHGAP9.hg38.mm10.copy0|Matrix_2|Merge	-2.84114	-0.222604
MTA2.hg38.mm10.copy0|Matrix_1|Split	3.27319	3.82005
DTX3.hg38.mm10.copy0|Matrix_2|Merge	-2.84114	-0.222604
SEMA4C.hg38.mm10.copy0|Matrix_2|Merge	-2.61022	-0.194153
LOC101929613.hg38.copy0|Matrix_1|Split	3.78405	3.94477
GPRC5B.hg38.mm10.copy0|Matrix_2|Merge	-3.6785	-0.552567
RASSF2.hg38.mm10.copy0|Matrix_1|Shifted	2.63522	5.1844
CD24.hg38.copy0|Matrix_1|Split	4.02092	4.87242
CACNA1C-IT2.hg38.copy0|Matrix_2|Merge	-2.76286	-0.242871
AP1S1.hg38.mm10.copy0|Matrix_2|Merge	-2.55663	-0.638543
SNORA47.hg38.mm10.copy0|Matrix_2|Merge	-2.03713	0.159339
PHF6.hg38.mm10.copy0|Matrix_2|Merge	-2.21407	-0.213473
GLRX5.hg38.mm10.copy0|Matrix_1|Strength_Change	2.2261	4.77776
SCARNA15.hg38.copy0|Matrix_2|Merge	-2.06339	-0.820889
LYRM4.hg38.mm10.copy0|Matrix_2|Merge	-2.02671	0.865294
PITPNA.hg38.mm10.copy0|Matrix_1|Strength_Change	2.18907	3.63579
GEMIN7.hg38.mm10.copy0|Matrix_2|Merge	-2.84114	-0.222604
SNORD31.hg38.copy0|Matrix_1|Split	3.27319	3.82005
ZP4.hg38.copy0|Matrix_2|Strength_Change	-2.67572	1.57947
NUDT9.hg38.mm10.copy0|Matrix_2|Merge	-2.23988	0.178024
TMED3.hg38.mm10.copy0|Matrix_2|Merge	-2.13972	-0.820601
HINT3.hg38.mm10.copy0|Matrix_2|Complex	-2.69402	-0.437851
TSPAN9.hg38.mm10.copy0|Matrix_2|Merge	-3.37196	0.99508
SLC26A9.hg38.mm10.copy0|Matrix_1|Strength_Change	2.36187	4.14968
LMF1.hg38.mm10.copy0|Matrix_2|Merge	-2.10733	0.948187
NDUFA4L2.hg38.mm10.copy0|Matrix_2|Merge	-2.42894	-0.784588
IL17REL.hg38.copy0|Matrix_2|NA	-0.981287	-0.453776
INTS6-AS1.hg38.copy0|Matrix_2|Merge	-7.19345	-0.903781
SERPINB1.hg38.copy0|Matrix_2|Strength_Change	-2.76985	1.92934
UTP14C.hg38.copy0|Matrix_2|Merge	-7.19345	-0.903781
TRIM51HP.hg38.copy1|Matrix_2|Merge	-2.68492	-0.0547552
MIR5089.hg38.copy0|Matrix_1|Split	2.37823	2.56321
ENTPD6.hg38.mm10.copy0|Matrix_1|Split	3.72078	4.11934
MIR1282.hg38.copy0|Matrix_1|Split	2.34245	2.69104
LOC101927759.hg38.copy0|Matrix_2|Strength_Change	-2.76985	1.92934
TPRXL.hg38.copy0|Matrix_2|Complex	-2.33335	1.03507
GCNT3.hg38.mm10.copy0|Matrix_2|Merge	-2.06337	0.35419
HSD17B11.hg38.mm10.copy0|Matrix_2|Merge	-2.23988	0.178024
PABPC1L2B.hg38.copy1|Matrix_2|Merge	-4.83933	-1.00713
ANKRD34C.hg38.mm10.copy0|Matrix_2|Merge	-2.13972	-0.820601
CDK4.hg38.mm10.copy0|Matrix_2|Merge	-2.84114	-0.222604
CA4.hg38.copy0|Matrix_1|Strength_Change	3.15836	5.66567
RAB15.hg38.mm10.copy0|Matrix_1|Split	2.28678	2.33874
WNT7A.hg38.mm10.copy0|Matrix_2|Complex	-3.77803	0.669586
BOLA1.hg38.mm10.copy0|Matrix_2|Merge	-2.62971	-0.896249
TGFA.hg38.mm10.copy0|Matrix_2|Merge	-2.2918	-0.181671
SSTR5-AS1.hg38.copy0|Matrix_2|Merge	-2.10733	0.948187
SYNGR3.hg38.mm10.copy0|Matrix_1|Strength_Change	2.52344	4.36833
MIR15B.hg38.mm10.copy0|Matrix_2|Merge	-2.77162	-0.220091
LOC101927053.hg38.copy0|Matrix_2|Merge	-2.61022	-0.194153
KIAA1210.hg38.copy0|Matrix_2|Merge	-2.06072	-0.964247
DOCK5.hg38.mm10.copy0|Matrix_2|Shifted	-2.69304	-0.328106
XRCC3.hg38.mm10.copy0|Matrix_2|Merge	-3.13262	0.250678
MIR555.hg38.copy0|Matrix_2|Merge	-2.60484	-0.15851
SNORD28.hg38.copy0|Matrix_1|Split	3.27319	3.82005
MMP25.hg38.mm10.copy0|Matrix_1|Split	3.78405	3.94477
PALD1.hg38.mm10.copy0|Matrix_2|Merge	-2.71817	0.0704007
IP6K3.hg38.mm10.copy0|Matrix_2|Merge	-3.25515	-0.900631
TPSD1.hg38.copy0|Matrix_1|Strength_Change	2.52344	4.36833
RAB11FIP2.hg38.mm10.copy0|Matrix_2|Merge	-2.56561	-0.271916
PUF60.hg38.mm10.copy0|Matrix_1|NA	0.645273	1.25467
CDKN2D.hg38.mm10.copy0|Matrix_2|Strength_Change	-2.04171	1.95519
SLC3A2.hg38.mm10.copy0|Matrix_1|Split	3.27319	3.82005
DNAJA3.hg38.mm10.copy0|Matrix_1|Split	3.78405	3.94477
THBS2.hg38.mm10.copy0|Matrix_1|NA	0.212759	0.514938
SNORD26.hg38.copy0|Matrix_1|Split	3.27319	3.82005
ERAP1.hg38.mm10.copy0|Matrix_2|Strength_Change	-2.26528	2.64002
FBXO32.hg38.mm10.copy0|Matrix_2|Merge	-3.3467	0.990805
CDH2.hg38.mm10.copy0|Matrix_1|Split	2.51058	2.63013
SLC22A9.hg38.copy0|Matrix_1|Split	3.27319	3.82005
SNORD30.hg38.copy0|Matrix_1|Split	3.27319	3.82005
DNAJC28.hg38.mm10.copy0|Matrix_2|Merge	-3.05745	1.43254
PHF10.hg38.mm10.copy0|Matrix_1|NA	0.212759	0.514938
SF3B4.hg38.mm10.copy0|Matrix_2|Merge	-2.62971	-0.896249
PRKAR1B.hg38.mm10.copy0|Matrix_2|Merge	-2.42449	1.05094
TRIM34.hg38.copy0|Matrix_2|Merge	-2.59163	0.249348
LOC389199.hg38.copy0|Matrix_2|Merge	-2.76039	0.9886
CPEB1-AS1.hg38.copy0|Matrix_2|Merge	-2.06339	-0.820889
XPC.hg38.mm10.copy0|Matrix_2|Complex	-2.33335	1.03507
FAF2.hg38.mm10.copy0|Matrix_1|Split	2.54691	2.98417
SSTR5.hg38.mm10.copy0|Matrix_2|Merge	-2.10733	0.948187
NGB.hg38.mm10.copy0|Matrix_2|Merge	-2.41517	0.0992003
LOC100419583.hg38.copy0|Matrix_1|Split	2.34245	2.69104
GINS1.hg38.mm10.copy0|Matrix_1|Split	3.72078	4.11934
TRIM5.hg38.mm10.copy1|Matrix_2|Merge	-2.59163	0.249348
SNORA38B.hg38.copy0|Matrix_2|Merge	-2.82237	-0.509399
EFHD2.hg38.mm10.copy0|Matrix_2|Merge	-2.57383	1.14432
CD93.hg38.mm10.copy0|Matrix_1|Split	2.31077	2.64249
SNORD70.hg38.mm10.copy0|Matrix_2|Merge	-2.60097	-0.57204
DYNC1LI2.hg38.mm10.copy0|Matrix_2|Strength_Change	-2.22345	1.74659
REM2.hg38.mm10.copy0|Matrix_2|Merge	-2.30558	-0.612894
NXT1.hg38.mm10.copy0|Matrix_1|Split	2.31077	2.64249
HRASLS5.hg38.mm10.copy0|Matrix_1|Split	3.27319	3.82005
ZNF213-AS1.hg38.copy0|Matrix_1|Split	3.78405	3.94477
LOC100130331.hg38.copy0|Matrix_2|Strength_Change	-2.67572	1.57947
NDNF.hg38.mm10.copy0|Matrix_2|Merge	-3.15351	-0.593013
RALB.hg38.mm10.copy0|Matrix_2|Shifted	-2.02393	-0.0360391
LOC102724562.hg38.copy0|Matrix_2|Merge	-3.81937	0.676775
PRMT3.hg38.mm10.copy0|Matrix_2|Merge	-3.40872	0.358167
CDHR4.hg38.copy0|Matrix_2|Merge	-3.81937	0.676775
OR1L3.hg38.copy0|Matrix_1|Split	2.35077	2.85519
IFNAR2.hg38.mm10.copy0|Matrix_2|Merge	-3.05745	1.43254
CTGF.hg38.mm10.copy0|Matrix_2|Merge	-3.36518	-0.479162
TMEM55B.hg38.mm10.copy0|Matrix_1|Split	5.33694	5.47177
CHURC1.hg38.mm10.copy0|Matrix_1|Split	2.28678	2.33874
TNIP3.hg38.mm10.copy0|Matrix_2|Merge	-3.15351	-0.593013
TRIM51.hg38.copy0|Matrix_2|Merge	-2.68492	-0.0547552
TCEB2.hg38.mm10.copy0|Matrix_1|Split	3.78405	3.94477
AGO2.hg38.mm10.copy0|Matrix_2|Merge	-2.36485	0.116649
CLMN.hg38.mm10.copy0|Matrix_1|Strength_Change	2.2261	4.77776
SLC41A1.hg38.mm10.copy0|Matrix_1|Strength_Change	2.36187	4.14968
KLB.hg38.mm10.copy0|Matrix_1|Split	2.52336	3.07953
CCDC160.hg38.mm10.copy0|Matrix_2|Merge	-2.21407	-0.213473
PHLDA2.hg38.mm10.copy0|Matrix_1|Split	3.67942	4.08914
LOC106699570.hg38.copy0|Matrix_2|Strength_Change	-2.22345	1.74659
RNASE4.hg38.mm10.copy0|Matrix_1|Split	5.33694	5.47177
HOMER2.hg38.mm10.copy0|Matrix_2|Merge	-2.06339	-0.820889
LOC100289580.hg38.copy0|Matrix_1|NA	2.05538	2.64264
OS9.hg38.mm10.copy0|Matrix_2|Merge	-2.84114	-0.222604
ZNF263.hg38.copy0|Matrix_1|Split	3.78405	3.94477
ERICH6-AS1.hg38.copy0|Matrix_2|Merge	-2.03282	-0.29401
WDFY2.hg38.mm10.copy0|Matrix_2|Merge	-7.19345	-0.903781
ZSCAN32.hg38.copy0|Matrix_1|Split	3.78405	3.94477
FAM106A.hg38.copy0|Matrix_1|Strength_Change	3.15836	5.66567
CHRM1.hg38.mm10.copy0|Matrix_1|Split	3.27319	3.82005
JMJD8.hg38.mm10.copy0|Matrix_2|Merge	-2.10733	0.948187
HIST2H2AC.hg38.mm10.copy0|Matrix_2|Merge	-2.62971	-0.896249
FSD2.hg38.mm10.copy0|Matrix_2|Merge	-2.06339	-0.820889
FURIN.hg38.mm10.copy0|Matrix_1|Strength_Change	5.76643	9.06822
TRIM49C.hg38.copy0|Matrix_2|Merge	-2.68492	-0.0547552
MRPS31P5.hg38.copy0|Matrix_2|Merge	-7.19345	-0.903781
PSPH.hg38.mm10.copy0|Matrix_1|Split	6.49802	7.57199
LOC101927972.hg38.copy0|Matrix_2|Merge	-2.02671	0.865294
HRASLS2.hg38.copy0|Matrix_1|Split	3.27319	3.82005
TRIM49D2.hg38.copy0|Matrix_2|Merge	-2.68492	-0.0547552
ARL13B.hg38.mm10.copy0|Matrix_1|Split	2.50763	3.82463
KCTD9.hg38.mm10.copy0|Matrix_2|Shifted	-2.69304	-0.328106
LINC00326.hg38.copy0|Matrix_2|Merge	-2.38462	0.465202
USP12-AS2.hg38.copy0|Matrix_2|Merge	-3.12565	0.948608
SLC23A2.hg38.mm10.copy0|Matrix_1|Shifted	2.63522	5.1844
FAM103A1.hg38.mm10.copy0|Matrix_2|Merge	-2.06339	-0.820889
EDF1.hg38.mm10.copy0|Matrix_2|Merge	-2.11588	0.499177
ATOH8.hg38.mm10.copy0|Matrix_2|Merge	-3.14422	-0.979661
MST1L.hg38.copy0|Matrix_2|Merge	-3.81937	0.676775
TFB2M.hg38.mm10.copy0|Matrix_2|Merge	-2.02671	0.865294
ABHD4.hg38.mm10.copy0|Matrix_2|Merge	-2.30558	-0.612894
HIST2H2BE.hg38.mm10.copy0|Matrix_2|Merge	-2.62971	-0.896249
HS3ST6.hg38.mm10.copy0|Matrix_1|Strength_Change	2.52344	4.36833
LOC339059.hg38.copy0|Matrix_1|NA	2.05538	2.64264
TMEM204.hg38.mm10.copy0|Matrix_1|Strength_Change	2.52344	4.36833
SYNE3.hg38.mm10.copy0|Matrix_1|Strength_Change	2.2261	4.77776
TMEM47.hg38.mm10.copy0|Matrix_2|Merge	-2.24954	0.588604
RC3H2.hg38.mm10.copy0|Matrix_1|Split	2.35077	2.85519
TMEM26-AS1.hg38.copy0|Matrix_2|Merge	-2.31344	-0.718392
LOC101929162.hg38.copy0|Matrix_2|Merge	-2.42578	-0.231293
IGFALS.hg38.mm10.copy0|Matrix_1|Strength_Change	2.52344	4.36833
PABPC1L2B-AS1.hg38.copy1|Matrix_2|Merge	-4.83933	-1.00713
GSTZ1.hg38.mm10.copy0|Matrix_2|Merge	-2.41517	0.0992003
LDLRAD3.hg38.mm10.copy0|Matrix_1|Split	2.25045	2.38445
NACA2.hg38.copy0|Matrix_1|Strength_Change	3.15836	5.66567
POLR2G.hg38.mm10.copy0|Matrix_1|Split	3.27319	3.82005
PATL2.hg38.mm10.copy0|Matrix_1|Split	2.34245	2.69104
RPS2P32.hg38.copy1|Matrix_1|Strength_Change	2.52344	4.36833
IL17C.hg38.mm10.copy0|Matrix_1|NA	2.05538	2.64264
CDKN2AIPNL.hg38.mm10.copy0|Matrix_2|Merge	-2.10826	-0.259652
PTER.hg38.mm10.copy0|Matrix_1|Strength_Change	2.32152	4.54432
LINC01431.hg38.copy0|Matrix_1|Split	2.31077	2.64249
ASH1L.hg38.mm10.copy0|Matrix_2|Merge	-2.60484	-0.15851
KREMEN2.hg38.mm10.copy0|Matrix_1|Split	3.78405	3.94477
DSTYK.hg38.mm10.copy0|Matrix_1|Split	2.10342	3.22239
IMP3.hg38.mm10.copy0|Matrix_1|Complex	3.8809	4.89362
IFITM1.hg38.mm10.copy2|Matrix_2|Strength_Change	-2.67572	1.57947
P2RY13.hg38.mm10.copy0|Matrix_2|Merge	-2.11588	0.499177
HDDC3.hg38.mm10.copy0|Matrix_1|Strength_Change	5.76643	9.06822
CTDSP2.hg38.mm10.copy0|Matrix_2|Merge	-2.84114	-0.222604
GGNBP1.hg38.mm10.copy0|Matrix_2|Merge	-3.25515	-0.900631
LINC00539.hg38.copy1|Matrix_2|Merge	-2.41418	-0.924282
FAM124A.hg38.mm10.copy0|Matrix_2|Merge	-7.19345	-0.903781
LOC105371433.hg38.copy0|Matrix_2|Merge	-2.62971	-0.896249
ZBTB6.hg38.mm10.copy0|Matrix_1|Split	2.35077	2.85519
ACSL3.hg38.mm10.copy0|Matrix_2|Merge	-2.87158	-0.734822
TRAPPC2L.hg38.mm10.copy0|Matrix_1|NA	2.05538	2.64264
NAB2.hg38.mm10.copy0|Matrix_2|Merge	-2.42894	-0.784588
FAM169A.hg38.mm10.copy0|Matrix_2|Complex	-2.15411	-0.166557
USP32P2.hg38.copy0|Matrix_1|Strength_Change	3.15836	5.66567
PYGB.hg38.mm10.copy0|Matrix_1|Split	3.72078	4.11934
FRMD5.hg38.mm10.copy0|Matrix_1|Split	2.34245	2.69104
SHCBP1L.hg38.mm10.copy0|Matrix_2|Merge	-2.21392	0.0960217
TRIM43B.hg38.mm10.copy0|Matrix_2|Merge	-2.68492	-0.0547552
NUCKS1.hg38.mm10.copy0|Matrix_1|Strength_Change	2.36187	4.14968
CAMK1D.hg38.mm10.copy0|Matrix_2|Merge	-3.02385	-0.849983
PRPF8.hg38.mm10.copy0|Matrix_1|Strength_Change	2.18907	3.63579
OR51B5.hg38.copy0|Matrix_2|Merge	-2.59163	0.249348
BTBD9.hg38.mm10.copy0|Matrix_2|Merge	-2.2536	-0.67614
MAF1.hg38.mm10.copy0|Matrix_1|NA	0.645273	1.25467
LRP1-AS.hg38.copy0|Matrix_2|Merge	-2.42894	-0.784588
EDA2R.hg38.mm10.copy0|Matrix_1|Split	4.02092	4.87242
ECSCR.hg38.mm10.copy0|Matrix_2|Merge	-2.09109	1.0062
TMCO5B.hg38.mm10.copy0|Matrix_2|Merge	-2.25394	-0.173096
COMMD9.hg38.mm10.copy0|Matrix_1|Split	2.25045	2.38445
DAD1.hg38.mm10.copy0|Matrix_2|Merge	-2.30558	-0.612894
CAMLG.hg38.copy0|Matrix_2|Merge	-2.10826	-0.259652
SLC44A2.hg38.mm10.copy0|Matrix_2|Strength_Change	-2.04171	1.95519
B2M.hg38.mm10.copy0|Matrix_1|Split	2.34245	2.69104
DPPA4.hg38.mm10.copy0|Matrix_2|Merge	-2.06739	-0.394605
HAGH.hg38.mm10.copy0|Matrix_1|Strength_Change	2.52344	4.36833
RNF151.hg38.mm10.copy0|Matrix_1|Strength_Change	2.52344	4.36833
TMEM185B.hg38.mm10.copy0|Matrix_2|Shifted	-2.02393	-0.0360391
GALK1.hg38.mm10.copy0|Matrix_1|Split	2.02029	3.16407
IGBP1.hg38.mm10.copy1|Matrix_2|Strength_Change	-2.67572	1.57947
TRIM59.hg38.mm10.copy0|Matrix_2|Merge	-2.77162	-0.220091
MIR631.hg38.copy0|Matrix_1|Complex	3.8809	4.89362
CCDC70.hg38.mm10.copy0|Matrix_2|Merge	-7.19345	-0.903781
TRIM48.hg38.copy0|Matrix_2|Merge	-2.68492	-0.0547552
PRSS33.hg38.mm10.copy0|Matrix_1|Split	3.78405	3.94477
ELMO2.hg38.mm10.copy0|Matrix_1|Split	3.48042	3.56961
SLC52A2.hg38.mm10.copy0|Matrix_1|NA	0.645273	1.25467
SNORA32.hg38.copy0|Matrix_2|Merge	-2.7498	-0.676881
KCNQ1DN.hg38.copy0|Matrix_1|Split	3.67942	4.08914
SLC22A18AS.hg38.copy0|Matrix_1|Split	3.67942	4.08914
TMEM51-AS1.hg38.copy0|Matrix_2|Merge	-2.57383	1.14432
RAG1.hg38.mm10.copy0|Matrix_1|Split	2.25045	2.38445
VSIG4.hg38.mm10.copy0|Matrix_1|Split	4.02092	4.87242
ZNF253.hg38.copy0|Matrix_2|Merge	-2.04687	-0.445478
LPP.hg38.mm10.copy1|Matrix_2|Merge	-3.04125	0.291247
FAU.hg38.mm10.copy0|Matrix_2|Merge	-2.04687	-0.445478
TSPAN13.hg38.mm10.copy0|Matrix_1|Strength_Change	2.22378	4.0406
LRP10.hg38.mm10.copy0|Matrix_2|Merge	-2.30558	-0.612894
LINC01046.hg38.copy0|Matrix_2|Merge	-2.02671	0.865294
OR1N2.hg38.copy0|Matrix_1|Split	2.35077	2.85519
SCARNA4.hg38.copy0|Matrix_2|Merge	-2.60484	-0.15851
HBE1.hg38.copy0|Matrix_2|Merge	-2.59163	0.249348
CTIF.hg38.mm10.copy0|Matrix_2|Merge	-2.24494	0.411928
SLC39A4.hg38.mm10.copy0|Matrix_1|NA	0.645273	1.25467
ZNF205-AS1.hg38.copy0|Matrix_1|Split	3.78405	3.94477
PDGFA.hg38.mm10.copy0|Matrix_2|Merge	-2.42449	1.05094
SHMT2.hg38.mm10.copy0|Matrix_2|Merge	-2.42894	-0.784588
C1ORF53.hg38.copy0|Matrix_2|Merge	-2.03712	-0.459163
HCFC1R1.hg38.mm10.copy0|Matrix_1|Split	3.78405	3.94477
TMEM81.hg38.mm10.copy0|Matrix_1|Split	2.10342	3.22239
SUCNR1.hg38.mm10.copy0|Matrix_2|Merge	-2.11588	0.499177
ABHD12.hg38.mm10.copy0|Matrix_1|Split	3.72078	4.11934
GABARAPL3.hg38.copy0|Matrix_1|Strength_Change	5.76643	9.06822
KCNJ2.hg38.mm10.copy0|Matrix_2|Complex	-2.18751	-0.376967
HBB.hg38.copy0|Matrix_2|Merge	-2.59163	0.249348
SLC16A2.hg38.mm10.copy0|Matrix_2|Merge	-2.13408	-0.312647
CTDSPL2.hg38.mm10.copy0|Matrix_1|Split	2.34245	2.69104
SNORD27.hg38.copy0|Matrix_1|Split	3.27319	3.82005
MSRB1.hg38.mm10.copy0|Matrix_1|Strength_Change	2.52344	4.36833
EIF4EBP2.hg38.mm10.copy0|Matrix_2|Merge	-2.71817	0.0704007
BNIP3L.hg38.mm10.copy0|Matrix_2|Shifted	-2.69304	-0.328106
SNHG9.hg38.mm10.copy1|Matrix_1|Strength_Change	2.52344	4.36833
MIR6785.hg38.copy0|Matrix_1|Split	2.02029	3.16407
PDCL.hg38.mm10.copy0|Matrix_1|Split	2.35077	2.85519
ACTG1P17.hg38.copy0|Matrix_2|Merge	-2.06339	-0.820889
RGCC.hg38.mm10.copy0|Matrix_2|Merge	-2.69378	-0.601298
HIST2H2AB.hg38.mm10.copy0|Matrix_2|Merge	-2.62971	-0.896249
TMEM223.hg38.mm10.copy0|Matrix_1|Split	3.27319	3.82005
ARF4.hg38.mm10.copy0|Matrix_2|Merge	-4.21361	-0.975512
MARCH5.hg38.mm10.copy0|Matrix_2|Merge	-2.03189	-0.524406
P2RY12.hg38.mm10.copy0|Matrix_2|Merge	-2.11588	0.499177
MIR5693.hg38.copy0|Matrix_2|Merge	-7.19345	-0.903781
RAB29.hg38.mm10.copy0|Matrix_1|Strength_Change	2.36187	4.14968
RARRES3.hg38.copy0|Matrix_1|Split	3.27319	3.82005
KCNJ16.hg38.mm10.copy0|Matrix_2|Complex	-2.18751	-0.376967
GFER.hg38.mm10.copy1|Matrix_1|Strength_Change	2.52344	4.36833
HRH4.hg38.mm10.copy0|Matrix_2|Complex	-2.05713	-0.851301
NSMCE3.hg38.copy0|Matrix_2|Merge	-2.7498	-0.676881
LOC101928627.hg38.copy0|Matrix_2|Merge	-2.24954	0.588604
SERPINB9.hg38.mm10.copy0|Matrix_2|Strength_Change	-2.76985	1.92934
TTLL8.mm10.copy0|Matrix_2|NA	-0.981287	-0.453776
SLC12A5.hg38.mm10.copy0|Matrix_1|Split	3.48042	3.56961
HLA-F-AS1.hg38.copy0|Matrix_2|Merge	-2.21407	-0.213473
DBR1.hg38.mm10.copy0|Matrix_2|Shifted	-2.62734	-0.722287
RPUSD1.hg38.mm10.copy0|Matrix_2|Merge	-2.10733	0.948187
PNP.hg38.mm10.copy1|Matrix_1|Split	5.33694	5.47177
CELA2A.hg38.mm10.copy0|Matrix_2|Merge	-2.57383	1.14432
TSR3.hg38.mm10.copy0|Matrix_1|Strength_Change	2.52344	4.36833
HNRNPA1L2.hg38.copy0|Matrix_2|Merge	-7.19345	-0.903781
MLN.hg38.copy0|Matrix_2|Merge	-3.25515	-0.900631
LMAN2L.hg38.mm10.copy0|Matrix_2|Merge	-2.61022	-0.194153
LOC101929188.hg38.copy0|Matrix_2|Merge	-3.25515	-0.900631
NSG2.mm10.copy0|Matrix_2|Merge	-2.1419	0.723255
ALG11.hg38.mm10.copy0|Matrix_2|Merge	-7.19345	-0.903781
C16ORF91.hg38.copy0|Matrix_1|Strength_Change	2.52344	4.36833
CYC1.hg38.mm10.copy0|Matrix_1|NA	0.645273	1.25467
CTSC.hg38.mm10.copy0|Matrix_2|Merge	-2.68492	-0.0547552
TMEM173.hg38.mm10.copy0|Matrix_2|Merge	-2.09109	1.0062
ZMPSTE24.hg38.mm10.copy0|Matrix_2|Merge	-3.06798	-0.837818
SNAI3.hg38.mm10.copy0|Matrix_1|NA	2.05538	2.64264
PLOD3.hg38.mm10.copy0|Matrix_2|Merge	-2.55663	-0.638543
RD3.hg38.mm10.copy0|Matrix_2|Merge	-2.72719	-0.587606
SLC6A6.hg38.mm10.copy0|Matrix_2|Complex	-2.33335	1.03507
TNFRSF12A.hg38.mm10.copy0|Matrix_1|Split	3.78405	3.94477
ZNF644.hg38.copy0|Matrix_1|Complex	2.4266	2.7139
CNTN2.hg38.mm10.copy0|Matrix_1|Split	2.10342	3.22239
ZNHIT1.hg38.mm10.copy0|Matrix_2|Merge	-2.55663	-0.638543
HSPA2.hg38.mm10.copy0|Matrix_1|Split	2.28678	2.33874
TSFM.hg38.mm10.copy0|Matrix_2|Merge	-2.84114	-0.222604
KLHL38.hg38.mm10.copy0|Matrix_2|Merge	-3.3467	0.990805
SNORD22.hg38.mm10.copy0|Matrix_1|Split	3.27319	3.82005
GMPPB.hg38.mm10.copy0|Matrix_2|Merge	-3.81937	0.676775
NAA60.hg38.mm10.copy0|Matrix_1|Split	3.78405	3.94477
ZNF205.hg38.copy0|Matrix_1|Split	3.78405	3.94477
METRN.hg38.mm10.copy0|Matrix_2|Merge	-2.10733	0.948187
WDYHV1.hg38.mm10.copy0|Matrix_2|Merge	-3.3467	0.990805
RTN3.hg38.mm10.copy0|Matrix_1|Split	3.27319	3.82005
WNT3.hg38.mm10.copy0|Matrix_1|Split	2.37823	2.56321
PNMA2.hg38.mm10.copy0|Matrix_2|Shifted	-2.69304	-0.328106
SLC2A8.hg38.mm10.copy0|Matrix_2|Merge	-3.09314	-0.683072
BCL2A1.hg38.copy0|Matrix_2|Merge	-2.13972	-0.820601
MYO1E.hg38.mm10.copy0|Matrix_2|Merge	-2.06337	0.35419
LOC101928510.hg38.copy0|Matrix_1|Split	2.25045	2.38445
BSCL2.hg38.mm10.copy0|Matrix_1|Split	3.27319	3.82005
MIR1260A.hg38.copy0|Matrix_2|Merge	-2.41517	0.0992003
MED13.hg38.mm10.copy0|Matrix_1|Strength_Change	3.15836	5.66567
OR51I2.hg38.copy0|Matrix_2|Merge	-2.59163	0.249348
SMAP2.hg38.mm10.copy0|Matrix_2|Merge	-3.06798	-0.837818
ZBED3-AS1.hg38.copy0|Matrix_2|Merge	-2.03713	0.159339
OR5C1.hg38.copy0|Matrix_1|Split	2.35077	2.85519
SOX8.hg38.mm10.copy0|Matrix_2|Merge	-2.10733	0.948187
RIOK2.hg38.mm10.copy0|Matrix_2|Strength_Change	-2.26528	2.64002
AMIGO3.hg38.mm10.copy0|Matrix_2|Merge	-3.81937	0.676775
WBP11P1.hg38.copy0|Matrix_2|Merge	-2.34035	-0.337344
GBA.hg38.mm10.copy0|Matrix_2|Merge	-2.60484	-0.15851
EIF1.hg38.mm10.copy0|Matrix_2|Merge	-3.25515	-0.900631
RPL23A.hg38.mm10.copy0|Matrix_2|Merge	-2.21407	-0.213473
SACS.hg38.mm10.copy0|Matrix_2|Merge	-2.41418	-0.924282
CAB39.hg38.mm10.copy0|Matrix_2|Merge	-3.22962	-0.994441
RBBP5.hg38.mm10.copy0|Matrix_1|Split	2.10342	3.22239
ERP29.hg38.mm10.copy0|Matrix_1|Split	3.27243	3.72481
GAB3.hg38.mm10.copy0|Matrix_1|NA	1.5538	3.21993
CES1.hg38.copy0|Matrix_1|Strength_Change	4.18696	5.67491
CHCHD2.hg38.mm10.copy2|Matrix_1|Split	6.49802	7.57199
BICDL2.hg38.copy0|Matrix_1|Split	3.78405	3.94477
SNORA1.hg38.copy0|Matrix_2|Merge	-2.86986	-0.824546
RPL21.hg38.mm10.copy2|Matrix_2|Merge	-3.12565	0.948608
PAQR4.hg38.mm10.copy0|Matrix_1|Split	3.78405	3.94477
UQCC3.hg38.mm10.copy0|Matrix_1|Split	3.27319	3.82005
KMT2E-AS1.hg38.copy0|Matrix_2|Merge	-2.71522	0.665659
SAR1B.hg38.mm10.copy0|Matrix_2|Merge	-2.10826	-0.259652
EYA4.hg38.mm10.copy0|Matrix_2|Merge	-2.38462	0.465202
RASL11A.hg38.mm10.copy0|Matrix_2|Merge	-3.12565	0.948608
INTS5.hg38.mm10.copy0|Matrix_1|Split	3.27319	3.82005
OXA1L.hg38.mm10.copy0|Matrix_2|Merge	-2.30558	-0.612894
ZBTB25.hg38.mm10.copy0|Matrix_1|Split	2.28678	2.33874
LDHAL6B.hg38.mm10.copy0|Matrix_2|Merge	-2.06337	0.35419
MIPEPP3.hg38.copy1|Matrix_2|Merge	-2.41418	-0.924282
BAG5.hg38.mm10.copy0|Matrix_2|Merge	-3.13262	0.250678
FOLH1B.hg38.copy0|Matrix_2|Merge	-2.68492	-0.0547552
MIR6797.hg38.copy0|Matrix_2|Complex	-2.17822	-0.119209
INHBC.hg38.mm10.copy0|Matrix_2|Merge	-2.84114	-0.222604
ZNF174.hg38.copy0|Matrix_1|Split	3.78405	3.94477
TXNDC15.hg38.mm10.copy0|Matrix_2|Merge	-2.10826	-0.259652
UNKL.hg38.mm10.copy0|Matrix_1|Strength_Change	2.52344	4.36833
C16ORF90.hg38.copy0|Matrix_1|Split	3.78405	3.94477
RPA1.hg38.mm10.copy0|Matrix_1|Strength_Change	2.18907	3.63579
TNFRSF19.hg38.mm10.copy0|Matrix_2|Merge	-2.41418	-0.924282
KEAP1.hg38.mm10.copy0|Matrix_2|Strength_Change	-2.04171	1.95519
OSBPL1A.hg38.mm10.copy0|Matrix_2|Complex	-2.05713	-0.851301
TSPAN31.hg38.mm10.copy0|Matrix_2|Merge	-2.84114	-0.222604
CREB3L1.hg38.mm10.copy0|Matrix_1|Split	2.48418	3.14941
RPL31.hg38.mm10.copy2|Matrix_2|Merge	-3.2356	-0.994326
DPYSL2.hg38.mm10.copy0|Matrix_2|Shifted	-2.69304	-0.328106
OR6S1.hg38.copy0|Matrix_1|Split	5.33694	5.47177
RPS7P5.hg38.copy0|Matrix_2|Strength_Change	-2.67572	1.57947
MIR4798.hg38.copy0|Matrix_2|Merge	-2.76039	0.9886
LMF1-AS1.hg38.copy0|Matrix_2|Merge	-2.10733	0.948187
SERPINB6.hg38.copy0|Matrix_2|Strength_Change	-2.76985	1.92934
CCT6A.hg38.mm10.copy0|Matrix_1|Split	6.49802	7.57199
USP32.hg38.mm10.copy0|Matrix_1|Strength_Change	3.15836	5.66567
LOC105371046.hg38.copy0|Matrix_1|Strength_Change	2.52344	4.36833
ZFAND6.hg38.mm10.copy0|Matrix_2|Merge	-2.13972	-0.820601
LOC100505585.hg38.copy0|Matrix_2|Complex	-2.17822	-0.119209
LOC101927793.hg38.copy0|Matrix_1|NA	2.05538	2.64264
ITGB4.hg38.mm10.copy0|Matrix_1|Split	2.02029	3.16407
RPRML.hg38.mm10.copy0|Matrix_1|Split	2.37823	2.56321
MIR363.hg38.mm10.copy0|Matrix_2|Merge	-2.21407	-0.213473
PAM16.hg38.mm10.copy0|Matrix_1|Split	3.78405	3.94477
ACSS1.hg38.mm10.copy0|Matrix_1|Split	3.72078	4.11934
SMC4.hg38.mm10.copy0|Matrix_2|Merge	-2.77162	-0.220091
ERCC6L.hg38.mm10.copy0|Matrix_2|Merge	-4.83933	-1.00713
LINC01569.hg38.copy0|Matrix_1|Split	3.78405	3.94477
FHIT.hg38.mm10.copy0|Matrix_2|Merge	-2.25592	0.137368
IFT80.hg38.mm10.copy0|Matrix_2|Merge	-2.77162	-0.220091
RPL21P28.hg38.copy3|Matrix_2|Merge	-3.12565	0.948608
PIP4K2C.hg38.mm10.copy0|Matrix_2|Merge	-2.84114	-0.222604
DNAJC18.hg38.mm10.copy0|Matrix_2|Merge	-2.09109	1.0062
CDK5R1.hg38.mm10.copy0|Matrix_2|Merge	-2.35913	-0.156151
LPP-AS2.hg38.copy0|Matrix_2|Merge	-3.04125	0.291247
MLC1.hg38.mm10.copy0|Matrix_2|NA	-0.981287	-0.453776
GPC3.hg38.mm10.copy0|Matrix_2|Merge	-2.21407	-0.213473
DISP1.hg38.mm10.copy0|Matrix_2|Merge	-2.37416	-0.218382
SFTPB.hg38.mm10.copy0|Matrix_2|Merge	-3.14422	-0.979661
UBE2I.hg38.mm10.copy0|Matrix_1|Strength_Change	2.52344	4.36833
CAMKV.hg38.mm10.copy0|Matrix_2|Merge	-3.81937	0.676775
B3GALT1.hg38.mm10.copy0|Matrix_1|Split	2.32197	2.42077
TRIM56.hg38.mm10.copy0|Matrix_2|Merge	-2.55663	-0.638543
CLDN9.hg38.mm10.copy0|Matrix_1|Split	3.78405	3.94477
JADE2.hg38.mm10.copy0|Matrix_2|Merge	-2.10826	-0.259652
TMEM50B.hg38.mm10.copy0|Matrix_2|Merge	-3.05745	1.43254
MIR16-2.hg38.mm10.copy0|Matrix_2|Merge	-2.77162	-0.220091
CRY2.hg38.mm10.copy0|Matrix_1|Split	2.48418	3.14941
SNORA57.hg38.copy0|Matrix_1|Split	3.27319	3.82005
DCTN2.hg38.mm10.copy0|Matrix_2|Merge	-2.84114	-0.222604
INHBE.hg38.mm10.copy0|Matrix_2|Merge	-2.84114	-0.222604
COL9A2.hg38.mm10.copy0|Matrix_2|Merge	-3.06798	-0.837818
CDKN1C.hg38.mm10.copy0|Matrix_1|Split	3.67942	4.08914
SKP1.hg38.copy0|Matrix_2|Merge	-2.10826	-0.259652
MRAS.hg38.mm10.copy0|Matrix_2|Shifted	-2.62734	-0.722287
SP9.hg38.mm10.copy0|Matrix_2|Merge	-2.62911	-0.935526
NDUFB6.hg38.mm10.copy0|Matrix_2|Merge	-2.38691	0.502643
FAH.hg38.mm10.copy0|Matrix_2|Merge	-2.13972	-0.820601
CES1P1.hg38.copy0|Matrix_1|Strength_Change	4.18696	5.67491
ANG.hg38.mm10.copy0|Matrix_1|Split	5.33694	5.47177
CDCA7.hg38.mm10.copy0|Matrix_2|Merge	-2.62911	-0.935526
CDK1.hg38.mm10.copy0|Matrix_2|Merge	-2.31344	-0.718392
PKLR.hg38.mm10.copy0|Matrix_2|Merge	-2.60484	-0.15851
KCNQ1OT1.hg38.mm10.copy0|Matrix_1|Split	3.67942	4.08914
CLTB.hg38.mm10.copy0|Matrix_1|Split	2.54691	2.98417
IGFBP7.hg38.mm10.copy0|Matrix_2|Merge	-2.03712	-0.459163
RPS4X.hg38.mm10.copy0|Matrix_2|Merge	-4.83933	-1.00713
HS6ST2.hg38.mm10.copy0|Matrix_2|Merge	-2.21407	-0.213473
TMEM94.hg38.mm10.copy0|Matrix_1|Split	2.02029	3.16407
LOC441086.hg38.copy0|Matrix_2|Complex	-2.15411	-0.166557
TRIM53AP.hg38.copy0|Matrix_2|Merge	-2.68492	-0.0547552
OVCA2.hg38.mm10.copy0|Matrix_1|Strength_Change	2.18907	3.63579
CLRN1.hg38.mm10.copy0|Matrix_2|Merge	-2.03282	-0.29401
ATP8B5P.hg38.copy0|Matrix_2|Merge	-2.13972	-0.820601
HSD17B13.hg38.mm10.copy0|Matrix_2|Merge	-2.23988	0.178024
GDE1.hg38.mm10.copy0|Matrix_2|Merge	-3.6785	-0.552567
LOC101928807.hg38.copy0|Matrix_2|Merge	-2.07719	0.427018
LOC102723809.hg38.copy0|Matrix_1|Split	2.28678	2.33874
LINC01013.hg38.copy0|Matrix_2|Merge	-3.36518	-0.479162
SNORD102.hg38.copy0|Matrix_2|Merge	-3.12565	0.948608
POTEH-AS1.hg38.copy0|Matrix_1|Split	3.72078	4.11934
OR2C1.hg38.copy0|Matrix_1|Split	3.78405	3.94477
CDKL3.hg38.mm10.copy0|Matrix_2|Merge	-2.10826	-0.259652
SMIM6.hg38.mm10.copy0|Matrix_1|Split	2.02029	3.16407
LINC01285.hg38.copy0|Matrix_2|Merge	-2.06072	-0.964247
ZNF101.hg38.copy0|Matrix_2|Merge	-2.04687	-0.445478
PITPNC1.hg38.mm10.copy0|Matrix_2|Merge	-2.82237	-0.509399
WNT9B.hg38.mm10.copy0|Matrix_1|Split	2.37823	2.56321
B3GAT3.hg38.mm10.copy0|Matrix_1|Split	3.27319	3.82005
PTP4A1.hg38.mm10.copy1|Matrix_2|Strength_Change	-2.1955	2.24484
APRT.hg38.mm10.copy0|Matrix_1|NA	2.05538	2.64264
MIR600.hg38.copy0|Matrix_1|Split	2.35077	2.85519
MIR28.hg38.copy0|Matrix_2|Merge	-3.04125	0.291247
SERPINA13P.hg38.copy0|Matrix_1|Strength_Change	2.2261	4.77776
CFAP47.hg38.copy0|Matrix_2|Merge	-2.24954	0.588604
CHCHD4.hg38.mm10.copy0|Matrix_2|Complex	-2.33335	1.03507
RBM26-AS1.hg38.copy0|Matrix_2|Merge	-2.08397	0.437797
RNF166.hg38.mm10.copy0|Matrix_1|NA	2.05538	2.64264
MIR22.hg38.mm10.copy0|Matrix_1|Strength_Change	2.18907	3.63579
SLC30A1.hg38.mm10.copy0|Matrix_2|Merge	-2.72719	-0.587606
LAMC2.hg38.mm10.copy0|Matrix_2|Merge	-2.21392	0.0960217
NOXO1.hg38.mm10.copy0|Matrix_1|Strength_Change	2.52344	4.36833
PIN4P1.hg38.copy0|Matrix_1|Split	2.34245	2.69104
FAM189A1.hg38.mm10.copy0|Matrix_2|Merge	-2.7498	-0.676881
NME3.hg38.mm10.copy0|Matrix_1|Strength_Change	2.52344	4.36833
RIT1.hg38.mm10.copy0|Matrix_2|Merge	-2.60484	-0.15851
HTATIP2.hg38.mm10.copy0|Matrix_2|Merge	-3.40872	0.358167
LINC00921.hg38.copy0|Matrix_1|Split	3.78405	3.94477
LOC338963.hg38.copy0|Matrix_2|Merge	-2.06339	-0.820889
TRMT12.hg38.mm10.copy0|Matrix_2|Merge	-2.00271	-1.00766
LINC00845.hg38.copy0|Matrix_2|Merge	-2.31344	-0.718392
ZNF597.hg38.copy0|Matrix_1|Split	3.78405	3.94477
PHKG1.hg38.mm10.copy0|Matrix_1|Split	6.49802	7.57199
PPIA.hg38.mm10.copy1|Matrix_2|Merge	-2.59163	0.249348
NSF.hg38.mm10.copy0|Matrix_1|Split	2.37823	2.56321
SNAI3-AS1.hg38.copy0|Matrix_1|NA	2.05538	2.64264
GRM5.hg38.mm10.copy0|Matrix_2|Merge	-2.68492	-0.0547552
MIR22HG.hg38.mm10.copy0|Matrix_1|Strength_Change	2.18907	3.63579
CMTM3.hg38.mm10.copy0|Matrix_2|Strength_Change	-2.22345	1.74659
NDFIP2-AS1.hg38.copy0|Matrix_2|Merge	-2.08397	0.437797
TMEM230.hg38.mm10.copy0|Matrix_1|Shifted	2.63522	5.1844
NCOA5.hg38.mm10.copy0|Matrix_1|Split	3.48042	3.56961
ZHX1-C8ORF76.hg38.copy0|Matrix_2|Merge	-3.3467	0.990805
MAGEF1.hg38.mm10.copy0|Matrix_2|Merge	-2.18252	1.22824
MIR6821.hg38.copy0|Matrix_2|NA	-0.981287	-0.453776
EIF3J.hg38.copy0|Matrix_1|Split	2.34245	2.69104
C1QTNF8.hg38.copy0|Matrix_2|Merge	-2.10733	0.948187
PABPC1L2A.hg38.copy1|Matrix_2|Merge	-4.83933	-1.00713
PRSS41.hg38.mm10.copy0|Matrix_1|Split	3.78405	3.94477
ABCG1.hg38.mm10.copy0|Matrix_1|Split	3.11863	3.49715
MMP25-AS1.hg38.copy0|Matrix_1|Split	3.78405	3.94477
C11ORF98.hg38.copy1|Matrix_1|Split	3.27319	3.82005
GRM5-AS1.hg38.copy0|Matrix_2|Merge	-2.68492	-0.0547552
SLC22A18.hg38.mm10.copy0|Matrix_1|Split	3.67942	4.08914
IL10RB.hg38.mm10.copy0|Matrix_2|Merge	-3.05745	1.43254
LCORL.hg38.mm10.copy0|Matrix_2|Merge	-2.92943	-0.298931
