# Supplementary material for: Epigenomic landscapes during prefrontal cortex development and aging in rhesus
Source: Natl Sci Rev. 2024 Jun 18;11(8):nwae213. doi: 10.1093/nsr/nwae213 (PMC11342245; doi:10.1093/nsr/nwae213)
Supplement: nwae213_Supplementary_Files [file nwae213_supplementary_files.zip › Supplementary_Materials/Supplementary Table S2.xlsx]

## Sheet: Sheet1
Stage	Library type	Replicate_1	Replicate_2	Merge
E50	Input	64276752	NA	64276752
	H3K27ac ChIP-seq	82194198	85229569	167423767
	H3K27me3 ChIP-seq	101026773	89391065	190417838
	H3K4me3 ChIP-seq	67195456	85564959	152760415
	Pol2 ChIP-seq	65749011	66214031	131963042
	CTCF ChIP-seq	76508562	68226892	144735454
	DNase-seq	102042339	137147087	239189426
	Hi-C	742852753	704024230	1446876983
	WGBS	332134621	307005053	639139674
	RNA-seq	53152288	57430985	110583273
E90	Input	76165985	NA	76165985
	H3K27ac ChIP-seq	62417091	62717730	125134821
	H3K27me3 ChIP-seq	58797103	90019355	148816458
	H3K4me3 ChIP-seq	77064933	55711699	132776632
	Pol2 ChIP-seq	67819887	86883130	154703017
	CTCF ChIP-seq	55255438	84373696	139629134
	DNase-seq	114991452	120830822	235822274
	Hi-C	586327424	580921367	1167248791
	WGBS	331328312	320070574	651398886
	RNA-seq	63637770	60157227	123794997
E120	Input	102643043	NA	102643043
	H3K27ac ChIP-seq	123159362	96544178	219703540
	H3K27me3 ChIP-seq	109913075	109359130	219272205
	H3K4me3 ChIP-seq	68898685	120309012	189207697
	Pol2 ChIP-seq	90970158	84358054	175328212
	CTCF ChIP-seq	102086110	101734362	203820472
	DNase-seq	85438158	67732135	153170293
	Hi-C	692789118	579262232	1272051350
	WGBS	300303532	323321320	623624852
	RNA-seq	62256551	57984017	120240568
P0	Input	72289150	NA	72289150
	H3K27ac ChIP-seq	65863358	65378734	131242092
	H3K27me3 ChIP-seq	76349029	74582363	150931392
	H3K4me3 ChIP-seq	67324535	71403002	138727537
	Pol2 ChIP-seq	71773085	70531827	142304912
	CTCF ChIP-seq	68898638	75615391	144514029
	DNase-seq	86220704	98512232	184732936
	Hi-C	598495159	570116972	1168612131
	WGBS	283913324	219580034	503493358
	RNA-seq	60570200	53107335	113677535
P4M	Input	57549240	NA	57549240
	H3K27ac ChIP-seq	64915186	53274431	118189617
	H3K27me3 ChIP-seq	45678400	63334266	109012666
	H3K4me3 ChIP-seq	42386272	50197001	92583273
	Pol2 ChIP-seq	59357084	93299123	152656207
	CTCF ChIP-seq	110519361	77632915	188152276
	DNase-seq	87150702	120343824	207494526
	Hi-C	519562924	714613609	1234176533
	WGBS	223403113	402400801	625803914
	RNA-seq	54397240	49157559	103554799
PY4.5	Input	82087868	NA	82087868
	H3K27ac ChIP-seq	92506358	44890159	137396517
	H3K27me3 ChIP-seq	76940266	73263409	150203675
	H3K4me3 ChIP-seq	83889522	98372155	182261677
	Pol2 ChIP-seq	46848404	62837892	109686296
	CTCF ChIP-seq	87726686	80840530	168567216
	DNase-seq	86636754	80142498	166779252
	Hi-C	887093118	571412222	1458505340
	WGBS	321451283	242008603	563459886
	RNA-seq	48241879	54847017	103088896
PY20	Input	104898446	NA	104898446
	H3K27ac ChIP-seq	78522057	81572809	160094866
	H3K27me3 ChIP-seq	70297561	69212482	139510043
	H3K4me3 ChIP-seq	100052377	61882246	161934623
	Pol2 ChIP-seq	89327589	89120463	178448052
	CTCF ChIP-seq	72593580	70863338	143456918
	DNase-seq	114971382	107340361	222311743
	Hi-C	417300694	513729898	931030592
	WGBS	203134429	353430053	556564482
	RNA-seq	64589443	55036602	119626045
WT organoid	RNA-seq	218602547	143106897	361709444
DBN1 enhancer KO organoid	RNA-seq	122222856	192501740	314724596
