# Supplementary material for: Epigenomic landscapes during prefrontal cortex development and aging in rhesus
Source: Natl Sci Rev. 2024 Jun 18;11(8):nwae213. doi: 10.1093/nsr/nwae213 (PMC11342245; doi:10.1093/nsr/nwae213)
Supplement: nwae213_Supplementary_Files [file nwae213_supplementary_files.zip › Supplementary_Materials/Supplementary Table S3.xlsx]

## Sheet: Compartment signal
Genes	E50	E90	E120	P0	P4M	PY4.5	PY20
TICRR	0	0	0	0	0	0	0
RMI2	0	0	0	0	0	0	0
PSMD6	1.2404	0.8891	0.8156	0.9692	1.0691	0.9022	0.4682
POLR2L	0	0	0	0	0	0	0
LOC643072	0.8254	-0.2523	-0.1771	0.0874	0.1763	0.0465	-0.2514
PAUPAR	-0.4106	-0.5822	-0.9539	-0.8244	-0.9926	-0.9446	-0.9054
ZNF670-ZNF695	0	0	0	0	0	0	0
PDCL3	-0.1646	-0.536	-1.182	-1.2183	-1.8404	-1.6911	-1.7408
ZNF480	0	0	0	0	0	0	0
TRIB3	0.5747	0.4681	0.2977	-0.1901	-0.2718	-0.1628	-0.2363
PHC1	0	0	0	0	0	0	0
ANP32D	0	0	0	0	0	0	0
ARHGAP19-SLIT1	0	0	0	0	0	0	0
RPL36AL	0	0	0	0	0	0	0
PCNA	-0.9752	-1.2039	-1.1994	-1.1843	-1.0879	-1.0529	-1.0966
GLI3	0.4038	-1.637	-2.9563	-2.6879	-3.1567	-2.5258	-3.2885
CNEP1R1	0.4231	0.0482	-0.0365	0.0828	-0.6853	-0.6195	-0.88
MPPED2	0	0	0	0	0	0	0
RPS17	-28.582	-43.731	-48.1797	-43.9233	-39.1818	-37.401	-37.5272
KIRREL2	0	0	0	0	0	0	0
QSER1	0.0642	-0.5685	-0.5888	-0.7328	-0.6706	-0.5636	-0.8082
OGG1	0	0	0	0	0	0	0
ZNF689	0	0	0	0	0	0	0
ZC3H18	0	0	0	0	0	0	0
MIER3	1.1797	0.6071	1.0042	0.8704	0.8405	1.0043	0.8073
MRPL49	0	0	0	0	0	0	0
FUNDC2P2	0	0	0	0	0	0	0
ESPL1	0	0	0	0	0	0	0
RBM10	0	0	0	0	0	0	0
SEC61A1	0	0	0	0	0	0	0
ITGB8	0	0	0	0	0	0	0
SNORA27	0	0	0	0	0	0	0
MIR124A-1	-3.5138	-28.9799	-48.0826	-44.815	-52.7219	-53.0553	-58.1328
TMEM216	0	0	0	0	0	0	0
PSTPIP1	0	0	0	0	0	0	0
ST7-AS1	-0.4533	-0.8563	-0.8747	-0.5268	-0.6709	-0.5938	-0.9401
COL1A1	0	0	0	0	0	0	0
LINC00639	0	0	0	0	0	0	0
H2AFV	1.322	1.1784	1.0573	0.9495	1.0167	1.072	0.7244
TOP1	0	0	0	0	0	0	0
RBSN	0	0	0	0	0	0	0
NONO	0	0	0	0	0	0	0
GALNT1	0	0	0	0	0	0	0
COMMD3-BMI1	1.4708	-0.179	0.2843	0.1196	-0.7451	-0.2586	0.1076
MFNG	1.055	1.0144	1.1255	1.1942	1.2827	1.3159	1.3324
GM6644	1.3634	0.3714	-0.6194	-0.6363	0.388	0.8451	0.2591
RPL14-PS1	0	0	0	0	0	0	0
FOXP4	0	0	0	0	0	0	0
FZD8	0	0	0	0	0	0	0
FAM122A	0.2123	-0.6797	-0.7226	-0.6399	-0.3705	-0.5235	-0.7195
GM13212	0.6233	0.4423	-2.4544	-7.1132	-10.6189	-10.4002	-5.9086
4933411G06RIK	1.344	1.3058	1.1304	1.1307	0.9686	0.9449	0.6994
STT3B	1.3849	-1.1846	-1.2059	-0.6549	-1.3276	-1.0791	-1.368
MIR7-1	1.1048	0.0819	-0.0463	0.1094	-0.0669	0.0708	0.0644
GPSM2	0	0	0	0	0	0	0
TIFA	0	0	0	0	0	0	0
CENPL	0	0	0	0	0	0	0
HES5	0	0	0	0	0	0	0
NPR3	1.7139	0.9411	-0.0607	-0.1175	-0.9073	-0.5201	-0.7946
CCDC117	0	0	0	0	0	0	0
CEP41	0	0	0	0	0	0	0
NUDCD2	0	0	0	0	0	0	0
ISL1	0	0	0	0	0	0	0
GPC4	0	0	0	0	0	0	0
ZFP473	0	0	0	0	0	0	0
PCGF2	0	0	0	0	0	0	0
ZNF195	0	0	0	0	0	0	0
LHX4-AS1	0.481	0.0537	0.4246	0.2882	0.0485	0.2411	0.0486
MIR25	0	0	0	0	0	0	0
FAM133CP	0	0	0	0	0	0	0
UBE2D2	0	0	0	0	0	0	0
FAM83B	0	0	0	0	0	0	0
COX7B	0	0	0	0	0	0	0
HIST2H3A	0	0	0	0	0	0	0
C17ORF75	0.142	-0.3835	-0.4416	-0.3257	-0.1023	-0.0658	-0.1244
CCND1	0	0	0	0	0	0	0
ARPC1A	0	0	0	0	0	0	0
RAD54B	1.9575	-0.4558	-1.2091	-0.0645	-0.7555	-0.3204	-0.4341
DPYSL4	0	0	0	0	0	0	0
SLC25A31	0	0	0	0	0	0	0
H2AFZ	0	0	0	0	0	0	0
ZFP97	0.2776	-0.4305	-0.1876	-0.0647	0.1162	0.2419	-0.3323
MUC1	0	0	0	0	0	0	0
EBF3	0	0	0	0	0	0	0
ZFP287	0	0	0	0	0	0	0
BCCIP	0	0	0	0	0	0	0
GM10037	0	0	0	0	0	0	0
SLC25A6	0	0	0	0	0	0	0
DDX20	0	0	0	0	0	0	0
PRKAA2	0.8339	0.1113	0.0367	0.1328	0.1983	0.1577	0.0286
BLVRA	2.2666	1.4501	1.1604	1.1265	1.3105	1.7074	0.818
NEMP1	0	0	0	0	0	0	0
NT5C	0	0	0	0	0	0	0
SAV1	0	0	0	0	0	0	0
NFYB	0	0	0	0	0	0	0
COMMD3	1.4708	-0.179	0.2843	0.1196	-0.7451	-0.2586	0.1076
RBM12	0	0	0	0	0	0	0
ZNF682	0	0	0	0	0	0	0
ZFP946	-0.1129	-0.2723	-2.8427	-6.5655	-9.4833	-9.3152	-5.4283
BLOC1S5	-0.1508	-0.6463	-1.5915	-0.8181	-0.8257	-0.5586	-0.6679
ZKSCAN2	0	0	0	0	0	0	0
TEAD3	0	0	0	0	0	0	0
B3GAT1	0	0	0	0	0	0	0
GM10416	0	0	0	0	0	0	0
ZBED1	0	0	0	0	0	0	0
MED28	0	0	0	0	0	0	0
PPP2R5E	0.4768	-0.1228	1.4057	0.1899	0.0809	0.8462	0.3195
GM5766	-0.0101	-0.7231	-0.5108	-0.292	-0.0463	-0.2009	-0.1883
ZIC2	0.9212	0.4542	0.5195	0.3521	0.2577	0.2894	0.2761
SEC24A	0	0	0	0	0	0	0
MORF4L2-AS1	0	0	0	0	0	0	0
SNHG18	0	0	0	0	0	0	0
NYNRIN	0	0	0	0	0	0	0
SHMT2	0	0	0	0	0	0	0
MKRN3	0	0	0	0	0	0	0
MIR8094	0	0	0	0	0	0	0
CLINT1	2.506	1.3223	0.3497	1.6358	1.7501	2.2717	1.9539
RGS16	0.6446	0.0163	0.3369	0.625	0.2005	0.4478	0.1878
RBBP8	1.0732	-0.0662	-0.2237	-0.1761	-0.6882	0.6076	1.0411
GTPBP10	0	0	0	0	0	0	0
PRIM1	0	0	0	0	0	0	0
MTMR8	0	0	0	0	0	0	0
MIR17HG	0	0	0	0	0	0	0
EIF4B	-63.2234	-160.424	-193.025	-128.171	-155.044	-153.416	-131.508
SEL1L3	0	0	0	0	0	0	0
PLAG1	-0.2303	-0.8958	-0.9334	-0.9152	-1.0422	-0.8094	-0.9917
THOC3	0	0	0	0	0	0	0
SUZ12	0.2013	-0.7433	-0.4872	-0.4681	-0.3043	-0.0504	-0.3359
CCDC167	0	0	0	0	0	0	0
PCNX3	0	0	0	0	0	0	0
LIMS1	0	0	0	0	0	0	0
MRPL45	0.1677	0.1425	-0.0329	0.0046	0.0601	0.0924	0.0115
FAM72B	0	0	0	0	0	0	0
PYCRL	0	0	0	0	0	0	0
SRCAP	0	0	0	0	0	0	0
GM13315	0.7173	0.062	-0.85	-0.6007	-1.0492	-0.9517	-0.9416
CORO1B	0	0	0	0	0	0	0
MPDU1	0	0	0	0	0	0	0
CMTM1	0	0	0	0	0	0	0
MIR4426	0	0	0	0	0	0	0
GTF2E1	0	0	0	0	0	0	0
CBLC	0.0505	-0.5744	-0.6676	-0.426	-0.4566	-0.4853	-0.6548
MIR1244-2	0	0	0	0	0	0	0
LSS	0	0	0	0	0	0	0
CA12	0	0	0	0	0	0	0
INO80D	2.6203	2.1942	1.4755	1.7904	1.4164	1.5029	1.1017
ZNF225	-0.8554	-1.1397	-0.9399	-1.1179	-0.8888	-0.9554	-1.0285
PPIAL4F	1.322	1.1784	1.0573	0.9495	1.0167	1.072	0.7244
WTAP	0	0	0	0	0	0	0
TTC30A	0.7309	0.155	-0.4624	-0.4345	0.2061	-0.0693	-0.3265
RND3	1.5501	0.5301	-1.4646	-0.7272	-2.0532	-1.6298	-1.7557
CENPP	0	0	0	0	0	0	0
ZKSCAN7	0	0	0	0	0	0	0
IDI2	0	0	0	0	0	0	0
BLOC1S5-TXNDC5	0.1289	-0.674	-2.1443	-1.0504	-1.0716	-0.7948	-0.9327
VGLL4	0	0	0	0	0	0	0
HLA-F-AS1	0.2459	-0.1346	-0.2093	-0.0382	-0.1508	-0.2574	-0.2193
METTL1	0	0	0	0	0	0	0
RPA3	0	0	0	0	0	0	0
UBE2D2A	0	0	0	0	0	0	0
MYBL2	0	0	0	0	0	0	0
MKI67	0	0	0	0	0	0	0
ZFP472	0.2776	-0.4305	-0.1876	-0.0647	0.1162	0.2419	-0.3323
1700123L14RIK	0	0	0	0	0	0	0
CAPZA2	-1.0361	-1.8472	-1.8795	-1.2661	-1.6055	-1.3989	-1.9609
NEIL3	0	0	0	0	0	0	0
SNORA10	0	0	0	0	0	0	0
DNMT1	0	0	0	0	0	0	0
ZNF772	0	0	0	0	0	0	0
TMA16	2.425	2.5488	1.8839	2.4508	2.5127	2.6453	2.4313
TEAD1	4.0088	3.5079	2.9775	3.717	2.7294	2.7468	1.9227
RPL9	0.8622	1.2775	0.9961	0.8084	0.936	0.8659	0.9488
EMC8	1.117	0.6428	-0.0748	1.0132	0.4298	0.4964	0.0319
H3F3C	-64.1011	-128.143	-161.636	-141.507	-181.034	-153.017	-158.403
GM4349	0	0	0	0	0	0	0
TOX3	-0.694	-0.8845	-0.7522	-0.9999	-1.3855	-1.3936	-1.268
MRPL52	0	0	0	0	0	0	0
HIST1H2AJ	0	0	0	0	0	0	0
ZFP867	0.2776	-0.4305	-0.1876	-0.0647	0.1162	0.2419	-0.3323
RPL6	0	0	0	0	0	0	0
FAM104A	-0.1821	-0.5239	-0.5032	-0.3333	-0.5173	-0.4185	-0.6748
THSD7A	0	0	0	0	0	0	0
PRKD3	0	0	0	0	0	0	0
ZDHHC8	0	0	0	0	0	0	0
GM14305	0.2776	-0.4305	-0.1876	-0.0647	0.1162	0.2419	-0.3323
NUAK2	0	0	0	0	0	0	0
SCRIB	0	0	0	0	0	0	0
PRR11	0	0	0	0	0	0	0
SCRN3	2.6304	2.2087	1.2345	1.7971	1.5025	1.4878	1.0315
NR2E1	0	0	0	0	0	0	0
S1PR1	0	0	0	0	0	0	0
LINC01248	0	0	0	0	0	0	0
NCOA5	0.91	0.8992	0.8946	0.6859	0.4388	0.4542	0.4788
TPT1	1.4061	1.3237	1.3988	1.2156	1.1849	1.1864	1.2078
G2E3	0	0	0	0	0	0	0
EIF2S3Y	0	0	0	0	0	0	0
PRDX4	0	0	0	0	0	0	0
MIR1306	0	0	0	0	0	0	0
C1ORF174	0	0	0	0	0	0	0
S1PR3	0.9083	0.7927	0.7058	0.4387	0.14	0.2438	0.3762
UCP1	-0.5418	-0.884	-0.9669	-0.8716	-0.6732	-0.8517	-0.8703
COPE	0	0	0	0	0	0	0
MPHOSPH6	-0.7483	-1.0052	-1.5534	-1.168	-1.277	-1.2627	-1.1715
PARD3	0	0	0	0	0	0	0
PIM1	0	0	0	0	0	0	0
KMT5B	0	0	0	0	0	0	0
TEAD4	0	0	0	0	0	0	0
SOX21	0	0	0	0	0	0	0
ZNF510	0	0	0	0	0	0	0
PRELID3A	-0.8949	-1.1266	-1.1929	-1.1876	-1.1867	-1.155	-1.0703
CCNJL	0	0	0	0	0	0	0
VEGFC	0	0	0	0	0	0	0
LCA5	0.4469	-0.4088	-0.7142	0.0438	0.0322	0.3174	-0.6456
ZFP217	-1.5868	-1.9414	-2.6966	-2.4494	-2.46	-2.4793	-2.4256
FAAP20	0	0	0	0	0	0	0
PPIH	0	0	0	0	0	0	0
C8ORF58	0	0	0	0	0	0	0
ZFP934	-8.752	-15.6572	-11.6973	-6.8857	-1.4662	0.0312	-10.271
GTF2I	0	0	0	0	0	0	0
FKBP14	2.0534	1.4634	0.8752	1.0681	1.0863	1.37	0.5574
SDF2L1	0	0	0	0	0	0	0
SPX	-0.6983	-1.2375	-1.4886	-0.7994	-0.9473	-0.8966	-0.6993
HNRNPA1P10	15.8437	-49.6829	-65.9711	-52.1336	-81.2906	-81.9545	-84.8716
MIR1244-1	0	0	0	0	0	0	0
TUBB2B	0	0	0	0	0	0	0
TRAPPC13	0	0	0	0	0	0	0
PTPN21	0	0	0	0	0	0	0
AGO2	0	0	0	0	0	0	0
CLSPN	0	0	0	0	0	0	0
SERP1	0.6808	-1.1511	-1.1194	0.1664	-0.5562	-0.2173	-0.1278
ZNF418	0.315	0.1764	0.0958	-0.5286	-0.9584	-1.2296	-0.4906
MYT1	0	0	0	0	0	0	0
PLEKHO2	0	0	0	0	0	0	0
ZFP729A	0	0	0	0	0	0	0
PPP1R10	0	0	0	0	0	0	0
CEP152	0	0	0	0	0	0	0
NXPH4	0	0	0	0	0	0	0
DDX11	0	0	0	0	0	0	0
EMP2	0	0	0	0	0	0	0
RWDD4	0.0078	0.0056	-0.2134	-0.135	-0.0874	-0.103	-0.0902
ZNF624	0	0	0	0	0	0	0
SENP1	0	0	0	0	0	0	0
BCAS2	0.5059	0.2455	0.3836	0.32	0.3496	0.4785	0.357
SEC61B	0.0553	-0.3318	-0.4662	-0.265	-0.1618	0.0438	-0.1556
ANGPTL1	0	0	0	0	0	0	0
RCN1	-0.8874	-1.4176	-2.2275	-2.017	-2.2421	-2.2223	-2.0246
NELFCD	0.2184	0.0822	-0.5891	-0.4047	-0.6625	-0.6235	-0.7916
RASGEF1B	0	0	0	0	0	0	0
GSTM1	0	0	0	0	0	0	0
E2F3	0	0	0	0	0	0	0
FAAP24	-0.7764	-1.7989	-1.9907	-1.0124	-0.9537	-1.2766	-1.7424
LOC728739	1.3967	1.351	1.1277	1.3157	1.2882	1.3503	1.3635
FZD2	0	0	0	0	0	0	0
NSL1	0.6413	-0.5594	-1.0693	-0.0048	-0.6796	-0.3444	-0.5595
SMC3	0	0	0	0	0	0	0
RCOR1	0	0	0	0	0	0	0
ZNF180	-1.8902	-2.3118	-2.0943	-2.5429	-2.1292	-2.2101	-2.284
BMI1	0.7498	0.0301	0.1593	0.1464	-0.3151	-0.0498	0.1046
ADAMTSL4-AS1	0	0	0	0	0	0	0
NBR2	0	0	0	0	0	0	0
EDC3	0	0	0	0	0	0	0
MYO1B	-1.055	-2.8203	-2.6754	-2.0989	-2.8493	-2.4636	-2.6983
ZNF256	0.5537	0.2674	0.145	-1.1197	-1.9438	-2.4698	-0.9721
SHISA2	0	0	0	0	0	0	0
DISP1	-0.9841	-1.9195	-1.6402	-1.2008	-2.2885	-2.1162	-2.1446
PLEKHG2	0.8409	-0.0621	0.1617	0.2093	0.7836	0.69	0.3931
NDC80	0	0	0	0	0	0	0
NFATC4	0	0	0	0	0	0	0
TRIM33	1.3229	0.6518	0.8077	0.7613	0.734	0.8871	0.7004
TMEM126A	0	0	0	0	0	0	0
MAML3	-0.2974	-0.3432	-1.4219	-0.8475	-0.5525	-1.2841	-1.3432
SHQ1	2.2567	1.459	0.8623	1.6917	2.1142	0.8452	0.3944
ZFP958	0.5552	-0.861	-0.3752	-0.1294	0.2324	0.4838	-0.6646
ST13	0.4155	-0.1683	-0.249	0.003	0.4372	0.3316	0.3983
CDCA2	0	0	0	0	0	0	0
GSTP1	0	0	0	0	0	0	0
MFSD4B5	1.2175	0.8184	0.9282	1.1879	1.1269	1.0135	0.9917
ZNF732	0	0	0	0	0	0	0
EIF4A1	0	0	0	0	0	0	0
EBF4	0.4754	0.4471	0.3516	0.0957	-0.0777	-0.0006	-0.115
DIRAS3	0	0	0	0	0	0	0
ZFP952	0.2776	-0.4305	-0.1876	-0.0647	0.1162	0.2419	-0.3323
ZFP160	-0.851	-0.8767	-1.5659	-2.8201	-3.5331	-3.4429	-2.2006
MALSU1	0.5317	-0.1303	-0.3441	-0.1729	-0.4318	-0.3914	-0.643
INTS7	1.206	-0.2065	-0.6282	0.175	-0.6006	-0.2403	-0.2986
LOC729683	0	0	0	0	0	0	0
SALL1	-0.5272	-0.9184	-0.7767	-0.6075	-1.1007	-1.1184	-1.165
RAD1	1.088	0.8594	0.499	0.949	0.2908	0.5829	0.1203
UCK2	-0.9895	-1.2875	-1.4671	-1.6498	-1.8684	-1.5862	-1.774
DMRTA1	0	0	0	0	0	0	0
TRABD	0	0	0	0	0	0	0
FABP4	-0.3345	-0.74	-0.9236	-0.5177	-0.7033	-0.7353	-0.8085
CBS	0	0	0	0	0	0	0
SNORA86	0	0	0	0	0	0	0
ZNF806	-0.9496	-1.1623	-1.029	-1.2674	-1.0523	-1.087	-1.1273
RNF175	-0.7034	-0.8302	-1.0454	-1.0094	-1.0422	-1.0652	-1.0198
SRC	0.9962	0.9878	0.8688	0.8912	0.4552	0.5152	0.4292
SEC23B	0	0	0	0	0	0	0
ATP7A	0	0	0	0	0	0	0
KPNA2	0	0	0	0	0	0	0
CYP20A1	1.3757	1.3105	1.2757	1.2325	1.0614	1.0134	0.8512
CKMT2-AS1	0	0	0	0	0	0	0
MIR92-1	0	0	0	0	0	0	0
PALMD	-0.7917	-0.8504	-0.8467	-0.7931	-0.8694	-0.9879	-0.9767
EPHB1	5.6849	4.1762	2.4399	4.8205	0.3631	0.3883	-1.2114
APEX2	0	0	0	0	0	0	0
SNORA31	1.4061	1.3237	1.3988	1.2156	1.1849	1.1864	1.2078
DLL3	0.578	-0.4618	-0.1988	-0.34	0.5056	0.4166	-0.0826
PARL	4.1863	4.0387	3.9548	4.2343	3.3041	3.4121	3.5783
ZNF765	-0.4706	-0.4719	-0.7769	-1.4163	-1.7347	-1.6674	-1.0951
ARL5B	-0.332	-0.9318	-0.3944	-0.6729	-1.1472	-0.8742	-0.5475
BCAT1	-0.0089	-1.8549	-2.0582	-1.0411	-1.5921	-1.3195	-1.0843
TNFAIP8L2-SCNM1	0	0	0	0	0	0	0
ZFP423	1.0517	-0.8614	-1.5016	0.0221	-4.4937	-3.9728	-4.8826
HIST1H2BC	0	0	0	0	0	0	0
CSNK2A3	0.6079	0.5077	0.2291	-0.1183	-0.2323	-0.121	-0.1788
SERF1	0	0	0	0	0	0	0
LOX	0	0	0	0	0	0	0
CENPV	0	0	0	0	0	0	0
REEP6	0.549	0.9766	0.9173	1.2529	1.102	1.0898	1.2211
ZWINT	0	0	0	0	0	0	0
ANO6	0	0	0	0	0	0	0
LOC105375304	2.1608	1.3766	0.626	0.6099	0.1718	0.6989	-0.0632
TIMM50	0.578	-0.4618	-0.1988	-0.34	0.5056	0.4166	-0.0826
ZNF574	0	0	0	0	0	0	0
PPIA	2.676	1.0833	0.2871	0.7978	0.6517	0.9502	0.4855
CTNND1	0	0	0	0	0	0	0
FXR1	0	0	0	0	0	0	0
HNRNPCL1	0	0	0	0	0	0	0
SMIM8	0	0	0	0	0	0	0
PLEKHA8P1	1.0215	0.7324	0.4522	0.5426	0.5624	0.7133	0.29
ROR2	2.4553	2.3622	2.0455	1.5876	1.1108	1.2397	1.5007
U2AF1L5	0	0	0	0	0	0	0
RBM12B	0.7577	0.1328	-0.4375	-0.025	-0.4809	-0.1524	-0.3317
CKB	0	0	0	0	0	0	0
GM7134	0	0	0	0	0	0	0
LOC401127	0	0	0	0	0	0	0
ROR1	2.3276	-1.735	-1.748	1.1988	-1.7973	-1.5687	-1.7796
GSTT3	0	0	0	0	0	0	0
LOC105371433	0	0	0	0	0	0	0
LSM14A	0.2386	-1.4096	-0.5159	-0.0541	-0.4076	-0.1043	-1.6017
SLC51A	0	0	0	0	0	0	0
ORMDL2	0	0	0	0	0	0	0
ZDHHC6	0	0	0	0	0	0	0
AA619741	0	0	0	0	0	0	0
ZNF117	0	0	0	0	0	0	0
LCT	0	0	0	0	0	0	0
TMEM68	-0.6961	-1.1151	-1.3389	-1.1694	-1.3636	-1.1565	-1.5991
MEST	0	0	0	0	0	0	0
THOC2	0	0	0	0	0	0	0
GABARAP	0.329	0.079	-0.4197	-1.0372	-0.6035	-0.4062	-0.3822
HIST1H2BH	0	0	0	0	0	0	0
RRM2	0	0	0	0	0	0	0
LINC01159	0	0	0	0	0	0	0
PPP2R3C	0	0	0	0	0	0	0
ZNF677	-0.4392	-0.4749	-0.7774	-1.3968	-1.7186	-1.6615	-1.0755
ACVR1	-1.0608	-1.6291	-1.9625	-1.5898	-1.4456	-1.4367	-1.7879
CDK2AP1	0	0	0	0	0	0	0
TCF7L1	0	0	0	0	0	0	0
MIR20A	0	0	0	0	0	0	0
RNF138	0	0	0	0	0	0	0
GCNT2	-0.083	-1.2234	-2.336	-0.953	-1.3319	-1.0883	-1.4131
PPP1CA	0	0	0	0	0	0	0
NTMT1	0	0	0	0	0	0	0
ZNF451	0	0	0	0	0	0	0
SLC38A2	0	0	0	0	0	0	0
GM1110	0	0	0	0	0	0	0
SIK1	0	0	0	0	0	0	0
IGSF9	0	0	0	0	0	0	0
FUBP1	0	0	0	0	0	0	0
ZNF521	4.3538	0.1671	-2.9391	3.0293	-0.8508	1.2857	1.557
ACTL6A	0	0	0	0	0	0	0
FAM200B	0	0	0	0	0	0	0
LIPG	0	0	0	0	0	0	0
GM6607	3.2415	-0.4772	-0.3256	-0.0854	-1.8279	-2.2631	-3.7032
NIPBL	0	0	0	0	0	0	0
HBA-X	0	0	0	0	0	0	0
UQCC2	0	0	0	0	0	0	0
MSI2	0	0	0	0	0	0	0
SNRNP27	0	0	0	0	0	0	0
ZNF611	-0.043	-0.1738	-1.746	-3.2512	-4.8696	-4.7971	-2.7619
PBX3	0	0	0	0	0	0	0
DLEU2	2.5298	2.3571	2.1254	2.1513	2.0937	2.0598	2.0466
CPXM1	0.6271	0.575	0.5179	0.3206	0.0716	0.1425	0.035
EEF1A1	0	0	0	0	0	0	0
WDR74	0	0	0	0	0	0	0
MEX3A	0	0	0	0	0	0	0
TKTL1	0	0	0	0	0	0	0
USP37	0	0	0	0	0	0	0
MRPL22	1.0567	0.7588	0.0621	0.3235	0.7935	1.0125	0.7925
MFSD4B	1.2175	0.8184	0.9282	1.1879	1.1269	1.0135	0.9917
PAK4	2.1119	0.9026	1.4402	1.4661	1.941	1.8194	1.6911
SUPT16H	0	0	0	0	0	0	0
DCTN2	0	0	0	0	0	0	0
C3ORF38	0	0	0	0	0	0	0
FASTKD5	1.4897	1.1592	1.1068	0.9054	0.3889	0.4182	0.3438
YY1	0	0	0	0	0	0	0
RP9	1.0728	0.1631	-0.1225	0.5347	0.8289	0.7769	0.3619
SFR1	0	0	0	0	0	0	0
CACFD1	0	0	0	0	0	0	0
PKN3	0	0	0	0	0	0	0
SSBP4	0	0	0	0	0	0	0
GRPEL2	0.6397	0.466	0.3575	-0.2101	0.0946	0.5742	0.3823
BIRC2	0	0	0	0	0	0	0
MIR1244-4	0	0	0	0	0	0	0
ZNF217	-1.5868	-1.9414	-2.6966	-2.4494	-2.46	-2.4793	-2.4256
AIF1L	0	0	0	0	0	0	0
ZFP458	0	0	0	0	0	0	0
PFDN1	0	0	0	0	0	0	0
E2F7	0	0	0	0	0	0	0
ZBED9	0	0	0	0	0	0	0
BCL2L12	0	0	0	0	0	0	0
COL22A1	0	0	0	0	0	0	0
MIR3658	-0.9895	-1.2875	-1.4671	-1.6498	-1.8684	-1.5862	-1.774
SYT14P1	1.5597	0.8943	-0.7442	-1.4747	-1.9124	-0.6856	-0.6011
MIR9-3	0	0	0	0	0	0	0
PTAR1	-0.07	-1.25	-0.7953	-0.8062	-0.2925	-0.442	-0.7416
RPL3	-1.7485	-1.591	-1.5788	-1.6726	-1.3453	-1.5147	-1.5258
ZNF208	-18.3654	-21.6235	-19.8727	-16.7331	-10.4604	-9.9143	-16.3209
ZNF329	0.3945	0.0923	-0.0382	-1.2641	-1.9835	-2.3761	-0.8637
CDC20	0	0	0	0	0	0	0
BC052040	-0.436	-0.4873	-0.7151	-0.7021	-0.5943	-0.952	-0.9215
MAGOH2P	0	0	0	0	0	0	0
RPL23AP64	0	0	0	0	0	0	0
SECISBP2	2.0262	1.7374	1.4466	1.184	1.0472	1.2299	1.272
SAP30	0	0	0	0	0	0	0
DUT	0	0	0	0	0	0	0
GM15421	0	0	0	0	0	0	0
HIST2H2BF	0	0	0	0	0	0	0
LRRC1	0	0	0	0	0	0	0
FABP7	0	0	0	0	0	0	0
MIR6501	0	0	0	0	0	0	0
MED17	-0.5879	-0.8539	-0.9644	-0.6486	-0.7776	-0.6413	-0.7093
RAE1	-0.2512	-0.4253	-1.0805	-0.7702	-0.9319	-0.8591	-0.9229
TP53INP1	1.0178	0.238	-0.1892	0.6461	0.066	0.2233	0.0395
ADAMTS5	0	0	0	0	0	0	0
ZNF440	0	0	0	0	0	0	0
BTF3	0.8058	-0.2638	-0.348	0.1193	-0.3992	-0.2313	-0.2174
TPM3P9	-0.4706	-0.4719	-0.7769	-1.4163	-1.7347	-1.6674	-1.0951
DHPS	0	0	0	0	0	0	0
LRRN1	-0.3296	-0.603	-0.7569	-0.9261	-0.8766	-0.8905	-0.9548
GTF2A2	0.7541	0.0814	0.1241	0.642	0.3514	0.4155	0.3512
ITGB1	0	0	0	0	0	0	0
ZNF3	0	0	0	0	0	0	0
HMGB3	0	0	0	0	0	0	0
CKS2	1.0197	0.8744	0.7321	0.5968	0.5002	0.6076	0.6291
SEPHS1	1.2837	1.2035	0.7272	1.2555	0.3802	0.3573	0.4266
MDK	1.1692	1.1816	1.2222	1.2835	1.2926	1.2523	1.4114
VCAN	0	0	0	0	0	0	0
ALPK1	-0.7303	-0.7349	-1.0599	-0.9609	-0.9483	-0.8812	-0.795
4931406C07RIK	-1.0354	-1.6092	-1.8174	-1.1507	-1.5211	-1.208	-1.3815
SNHG19	0	0	0	0	0	0	0
TMEM89	0	0	0	0	0	0	0
UNG	0	0	0	0	0	0	0
NUP50	0	0	0	0	0	0	0
LINC01311	0	0	0	0	0	0	0
ZNF665	-0.9066	-0.9545	-1.566	-2.8323	-3.4949	-3.3924	-2.1819
COQ5	0	0	0	0	0	0	0
MFAP2	0	0	0	0	0	0	0
NDUFB4	0	0	0	0	0	0	0
HSCB	1.9278	1.6167	2.1352	2.3186	2.5272	2.5391	2.58
ZFP672	0	0	0	0	0	0	0
ADH5	0	0	0	0	0	0	0
RANBP6	0	0	0	0	0	0	0
GM5643	0	0	0	0	0	0	0
SP4	-1.7911	-1.9165	-2.0989	-2.0368	-1.939	-1.8796	-2.0616
HMGA1	0	0	0	0	0	0	0
ZBTB24	0	0	0	0	0	0	0
PPP2R1B	0	0	0	0	0	0	0
PSMG3	0	0	0	0	0	0	0
MCM5	0	0	0	0	0	0	0
VBP1	0	0	0	0	0	0	0
SLMO2-ATP5E	0.2457	0.1	-0.5338	-0.4477	-0.6951	-0.664	-0.7922
LINC01355	0	0	0	0	0	0	0
SLC39A1	0	0	0	0	0	0	0
CDC14A	0	0	0	0	0	0	0
UBE2DNL1	1.2611	1.0072	0.8794	0.8733	0.8807	1.0266	0.6613
MAPKAPK2	2.2681	1.8096	1.3474	1.6391	1.1487	1.6477	1.4243
POLE3	0.9245	0.5132	0.2089	0.8652	0.7047	0.8841	0.7069
NFYC-AS1	0	0	0	0	0	0	0
RTKN2	0	0	0	0	0	0	0
ZFP72	-24.8895	-28.8545	-25.7142	-21.1149	-12.7697	-12.146	-21.3026
FAM210B	0	0	0	0	0	0	0
WHSC1	0	0	0	0	0	0	0
SMCO4	-0.599	-0.9068	-0.9286	-0.7651	-1.0495	-0.9427	-0.9704
LOC389765	1.0867	0.0362	-0.078	0.0522	-0.1374	0.0678	0.0262
AHSA2	0	0	0	0	0	0	0
STIM2	1.1869	1.05	1.0844	1.1284	1.1052	1.1712	1.1407
TRAM1	-0.2201	-0.9456	-0.9486	-0.5364	-0.5152	-0.3037	-0.7531
SMN1	0	0	0	0	0	0	0
ADPGK	0	0	0	0	0	0	0
ADAMTS14	0	0	0	0	0	0	0
CTBP2	3.3763	3.7512	3.2652	3.6819	5.733	5.666	6.1574
SNAPC3	0	0	0	0	0	0	0
SRP14	1.1022	1.054	1.0778	0.8528	0.8642	0.9887	0.7307
ZNF618	2.1744	0.6597	-0.4327	1.4111	0.6227	1.0009	0.9667
KPNA4	-0.0629	-0.0707	-0.0916	-0.2085	-0.2901	-0.2465	-0.1981
ZFP799	0.2776	-0.4305	-0.1876	-0.0647	0.1162	0.2419	-0.3323
SQLE	2.6308	1.9557	0.8598	2.174	1.2138	1.0489	0.4388
ZFP322A	0	0	0	0	0	0	0
HAUS2	0	0	0	0	0	0	0
TRP53I13	0	0	0	0	0	0	0
ZNF701	0	0	0	0	0	0	0
NAB1	0	0	0	0	0	0	0
3830406C13RIK	0.9968	0.9238	0.7297	0.6047	0.4195	0.2971	-0.2126
LOC100134868	0	0	0	0	0	0	0
TMSB15B1	0	0	0	0	0	0	0
FZD5	0.8997	0.5356	0.558	0.6102	0.7742	0.5137	0.2889
CCND2	0	0	0	0	0	0	0
ZFP931	0.2776	-0.4305	-0.1876	-0.0647	0.1162	0.2419	-0.3323
GPR50	0	0	0	0	0	0	0
MIR3063	1.0931	0.7106	0.5832	0.6721	0.5316	0.7661	0.4775
NCAPG	0	0	0	0	0	0	0
ZFP644	-1.5031	-2.0342	-1.9386	-1.9833	-1.5585	-1.7243	-1.5476
GJC1	0	0	0	0	0	0	0
GPR173	0	0	0	0	0	0	0
ZIC3	0	0	0	0	0	0	0
RPS10	0	0	0	0	0	0	0
MTF2	0	0	0	0	0	0	0
NINL	0	0	0	0	0	0	0
FBXL7	0	0	0	0	0	0	0
TTC28	0	0	0	0	0	0	0
ZNF606	0.2387	0.091	0.0492	-0.5911	-0.9854	-1.2402	-0.4815
HUNK	2.6564	1.8886	1.4842	2.4881	2.2079	2.2947	2.3915
ZNF551	0.2768	0.1977	-0.0653	-0.5971	-1.0612	-1.282	-0.6027
RPL22	1.3176	1.5418	1.5311	1.4616	1.4484	1.4034	1.5277
ZFP758	1.4743	1.319	-0.8885	-4.2931	-7.0858	-6.9573	-3.708
PSMA8	0	0	0	0	0	0	0
TIGD4	-0.2042	-0.444	-0.6273	-0.5698	-0.5113	-0.6738	-0.6172
MIR4442	0.0705	-0.9631	-0.8161	-0.4228	-0.7558	-0.622	-0.718
CEBPG	-0.2445	-0.7811	-0.8297	-0.4463	-0.5904	-0.469	-0.9412
LTBP1	0	0	0	0	0	0	0
ROBO2	0	0	0	0	0	0	0
CDCA7L	-0.9086	-1.771	-2.0019	-1.592	-1.7547	-1.7993	-1.9812
PLCB3	0	0	0	0	0	0	0
CENPJ	0	0	0	0	0	0	0
GMPPB	0	0	0	0	0	0	0
SMARCA5-PS	0	0	0	0	0	0	0
SPHK1	0	0	0	0	0	0	0
ZC3H8	0	0	0	0	0	0	0
FEZF2	0.9328	0.9204	0.6388	0.3508	0.2789	0.191	-0.3101
ZKSCAN4	0	0	0	0	0	0	0
ZFP277	0	0	0	0	0	0	0
ASUN	0	0	0	0	0	0	0
PANK2	0.6226	-0.0074	-0.0161	0.1922	-0.3115	-0.2221	-0.3867
NUDT21	0.8068	0.5972	0.423	0.6522	0.1308	0.2366	-0.1868
TBR1	-0.7221	-0.844	-0.9475	-1.0826	-0.9659	-0.967	-1.0023
LDHC	0	0	0	0	0	0	0
AP4B1	0.7884	0.3894	0.5598	0.7545	0.6894	0.7731	0.5952
ZBTB14	0	0	0	0	0	0	0
ASAP3	0	0	0	0	0	0	0
ZSCAN18	0.1576	0.0078	-0.0203	-0.6744	-1.0129	-1.234	-0.4792
SOX5	2.9793	-7.8166	-8.5322	-2.5496	-6.9716	-5.7433	-7.2574
TOMM5	0	0	0	0	0	0	0
RPS6	0	0	0	0	0	0	0
MSL3	0	0	0	0	0	0	0
RMI1	1.1048	0.0819	-0.0463	0.1094	-0.0669	0.0708	0.0644
RPL26	-0.9777	-1.8121	-1.8486	-1.5878	-1.7957	-1.6909	-1.5377
MIR125B-1	0	0	0	0	0	0	0
ZNF516	0	0	0	0	0	0	0
BCL10	-0.7677	-1.1487	-1.0793	-0.8397	-0.9092	-0.8802	-0.8797
SERF2	0	0	0	0	0	0	0
URB1	1.3875	1.0972	0.9245	1.36	1.3421	1.2975	1.2903
ZNF28	0.1889	0.0945	-1.0167	-1.9868	-3.1309	-3.0827	-1.721
ABCD2	0	0	0	0	0	0	0
TLE2	0	0	0	0	0	0	0
METAP2	1.0797	0.4051	-0.0274	0.5506	-0.1794	-0.0363	-0.067
TSHR	0	0	0	0	0	0	0
SYT14	1.5597	0.8943	-0.7442	-1.4747	-1.9124	-0.6856	-0.6011
RPL23A	1.9921	0.6327	1.879	1.5631	-0.1464	-0.1045	0.2601
DCHS1	0	0	0	0	0	0	0
RBP1	1.9045	0.4233	-1.1651	0.2806	-0.9416	-0.0959	-0.2931
GM4925	-0.0686	-0.7107	-0.4291	-0.6677	-1.2345	-1.0467	-0.738
ARHGAP11A	0	0	0	0	0	0	0
FAM84B	0.7117	0.3738	-0.4027	-0.0358	-0.6178	-0.5206	-0.6013
PUS3	1.1328	1.0575	1.0471	0.6598	0.739	0.8988	0.9426
PPP4R1	0.4833	-0.2186	-1.3664	-0.9384	-1.5397	-1.5523	-1.7087
ZFP442	0.2776	-0.4305	-0.1876	-0.0647	0.1162	0.2419	-0.3323
F2R	2.4241	1.0776	1.4269	0.7598	0.2799	0.3825	0.6199
SRFBP1	0	0	0	0	0	0	0
CRYZ	-1.2411	-1.1238	-1.2415	-1.1834	-1.1064	-1.1917	-1.0828
RNASEH2B	2.5591	2.4082	2.1109	2.0939	2.2057	2.1377	2.1723
FAM83D	0	0	0	0	0	0	0
NSD1	0	0	0	0	0	0	0
SRP54A	0	0	0	0	0	0	0
ZNF274	0.2369	0.0845	-0.0179	-0.5897	-0.9706	-1.1421	-0.3845
ZNF8	0.2549	0.1309	-0.0505	-0.5646	-0.9655	-1.0923	-0.3395
GINS1	0	0	0	0	0	0	0
ZFP775	0	0	0	0	0	0	0
ZNF763	0.2776	-0.4305	-0.1876	-0.0647	0.1162	0.2419	-0.3323
EIF4A3	1.1439	1.1339	0.9854	1.0085	0.9427	0.9245	0.909
VSIG10	0	0	0	0	0	0	0
RAD51D	-0.8992	-1.6427	-1.8508	-1.5919	-1.335	-1.2106	-1.2467
KIAA0754	0	0	0	0	0	0	0
MIR4683	0	0	0	0	0	0	0
PHB	1.0842	0.8579	0.7078	0.951	0.8561	1.0038	0.848
FBXO43	0	0	0	0	0	0	0
SNHG7	0	0	0	0	0	0	0
ZNF829	0	0	0	0	0	0	0
KIF4B	0.727	0.2813	-0.5774	-0.6151	-0.1072	0.1684	0.188
NEIL2	0	0	0	0	0	0	0
POLD2	1.3096	1.1071	1.0355	0.9635	0.9668	1.098	0.7617
RPL13AP6	0	0	0	0	0	0	0
SYNE2	5.2339	3.6835	3.5126	3.001	0.7447	1.5418	1.4707
SNORA17	0	0	0	0	0	0	0
CREB1	1.9883	1.3212	1.2975	1.2578	1.3768	1.1697	0.5303
EPHA2	0	0	0	0	0	0	0
WDR36	0	0	0	0	0	0	0
SWSAP1	0	0	0	0	0	0	0
MIR7112	0	0	0	0	0	0	0
SASS6	0	0	0	0	0	0	0
GM14322	0.2776	-0.4305	-0.1876	-0.0647	0.1162	0.2419	-0.3323
PLAGL1	0	0	0	0	0	0	0
ERLIN1	0.8904	0.8092	0.9195	0.8966	1.6022	1.5727	1.6973
PHF21B	0	0	0	0	0	0	0
FRMD4B	4.8277	2.7016	0.1237	2.4734	3.5218	0.4307	-0.0924
RPS19	0	0	0	0	0	0	0
ELN	0	0	0	0	0	0	0
APEX1	0	0	0	0	0	0	0
RBM6	0	0	0	0	0	0	0
EXO1	0	0	0	0	0	0	0
PRDX1	1.3863	1.715	1.6399	1.6373	1.7551	1.7449	2.0131
MIR6890	0	0	0	0	0	0	0
RBM12B1	0.7577	0.1328	-0.4375	-0.025	-0.4809	-0.1524	-0.3317
HIST1H2BJ	0.6397	0.466	0.3575	-0.2101	0.0946	0.5742	0.3823
NUP153	0	0	0	0	0	0	0
ABCD1	0	0	0	0	0	0	0
TEX26	1.3466	1.3353	1.2773	1.1887	1.1525	1.1257	1.1486
ZNF112	-1.8716	-2.3122	-2.0332	-2.4891	-2.047	-2.1225	-2.2022
JAG1	0	0	0	0	0	0	0
BARD1	0	0	0	0	0	0	0
MND1	0	0	0	0	0	0	0
SOX4	0	0	0	0	0	0	0
TEFM	-0.2095	-0.5454	-0.4866	-0.4547	-0.3495	-0.3203	-0.4535
SAT1	0	0	0	0	0	0	0
ZNF675	0	0	0	0	0	0	0
RPS24	1.797	1.4479	0.8915	-0.1592	-0.4765	-0.4328	-0.6947
ZNF844	0.2776	-0.4305	-0.1876	-0.0647	0.1162	0.2419	-0.3323
CBX8	1.1237	1.0355	0.8177	0.8571	0.6795	0.6624	0.4884
RPL28	-0.6668	-1.0075	-1.1498	-1.1763	-1.1667	-1.1211	-1.1117
RPS10P7	-15.5832	-49.1186	-85.2398	-72.7702	-94.6346	-74.4129	-76.0019
MTIF3	2.6227	2.5362	2.1023	2.3925	1.9301	1.7851	1.5023
CCDC85C	0	0	0	0	0	0	0
KDELR1	0	0	0	0	0	0	0
SERTAD4	0.5424	0.2106	-0.419	-0.5089	-0.5664	-0.213	-0.1959
YAE1D1	-0.0673	-0.5889	-0.7828	-0.8262	-0.5609	-0.5221	-0.736
ATP5L	0	0	0	0	0	0	0
ASPM	0	0	0	0	0	0	0
CDK1	0	0	0	0	0	0	0
SKA2	0	0	0	0	0	0	0
ALDH18A1	0	0	0	0	0	0	0
ZFP292	0	0	0	0	0	0	0
SYNRG	-1.6067	-2.4018	-2.7907	-2.2153	-2.1994	-2.1138	-1.9452
LIMD2	0	0	0	0	0	0	0
FLJ42627	0	0	0	0	0	0	0
NR2C2	0	0	0	0	0	0	0
ZFP87	-15.769	-18.5693	-17.0033	-14.2899	-8.8708	-8.3877	-13.961
HEY2	0	0	0	0	0	0	0
SRP54C	0	0	0	0	0	0	0
KLHL7	0.3964	-0.2829	-0.5908	-0.4379	-0.4105	-0.3145	-0.6365
TNFRSF19	0	0	0	0	0	0	0
TRMT6	0	0	0	0	0	0	0
ZNF285	-1.8716	-2.3122	-2.0332	-2.4891	-2.047	-2.1225	-2.2022
GM20939	0.5552	-0.861	-0.3752	-0.1294	0.2324	0.4838	-0.6646
PYGO1	0	0	0	0	0	0	0
ZNF330	0	0	0	0	0	0	0
LINC00487	0	0	0	0	0	0	0
EEF1D	0	0	0	0	0	0	0
SOCS4	1.6834	0.8141	0.5362	1.6306	0.237	1.0121	0.5842
BIRC5	1.1058	0.9557	0.8612	1.0275	1.0322	0.9971	1.0745
ZFP12	0	0	0	0	0	0	0
ROBO3	0	0	0	0	0	0	0
RPS15A-PS6	0.8598	-0.544	-0.9121	0.0444	-0.2147	0.028	-0.2779
HMGN3	0.1467	-0.4119	-0.3935	0.0298	0.0381	0.0886	-0.3782
PRRC1	0	0	0	0	0	0	0
MED25	0	0	0	0	0	0	0
IQGAP1	0	0	0	0	0	0	0
PUM2	0.9963	0.479	0.2446	0.8913	0.9794	0.8972	0.7492
PPIAL4C	1.322	1.1784	1.0573	0.9495	1.0167	1.072	0.7244
TBCCD1	0	0	0	0	0	0	0
MTMR3	0	0	0	0	0	0	0
SHROOM3	0	0	0	0	0	0	0
CHD4	0	0	0	0	0	0	0
ZBTB39	0	0	0	0	0	0	0
HIST1H2BK	0.6397	0.466	0.3575	-0.2101	0.0946	0.5742	0.3823
HNRNPC	0	0	0	0	0	0	0
ILF2	0	0	0	0	0	0	0
ACYP1	0	0	0	0	0	0	0
ZC3HAV1L	0.7598	0.0004	0.0614	0.0104	0.2199	-0.0245	-0.258
VPS72	0	0	0	0	0	0	0
RPL5	-0.2382	-0.9802	-0.3295	-0.3411	0.0136	-0.0933	-0.2054
MTHFD1	2.3161	1.8279	1.8517	2.1474	1.8632	2.0755	1.8388
CDKN3	0.3134	-0.456	-0.4972	0.2684	-0.4192	0.071	-0.1826
IQGAP2	5.0475	2.9171	2.9305	1.1758	-0.2002	0.0187	0.8414
SNCAIP	0	0	0	0	0	0	0
ZFP493	0	0	0	0	0	0	0
MIR15A	2.5298	2.3571	2.1254	2.1513	2.0937	2.0598	2.0466
ANAPC1P1	0	0	0	0	0	0	0
NGFR	1.0877	0.8984	0.8094	1.0143	0.9748	1.0745	0.9551
MIR198	0	0	0	0	0	0	0
ZNF137P	-1.8038	-1.9973	-4.8662	-8.8844	-11.856	-11.5689	-7.1331
CYTH2	0	0	0	0	0	0	0
DHX32	0	0	0	0	0	0	0
ZNF232	0	0	0	0	0	0	0
CHEK2P2	0	0	0	0	0	0	0
RYK	2.8716	1.3361	1.345	2.7861	1.6169	1.5767	1.2012
ZNF780A	0.4186	-0.471	-0.1893	-0.2882	0.2604	0.2906	-0.1567
CTPS1	0	0	0	0	0	0	0
MAPRE1	2.0667	2.0497	1.8634	1.7096	0.6919	0.9702	0.8541
MRPL36	0	0	0	0	0	0	0
EEF1E1-BLOC1S5	-0.1508	-0.6463	-1.5915	-0.8181	-0.8257	-0.5586	-0.6679
URB2	1.9	1.6499	1.3762	1.6495	0.9583	1.1566	1.0269
NKIRAS1	-0.2076	-0.9785	-0.6943	-0.2869	-0.3329	-0.3585	-0.5147
GSTM2	0	0	0	0	0	0	0
DHX15	0	0	0	0	0	0	0
MRPL13	-1.2061	-2.328	-2.5183	-2.2678	-1.9726	-1.9277	-1.7203
GSTA4	0	0	0	0	0	0	0
NKAIN3	0	0	0	0	0	0	0
RBM27	0	0	0	0	0	0	0
C9ORF64	2.1915	0.1181	-0.1243	0.1616	-0.2043	0.1386	0.0906
MIR125A	0	0	0	0	0	0	0
SORD	0	0	0	0	0	0	0
HINFP	0	0	0	0	0	0	0
CYR61	0	0	0	0	0	0	0
ACVR2B-AS1	0	0	0	0	0	0	0
ZFP874A	-7.837	-9.2494	-8.6263	-7.4809	-4.8813	-4.6704	-7.1491
TRIM13	2.5401	2.4333	2.3379	2.2212	2.1538	2.101	2.1234
COPB2	1.0012	0.1729	-0.5831	0.2652	-0.3748	0.0259	-0.0531
PAWR	-0.8018	-1.0906	-0.8111	-0.9451	-0.9081	-0.9351	-0.8938
ZNF747	0	0	0	0	0	0	0
GM14326	0	0	0	0	0	0	0
MMP15	0	0	0	0	0	0	0
ZFP551	0.2768	0.1977	-0.0653	-0.5971	-1.0612	-1.282	-0.6027
MMP14	0	0	0	0	0	0	0
FUNDC2	0	0	0	0	0	0	0
EMX2	0	0	0	0	0	0	0
FAT1	0	0	0	0	0	0	0
C17ORF80	-0.1821	-0.5239	-0.5032	-0.3333	-0.5173	-0.4185	-0.6748
AGO1	0	0	0	0	0	0	0
NUP62	0	0	0	0	0	0	0
LOC728554	0	0	0	0	0	0	0
HNRNPA2B1	1.1028	0.6452	0.2953	0.3722	0.1716	0.488	0.0773
MFSD4B4	1.2175	0.8184	0.9282	1.1879	1.1269	1.0135	0.9917
BRIP1	-1.1097	-1.4722	-1.8522	-1.9299	-2.0878	-2.0237	-1.8644
DEK	0	0	0	0	0	0	0
ASCL1	-0.6533	-0.8244	-0.991	-0.9323	-0.939	-0.8492	-0.8875
ECT2	0	0	0	0	0	0	0
ITGA5	0	0	0	0	0	0	0
SCN5A	0	0	0	0	0	0	0
RWDD4A	0.0078	0.0056	-0.2134	-0.135	-0.0874	-0.103	-0.0902
MRPL14	0	0	0	0	0	0	0
RPL19P12	1.0147	-1.904	-2.1102	-0.5947	-1.9774	-1.7035	-1.7178
CEP128	0	0	0	0	0	0	0
RPS15A	0	0	0	0	0	0	0
AGPAT5	0	0	0	0	0	0	0
CNTFR	0	0	0	0	0	0	0
PHC2	0	0	0	0	0	0	0
ARHGEF19	0	0	0	0	0	0	0
PAN3-AS1	1.2541	1.208	1.034	1.1886	1.0599	0.9365	0.8022
PANK1	0	0	0	0	0	0	0
TTF2	0	0	0	0	0	0	0
MED13	-0.4046	-0.6622	-0.8407	-0.7958	-0.8306	-0.8361	-0.8281
PARP16	0	0	0	0	0	0	0
LZIC	0	0	0	0	0	0	0
SNORD16A	0	0	0	0	0	0	0
FAM98B	0	0	0	0	0	0	0
SIX5	1.452	1.4173	1.3279	0.9577	0.7909	0.6177	1.4423
ARID3A	0	0	0	0	0	0	0
KIF23	2.5182	2.3109	1.9946	2.3741	2.1738	2.3064	2.2432
IER5	0.8908	0.6272	0.6831	0.7924	0.5629	0.7185	0.5181
GM7694	0	0	0	0	0	0	0
PPP1R3B	0	0	0	0	0	0	0
SNORD141B	0	0	0	0	0	0	0
FAM53B	0	0	0	0	0	0	0
ASTE1	-0.2201	-0.8413	-0.7095	-0.5409	-0.3797	-0.4069	-0.4349
ZNF132	0.2802	0.2362	-0.1024	-0.4974	-0.8833	-0.968	-0.2102
TP53RK	1.7249	1.3135	1.3008	0.9403	-0.1133	0.031	-0.0487
FGF18	2.5932	2.4689	1.5257	1.6669	1.1158	1.0369	1.0718
ZNF841	0.7811	0.7782	0.4692	-0.4942	-1.0806	-1.0752	-0.4658
KIRREL	0	0	0	0	0	0	0
SMC4	-0.0652	-0.1331	-0.169	-0.3975	-0.567	-0.5237	-0.3451
RGMA	0	0	0	0	0	0	0
IGF2BP2	0	0	0	0	0	0	0
TMSB15B	0	0	0	0	0	0	0
SFT2D3	0	0	0	0	0	0	0
TMEM14B	0.2128	-0.2673	-0.4811	-0.3182	-0.255	-0.2374	-0.3492
KBTBD11-OT1	0	0	0	0	0	0	0
VIM-AS1	0.3204	-0.5017	-0.2354	-0.2522	-1.1366	-0.8481	-0.6201
SLC5A6	0	0	0	0	0	0	0
TOP1P2	0	0	0	0	0	0	0
2023-09-10	0	0	0	0	0	0	0
BEND7	1.2925	1.229	0.728	1.2872	0.467	0.4621	0.5143
ATAD2	2.2171	0.6288	-0.5465	1.6044	0.9502	0.3741	0.2407
MFSD4B1	1.2175	0.8184	0.9282	1.1879	1.1269	1.0135	0.9917
XPR1	2.4333	1.5813	2.1938	2.1676	1.2843	1.6704	0.7934
GLYATL2	0	0	0	0	0	0	0
ATP5G2	0	0	0	0	0	0	0
NUP210	0	0	0	0	0	0	0
MIR4680	0	0	0	0	0	0	0
D130040H23RIK	0.2776	-0.4305	-0.1876	-0.0647	0.1162	0.2419	-0.3323
ZNF830	-0.3618	-0.8008	-0.9442	-0.7775	-0.6424	-0.611	-0.623
ZNF321P	-0.043	-0.1738	-1.746	-3.2512	-4.8696	-4.7971	-2.7619
LIMD1	0	0	0	0	0	0	0
NUP205	0.6677	-0.7927	-0.809	-0.2633	0.1982	0.0998	-0.6236
HMGB2	0	0	0	0	0	0	0
DCAF16	0	0	0	0	0	0	0
TRP53	0	0	0	0	0	0	0
OR7E91P	0	0	0	0	0	0	0
ZNF416	0.1784	0.1685	-0.1394	-0.6467	-1.1022	-1.2847	-0.6284
PPP1R1B	0	0	0	0	0	0	0
PCBP1	0	0	0	0	0	0	0
GMCL1	2.0552	1.329	0.4247	2.477	2.8873	2.7353	3.1332
MRPS18A	0	0	0	0	0	0	0
AGER	0	0	0	0	0	0	0
FAM175A	0	0	0	0	0	0	0
MRPL47	0	0	0	0	0	0	0
MSANTD2	0	0	0	0	0	0	0
TMEM98	-0.4286	-0.9197	-1.0839	-1.0807	-0.7917	-0.8672	-0.9106
KRTCAP3	0	0	0	0	0	0	0
GM13034	0	0	0	0	0	0	0
HDGF	0	0	0	0	0	0	0
LOC441666	0	0	0	0	0	0	0
ZNF302	0.1363	-2.1762	-0.4423	-0.8097	-0.3055	-0.1664	-1.5357
ZNF43	0	0	0	0	0	0	0
NAA38	0	0	0	0	0	0	0
MINPP1	0	0	0	0	0	0	0
EXT1	1.2439	-0.5362	-2.2175	-0.454	-0.7777	-1.5162	-2.2536
GINS3	0	0	0	0	0	0	0
AURKB	0	0	0	0	0	0	0
GM10052	15.8437	-49.6829	-65.9711	-52.1336	-81.2906	-81.9545	-84.8716
FEZF1	0	0	0	0	0	0	0
CSTF1	0	0	0	0	0	0	0
ZFP658	1.5173	1.4928	0.8575	-1.0419	-2.2162	-2.1602	-0.9461
TCF3	0	0	0	0	0	0	0
RPL41	0	0	0	0	0	0	0
ABCB7	0	0	0	0	0	0	0
CKLF-CMTM1	0	0	0	0	0	0	0
ZNRD1	0	0	0	0	0	0	0
GSS	2.0804	1.9631	2.0689	2.044	1.7051	1.7943	1.768
LSM12	0	0	0	0	0	0	0
RPL19	0.7585	0.261	0.1147	0.3726	-0.2837	-0.4463	-0.5098
HNRNPK	1.1048	0.0819	-0.0463	0.1094	-0.0669	0.0708	0.0644
CSTF2T	0	0	0	0	0	0	0
C2ORF42	0	0	0	0	0	0	0
LINC00260	0	0	0	0	0	0	0
TAF7L	0	0	0	0	0	0	0
NEUROD6	0	0	0	0	0	0	0
ALKBH2	0	0	0	0	0	0	0
2900092D14RIK	0	0	0	0	0	0	0
5730507C01RIK	0.2776	-0.4305	-0.1876	-0.0647	0.1162	0.2419	-0.3323
MATR3	0	0	0	0	0	0	0
ZFP626	0.4186	-0.471	-0.1893	-0.2882	0.2604	0.2906	-0.1567
PPM1L	0	0	0	0	0	0	0
RBM12B2	0.7577	0.1328	-0.4375	-0.025	-0.4809	-0.1524	-0.3317
DSN1	2.1493	2.0437	1.9836	1.8931	1.4642	1.413	1.3835
ZFP94	-0.8951	-1.1817	-1.0519	-1.1832	-0.9531	-0.9927	-1.1493
ZFP418	1.0736	0.7517	-0.137	-2.3336	-4.1002	-5.0645	-2.2811
GEMIN5	1.0567	0.7588	0.0621	0.3235	0.7935	1.0125	0.7925
COX16	0.6721	-0.4665	-0.034	-0.1931	-0.6018	-0.4454	-0.6529
NEDD1	-0.0605	-0.6526	-1.9537	-2.2327	-2.3328	-2.2431	-2.289
TC2N	1.9305	1.8164	1.3593	0.9023	0.0792	0.5813	0.9775
SOX3	0	0	0	0	0	0	0
WDCP	0	0	0	0	0	0	0
EZH2	0	0	0	0	0	0	0
GLRX5	0	0	0	0	0	0	0
TK1	2.207	1.8822	1.7179	2.0335	2.048	1.9807	2.1418
RPL24	0	0	0	0	0	0	0
MSN	0	0	0	0	0	0	0
PTTG2	0.3438	-0.8515	-0.5015	-0.0242	0.2484	0.1265	-0.2904
1700017B05RIK	0	0	0	0	0	0	0
BCL2	0	0	0	0	0	0	0
EIF2S2	1.026	0.9774	0.9975	0.9991	0.6493	0.7468	0.7086
SLC35B4	0.7952	0.3803	-0.2305	-0.3222	0.1789	0.4023	0.1325
ZFP595	-26.3408	-30.9101	-28.396	-24.0693	-15.1814	-14.3406	-23.3555
GM5779	0	0	0	0	0	0	0
GSTT1	0.9813	0.9647	0.993	1.1409	1.1852	1.1933	1.1967
CELF1	0	0	0	0	0	0	0
ARRDC3	0	0	0	0	0	0	0
SERINC2	0	0	0	0	0	0	0
THOC6	0	0	0	0	0	0	0
NFIL3	0.884	0.8148	0.6932	0.5125	0.361	0.4439	0.5139
1700084J12RIK	1.2625	1.0021	0.8244	1.1828	1.1964	1.1416	1.0089
GTF2IP4	0	0	0	0	0	0	0
STK17B	0	0	0	0	0	0	0
GM4737	1.0412	0.9803	1.0309	0.9956	0.7326	0.7703	0.7627
BPGM	0.4066	-0.3705	-0.5325	-0.2759	0.1878	0.1921	-0.0872
ZFP273	0	0	0	0	0	0	0
ZNF852	0	0	0	0	0	0	0
BCL11A	-0.5032	-0.7756	-1.7434	-1.0885	-1.2485	-1.2489	-1.0388
RPSA	4.0139	2.886	2.5834	3.7717	2.6462	2.7492	2.6853
SNX5	0	0	0	0	0	0	0
GLCE	2.5164	2.3104	1.999	2.3697	2.2633	2.3121	2.3683
PLRG1	-1.0241	-1.1691	-1.0808	-1.1087	-1.0829	-1.0482	-1.0258
CSTF3	0.9211	0.4825	0.5415	0.7129	0.6715	0.5897	0.1646
SEPHS2	0	0	0	0	0	0	0
SIVA1	0	0	0	0	0	0	0
LAMC1	1.5533	0.0007	0.9588	1.4239	0.339	0.8497	0.5583
TMPO	0.2097	0.2062	-0.37	-0.2036	-0.1011	-0.0691	-0.2676
SUMO1P3	2.7023	2.6413	2.3827	2.2736	1.9908	1.8868	1.4991
ELMOD2	-1.042	-1.698	-1.8854	-1.7212	-1.341	-1.6669	-1.7272
PPP4R2	2.5502	2.0635	1.4558	1.354	1.592	0.6427	0.4617
ID4	0	0	0	0	0	0	0
RBBP4	0	0	0	0	0	0	0
ACBD6	1.6948	0.5563	1.4296	1.0048	0.2984	0.8389	0.2393
RPL27A	0	0	0	0	0	0	0
SETBP1	0	0	0	0	0	0	0
HMGN2	0	0	0	0	0	0	0
MRPL44	0.7953	0.3716	-0.1626	0.155	0.2734	0.1604	-0.0296
MIR7-2	1.1048	0.0819	-0.0463	0.1094	-0.0669	0.0708	0.0644
SRSF10	0	0	0	0	0	0	0
ZNF140	0	0	0	0	0	0	0
NRBP2	0	0	0	0	0	0	0
ZFP101	0.2776	-0.4305	-0.1876	-0.0647	0.1162	0.2419	-0.3323
CBFB	0	0	0	0	0	0	0
STRAP	-0.6732	-0.9562	-1.2237	-0.7096	-0.9602	-0.9604	-0.88
DIXDC1	0	0	0	0	0	0	0
HSPA1B	2.3476	2.5659	3.0142	3.099	2.9668	3.268	3.6678
CRISPLD1	0	0	0	0	0	0	0
BTD	0	0	0	0	0	0	0
ZBED3	0	0	0	0	0	0	0
NRF1	3.7958	2.6861	2.3004	3.1221	3.4939	3.5699	3.0466
RPSAP9	4.0139	2.886	2.5834	3.7717	2.6462	2.7492	2.6853
SUMO1	2.7023	2.6413	2.3827	2.2736	1.9908	1.8868	1.4991
PDE7A	-0.8919	-1.81	-2.1743	-1.8516	-1.6369	-1.3668	-1.6346
PRPSAP2	0	0	0	0	0	0	0
LOC100379224	-0.8554	-1.1397	-0.9399	-1.1179	-0.8888	-0.9554	-1.0285
ZNF347	-0.9066	-0.9545	-1.566	-2.8323	-3.4949	-3.3924	-2.1819
TTC9C	0	0	0	0	0	0	0
RPL36A	0	0	0	0	0	0	0
MRPL35	0	0	0	0	0	0	0
DYNLT1F	0	0	0	0	0	0	0
RPLP1	-1.162	-1.3877	0.2537	-1.0256	-0.8666	-0.8104	-1.7385
PDIA3P1	0	0	0	0	0	0	0
LDAH	1.089	0.7754	-0.0789	-1.0498	-0.1506	0.4191	0.1607
FLVCR1	0.2161	-0.3603	-0.5141	-0.1088	-0.3887	-0.2647	-0.3781
HYAL2	0	0	0	0	0	0	0
NCOA3	1.7876	1.5302	1.4187	1.5593	0.5293	0.4295	0.3571
UNC119B	0	0	0	0	0	0	0
YARS2	-0.1822	-0.3266	-0.3486	-0.2627	-0.4208	-0.5146	-0.4212
HAUS6	0	0	0	0	0	0	0
ZKSCAN3	0	0	0	0	0	0	0
TTR	-0.3976	-1.1325	-1.2913	-0.5625	-0.9377	-0.5725	-0.4033
LOC145845	-0.29	-0.2947	-0.4215	-0.4428	-0.4274	-0.7732	-0.6894
SS18L2	0	0	0	0	0	0	0
CENPE	0	0	0	0	0	0	0
EPC1	0	0	0	0	0	0	0
TXNDC12	0	0	0	0	0	0	0
PFN1P2	0	0	0	0	0	0	0
RPS3A1	-0.5397	-0.752	-0.7202	-0.9961	-1.0589	-1.0071	-1.0509
KCNE1	3.0245	2.7665	2.1405	2.7751	2.8395	2.9642	2.8507
ZNF184	1.2773	0.9684	0.6831	-0.6015	-0.0548	0.9653	0.6857
TTC5	0	0	0	0	0	0	0
HDAC2	0	0	0	0	0	0	0
AURKA	0	0	0	0	0	0	0
IMP4	0	0	0	0	0	0	0
LINC00339	0	0	0	0	0	0	0
FABP5P3	0.0117	-0.4857	-0.6538	-0.0255	-0.3501	-0.4727	-0.6647
ADGRA3	0	0	0	0	0	0	0
ZFP780B	0.4186	-0.471	-0.1893	-0.2882	0.2604	0.2906	-0.1567
MCM7	0	0	0	0	0	0	0
FAM127C	0	0	0	0	0	0	0
PCIF1	0.8651	0.8617	0.8545	0.643	0.4706	0.4734	0.4888
NEK7	-3.6655	-4.1835	-4.2721	-3.6678	-3.7782	-3.5676	-3.4918
ATF7IP2	0	0	0	0	0	0	0
GNG12	0	0	0	0	0	0	0
GSTCD	-1.0546	-1.1128	-1.0933	-1.0674	-1.1225	-1.0893	-1.0673
FAM129B	0	0	0	0	0	0	0
SMARCD1	0	0	0	0	0	0	0
CHAC2	0	0	0	0	0	0	0
ZIC5	0.9212	0.4542	0.5195	0.3521	0.2577	0.2894	0.2761
ZFP451	0	0	0	0	0	0	0
EIF3M	-1.1362	-1.7763	-1.9488	-2.1345	-2.0502	-1.9614	-1.8398
TRAPPC3	0	0	0	0	0	0	0
WEE2	0	0	0	0	0	0	0
PAN3	2.4685	2.3327	2.0657	2.3434	2.1147	1.8769	1.6717
WDR34	0	0	0	0	0	0	0
LEF1	-1.1385	-1.8473	-1.9828	-1.5869	-1.7302	-1.5095	-1.4135
EIF3L	0	0	0	0	0	0	0
ZFP951	0.2776	-0.4305	-0.1876	-0.0647	0.1162	0.2419	-0.3323
HNRNPA1L2	-92.3021	-119.555	-83.6564	-135.018	-156.761	-153.499	-168.18
LMAN1	0	0	0	0	0	0	0
PRPH	0	0	0	0	0	0	0
SRRM4	0	0	0	0	0	0	0
STT3A	1.0708	0.9696	1.0249	0.702	0.8918	0.9544	0.8837
ATAD5	-0.2922	-1.003	-0.8861	-0.8023	-0.6007	-0.5353	-0.8004
TULP3	0	0	0	0	0	0	0
FAM60A	0.5112	-0.708	-0.8671	0.0327	-0.817	-0.9234	-0.7339
DSC3	0	0	0	0	0	0	0
EEPD1	0.586	-0.1249	-0.8617	0.0068	0.522	0.2619	-0.5342
MYCL	0	0	0	0	0	0	0
RPL7L1	0	0	0	0	0	0	0
DPAGT1	0	0	0	0	0	0	0
RALGAPA2	-0.8609	-0.9317	-0.9514	-0.8985	-0.9875	-0.9936	-0.973
ADAMTS7	0	0	0	0	0	0	0
ZEB1	0	0	0	0	0	0	0
SMC2	0	0	0	0	0	0	0
ARMT1	0	0	0	0	0	0	0
TSKU	0	0	0	0	0	0	0
YBX3	0	0	0	0	0	0	0
SNRPN	0	0	0	0	0	0	0
FAM110A	0	0	0	0	0	0	0
WDFY2	3.5841	3.3094	3.4601	3.2935	3.3421	3.2748	3.4213
BET1	0	0	0	0	0	0	0
CHM	0	0	0	0	0	0	0
KIF4-PS	0.727	0.2813	-0.5774	-0.6151	-0.1072	0.1684	0.188
DAXX	0	0	0	0	0	0	0
NUP35	0	0	0	0	0	0	0
CDT1	0	0	0	0	0	0	0
CDC25A	0	0	0	0	0	0	0
DYNLT1C	0	0	0	0	0	0	0
STON1-GTF2A1L	0	0	0	0	0	0	0
ZNF100	0	0	0	0	0	0	0
DPY19L3	-1.6021	-2.005	-2.3886	-2.0516	-2.1826	-1.9025	-2.2339
ZADH2	0	0	0	0	0	0	0
NOTCH1	0	0	0	0	0	0	0
UBC	1.2292	1.3841	1.4722	1.5674	1.5024	1.4718	1.6412
GM4724	0.2776	-0.4305	-0.1876	-0.0647	0.1162	0.2419	-0.3323
SDR42E1	-1.1731	-1.7273	-2.9255	-2.1708	-2.5376	-2.481	-2.348
PMF1	0	0	0	0	0	0	0
C19ORF48	0	0	0	0	0	0	0
CCNA2	0	0	0	0	0	0	0
HIST1H2AE	1.1757	1.4114	1.4637	1.4282	1.2243	1.4035	1.185
AP5S1	0.4642	0.1492	0.1654	0.2113	-0.0542	-0.0025	-0.0329
TRP53RKA	1.7249	1.3135	1.3008	0.9403	-0.1133	0.031	-0.0487
ERCC8	2.7386	1.3599	1.7082	1.606	1.7689	2.0832	1.6633
HDC	-1.1694	-1.0928	-0.4202	-0.3159	0.6524	0.071	0.5448
MELK	0	0	0	0	0	0	0
TFDP1	2.1325	2.0761	1.8556	1.7025	1.6065	1.2463	1.4085
SERF1B	0	0	0	0	0	0	0
MIR703	0	0	0	0	0	0	0
LEPROTL1	1.5074	1.4033	1.2081	1.3299	1.4523	1.4867	1.4975
CMC1	-1.3036	-1.9605	-2.1182	-1.9903	-2.4984	-2.2492	-2.0989
PRDM4	1.3933	1.3738	1.0872	1.2672	1.2606	1.334	1.3574
HDAC6	0	0	0	0	0	0	0
DHX9	1.5978	0.1676	0.9982	1.5399	0.5915	1.0006	0.6352
EIF3E	-1.6906	-2.7627	-2.6186	-2.4803	-2.2524	-2.0672	-1.8677
CDC34	-1.0403	-0.877	-0.9915	-0.4811	0.0786	0.0337	-0.3837
IGFBP2	1.1634	0.8475	0.6624	1.0348	0.8882	0.8824	0.703
SRF	0	0	0	0	0	0	0
FSBP	1.0216	-0.2053	-0.5931	0.0804	-0.362	-0.1475	-0.1793
PLK4	0	0	0	0	0	0	0
PRDM16	0	0	0	0	0	0	0
MIR6835	0	0	0	0	0	0	0
BNIP2	0.7541	0.0814	0.1241	0.642	0.3514	0.4155	0.3512
LOC730202	1.2148	1.1764	0.6285	0.3283	0.2743	0.3899	0.2422
KIAA1551	0.1648	-0.2385	-0.3087	-0.2637	-0.5151	-0.404	-0.3699
ZFP608	0	0	0	0	0	0	0
UBAP2	0	0	0	0	0	0	0
SNORA105C	0	0	0	0	0	0	0
2610008E11RIK	0	0	0	0	0	0	0
ZNF525	-0.7652	-0.8505	-2.1447	-3.835	-5.1486	-5.0457	-3.1245
MANEA	0	0	0	0	0	0	0
RB1	0	0	0	0	0	0	0
MTDH	1.9698	0.4021	-0.0653	1.8657	0.8616	1.0159	0.7142
AMOTL1	0	0	0	0	0	0	0
PPIAL4G	-41.1824	-64.5033	-60.9021	-52.8556	-54.832	-55.6576	-50.8793
ZNF484	0	0	0	0	0	0	0
MEIS2	-0.29	-0.2947	-0.4215	-0.4428	-0.4274	-0.7732	-0.6894
SSH2	0	0	0	0	0	0	0
JADE3	0	0	0	0	0	0	0
ZFP457	0	0	0	0	0	0	0
CNOT1	0	0	0	0	0	0	0
CTPS2	0	0	0	0	0	0	0
CDC25B	0.4642	0.1492	0.1654	0.2113	-0.0542	-0.0025	-0.0329
CDC42EP5	0	0	0	0	0	0	0
SAP30L	1.2989	1.2106	0.739	0.9541	0.7489	0.8852	0.7703
MOGS	0	0	0	0	0	0	0
GOLGA6L4	-0.6999	1.6629	6.7856	4.6683	8.8733	9.6348	8.3114
KPTN	0	0	0	0	0	0	0
SNORA104	0	0	0	0	0	0	0
CENPW	0	0	0	0	0	0	0
4930453N24RIK	0	0	0	0	0	0	0
SLC35F2	0.0122	-0.5182	-0.5995	-0.6875	-0.7643	-0.5962	-0.6475
SNORD86	0.3441	0.3089	0.2195	-0.0845	-0.1887	-0.0824	-0.195
SNF8	0.4151	0.3148	0.349	0.1016	0.1661	0.3844	0.0187
ANAPC15	0	0	0	0	0	0	0
SDCBP	0.0642	-0.0486	-0.5457	-0.044	-0.5235	-0.4783	-0.6897
CPNE1	0	0	0	0	0	0	0
PPIAL4E	1.322	1.1784	1.0573	0.9495	1.0167	1.072	0.7244
SNRNP200	0	0	0	0	0	0	0
GSTM2P1	1.2143	0.7197	0.9163	0.8322	1.1885	1.0847	1.1811
PRL	0	0	0	0	0	0	0
AMOTL2	1.4548	0.7988	0.7375	1.4307	0.9461	0.9615	0.6462
CDH2	0	0	0	0	0	0	0
ZNF154	0.2768	0.1977	-0.0653	-0.5971	-1.0612	-1.282	-0.6027
ZBTB25	2.3161	1.8279	1.8517	2.1474	1.8632	2.0755	1.8388
HPX	0	0	0	0	0	0	0
BRPF1	0	0	0	0	0	0	0
CNIH3	0	0	0	0	0	0	0
RPS27	-127.145	-159.478	-108.744	-124.956	-136.199	-125.787	-157.829
ZFP180	-1.8902	-2.3118	-2.0943	-2.5429	-2.1292	-2.2101	-2.284
TUBB4B	1.4718	1.9965	2.0759	2.0028	1.9809	1.8661	2.0592
ZHX1-C8ORF76	1.0738	0.2971	-0.3017	0.694	0.2591	0.084	0.0118
OSGEPL1	0	0	0	0	0	0	0
ARL4D	0	0	0	0	0	0	0
ZNF41-PS	0	0	0	0	0	0	0
BTG1	-0.0386	-0.6781	-1.0711	-0.3599	-0.8686	-0.9041	-0.9379
ZNF90	0	0	0	0	0	0	0
GCSHP3	1.4303	0.709	-0.3193	0.4286	-0.1272	0.0747	-0.3264
RAD21	-0.7873	-1.0393	-0.8394	-0.918	-0.9805	-0.8923	-0.9017
GSTM4	0	0	0	0	0	0	0
FAM111B	0	0	0	0	0	0	0
GCSH	0.3895	-1.1672	-1.641	-1.2079	-0.6622	-0.6003	-1.389
PLEKHG4B	0	0	0	0	0	0	0
CHMP4A	0.6115	0.0192	-0.1806	-0.3982	-0.2259	-0.0028	-0.3933
FSTL1	0	0	0	0	0	0	0
SARNP	0	0	0	0	0	0	0
ACO1	0	0	0	0	0	0	0
MID1	0	0	0	0	0	0	0
RDX	1.2756	-0.1208	0.1111	0.4301	0.4203	0.6155	0.0169
GM6793	0.9123	0.358	-0.3231	-0.0896	0.1973	0.1929	-0.1188
ZBTB10	0.5383	0.0314	-0.4328	-0.0355	-0.3543	-0.5244	-0.7861
GOLM1	2.2339	1.1304	1.3651	1.1781	0.8791	1.0938	1.032
TRDMT1	0.8944	-0.8592	-0.3802	-0.1103	-2.1291	-1.4958	-1.1293
YAP1	-1.4501	-2.2309	-2.382	-1.5549	-1.9822	-1.6276	-1.7087
EIF3H	-1.345	-2.0666	-1.7743	-1.6173	-1.9547	-1.6614	-1.8001
ZNF568	0	0	0	0	0	0	0
EFNB2	0.3806	-0.5282	-1.2576	-0.6534	-0.8071	-0.7372	-0.8108
DPY30	0	0	0	0	0	0	0
MEGF6	0	0	0	0	0	0	0
2010315B03RIK	0.5552	-0.861	-0.3752	-0.1294	0.2324	0.4838	-0.6646
REST	0	0	0	0	0	0	0
KNOP1	0	0	0	0	0	0	0
ZNF230	-0.8777	-1.1685	-1.0156	-1.1472	-0.9035	-0.9773	-1.0744
GM14308	0.2776	-0.4305	-0.1876	-0.0647	0.1162	0.2419	-0.3323
ASB7	-0.8504	-1.7175	-1.6815	-1.6497	-1.6423	-1.2354	-1.3809
PPIAL4D	1.322	1.1784	1.0573	0.9495	1.0167	1.072	0.7244
MIEF1	0	0	0	0	0	0	0
ZFP960	0.8328	-1.2915	-0.5628	-0.1941	0.3486	0.7257	-0.9969
RPL13AP5	1.5036	1.5946	1.3689	0.9092	0.5379	0.3764	1.3529
EPC2	0.8179	-0.8626	0.0707	0.0302	0.084	-0.7774	-1.8313
WDYHV1	1.1024	0.2945	-0.2846	0.8286	0.5271	0.2019	0.1429
EIF3B	0	0	0	0	0	0	0
ZNHIT3	0.3439	-0.301	0.0323	-0.0027	-0.0382	-0.3303	-0.6468
MYO1A	0	0	0	0	0	0	0
SIAH1	0	0	0	0	0	0	0
RCBTB1	0	0	0	0	0	0	0
CCDC150	0	0	0	0	0	0	0
ZNF507	-0.8409	-0.947	-1.202	-1.0583	-1.1796	-1.0518	-1.1332
SLC35B1	0	0	0	0	0	0	0
RPL23AP32	-0.8567	-1.215	-1.1704	-1.1399	-1.1685	-1.1968	-1.0975
HIST1H2BO	0	0	0	0	0	0	0
TTPAL	0	0	0	0	0	0	0
FAM181A	0	0	0	0	0	0	0
CAPN6	0	0	0	0	0	0	0
THUMPD3	0	0	0	0	0	0	0
CUL3	1.2509	-0.1077	-0.5447	-0.2008	0.273	-0.1737	-0.458
SUZ12P1	0.2013	-0.7433	-0.4872	-0.4681	-0.3043	-0.0504	-0.3359
HYDIN	0	0	0	0	0	0	0
GJA9-MYCBP	0	0	0	0	0	0	0
ATP1B3	0.9653	-0.138	-0.3497	0.4094	0.0476	0.4751	0.6006
ATXN7L3B	0	0	0	0	0	0	0
SPAG9	0	0	0	0	0	0	0
DDX39A	0	0	0	0	0	0	0
FANCL	0	0	0	0	0	0	0
LOC102724814	0	0	0	0	0	0	0
RBMS2	0	0	0	0	0	0	0
CDK2	0	0	0	0	0	0	0
ZNF136	0.2776	-0.4305	-0.1876	-0.0647	0.1162	0.2419	-0.3323
B3GAT2	0	0	0	0	0	0	0
ZFP59	0.4186	-0.471	-0.1893	-0.2882	0.2604	0.2906	-0.1567
ITGB3BP	1.0078	-0.8695	-0.4232	0.2512	-0.3473	-0.2093	-0.3824
FIGN	-1.6817	-2.1365	-2.5653	-2.0066	-1.9662	-2.0014	-1.9467
SYCE2	0	0	0	0	0	0	0
ANTXR2	0	0	0	0	0	0	0
EMB	0	0	0	0	0	0	0
LINC01315	0	0	0	0	0	0	0
TRPC2	0	0	0	0	0	0	0
RPL38	0.3469	0.0511	-0.1936	0.0651	-0.1742	-0.3334	-0.5271
LTA4H	0.8906	0.353	-0.0859	0.075	-0.5151	-0.3017	-0.5408
TSN	0	0	0	0	0	0	0
BTBD17	0.6015	0.2323	0.0111	0.4037	0.1538	0.0621	-0.1301
ZFP942	1.4743	1.319	-0.8885	-4.2931	-7.0858	-6.9573	-3.708
MDM4	0	0	0	0	0	0	0
GM7334	0	0	0	0	0	0	0
MIR670HG	0	0	0	0	0	0	0
TMSB15A	0	0	0	0	0	0	0
MIR466I	-0.8285	-0.9965	-0.996	-1.1708	-1.3938	-1.2986	-1.1924
ZFP710	0	0	0	0	0	0	0
ZFPM2	0	0	0	0	0	0	0
CHRNA5	0	0	0	0	0	0	0
CARHSP1	0	0	0	0	0	0	0
ZNF827	0	0	0	0	0	0	0
RAD51AP1	0	0	0	0	0	0	0
ZFP2	2.5817	3.0904	2.7276	2.171	1.847	1.8339	1.8025
GPBP1	0.6067	0.2408	0.2816	0.2603	0.3196	0.4185	0.3325
HSPE1	2.4995	3.322	4.8394	2.4703	0.7535	1.1584	1.5451
LSG1	0	0	0	0	0	0	0
FAM136A	0.891	0.6313	0.6277	-0.0395	-0.0814	0.0933	0.3108
RAB8A	0	0	0	0	0	0	0
PMF1-BGLAP	0	0	0	0	0	0	0
AP4M1	0	0	0	0	0	0	0
SET	0	0	0	0	0	0	0
LIPE	0	0	0	0	0	0	0
CDH23	0	0	0	0	0	0	0
TOP2B	0.0705	-0.9631	-0.8161	-0.4228	-0.7558	-0.622	-0.718
MMADHC	0.8097	-0.5593	-1.2948	-1.2108	-2.0121	-1.8769	-2.0021
TMEM163	0	0	0	0	0	0	0
DNMT3B	1.0478	1.033	0.9434	0.8659	0.3837	0.5324	0.4542
CSN3	0	0	0	0	0	0	0
DNAJC15	2.6434	1.9164	2.1964	2.2255	2.4494	2.4291	2.4189
ZNF768	0	0	0	0	0	0	0
LOC105371814	0.4151	0.3148	0.349	0.1016	0.1661	0.3844	0.0187
CDCA8	0	0	0	0	0	0	0
ARL14EP	0	0	0	0	0	0	0
INHBB	0	0	0	0	0	0	0
COG4	0	0	0	0	0	0	0
TMEM69	0	0	0	0	0	0	0
ETAA1	-0.2397	-0.8262	-1.1321	-0.7287	-0.8321	-0.5016	-0.5933
RPL31	2.5003	4.601	3.5581	2.5518	2.0496	2.5739	2.5572
TXNDC5	0.1289	-0.674	-2.1443	-1.0504	-1.0716	-0.7948	-0.9327
CETN2	0.6537	1.116	1.2494	-0.2421	0.6938	1.1102	0.6548
TPX2	1.9886	1.8036	1.5595	1.1453	0.3967	0.7064	0.4998
ZNF530	0.1784	0.1685	-0.1394	-0.6467	-1.1022	-1.2847	-0.6284
ANKRD49	0	0	0	0	0	0	0
GPC1	0	0	0	0	0	0	0
ADH4	0	0	0	0	0	0	0
LFNG	0	0	0	0	0	0	0
ZNF625	0.2776	-0.4305	-0.1876	-0.0647	0.1162	0.2419	-0.3323
ZFP65	-33.7876	-39.238	-35.0392	-29.0309	-17.6617	-16.6523	-28.9762
CYB5R3	0	0	0	0	0	0	0
USP1	0.8461	0.1606	0.2366	0.6349	0.2009	0.1484	0.0092
HNRNPCL2	0	0	0	0	0	0	0
NFIB	0.7947	-0.6203	-0.5312	0.5851	0.0165	-0.1461	-0.9564
TM4SF19-AS1	0	0	0	0	0	0	0
SERPINB6E	0	0	0	0	0	0	0
TMPO-AS1	0.2097	0.2062	-0.37	-0.2036	-0.1011	-0.0691	-0.2676
EWSR1	0	0	0	0	0	0	0
MDFIC	-2.0291	-2.3779	-2.534	-2.2675	-2.5004	-2.4016	-2.3579
GNAI1	0	0	0	0	0	0	0
SLC40A1	-0.8265	-1.2153	-1.2879	-0.9548	-1.0195	-0.8614	-0.9441
HAUS8	0	0	0	0	0	0	0
RPL7A	17.6404	-34.455	-86.6122	-88.2168	-83.49	-76.0194	-73.8517
ZNF826P	0	0	0	0	0	0	0
ZNF584	0.2802	0.2362	-0.1024	-0.4974	-0.8833	-0.968	-0.2102
SNX6	0	0	0	0	0	0	0
DLL1	0	0	0	0	0	0	0
DNAJC8	0	0	0	0	0	0	0
SNRPC	1.0312	-0.6951	-0.8327	-0.1747	-0.3352	-0.2618	-0.4269
RCOR2	0	0	0	0	0	0	0
KIF24	0	0	0	0	0	0	0
ENO1	0	0	0	0	0	0	0
C1QTNF9	0	0	0	0	0	0	0
PAICS	0	0	0	0	0	0	0
3110039M20RIK	0	0	0	0	0	0	0
ZNF124	0	0	0	0	0	0	0
ALDH1L2	0	0	0	0	0	0	0
C12ORF29	0	0	0	0	0	0	0
CGGBP1	0	0	0	0	0	0	0
FAU	0	0	0	0	0	0	0
ZMIZ1	0	0	0	0	0	0	0
TIMM8B	0	0	0	0	0	0	0
GM15455	0	0	0	0	0	0	0
SCML2	0	0	0	0	0	0	0
UBAC2-AS1	2.2591	1.277	1.5879	0.8623	0.9871	0.8711	0.9906
LOC284798	0	0	0	0	0	0	0
RFC3	0	0	0	0	0	0	0
CNTLN	0	0	0	0	0	0	0
ZFP52	-10.799	-51.1872	-49.398	-53.1017	-43.1605	-41.0551	-55.7992
NDST4	-3.1129	-3.261	-3.2269	-3.3034	-3.4251	-3.2257	-3.4006
RPL34-PS1	-0.6517	-0.9511	-0.9878	-0.8737	-0.9264	-0.8513	-0.855
PLCE1	0	0	0	0	0	0	0
STIL	0	0	0	0	0	0	0
BICD1	1.2802	-0.3784	-0.4926	0.1796	-0.8915	-0.9689	-1.1852
WNT3	0	0	0	0	0	0	0
FKBP9P1	0.6544	-0.1245	-0.3448	-0.0766	0.2346	0.2597	-0.3709
TYW3	0	0	0	0	0	0	0
KIF20B	0	0	0	0	0	0	0
ZFP69B	0	0	0	0	0	0	0
CSE1L	1.8538	1.7055	1.4118	1.6565	1.1028	1.2177	1.156
PDCL	0	0	0	0	0	0	0
DSG2	0	0	0	0	0	0	0
PSMD11	0.1117	-0.4021	-0.5511	-0.4237	-0.1616	-0.1423	-0.206
GRIP1	4.1221	-2.6372	0.6285	-6.6567	-4.1139	-4.3816	-4.5647
EFCAB8	1.9932	1.9878	1.7936	1.6317	0.5187	0.7703	0.7285
ZNF609	0	0	0	0	0	0	0
TPRKB	0	0	0	0	0	0	0
CCNE2	1.0178	0.238	-0.1892	0.6461	0.066	0.2233	0.0395
DSCC1	0.0045	-0.8653	-1.1508	-0.5982	-0.2196	-0.3705	-0.4541
ZNF714	-11.8912	-13.9764	-12.7118	-10.5846	-6.4311	-6.0685	-10.4026
RPF1	0	0	0	0	0	0	0
ZNF492	0	0	0	0	0	0	0
BRD3	0	0	0	0	0	0	0
H19	0	0	0	0	0	0	0
CFAP206	0	0	0	0	0	0	0
CKAP2	0	0	0	0	0	0	0
ZFP628	0	0	0	0	0	0	0
PAPOLA	2.3714	2.296	1.0897	0.4863	0.3438	0.517	0.2906
PELI2	2.7726	1.6732	-0.215	0.9225	-0.9552	-0.3191	-1.2245
BMF	0	0	0	0	0	0	0
KIF14	-0.5373	-1.4646	-1.1984	-0.7644	-1.3041	-1.5268	-1.6587
SLIRP	0	0	0	0	0	0	0
RPL23AP82	50.7234	-38.3314	-51.9819	-55.3885	-66.0549	-75.9271	-75.5765
ID2	0	0	0	0	0	0	0
ZFP600	0.6233	0.4423	-2.4544	-7.1132	-10.6189	-10.4002	-5.9086
ZNF671	0.5802	0.4068	-0.0934	-1.1583	-2.0396	-2.5502	-1.1621
CSNK1A1P1	0	0	0	0	0	0	0
NHLH1	0	0	0	0	0	0	0
ACTG1	0	0	0	0	0	0	0
CYB5R2	0	0	0	0	0	0	0
MRPL51	0	0	0	0	0	0	0
RPS20	-0.0601	-0.7233	-0.7636	-0.4483	-0.8378	-0.5095	-0.8178
HNRNPH1	0	0	0	0	0	0	0
GSTM6	0	0	0	0	0	0	0
PLA2G3	0	0	0	0	0	0	0
ZFP738	0	0	0	0	0	0	0
MIR9-3HG	0	0	0	0	0	0	0
TOP2A	0	0	0	0	0	0	0
WDR5B	0	0	0	0	0	0	0
TBC1D16	2.3118	2.23	1.8515	1.9257	1.7223	1.6582	1.3495
ZNF185	0	0	0	0	0	0	0
P4HB	0	0	0	0	0	0	0
HIST1H2BA	0	0	0	0	0	0	0
DYRK3	1.1551	0.9455	0.7308	0.9038	0.6699	0.9001	0.7851
CCDC90B	0	0	0	0	0	0	0
POLD3	0	0	0	0	0	0	0
ZNF532	0	0	0	0	0	0	0
MPP5	0	0	0	0	0	0	0
TANK	-0.2497	-1.403	-1.9634	-1.7139	-1.5977	-1.4853	-1.7265
SLC39A7	0	0	0	0	0	0	0
DEPDC4	0	0	0	0	0	0	0
DMC1	0	0	0	0	0	0	0
AKR1E2	0	0	0	0	0	0	0
COL11A1	0	0	0	0	0	0	0
ZFP932	0.5552	-0.861	-0.3752	-0.1294	0.2324	0.4838	-0.6646
SNHG20	1.077	1.0765	0.9755	0.9739	0.9948	1.0112	1.0755
CITED1	0	0	0	0	0	0	0
SP1	0	0	0	0	0	0	0
NUDT13	0	0	0	0	0	0	0
VMAC	0	0	0	0	0	0	0
HNRNPUL2	0	0	0	0	0	0	0
LCORL	2.3231	2.001	2.3551	2.3437	2.2779	2.3344	2.243
SOX12	0.4352	0.3692	0.2284	-0.4073	-0.4373	-0.3267	-0.4386
GM8624	0	0	0	0	0	0	0
ZFP560	0	0	0	0	0	0	0
PROZ	0	0	0	0	0	0	0
RBBP7	0	0	0	0	0	0	0
PDLIM1	0	0	0	0	0	0	0
PSMG2	0.928	0.5859	0.2352	0.5484	0.4194	0.5304	0.2037
RPS28	0	0	0	0	0	0	0
SOX2	0	0	0	0	0	0	0
BTG2	0	0	0	0	0	0	0
ZFP606	0.2387	0.091	0.0492	-0.5911	-0.9854	-1.2402	-0.4815
HELB	1.2985	-0.2533	0.28	-0.8221	-0.2599	-0.3439	-0.6448
GSPT2	0	0	0	0	0	0	0
DCN	-0.8603	-1.0678	-1.2464	-1.0791	-1.1602	-1.2928	-1.1547
SFPQ	0	0	0	0	0	0	0
PLAGL2	1.0597	1.001	0.9563	0.8372	0.4995	0.6072	0.4941
PARD6B	0.6397	0.4725	-0.1828	-0.2182	-0.548	-0.5401	-0.6917
GPR39	0	0	0	0	0	0	0
HECA	0	0	0	0	0	0	0
LRRC51	0	0	0	0	0	0	0
ZNF808	-0.043	-0.1738	-1.746	-3.2512	-4.8696	-4.7971	-2.7619
DUSP4	0	0	0	0	0	0	0
ZFP763	0	0	0	0	0	0	0
HTRA3	0	0	0	0	0	0	0
LOC101927314	0	0	0	0	0	0	0
CECR2	0	0	0	0	0	0	0
CBSL	0	0	0	0	0	0	0
CHCHD3	4.0146	2.7789	1.8244	1.6345	2.8085	2.9751	1.6028
CENPK	0	0	0	0	0	0	0
RAB13	0	0	0	0	0	0	0
CKLF	0	0	0	0	0	0	0
MCM10	1.2668	1.1743	0.7986	1.2544	0.4138	0.3301	0.5182
C4ORF3	0	0	0	0	0	0	0
TBC1D31	1.9892	0.6708	-0.7223	1.2891	0.5408	0.2093	-0.0015
HMGN1	-0.0254	-0.3341	-0.5692	-0.3224	-0.4892	-0.292	-0.7862
ZFP930	0.2776	-0.4305	-0.1876	-0.0647	0.1162	0.2419	-0.3323
ZFP618	2.1744	0.6597	-0.4327	1.4111	0.6227	1.0009	0.9667
BOC	0	0	0	0	0	0	0
MAGED2	0	0	0	0	0	0	0
BCL2L11	0	0	0	0	0	0	0
STON1	0	0	0	0	0	0	0
ZBTB1	1.1559	0.9368	0.9663	1.1432	1.0297	1.1185	1.0203
MIR6870	0	0	0	0	0	0	0
ARHGEF39	0	0	0	0	0	0	0
MIR6886	0	0	0	0	0	0	0
ACTB	0	0	0	0	0	0	0
HNRNPA1P33	-0.7885	-0.6229	-0.496	-1.1364	-0.8983	-0.8301	-0.9449
UBE2NL	0.0217	-0.7992	-0.5865	-0.4459	-1.2949	-1.8142	-1.4399
RNASEH2C	1.57	0.9974	1.4205	1.3681	0.7993	1.0412	0.4512
GCNT1	-0.504	-0.918	-0.946	-0.7255	-0.8932	-0.6006	-0.7215
TRAF1	0	0	0	0	0	0	0
ZNF534	0	0	0	0	0	0	0
MASTL	1.3528	0.6274	1.232	1.1946	0.0985	0.2728	0.4504
ZNF214	0	0	0	0	0	0	0
AKAIN1	0	0	0	0	0	0	0
LOC100129034	0	0	0	0	0	0	0
TFDP2	2.7213	-0.5596	-1.0154	1.0146	0.1881	1.3591	1.794
RPL10	0	0	0	0	0	0	0
CDC25C	0	0	0	0	0	0	0
RARS	1.0632	0.6984	0.3145	0.6927	0.5567	0.5413	0.4192
HRG	0	0	0	0	0	0	0
ZNF560	0	0	0	0	0	0	0
LMO3	-3.9163	-4.6829	-6.226	-5.1281	-5.1327	-5.1337	-4.6431
CDON	3.4872	3.3602	3.3267	2.6576	2.6228	3.081	3.1129
PPIL3	1.0188	0.943	0.8085	0.5064	0.9043	0.7693	0.7112
HNRNPUL1	0.0762	-0.8369	-1.1341	-1.1663	-0.5259	-0.1171	-0.7655
PIN4	0	0	0	0	0	0	0
UBE2D2B	0	0	0	0	0	0	0
GTF2H5	0	0	0	0	0	0	0
RBM4B	0	0	0	0	0	0	0
FOXN4	0	0	0	0	0	0	0
S100PBP	0	0	0	0	0	0	0
CAR12	0	0	0	0	0	0	0
EFS	0	0	0	0	0	0	0
DDX54	0	0	0	0	0	0	0
LEMD1	0	0	0	0	0	0	0
MTHFD2L	0	0	0	0	0	0	0
TRMT10A	-1.0557	-1.1084	-1.1293	-1.153	-1.101	-1.1059	-1.0892
NTS	0	0	0	0	0	0	0
ZNF702P	0.1889	0.0945	-1.0167	-1.9868	-3.1309	-3.0827	-1.721
WDR20	1.1631	1.2659	1.1649	1.2882	1.2192	1.2478	1.4741
FKBP9	0.6544	-0.1245	-0.3448	-0.0766	0.2346	0.2597	-0.3709
NRAS	0	0	0	0	0	0	0
GM6712	0.2776	-0.4305	-0.1876	-0.0647	0.1162	0.2419	-0.3323
LOC103171574	0	0	0	0	0	0	0
CADM1	4.7899	4.5519	4.6923	4.4767	4.4552	4.2265	4.229
GMPS	-0.5725	-2.0085	-1.9117	-0.7792	-1.388	-1.293	-1.3958
NME1	0	0	0	0	0	0	0
RPS15	0	0	0	0	0	0	0
PHF6	0	0	0	0	0	0	0
SALL3	0	0	0	0	0	0	0
PALLD	0	0	0	0	0	0	0
RAI14	2.5876	2.1194	1.3498	2.4372	0.9118	1.3122	0.3019
GM10509	-41.7382	-93.6958	-85.8645	-84.0816	-61.4007	-56.6554	-87.2176
FAM105A	0	0	0	0	0	0	0
DBR1	1.3004	0.3875	-0.8013	0.0374	-0.0777	0.4926	-0.1064
LOC100652758	1.2107	1.1799	0.4323	0.4099	0.6573	1.0782	0.9273
E2F1	1.0217	0.9849	1.0164	0.9722	0.6682	0.7647	0.765
2700099C18RIK	0	0	0	0	0	0	0
HIST1H2BM	0	0	0	0	0	0	0
PML	0	0	0	0	0	0	0
MYH6	0	0	0	0	0	0	0
SPC25	0.2093	-0.4699	-0.5549	-0.5777	-0.779	-0.7117	-0.8093
MGME1	0	0	0	0	0	0	0
LRP5	0	0	0	0	0	0	0
AKAP14	0	0	0	0	0	0	0
DYRK1B	0.207	-1.7712	-1.5097	-1.7515	-0.335	-0.1885	-1.3417
PSMA6	-20.8366	-62.2073	-87.656	-67.1508	-104.858	-82.2069	-79.752
PHIP	0	0	0	0	0	0	0
MIR15B	-0.0023	-0.0624	-0.0774	-0.189	-0.2769	-0.2772	-0.147
ASXL1	2.1197	2.0246	1.9458	1.7477	1.1306	1.3045	1.0648
SOX9	-1.1633	-1.3562	-1.482	-1.2823	-1.4977	-1.5856	-1.4379
GNPAT	2.3135	1.6313	1.7694	2.1057	1.2158	1.5146	1.3444
NXN	0	0	0	0	0	0	0
ZNF777	0	0	0	0	0	0	0
HILPDA	0.9897	0.4692	0.1805	0.6779	0.7297	0.7825	0.4753
DDX1	-0.0046	-0.5208	-0.5464	-0.331	-0.2933	-0.1736	-0.1677
KCTD14	0	0	0	0	0	0	0
RPL37A	2.2893	1.55	1.2286	1.8318	1.7289	1.5718	1.1532
TMEM94	0	0	0	0	0	0	0
TTC30A1	1.5615	0.4615	-0.7474	-0.6306	0.6206	0.1266	-0.4673
ZNF784	0	0	0	0	0	0	0
ZNF549	0.1784	0.1685	-0.1394	-0.6467	-1.1022	-1.2847	-0.6284
DCTN3	0	0	0	0	0	0	0
CEP55	0	0	0	0	0	0	0
ZNF229	-0.9496	-1.1623	-1.029	-1.2674	-1.0523	-1.087	-1.1273
TRP53BP2	0	0	0	0	0	0	0
H3F3A	-173.482	-224.021	-278.243	-258.645	-310.449	-275.747	-274.163
TMEM11	0	0	0	0	0	0	0
ZSCAN12	0	0	0	0	0	0	0
FUNDC1	0	0	0	0	0	0	0
TSC22D2	0.8526	-1.0549	-1.0388	0.1728	-0.6154	-0.2604	-0.1544
D030068K23RIK	0.1059	0.0724	-0.2049	-0.5763	-0.8588	-0.8599	-0.8351
SMTN	0	0	0	0	0	0	0
LOC401261	0	0	0	0	0	0	0
MBTPS1	1.9549	0.779	-0.4052	1.663	0.3683	0.3476	-0.3156
LDLRAD3	0	0	0	0	0	0	0
LOC644936	0	0	0	0	0	0	0
GPN1	0	0	0	0	0	0	0
EIF3IP1	0	0	0	0	0	0	0
LSM2	0	0	0	0	0	0	0
CPSF3	0	0	0	0	0	0	0
ZFHX4	-1.3932	-2.99	-3.6609	-2.309	-2.2458	-2.4116	-2.5081
ARF4	0	0	0	0	0	0	0
CEP85L	0	0	0	0	0	0	0
VPS35	0	0	0	0	0	0	0
LDHA	0	0	0	0	0	0	0
PRC1	0	0	0	0	0	0	0
ZFP85	0	0	0	0	0	0	0
EFNA4	0	0	0	0	0	0	0
GM4432	-0.6517	-0.9511	-0.9878	-0.8737	-0.9264	-0.8513	-0.855
PAPOLB	2.3714	2.296	1.0897	0.4863	0.3438	0.517	0.2906
VRK1	1.9814	1.7535	0.045	-0.7183	-1.2918	-1.2798	-1.1904
SMG7	0.6825	-0.0928	0.3327	0.6386	0.392	0.428	0.3838
DLGAP5	0	0	0	0	0	0	0
LDHB	-152.842	-183.341	-67.7433	-143.913	-123.966	-107.461	-123.642
SCP2	0	0	0	0	0	0	0
HSPA8	1.1461	1.1085	1.1448	1.0321	0.9451	1.0668	0.9894
CBFA2T2	1.0238	1.0105	1.0142	0.9681	0.6946	0.688	0.669
XNTRPC	0	0	0	0	0	0	0
ZFP846	0.2776	-0.4305	-0.1876	-0.0647	0.1162	0.2419	-0.3323
BUB3	0	0	0	0	0	0	0
EOMES	-0.4915	-0.9458	-1.1568	-0.9558	-1.2522	-1.1307	-1.064
QSOX1	0.4495	-0.0172	0.4132	0.3592	0.1322	0.3284	0.1266
PPP2R3A	2.7644	1.8106	0.7487	1.5761	1.1017	1.4089	0.4744
MRC2	0	0	0	0	0	0	0
PTGDR	0	0	0	0	0	0	0
CDCA7	1.2863	1.122	0.5016	0.8396	0.1581	0.5055	0.3762
RANBP3	0	0	0	0	0	0	0
GM4371	0	0	0	0	0	0	0
ZNF585A	0	0	0	0	0	0	0
FAT4	-2.425	-2.7171	-2.8412	-2.5857	-3.0023	-3.0317	-2.8115
BLACAT1	0	0	0	0	0	0	0
SNRPA	0.4312	-0.2431	-0.1985	-0.4338	0.2395	0.2839	-0.1424
SLFNL1-AS1	0	0	0	0	0	0	0
CCDC177	0	0	0	0	0	0	0
ZIC1	-0.2942	-0.3887	-0.4751	-0.4404	-0.7893	-0.6825	-0.4929
9930012K11RIK	0	0	0	0	0	0	0
NOTCH3	0	0	0	0	0	0	0
PSMD14	-1.4516	-2.2577	-2.8215	-2.9045	-2.5383	-2.4895	-2.7175
PTPRZ1	0	0	0	0	0	0	0
ARL5A	0.1914	-0.655	-0.5236	-0.2923	-0.3466	-0.4161	-0.7803
NDC1	0	0	0	0	0	0	0
EMX2OS	0	0	0	0	0	0	0
ARL5C	0	0	0	0	0	0	0
GM14440	0.5552	-0.861	-0.3752	-0.1294	0.2324	0.4838	-0.6646
ARL6IP1	0	0	0	0	0	0	0
EMX1	0	0	0	0	0	0	0
XNDC1	0	0	0	0	0	0	0
GAS1	1.1528	0.5668	0.4058	0.3894	-0.0748	0.1176	0.2532
RPL32L	0	0	0	0	0	0	0
PPIAL4A	1.322	1.1784	1.0573	0.9495	1.0167	1.072	0.7244
PHLDA1	0	0	0	0	0	0	0
KBTBD2	0.2757	-0.0881	-0.1991	-0.1605	0.0394	0.0735	-0.297
LOC101927248	0	0	0	0	0	0	0
POLDIP3	0	0	0	0	0	0	0
TGIF1	0	0	0	0	0	0	0
EXOG	0	0	0	0	0	0	0
ATP6V0A2	0	0	0	0	0	0	0
NEDD4	0	0	0	0	0	0	0
AU041133	0.2776	-0.4305	-0.1876	-0.0647	0.1162	0.2419	-0.3323
ZNF528	0	0	0	0	0	0	0
PDIA3	0	0	0	0	0	0	0
HIF3A	0	0	0	0	0	0	0
SP3	1.3076	1.1776	0.6951	1.0109	0.6689	0.7425	0.6012
PLP2	0	0	0	0	0	0	0
5730455P16RIK	0.142	-0.3835	-0.4416	-0.3257	-0.1023	-0.0658	-0.1244
CDKN2AIP	-0.2009	-0.3251	-0.423	-0.3019	-0.2381	-0.2618	-0.3347
ARHGAP4	0	0	0	0	0	0	0
C1ORF226	0	0	0	0	0	0	0
AKNA	0.497	0.095	-0.335	0.3239	0.1532	0.353	0.1367
HNRNPA1	15.8437	-49.6829	-65.9711	-52.1336	-81.2906	-81.9545	-84.8716
TMEM2	0	0	0	0	0	0	0
SYDE1	0	0	0	0	0	0	0
DMRTA2	0	0	0	0	0	0	0
MOB3B	0	0	0	0	0	0	0
ADNP	0.9303	0.7369	-0.7314	-0.951	-1.4702	-1.5892	-1.7307
DAND5	0	0	0	0	0	0	0
ENPP1	-0.1998	-2.4904	-2.4652	-1.0763	-0.8724	-0.8251	-0.2507
GM8615	0	0	0	0	0	0	0
GMEB1	0	0	0	0	0	0	0
GLDC	0	0	0	0	0	0	0
GM10767	0	0	0	0	0	0	0
ADAM20	0	0	0	0	0	0	0
RHBDL3	0.3053	-0.7225	-0.7447	-0.5669	-0.1782	-0.0828	-0.1923
TCF7	0	0	0	0	0	0	0
DPH3	0.4944	-0.4857	-0.5469	0.414	0.4219	0.1478	-0.1119
SNORA14B	0	0	0	0	0	0	0
ZNF775	0	0	0	0	0	0	0
RPL34	-0.6517	-0.9511	-0.9878	-0.8737	-0.9264	-0.8513	-0.855
KPNA7	0	0	0	0	0	0	0
EIF5AL1	0	0	0	0	0	0	0
IGF2BP1	2.1694	1.3998	1.0722	1.3574	0.9704	1.4934	0.9006
ORC6	0	0	0	0	0	0	0
SLX4IP	0	0	0	0	0	0	0
GIN1	0	0	0	0	0	0	0
TCP1	0	0	0	0	0	0	0
ZFP229	0	0	0	0	0	0	0
GINS4	0	0	0	0	0	0	0
CCT2	0	0	0	0	0	0	0
ZNF562	0	0	0	0	0	0	0
CDK6	0	0	0	0	0	0	0
FUZ	0	0	0	0	0	0	0
HEPH	0	0	0	0	0	0	0
AW146154	0.5552	-0.861	-0.3752	-0.1294	0.2324	0.4838	-0.6646
CHEK1	2.0987	1.9001	2.0083	1.0199	1.5336	1.692	1.5977
EHMT2	0	0	0	0	0	0	0
GMNN	0	0	0	0	0	0	0
ADAMTS3	0	0	0	0	0	0	0
BORCS8	0.2554	0.3065	0.4649	0.8252	0.9737	0.9755	0.8962
HMGXB4	0	0	0	0	0	0	0
HAT1	1.3121	1.167	0.9604	1.0995	0.8872	0.8052	0.7419
LHX2	0	0	0	0	0	0	0
PHF5A	0	0	0	0	0	0	0
2210016F16RIK	1.0867	0.0362	-0.078	0.0522	-0.1374	0.0678	0.0262
GLI1	0	0	0	0	0	0	0
SFRP1	0	0	0	0	0	0	0
ALG2	0.0553	-0.3318	-0.4662	-0.265	-0.1618	0.0438	-0.1556
ZFP709	0.2776	-0.4305	-0.1876	-0.0647	0.1162	0.2419	-0.3323
ARHGAP11B	0	0	0	0	0	0	0
TMEM201	0	0	0	0	0	0	0
SALL2	0	0	0	0	0	0	0
ZNF776	0.6184	0.3855	0.0677	-1.0898	-1.9368	-2.4978	-1.05
ZFP119A	0.2776	-0.4305	-0.1876	-0.0647	0.1162	0.2419	-0.3323
SEZ6	0	0	0	0	0	0	0
NHLH2	0	0	0	0	0	0	0
RPL35A	0.8689	0.7835	0.7827	0.8061	0.812	0.8185	0.8608
TOPBP1	1.2897	0.4161	0.3369	1.1348	0.6249	0.5993	0.4179
RPSAP58	5.468	4.7738	4.2238	5.2977	4.1285	4.2582	4.0922
MTBP	-0.7327	-2.2134	-2.4753	-2.058	-1.9722	-1.9213	-1.739
ZFP955A	0.5552	-0.861	-0.3752	-0.1294	0.2324	0.4838	-0.6646
PSMB2	0	0	0	0	0	0	0
ZFP235	-0.922	-1.1499	-1.0042	-1.2217	-0.9947	-1.0355	-1.0749
ARSF	0	0	0	0	0	0	0
GADD45G	1.011	0.8608	0.6556	0.6057	0.5624	0.5846	0.5933
PNRC1	0.6938	0.2613	0.6453	0.6434	0.5371	0.6824	0.3022
RNF165	1.7607	1.3116	0.3187	1.5912	1.1033	1.549	1.6959
LOC730183	0	0	0	0	0	0	0
ARHGEF4	0	0	0	0	0	0	0
STAG1	4.8523	2.6116	1.7295	3.3051	3.1431	3.3477	1.2962
HAUS4	0	0	0	0	0	0	0
ZBTB12	0	0	0	0	0	0	0
ZNF644	-1.5031	-2.0342	-1.9386	-1.9833	-1.5585	-1.7243	-1.5476
CKAP4	0	0	0	0	0	0	0
C19ORF47	0.6976	0.0254	0.2127	0.1868	0.6719	0.6252	0.4508
SKIDA1	0.8686	0.1361	0.4924	0.8474	0.2055	0.2509	0.314
ZCCHC9	-1.0453	-1.1822	-1.4668	-1.1639	-1.1953	-1.2234	-1.0658
TCF20	0	0	0	0	0	0	0
ZNF98	0	0	0	0	0	0	0
ZFP945	0.1841	-0.0326	-3.2318	-8.51	-12.3375	-12.0617	-6.9841
NUFIP2	0.8689	0.7835	0.7827	0.8061	0.812	0.8185	0.8608
BCOR	0	0	0	0	0	0	0
LBH	0.8375	0.6255	0.78	0.6395	0.4046	0.6403	0.5132
ANP32A	0	0	0	0	0	0	0
SIPA1L2	4.1539	2.2175	2.1783	2.5497	0.7963	2.1708	1.0792
ZFP60	0.4186	-0.471	-0.1893	-0.2882	0.2604	0.2906	-0.1567
SOX1	0	0	0	0	0	0	0
HNRNPA3P1	0.9123	0.358	-0.3231	-0.0896	0.1973	0.1929	-0.1188
RPS3A	0	0	0	0	0	0	0
PMM2	0	0	0	0	0	0	0
MTFR1	-0.8389	-1.2436	-1.971	-1.8366	-1.675	-1.445	-1.6666
NDUFB11	0	0	0	0	0	0	0
HYDIN2	0	0	0	0	0	0	0
WDR18	0	0	0	0	0	0	0
GBAS	0	0	0	0	0	0	0
ERH	0	0	0	0	0	0	0
ZNF518B	1.125	1.0598	1.0229	1.0451	1.0972	1.0846	1.0342
SRSF3	0	0	0	0	0	0	0
HELLS	0	0	0	0	0	0	0
METTL5	1.0304	0.4846	0.6113	0.7439	0.6147	0.4203	0.3163
CHD7	1.9115	1.7513	0.4643	1.6416	1.0244	0.2593	-0.4262
ERV3-1	0	0	0	0	0	0	0
ITPRIP	0	0	0	0	0	0	0
ADAMTS6	0	0	0	0	0	0	0
RPL7	-0.4208	-1.2491	-1.1305	-0.7027	-0.8038	-0.6341	-0.8901
NCOA2	1.37	-3.0724	-3.5833	-0.4481	-0.7678	-0.7488	-2.735
TIMM9	-0.9697	-1.2959	-1.1564	-1.0051	-1.1511	-1.1279	-1.0388
RPL39	-1.6537	-2.1732	-3.2259	-2.7132	-2.7424	-2.6294	-2.4638
BCL9	0	0	0	0	0	0	0
CCNE1	0	0	0	0	0	0	0
QRSL1	1.4003	0.1451	0.8328	1.1945	0.3132	0.9726	0.5325
TMEM265	0	0	0	0	0	0	0
PLA2G4E	0	0	0	0	0	0	0
PTMA	-38.4794	-12.5383	55.044	-65.9919	-83.3891	-70.9742	-60.5806
IL17F	-0.3955	-0.9377	-1.2582	-0.5156	-0.725	-0.5762	-0.7252
TTK	-0.7005	-0.8787	-0.9793	-0.8147	-0.9574	-0.7298	-0.9212
OST4	0	0	0	0	0	0	0
TGFBR1	0.2642	-0.5678	-0.8245	-0.2951	-0.1752	0.2343	-0.1946
MNS1	0	0	0	0	0	0	0
CASC15	0	0	0	0	0	0	0
CACTIN	0	0	0	0	0	0	0
ZSCAN29	0	0	0	0	0	0	0
MIR181A2HG	0	0	0	0	0	0	0
ZFP868	0.5552	-0.861	-0.3752	-0.1294	0.2324	0.4838	-0.6646
SOX11	0	0	0	0	0	0	0
LNP1	0	0	0	0	0	0	0
CKAP2L	0	0	0	0	0	0	0
TAF1A	0	0	0	0	0	0	0
AGPS	1.7248	0.6177	-0.4339	-0.199	0.909	0.5558	-0.1741
POGK	-0.5391	-0.6332	-0.6917	-0.7441	-0.7887	-0.7473	-0.8605
ACLY	0	0	0	0	0	0	0
CANT1	1.0517	0.8967	0.6916	0.7172	0.5614	0.6892	0.795
RPS6KB1	-0.3895	-0.6183	-0.7534	-0.6199	-0.5633	-0.5703	-0.5092
NDUFS5	0	0	0	0	0	0	0
ZBTB8A	0	0	0	0	0	0	0
KIF26A	0	0	0	0	0	0	0
ZNF45	-1.7728	-2.3502	-2.0675	-2.3304	-1.8566	-1.97	-2.2237
FAM175B	0	0	0	0	0	0	0
DKKL1	0.1495	0.038	-0.076	-0.8336	-0.7644	-0.7345	-0.7256
CDR2	0	0	0	0	0	0	0
MED18	0	0	0	0	0	0	0
IPO9	0	0	0	0	0	0	0
CHEK2	0	0	0	0	0	0	0
PTGES3	0	0	0	0	0	0	0
COMMD6	0	0	0	0	0	0	0
ZIC4	-0.2942	-0.3887	-0.4751	-0.4404	-0.7893	-0.6825	-0.4929
SLC1A5	0	0	0	0	0	0	0
RBM3	0	0	0	0	0	0	0
RPS16	0.8409	-0.0621	0.1617	0.2093	0.7836	0.69	0.3931
LOC101926964	1.958	0.8672	-0.646	-0.4057	-1.1577	-1.1299	-1.2575
THRAP3	0	0	0	0	0	0	0
2023-09-02	0	0	0	0	0	0	0
DNAJC24	-1.6237	-1.7411	-1.9004	-2.1128	-2.0177	-1.8641	-1.9461
RPN2	1.0224	1.0203	0.907	0.9053	0.4829	0.5057	0.4633
SPATA13	0	0	0	0	0	0	0
SCAF11	0	0	0	0	0	0	0
ZFP811	0.2776	-0.4305	-0.1876	-0.0647	0.1162	0.2419	-0.3323
DLGAP1-AS1	0	0	0	0	0	0	0
MCM2	0	0	0	0	0	0	0
ANP32E	0	0	0	0	0	0	0
CCNB2	0	0	0	0	0	0	0
THTPA	0	0	0	0	0	0	0
ZNF101	0	0	0	0	0	0	0
TMEM123	0	0	0	0	0	0	0
LOC100507283	0	0	0	0	0	0	0
IGLON5	0	0	0	0	0	0	0
TCEANC2	0	0	0	0	0	0	0
GPR156	0	0	0	0	0	0	0
DRAM2	0	0	0	0	0	0	0
ZNF320	-0.894	-1.0505	-3.3119	-6.0713	-8.4027	-8.24	-4.9625
NUDT15	-0.6352	-1.0073	-1.0117	-0.9732	-0.8937	-0.7932	-0.7943
NUP37	-0.532	-0.8114	-1.0526	-0.9075	-0.8751	-0.7345	-0.8462
PTER	-0.1613	-0.7448	-1.0026	-1.6611	-2.7132	-2.3852	-1.9778
HMGA2	1.8656	-1.5823	-0.1318	-0.6414	-2.1052	-1.5718	-2.0767
LIX1	0	0	0	0	0	0	0
GNG5	0	0	0	0	0	0	0
EGFLAM	0	0	0	0	0	0	0
ZNF780B	0.4186	-0.471	-0.1893	-0.2882	0.2604	0.2906	-0.1567
ZNF423	1.0517	-0.8614	-1.5016	0.0221	-4.4937	-3.9728	-4.8826
RFC1	0	0	0	0	0	0	0
RPL32	1.116	0.78	0.231	0.618	0.4724	0.5399	0.4848
TSPAN18	0	0	0	0	0	0	0
LMNA	0	0	0	0	0	0	0
GM10033	0.2776	-0.4305	-0.1876	-0.0647	0.1162	0.2419	-0.3323
PROKR2	-1.1038	-1.2544	-1.3251	-1.282	-1.1522	-1.1367	-1.1609
GINS2	0	0	0	0	0	0	0
MDM1	0.8177	-0.8496	-0.0046	0.3247	-0.9301	-0.5681	-0.787
TMSB15B2	0	0	0	0	0	0	0
ZFP943	0.97	0.8727	-0.5475	-2.481	-4.2115	-4.1579	-2.1868
PTTG1	0	0	0	0	0	0	0
GM4907	-0.9529	-1.0592	-1.1396	-1.0348	-1.2058	-1.0669	-1.1428
RNF38	0	0	0	0	0	0	0
FBXL12OS	0	0	0	0	0	0	0
LMO1	0	0	0	0	0	0	0
LINC00461	0	0	0	0	0	0	0
NCKAP5	0	0	0	0	0	0	0
KCTD9	0	0	0	0	0	0	0
ZWILCH	0	0	0	0	0	0	0
FKBP3	0	0	0	0	0	0	0
KRR1	0	0	0	0	0	0	0
HADH	-1.2607	-1.8129	-1.8916	-1.5342	-1.6319	-1.4012	-1.3615
ZNF626	0	0	0	0	0	0	0
FBXO5	0	0	0	0	0	0	0
RPS27A	0	0	0	0	0	0	0
CAND1	0.3593	-0.4771	0.0021	-0.3655	-0.5974	-0.5095	-0.5466
ZFP64	-0.5014	-0.5213	-1.0972	-1.2288	-1.2387	-1.2407	-1.2328
WWTR1-AS1	0.343	-0.17	-0.1235	0.2725	-0.1259	-0.0448	0.1224
DNM3OS	0	0	0	0	0	0	0
UBE2C	0	0	0	0	0	0	0
EPHA7	-2.5419	-3	-3.0451	-3.546	-4.1838	-3.9071	-3.5902
GM6710	0	0	0	0	0	0	0
ASF1A	0	0	0	0	0	0	0
SCAF8	0	0	0	0	0	0	0
AI987944	0.5552	-0.861	-0.3752	-0.1294	0.2324	0.4838	-0.6646
SPRTN	1.1473	0.7914	0.8984	1.0159	0.5728	0.7145	0.6475
ZFP970	0.5552	-0.861	-0.3752	-0.1294	0.2324	0.4838	-0.6646
PDE3A	-3.3775	-6.3489	-7.2024	-5.1567	-5.7364	-5.8762	-5.0026
KNSTRN	0	0	0	0	0	0	0
ZFP516	0	0	0	0	0	0	0
ZNF695	0	0	0	0	0	0	0
LOC729080	0.1376	-0.3588	-1.038	-0.4012	-0.7976	-0.6458	-0.8424
LAMA1	0	0	0	0	0	0	0
PARD6G	0	0	0	0	0	0	0
ZNF583	0	0	0	0	0	0	0
UTP15	1.4204	1.3412	1.3926	1.2349	0.9424	1.1454	1.0854
ZFP869	0.5552	-0.861	-0.3752	-0.1294	0.2324	0.4838	-0.6646
SOAT1	0	0	0	0	0	0	0
FAM114A1	0	0	0	0	0	0	0
LINC00926	0	0	0	0	0	0	0
LOC646813	1.5978	0.1676	0.9982	1.5399	0.5915	1.0006	0.6352
THG1L	2.5251	1.3769	0.5666	1.791	2.0675	2.4192	1.9638
ECHDC1	0	0	0	0	0	0	0
SHCBP1	0	0	0	0	0	0	0
IRAK1BP1	0	0	0	0	0	0	0
HNRNPH2	0	0	0	0	0	0	0
PAX6	-0.8232	-1.1266	-1.8168	-1.563	-1.8849	-1.7901	-1.751
CALU	2.3122	1.4798	0.9076	1.8036	1.8694	2.0228	1.4876
ZFP827	0	0	0	0	0	0	0
ZFP759	0	0	0	0	0	0	0
FABP5	0.0117	-0.4857	-0.6538	-0.0255	-0.3501	-0.4727	-0.6647
ZSWIM4	0	0	0	0	0	0	0
MITD1	0	0	0	0	0	0	0
ZNF570	0	0	0	0	0	0	0
PBK	0	0	0	0	0	0	0
ZNF267	-1.6311	0.9881	1.0771	-0.0661	1.3312	1.1456	1.6768
POLR1E	0	0	0	0	0	0	0
H2AFJ	-0.4159	-0.7357	-0.965	-0.5839	-0.9228	-0.734	-0.7191
MIS18BP1	0	0	0	0	0	0	0
HIST1H2BD	0	0	0	0	0	0	0
HNRNPCL3	0	0	0	0	0	0	0
DCBLD2	0	0	0	0	0	0	0
CSPG4P1Y	0	0	0	0	0	0	0
ZFP521	4.3538	0.1671	-2.9391	3.0293	-0.8508	1.2857	1.557
JAM2	0	0	0	0	0	0	0
PTGR2	0	0	0	0	0	0	0
MKRN7P	0.9263	0.8751	0.831	0.5689	0.2614	0.2435	0.1929
CSNK2A1	1.1196	0.9819	0.3569	-0.266	-0.5391	-0.3047	-0.3999
GTF2F2	4.2574	3.7722	4.2206	3.6554	3.4901	3.5116	3.5769
ZNF566	0	0	0	0	0	0	0
ZNF737	0	0	0	0	0	0	0
RHPN1	0	0	0	0	0	0	0
CDKN1B	0	0	0	0	0	0	0
SALL4	-0.2531	-0.2878	-0.9023	-1.0046	-1.1501	-1.1564	-1.1794
CBLB	-0.4554	-1.5658	-1.3432	-1.0832	-1.4872	-1.1175	-1.1553
NOC3L	0	0	0	0	0	0	0
LAPTM4B	1.0235	0.2773	0.0565	0.9772	0.5092	0.568	0.4346
EPB41	0	0	0	0	0	0	0
ZFP426	0	0	0	0	0	0	0
ZBTB42	0	0	0	0	0	0	0
NEUROD4	-0.6672	0.4514	0.479	-0.4601	0.3046	0.308	0.246
ZFP128	0.2549	0.1309	-0.0505	-0.5646	-0.9655	-1.0923	-0.3395
BUB1B	0	0	0	0	0	0	0
MAB21L1	0	0	0	0	0	0	0
LMNB1	0.7859	-0.1321	-0.2522	0.7252	0.6292	0.5956	0.4005
ZNF845	-0.4706	-0.4719	-0.7769	-1.4163	-1.7347	-1.6674	-1.0951
ZFP532	0	0	0	0	0	0	0
GLB1L2	0	0	0	0	0	0	0
COL3A1	0	0	0	0	0	0	0
MOCS3	0.3858	0.3337	-0.4187	-0.5471	-0.7813	-0.8587	-0.9278
UBA2	0.1888	-0.8999	-0.1461	-0.0765	0.0295	0.1101	-0.6582
NNAT	0	0	0	0	0	0	0
FOXG1-AS1	0	0	0	0	0	0	0
SNORD15B	0	0	0	0	0	0	0
MRPL21	1.4217	0.8074	0.6467	1.3016	0.7965	0.866	0.4932
NUMA1	0	0	0	0	0	0	0
SERPINB6D	0	0	0	0	0	0	0
THSD4	8.4851	7.5814	6.9806	7.4225	5.4654	5.3834	5.1191
NCOA4	0.0473	-0.0618	-0.0539	-0.0292	-0.0596	-0.0777	-0.1721
DNAAF3	0	0	0	0	0	0	0
ZNF696	0	0	0	0	0	0	0
DIMT1	0	0	0	0	0	0	0
FANCB	0	0	0	0	0	0	0
ZNF616	0.7811	0.7782	0.4692	-0.4942	-1.0806	-1.0752	-0.4658
MYL12A	0	0	0	0	0	0	0
GPC2	0	0	0	0	0	0	0
SNORA70	0	0	0	0	0	0	0
ADAMTS7P1	0	0	0	0	0	0	0
SNORA50A	0	0	0	0	0	0	0
XRCC5	1.2894	0.4124	0.1861	0.5411	0.9234	0.7007	0.2686
TRIP6	0	0	0	0	0	0	0
UBE2I	0	0	0	0	0	0	0
ZNF311	0	0	0	0	0	0	0
D830031N03RIK	0	0	0	0	0	0	0
COL4A6	0	0	0	0	0	0	0
BRD7	0	0	0	0	0	0	0
SCRT2	0	0	0	0	0	0	0
CKS1B	-0.7677	-1.1487	-1.0793	-0.8397	-0.9092	-0.8802	-0.8797
ENO1B	0	0	0	0	0	0	0
CREB5	6.1082	3.857	1.5326	2.4609	1.4131	1.9021	-0.1141
ZNF266	0	0	0	0	0	0	0
RPS12	-0.1423	-1.888	-1.5962	-1.3697	-1.7394	-1.2865	-0.8757
RAD50	0	0	0	0	0	0	0
PAFAH1B2	0	0	0	0	0	0	0
ZFP114	-0.922	-1.1499	-1.0042	-1.2217	-0.9947	-1.0355	-1.0749
UHRF1	0	0	0	0	0	0	0
LOC100420587	0	0	0	0	0	0	0
TIA1	0	0	0	0	0	0	0
HMMR	0	0	0	0	0	0	0
ZFP42	0	0	0	0	0	0	0
IVD	0	0	0	0	0	0	0
ZFP566	0	0	0	0	0	0	0
E2F8	0	0	0	0	0	0	0
FSIP2	0	0	0	0	0	0	0
CBX1	2.2939	2.1483	1.7727	1.8554	1.5764	1.8641	1.4888
TTC30B	1.5615	0.4615	-0.7474	-0.6306	0.6206	0.1266	-0.4673
G3BP1	1.2107	1.1799	0.4323	0.4099	0.6573	1.0782	0.9273
KCNE3	0	0	0	0	0	0	0
MYEF2	0	0	0	0	0	0	0
HEG1	0	0	0	0	0	0	0
ZFP617	0.2776	-0.4305	-0.1876	-0.0647	0.1162	0.2419	-0.3323
DTL	0.5941	-0.1246	-0.3356	0.1395	-0.3101	-0.1196	-0.1655
JPH1	-1.5256	-2.3786	-2.4814	-2.207	-2.1661	-1.8435	-1.998
PTK7	0	0	0	0	0	0	0
KIF18A	0	0	0	0	0	0	0
LTBP3	0	0	0	0	0	0	0
U2AF1	0	0	0	0	0	0	0
SLC39A6	0	0	0	0	0	0	0
IGF2BP3	1.6483	-0.3378	-0.9477	-0.5241	-1.3188	-1.0859	-1.8225
HNRNPAB	0	0	0	0	0	0	0
TMTC4	0	0	0	0	0	0	0
POU3F4	0	0	0	0	0	0	0
RP1	-1.9766	-2.7902	-2.4283	-2.6946	-2.8946	-2.7492	-2.6988
KLHL9	0	0	0	0	0	0	0
ZFP781	0.5552	-0.861	-0.3752	-0.1294	0.2324	0.4838	-0.6646
NCL	1.2167	1.187	0.8146	1.0682	1.1159	0.9412	0.9368
SUPV3L1	0	0	0	0	0	0	0
LOC100996842	0	0	0	0	0	0	0
JMJD8	0	0	0	0	0	0	0
SNORD58A	0	0	0	0	0	0	0
CDKN2C	0	0	0	0	0	0	0
SPATA24	0	0	0	0	0	0	0
HNRNPA3	0.9123	0.358	-0.3231	-0.0896	0.1973	0.1929	-0.1188
USP21	0	0	0	0	0	0	0
ZBTB2	0	0	0	0	0	0	0
PLEKHA7	0	0	0	0	0	0	0
MRPL24	0	0	0	0	0	0	0
COL1A2	-0.5783	-0.7166	-0.6747	-0.6877	-0.8127	-0.7362	-0.7475
NAA15	-0.3793	-0.4808	-0.6536	-0.5519	-0.3832	-0.6083	-0.6553
TRIP10	0	0	0	0	0	0	0
PWWP2A	1.5623	0.0313	-1.3902	-0.7149	-0.21	0.2799	0.6048
LINC00528	0	0	0	0	0	0	0
TTC30A2	1.5615	0.4615	-0.7474	-0.6306	0.6206	0.1266	-0.4673
USP44	2.0883	0.801	-0.0413	0.905	-0.4302	-0.0871	-0.1909
DLEU2L	2.5298	2.3571	2.1254	2.1513	2.0937	2.0598	2.0466
CASC10	0.7875	-0.0845	0.3679	0.6498	-0.0699	0.0562	0.1416
FANCE	0	0	0	0	0	0	0
CISH	0	0	0	0	0	0	0
2410141K09RIK	0.5552	-0.861	-0.3752	-0.1294	0.2324	0.4838	-0.6646
HIST1H2AK	0	0	0	0	0	0	0
MCM8	0	0	0	0	0	0	0
HSDL1	1.0096	0.4383	-0.1143	0.929	0.251	0.2079	-0.0996
MRPL32	0.4508	-0.5517	-0.9477	-1.2019	-1.0573	-0.6756	-1.3423
RPS26	3.6305	4.1434	4.4779	4.691	4.5908	4.7343	5.0165
PPP4R1L	0.4833	-0.2186	-1.3664	-0.9384	-1.5397	-1.5523	-1.7087
MEDAG	1.3466	1.3353	1.2773	1.1887	1.1525	1.1257	1.1486
TMEM218	1.0628	1.0274	1.0082	0.8944	1.0319	1.0993	1.1325
FBXO46	0	0	0	0	0	0	0
PRKD1	0	0	0	0	0	0	0
RBMX	0	0	0	0	0	0	0
LRP5L	0	0	0	0	0	0	0
YES1	0	0	0	0	0	0	0
AJUBA	0	0	0	0	0	0	0
ZFP963	0.5552	-0.861	-0.3752	-0.1294	0.2324	0.4838	-0.6646
CD151	0	0	0	0	0	0	0
FDFT1	0	0	0	0	0	0	0
ZFP518B	1.125	1.0598	1.0229	1.0451	1.0972	1.0846	1.0342
COMMD2	0.7275	-0.285	-0.1674	0.52	-0.0267	0.09	0.3734
ZFP120	0.8328	-1.2915	-0.5628	-0.1941	0.3486	0.7257	-0.9969
TLE1	1.7734	-0.4379	-1.0366	-0.3512	-1.4875	-1.3126	-1.0636
CETN3	0	0	0	0	0	0	0
CLIC1	0	0	0	0	0	0	0
ZFP53	-27.4802	-31.9036	-28.7195	-24.0372	-14.8725	-14.116	-23.8162
ZNF345	0	0	0	0	0	0	0
PSPH	0	0	0	0	0	0	0
CCDC36	0	0	0	0	0	0	0
MAGOHB	0	0	0	0	0	0	0
ERBB2	0	0	0	0	0	0	0
CRYBB2P1	0	0	0	0	0	0	0
SNORA105A	0	0	0	0	0	0	0
MAD2L1	0	0	0	0	0	0	0
ZFP967	0.2776	-0.4305	-0.1876	-0.0647	0.1162	0.2419	-0.3323
SLC12A7	0	0	0	0	0	0	0
MBNL3	0	0	0	0	0	0	0
PRTFDC1	1.6364	1.4239	0.9465	1.3713	0.2944	-0.0154	0.0543
UNCX	0	0	0	0	0	0	0
GM14139	0.2776	-0.4305	-0.1876	-0.0647	0.1162	0.2419	-0.3323
HIC2	0	0	0	0	0	0	0
TMSB4X	0	0	0	0	0	0	0
SERPINB6	0	0	0	0	0	0	0
HIST1H1T	0	0	0	0	0	0	0
CASQ1	0	0	0	0	0	0	0
GM11837	0	0	0	0	0	0	0
TSPAN4	0	0	0	0	0	0	0
KDELC2	0.5815	-0.7524	-0.5175	-0.3299	-0.5331	-0.1446	-0.3785
TFAP2C	-1.6764	-1.9818	-2.6626	-2.4166	-2.2438	-2.2554	-2.1789
ALG10B	0	0	0	0	0	0	0
ZNF433	0.5552	-0.861	-0.3752	-0.1294	0.2324	0.4838	-0.6646
RPL31-PS12	2.2596	2.1833	2.3972	2.0331	2.1084	2.0818	2.0602
NABP1	-0.6885	-0.8524	-0.8706	-0.8219	-0.762	-0.7081	-0.8589
CSNK2A2	0	0	0	0	0	0	0
SP8	0	0	0	0	0	0	0
GCC1	-0.0533	-0.6014	-0.7812	-0.593	-0.336	-0.3565	-0.6928
RSU1	-0.2019	-1.8849	-1.4055	-2.6534	-4.6213	-3.7715	-3.1046
ZFP534	0.7811	0.7782	0.4692	-0.4942	-1.0806	-1.0752	-0.4658
ZNF470	0	0	0	0	0	0	0
DNM1P41	0	0	0	0	0	0	0
PRR14L	0	0	0	0	0	0	0
2023-09-09	0	0	0	0	0	0	0
ZFP414	0	0	0	0	0	0	0
SLC7A10	-0.1832	-0.7867	-0.7518	-0.368	-0.5008	-0.4145	-0.8239
HAUS1	0	0	0	0	0	0	0
RPL21	58.0632	102.919	120.84	104.384	130.611	135.872	147.867
ZFP82	0	0	0	0	0	0	0
RCC2	0	0	0	0	0	0	0
YTHDF3	-0.9755	-1.4496	-1.9509	-1.6555	-1.9276	-1.8386	-2.0749
GSTT2	0.9813	0.9647	0.993	1.1409	1.1852	1.1933	1.1967
RPL37	-1.0392	0.2544	0.3588	-0.6227	-1.1952	-0.2868	-0.5489
LOC283731	0	0	0	0	0	0	0
C1ORF109	0	0	0	0	0	0	0
CABP1	0	0	0	0	0	0	0
MIR6768	0	0	0	0	0	0	0
PDGFC	0	0	0	0	0	0	0
MIR19A	0	0	0	0	0	0	0
CENPF	-0.9672	-0.9955	-1.2502	-1.0104	-1.2205	-1.1546	-1.1668
HEBP2	0.9537	0.4362	0.6156	0.886	0.4866	0.5164	0.3401
POU2F2	0	0	0	0	0	0	0
EIF4EBP3	0	0	0	0	0	0	0
ARHGEF28	1.3786	1.3434	1.3447	1.1709	0.9153	0.9754	1.0046
CD101	0	0	0	0	0	0	0
RPS23	0	0	0	0	0	0	0
GPX8	0	0	0	0	0	0	0
PPIL1	0	0	0	0	0	0	0
ZNF680	0	0	0	0	0	0	0
GSTP2	0	0	0	0	0	0	0
GGPS1	1.03	0.6527	0.9965	0.9718	0.9579	1.0113	0.9891
SMO	1.2433	0.9066	0.7261	1.0182	1.0717	1.1695	0.8918
MIR17	0	0	0	0	0	0	0
[truncated: 9,703 more rows]

## Sheet: TAD signal
Genes	E50	E90	E120	P0	P4M	PY4.5	PY20
TICRR	0	0	0	0	0	0	0
RMI2	0	0	0	0	0	0	0
PSMD6	0	0	0	0	0	0	0
POLR2L	0	0	0	0	0	0	0
LOC643072	0	0	0	0	0	0	0
PAUPAR	0	0	0	0	0	0	0
ZNF670-ZNF695	0	0	0	0	0	0	0
PDCL3	0	0	0	0	0	0	0
ZNF480	0	0	0	0	0	0	0
TRIB3	0	0	0	0	0	0	0
PHC1	0	0	0	0	0	0	0
ANP32D	0	0	0	0	0	0	0
ARHGAP19-SLIT1	0	0	0	0	0	0	0
RPL36AL	2.43139	1.82558	0	0	0	0	0
PCNA	0	0	0	0	0	0	0
GLI3	0	0	0	0	0	0	0
CNEP1R1	0	0	0	0	0	0	0
MPPED2	0	0	0	0	0	0	0
RPS17	0	0	0	0	0	0	0
KIRREL2	0	0	0	0	0	0	0
QSER1	0	0	0	0	0	0	0
OGG1	0	0	0	0	0	0	0
ZNF689	0	0	0	0	0	0	0
ZC3H18	3.31045	2.39101	0	0	0	0	0
MIER3	0	0	0	0	0	0	0
MRPL49	0	0	0	0	0	0	0
FUNDC2P2	0	0	0	0	0	0	0
ESPL1	0	0	0	0	0	0	0
RBM10	0	0	0	0	0	0	0
SEC61A1	0	0	0	0	0	0	0
ITGB8	0	0	0	0	0	0	0
SNORA27	0	0	0	0	0	0	0
MIR124A-1	0	0	0	0	0	0	0
TMEM216	0	0	0	0	0	0	0
PSTPIP1	0	0	0	0	0	0	0
ST7-AS1	0	0	0	0	0	0	0
COL1A1	0	0	0	0	0	0	0
LINC00639	0	0	0	0	0	0	0
H2AFV	0	0	0	0	0	0	0
TOP1	0	0	0	0	0	0	0
RBSN	0	0	0	0	0	0	0
NONO	0	0	0	0	0	0	0
GALNT1	0	0	0	0	0	0	0
COMMD3-BMI1	0	0	0	0	0	0	0
MFNG	0	0	0	0	0	0	0
GM6644	0	0	0	0	0	0	0
RPL14-PS1	0	0	0	0	0	0	0
FOXP4	0	0	0	0	0	0	0
FZD8	0	0	0	0	0	0	0
FAM122A	0	0	0	0	0	0	0
GM13212	0	0	0	0	0	0	0
4933411G06RIK	0	0	0	0	0	0	0
STT3B	0	0	0	0	0	0	0
MIR7-1	0	0	0	0	0	0	0
GPSM2	0	0	0	0	0	0	0
TIFA	0	0	0	0	0	0	0
CENPL	0	0	0	0	0	0	0
HES5	2.66972	2.45884	0	0	0	0	0
NPR3	0	0	0	0	0	0	0
CCDC117	2.3998	1.7772	0	0	0	0	0
CEP41	0	0	0	0	0	0	0
NUDCD2	0	0	0	0	0	0	0
ISL1	0	0	0	0	0	0	0
GPC4	0	0	0	0	0	0	0
ZFP473	0	0	0	0	0	0	0
PCGF2	0	0	0	0	0	0	0
ZNF195	0	0	0	0	0	0	0
LHX4-AS1	0	0	0	0	0	1.39067	0
MIR25	0	0	0	0	0	0	0
FAM133CP	0	0	0	0	0	0	0
UBE2D2	0	0	0	0	0	0	0
FAM83B	0	0	0	0	0	0	0
COX7B	0	0	0	0	0	0	0
HIST2H3A	0	0	0	0	0	0	0
C17ORF75	0	0	0	0	0	0	0
CCND1	0	0	0	0	0	0	0
ARPC1A	0	0	0	0	0	0	0
RAD54B	0	0	0	0	0	0	0
DPYSL4	0	0	0	0	0	0	0
SLC25A31	0	0	0	0	0	0	0
H2AFZ	0	0	0	0	0	0	0
ZFP97	0	0	0	0	0	0	0
MUC1	0	0	0	0	0	0	0
EBF3	0	0	0	0	0	0	0
ZFP287	0	0	0	0	0	0	0
BCCIP	0	0	0	0	0	0	0
GM10037	0	0	0	0	0	0	0
SLC25A6	2.04623	1.55378	0	0	0	0	0
DDX20	0	0	0	0	0	0	0
PRKAA2	0	0	0	0	0	0	0
BLVRA	0	0	0	0	0	0	0
NEMP1	0	0	0	0	0	0	0
NT5C	0	0	0	0	0	0	0
SAV1	0	0	0	0	0	0	0
NFYB	0	0	0	0	0	0	0
COMMD3	0	0	0	0	0	0	0
RBM12	0	0	0	0	0	0	0
ZNF682	0	0	0	0	0	0	0
ZFP946	0	0	0	0	0	0	0
BLOC1S5	0	0	0	0	0	0	0
ZKSCAN2	0	0	0	0	0	0	0
TEAD3	0	0	0	0	0	0	0
B3GAT1	0	0	0	0	0	0	0
GM10416	0	0	0	0	0	0	0
ZBED1	2.04623	1.55378	0	0	0	0	0
MED28	0	0	0	0	0	0	0
PPP2R5E	0	0	0	0	0	0	0
GM5766	0	0	0	0	0	0	0
ZIC2	0	0	0	0	0	0	0
SEC24A	2.52305	1.86275	0	0	0	0	0
MORF4L2-AS1	0	0	0	0	0	0	0
SNHG18	0	0	0	0	0	0	0
NYNRIN	0	0	0	0	0	0	0
SHMT2	0	0	0	0	0	0	0
MKRN3	0	0	0	0	0	0	0
MIR8094	0	0	0	0	0	0	0
CLINT1	0	0	0	0	0	0	0
RGS16	0	0	0	0	0	0	0
RBBP8	0	0	0	0	0	0	0
GTPBP10	0	0	0	0	0	0	0
PRIM1	0	0	0	0	0	0	0
MTMR8	0	0	0	0	0	0	0
MIR17HG	0	0	0	0	0	0	0
EIF4B	0	0	0	0	0	0	0
SEL1L3	0	0	0	0	0	0	0
PLAG1	0	0	0	0	0	0	0
THOC3	0	0	0	0	0	0	0
SUZ12	0	0	0	0	0	0	0
CCDC167	0	0	0	0	0	0	0
PCNX3	0	0	0	0	0	0	0
LIMS1	0	0	0	0	0	0	0
MRPL45	0	0	0	0	0	0	0
FAM72B	0	0	0	0	0	0	0
PYCRL	0	0	0	0	0	0	0
SRCAP	0	0	0	0	0	0	0
GM13315	0	0	0	0	0	0	0
CORO1B	3.49254	2.70155	0	0	0	0	0
MPDU1	0	0	0	0	0	0	0
CMTM1	0	0	0	0	0	0	0
MIR4426	0	0	0	0	0	0	0
GTF2E1	0	0	0	0	0	0	0
CBLC	0	0	0	0	0	0	0
MIR1244-2	0	0	0	0	0	0	0
LSS	0	0	0	0	0	0	0
CA12	0	0	0	0	0	0	0
INO80D	0	0	0	0	0	0	0
ZNF225	0	0	0	0	0	0	0
PPIAL4F	0	0	0	0	0	0	0
WTAP	0	0	0	0	0	0	0
TTC30A	0	0	0	0	0	0	0
RND3	0	0	0	0	0	0	0
CENPP	0	0	0	0	0	0	0
ZKSCAN7	0	0	0	0	0	0	0
IDI2	0	0	0	0	0	0	0
BLOC1S5-TXNDC5	0	0	0	0	0	0	0
VGLL4	0	0	0	0	0	0	0
HLA-F-AS1	0	0	0	0	0	0	0
METTL1	0	0	0	0	0	0	0
RPA3	0	0	0	0	0	0	0
UBE2D2A	0	0	0	0	0	0	0
MYBL2	0	0	0	0	0	0	0
MKI67	0	0	0	0	0	0	0
ZFP472	0	0	0	0	0	0	0
1700123L14RIK	0	0	0	0	0	0	0
CAPZA2	0	0	0	0	0	0	0
NEIL3	0	0	0	0	0	0	0
SNORA10	0	0	0	0	0	0	0
DNMT1	0	0	0	0	0	0	0
ZNF772	0	0	0	0	0	0	0
TMA16	0	0	0	0	0	0	0
TEAD1	0	0	0	0	0	0	0
RPL9	0	0	0	0	0	0	0
EMC8	0	0	0	0	0	0	0
H3F3C	0	0	0	0	0	0	0
GM4349	0	0	0	0	0	0	0
TOX3	0	0	0	0	0	0	0
MRPL52	0	0	0	0	0	0	0
HIST1H2AJ	0	0	0	0	0	0	0
ZFP867	0	0	0	0	0	0	0
RPL6	0	0	0	0	0	0	0
FAM104A	0	0	0	0	0	0	0
THSD7A	0	0	0	0	0	0	0
PRKD3	0	0	0	0	0	0	0
ZDHHC8	0	0	0	0	0	0	0
GM14305	0	0	0	0	0	0	0
NUAK2	0	0	0	0	0	0	0
SCRIB	0	0	0	0	0	0	0
PRR11	0	0	0	0	0	0	0
SCRN3	0	0	0	0	0	0	0
NR2E1	0	0	0	0	0	0	0
S1PR1	0	0	0	0	0	0	0
LINC01248	0	0	0	0	0	0	0
NCOA5	0	0	0	0	0	0	0
TPT1	0	0	0	0	0	0	0
G2E3	0	0	0	0	0	0	0
EIF2S3Y	0	0	0	0	0	0	0
PRDX4	0	0	0	0	0	0	0
MIR1306	0	0	0	0	0	0	0
C1ORF174	0	0	0	0	0	0	0
S1PR3	0	0	0	0	0	0	0
UCP1	2.06163	1.60048	0	0	0	0	0
COPE	0	0	0	0	0	0	0
MPHOSPH6	0	0	0	0	0	0	0
PARD3	0	0	0	0	0	0	0
PIM1	0	0	0	0	0	0	0
KMT5B	0	0	0	0	0	0	0
TEAD4	0	0	0	0	0	0	0
SOX21	0	0	0	0	0	0	0
ZNF510	0	0	0	0	0	0	0
PRELID3A	0	0	0	0	0	0	0
CCNJL	0	0	0	0	0	0	0
VEGFC	0	0	0	0	0	0	0
LCA5	0	0	0	0	0	0	0
ZFP217	0	0	0	0	0	0	0
FAAP20	0	0	0	0	0	0	0
PPIH	2.73156	2.3953	0	0	0	0	0
C8ORF58	0	0	0	0	0	0	0
ZFP934	0	0	0	0	0	0	0
GTF2I	0	0	0	0	0	0	0
FKBP14	0	0	0	0	0	0	0
SDF2L1	3.73215	2.91479	0	0	0	0	0
SPX	0	0	0	0	0	0	0
HNRNPA1P10	0	0	0	0	0	0	0
MIR1244-1	0	0	0	0	0	0	0
TUBB2B	0	0	0	0	0	0	0
TRAPPC13	0	0	0	0	0	0	0
PTPN21	0	0	0	0	0	0	0
AGO2	0	0	0	0	0	0	0
CLSPN	0	0	0	0	0	0	0
SERP1	0	0	0	0	0	0	0
ZNF418	0	0	0	0	0	0	0
MYT1	0	0	0	0	0	0	0
PLEKHO2	0	0	0	0	0	0	0
ZFP729A	0	0	0	0	0	0	0
PPP1R10	0	0	0	0	0	0	0
CEP152	0	0	0	0	0	0	0
NXPH4	0	0	0	0	0	0	0
DDX11	0	0	0	0	0	0	0
EMP2	0	0	0	0	0	0	0
RWDD4	0	0	0	0	0	0	0
ZNF624	0	0	0	0	0	0	0
SENP1	0	0	0	0	0	0	0
BCAS2	0	0	0	0	0	0	0
SEC61B	0	0	0	0	0	0	0
ANGPTL1	0	0	0	0	0	0	0
RCN1	0	0	0	0	0	0	0
NELFCD	0	0	0	0	0	0	0
RASGEF1B	0	0	0	0	0	0	0
GSTM1	0	0	0	0	0	0	0
E2F3	0	0	0	0	0	0	0
FAAP24	0	0	0	0	0	0	0
LOC728739	0	0	0	0	0	0	0
FZD2	0	0	0	0	0	0	0
NSL1	0	0	0	0	0	0	0
SMC3	0	0	0	0	0	0	0
RCOR1	0	0	0	0	0	0	0
ZNF180	0	0	0	0	0	0	0
BMI1	0	0	0	0	0	0	0
ADAMTSL4-AS1	0	0	0	0	0	0	0
NBR2	0	0	0	0	0	0	0
EDC3	0	0	0	0	0	0	0
MYO1B	0	0	0	0	0	0	0
ZNF256	0	0	0	0	0	0	0
SHISA2	0	0	0	0	0	0	0
DISP1	0	0	0	0	0	0	0
PLEKHG2	0	0	0	0	0	0	0
NDC80	0	0	0	0	0	0	0
NFATC4	0	0	0	0	0	0	0
TRIM33	0	0	0	0	0	0	0
TMEM126A	0	0	0	0	0	0	0
MAML3	0	0	0	0	0	0	0
SHQ1	0	0	0	0	0	0	0
ZFP958	0	0	0	0	0	0	0
ST13	0	0	0	0	0	0	0
CDCA2	0	0	0	0	0	0	0
GSTP1	3.49254	2.70155	0	0	0	0	0
MFSD4B5	0	0	0	0	0	0	0
ZNF732	0	0	0	0	0	0	0
EIF4A1	0	0	0	0	0	0	0
EBF4	0	0	0	0	0	0	0
DIRAS3	0	0	0	0	0	0	0
ZFP952	0	0	0	0	0	0	0
ZFP160	0	0	0	0	0	0	0
MALSU1	0	0	0	0	0	0	0
INTS7	0	0	0	0	0	0	0
LOC729683	0	0	0	0	0	0	0
SALL1	0	0	0	0	0	0	0
RAD1	0	0	0	0	0	0	0
UCK2	0	0	0	0	0	0	0
DMRTA1	0	0	0	0	0	0	0
TRABD	0	0	0	0	0	0	0
FABP4	0	0	0	0	0	0	0
CBS	0	0	0	0	0	0	0
SNORA86	2.32242	1.43044	0	0	0	0	0
ZNF806	0	0	0	0	0	0	0
RNF175	0	0	0	0	0	0	0
SRC	0	0	0	0	0	0	0
SEC23B	0	0	0	0	0	0	0
ATP7A	0	0	0	0	0	0	0
KPNA2	0	0	0	0	0	0	0
CYP20A1	0	0	0	0	0	0	0
CKMT2-AS1	0	0	0	0	0	0	0
MIR92-1	0	0	0	0	0	0	0
PALMD	0	0	0	0	0	0	0
EPHB1	0	0	0	0	0	0	0
APEX2	0	0	0	0	0	0	0
SNORA31	0	0	0	0	0	0	0
DLL3	0	0	0	0	0	0	0
PARL	0	0	0	0	0	2.65123	0
ZNF765	0	0	0	0	0	0	0
ARL5B	0	0	0	0	0	0	0
BCAT1	0	0	0	0	0	0	0
TNFAIP8L2-SCNM1	0	0	0	0	0	0	0
ZFP423	0	0	0	0	0	0	0
HIST1H2BC	0	0	0	0	0	0	0
CSNK2A3	0	0	0	0	0	0	0
SERF1	0	0	0	0	0	0	0
LOX	0	0	0	0	0	0	0
CENPV	4.93743	4.68127	0	0	0	0	0
REEP6	0	0	0	0	0	0	0
ZWINT	0	0	0	0	0	0	0
ANO6	0	0	0	0	0	0	0
LOC105375304	0	0	0	0	0	0	0
TIMM50	0	0	0	0	0	0	0
ZNF574	0	0	0	0	0	0	0
PPIA	0	0	0	0	0	0	0
CTNND1	0	0	0	0	0	0	0
FXR1	0	0	0	0	0	0	0
HNRNPCL1	0	0	0	0	0	0	0
SMIM8	0	0	0	0	0	0	0
PLEKHA8P1	0	0	0	0	0	0	0
ROR2	0	0	0	0	0	0	0
U2AF1L5	0	0	0	0	0	0	0
RBM12B	0	0	0	0	0	0	0
CKB	0	0	0	0	0	0	0
GM7134	0	0	0	0	0	0	0
LOC401127	0	0	0	0	0	0	0
ROR1	0	0	0	0	0	0	0
GSTT3	0	0	0	0	0	0	0
LOC105371433	0	0	0	0	0	0	0
LSM14A	0	0	0	0	0	0	0
SLC51A	0	0	0	0	0	0	0
ORMDL2	0	0	0	0	0	0	0
ZDHHC6	0	0	0	0	0	0	0
AA619741	0	0	0	0	0	0	0
ZNF117	0	0	0	0	0	0	0
LCT	0	0	0	0	0	0	0
TMEM68	0	0	0	0	0	0	0
MEST	0	0	0	0	0	0	0
THOC2	0	0	0	0	0	0	0
GABARAP	0	0	0	0	0	0	0
HIST1H2BH	0	0	0	0	0	0	0
RRM2	0	0	0	0	0	0	0
LINC01159	0	0	0	0	0	0	0
PPP2R3C	0	0	0	0	0	0	0
ZNF677	0	0	0	0	0	0	0
ACVR1	0	0	0	0	0	0	0
CDK2AP1	0	0	0	0	0	0	0
TCF7L1	0	0	0	0	0	0	0
MIR20A	0	0	0	0	0	0	0
RNF138	0	0	0	0	0	0	0
GCNT2	0	0	0	0	0	0	0
PPP1CA	3.49254	2.70155	0	0	0	0	0
NTMT1	0	0	0	0	0	0	0
ZNF451	0	0	0	0	0	0	0
SLC38A2	0	0	0	0	0	0	0
GM1110	0	0	0	0	0	0	0
SIK1	0	0	0	0	0	0	0
IGSF9	0	0	0	0	0	0	0
FUBP1	0	0	0	0	0	0	0
ZNF521	0	0	0	0	0	0	0
ACTL6A	0	0	0	0	0	0	0
FAM200B	0	0	0	0	0	0	0
LIPG	0	0	0	0	0	0	0
GM6607	0	0	0	0	0	0	0
NIPBL	0	0	0	0	0	0	0
HBA-X	0	0	0	0	0	0	0
UQCC2	0	0	0	0	0	0	0
MSI2	0	0	0	0	0	0	0
SNRNP27	0	0	0	0	0	0	0
ZNF611	0	0	0	0	0	0	0
PBX3	0	0	0	0	0	0	0
DLEU2	0	0	0	0	0	0	0
CPXM1	0	0	0	0	0	0	0
EEF1A1	0	0	0	0	0	0	0
WDR74	0	0	0	0	0	0	0
MEX3A	0	0	0	0	0	0	0
TKTL1	0	0	0	0	0	0	0
USP37	2.74589	2.52052	0	0	0	0	0
MRPL22	0	0	0	0	0	0	0
MFSD4B	0	0	0	0	0	0	0
PAK4	0	0	0	0	0	0	0
SUPT16H	0	0	0	0	0	0	0
DCTN2	0	0	0	0	0	0	0
C3ORF38	0	0	0	0	0	0	0
FASTKD5	0	0	0	0	0	0	0
YY1	0	0	0	0	0	0	0
RP9	0	0	0	0	0	0	0
SFR1	0	0	0	0	0	0	0
CACFD1	2.80606	2.23844	0	0	0	0	0
PKN3	0	0	0	0	0	0	0
SSBP4	0	0	0	0	0	0	0
GRPEL2	0	0	0	0	0	0	0
BIRC2	0	0	0	0	0	0	0
MIR1244-4	0	0	0	0	0	0	0
ZNF217	0	0	0	0	0	0	0
AIF1L	0	0	0	0	0	0	0
ZFP458	0	0	0	0	0	0	0
PFDN1	0	0	0	0	0	0	0
E2F7	0	0	0	0	0	0	0
ZBED9	0	0	0	0	0	0	0
BCL2L12	0	0	0	0	0	0	0
COL22A1	0	0	0	0	0	0	0
MIR3658	0	0	0	0	0	0	0
SYT14P1	0	0	0	0	0	0	0
MIR9-3	0	0	0	0	0	0	0
PTAR1	0	0	0	0	0	0	0
RPL3	0	0	0	0	0	0	0
ZNF208	0	0	0	0	0	0	0
ZNF329	0	0	0	0	0	0	0
CDC20	0	0	0	0	0	0	0
BC052040	0	0	0	0	0	0	0
MAGOH2P	0	0	0	0	0	0	0
RPL23AP64	0	0	0	0	0	0	0
SECISBP2	0	0	0	0	0	0	0
SAP30	0	0	0	0	0	0	0
DUT	0	0	0	0	0	0	0
GM15421	0	0	0	0	0	0	0
HIST2H2BF	0	0	0	0	0	0	0
LRRC1	0	0	0	0	0	0	0
FABP7	0	0	0	0	0	0	0
MIR6501	0	0	0	0	0	0	0
MED17	0	0	0	0	0	0	0
RAE1	0	0	0	0	0	0	0
TP53INP1	3.47272	2.90039	0	0	0	0	0
ADAMTS5	0	0	0	0	0	0	0
ZNF440	0	0	0	0	0	0	0
BTF3	0	0	0	0	0	0	0
TPM3P9	0	0	0	0	0	0	0
DHPS	0	0	0	0	0	0	0
LRRN1	0	0	0	0	0	0	0
GTF2A2	0	0	0	0	0	0	0
ITGB1	2.32242	1.43044	0	0	0	0	0
ZNF3	0	0	0	0	0	0	0
HMGB3	0	0	0	0	0	0	0
CKS2	0	0	0	0	0	0	0
SEPHS1	0	0	0	0	0	0	0
MDK	0	0	0	0	0	0	0
VCAN	0	0	0	0	0	0	0
ALPK1	0	0	0	0	0	0	0
4931406C07RIK	0	0	0	0	0	0	0
SNHG19	0	0	0	0	0	0	0
TMEM89	0	0	0	0	0	0	0
UNG	0	0	0	0	0	0	0
NUP50	0	0	0	0	0	0	0
LINC01311	0	0	0	0	0	0	0
ZNF665	0	0	0	0	0	0	0
COQ5	0	0	0	0	0	0	0
MFAP2	0	0	0	0	0	0	0
NDUFB4	0	0	0	0	0	0	0
HSCB	2.3998	1.7772	0	0	0	0	0
ZFP672	0	0	0	0	0	0	0
ADH5	0	0	0	0	0	0	0
RANBP6	0	0	0	0	0	0	0
GM5643	0	0	0	0	0	0	0
SP4	0	0	0	0	0	0	0
HMGA1	0	0	0	0	0	0	0
ZBTB24	0	0	0	0	0	0	0
PPP2R1B	0	0	0	0	0	0	0
PSMG3	0	0	0	0	0	0	0
MCM5	0	0	0	0	0	0	0
VBP1	0	0	0	0	0	0	0
SLMO2-ATP5E	0	0	0	0	0	0	0
LINC01355	0	0	0	0	0	0	0
SLC39A1	0	0	0	0	0	0	0
CDC14A	0	0	0	0	0	0	0
UBE2DNL1	0	0	0	0	0	0	0
MAPKAPK2	0	0	0	0	0	0	0
POLE3	0	0	0	0	0	0	0
NFYC-AS1	0	0	0	0	0	0	0
RTKN2	0	0	0	0	0	0	0
ZFP72	0	0	0	0	0	0	0
FAM210B	0	0	0	0	0	0	0
WHSC1	0	0	0	0	0	0	0
SMCO4	0	0	0	0	0	0	0
LOC389765	0	0	0	0	0	0	0
AHSA2	0	0	0	0	0	0	0
STIM2	0	0	0	0	0	0	0
TRAM1	0	0	0	0	0	0	0
SMN1	0	0	0	0	0	0	0
ADPGK	0	0	0	0	0	0	0
ADAMTS14	0	0	0	0	0	0	0
CTBP2	0	0	0	0	0	0	0
SNAPC3	0	0	0	0	0	0	0
SRP14	0	0	0	0	0	0	0
ZNF618	0	0	0	0	0	0	0
KPNA4	0	0	0	0	0	0	0
ZFP799	0	0	0	0	0	0	0
SQLE	0	0	0	0	0	0	0
ZFP322A	0	0	0	0	0	0	0
HAUS2	2.79812	1.94641	0	0	0	0	0
TRP53I13	0	0	0	0	0	0	0
ZNF701	0	0	0	0	0	0	0
NAB1	0	0	0	0	0	0	0
3830406C13RIK	0	0	0	0	0	0	0
LOC100134868	0	0	0	0	0	0	0
TMSB15B1	0	0	0	0	0	0	0
FZD5	0	0	0	0	0	0	0
CCND2	0	0	0	0	0	0	0
ZFP931	0	0	0	0	0	0	0
GPR50	0	0	0	0	0	0	0
MIR3063	0	0	0	0	0	0	0
NCAPG	0	0	0	0	0	0	0
ZFP644	0	0	0	0	0	0	0
GJC1	0	0	0	0	0	0	0
GPR173	0	0	0	0	0	0	0
ZIC3	0	0	0	0	0	0	0
RPS10	0	0	0	0	0	0	0
MTF2	0	0	0	0	0	0	0
NINL	0	0	0	0	0	0	0
FBXL7	0	0	0	0	0	0	0
TTC28	2.3998	1.7772	0	0	0	0	0
ZNF606	0	0	0	0	0	0	0
HUNK	0	0	0	0	0	0	0
ZNF551	0	0	0	0	0	0	0
RPL22	0	0	0	0	0	0	0
ZFP758	0	0	0	0	0	0	0
PSMA8	0	0	0	0	0	0	0
TIGD4	0	0	0	0	0	0	0
MIR4442	0	0	0	0	0	0	0
CEBPG	0	0	0	0	0	0	0
LTBP1	0	0	0	0	0	0	0
ROBO2	0	0	0	0	0	0	0
CDCA7L	0	0	0	0	0	0	0
PLCB3	0	0	0	0	0	0	0
CENPJ	0	0	0	0	0	0	0
GMPPB	0	0	0	0	0	0	0
SMARCA5-PS	0	0	0	0	0	0	0
SPHK1	0	0	0	0	0	0	0
ZC3H8	0	0	0	0	0	0	0
FEZF2	0	0	0	0	0	0	0
ZKSCAN4	0	0	0	0	0	0	0
ZFP277	0	0	0	0	0	0	0
ASUN	0	0	0	0	0	0	0
PANK2	0	0	0	0	0	0	0
NUDT21	0	0	0	0	0	0	0
TBR1	0	0	0	0	0	0	0
LDHC	0	0	0	0	0	0	0
AP4B1	0	0	0	0	0	0	0
ZBTB14	0	0	0	0	0	0	0
ASAP3	0	0	0	0	0	0	0
ZSCAN18	0	0	0	0	0	0	0
SOX5	0	0	0	0	0	0	0
TOMM5	0	0	0	0	0	0	0
RPS6	0	0	0	0	0	0	0
MSL3	0	0	0	0	0	0	0
RMI1	0	0	0	0	0	0	0
RPL26	0	0	0	0	0	0	0
MIR125B-1	0	0	0	0	0	0	0
ZNF516	0	0	0	0	0	0	0
BCL10	0	0	0	0	0	0	0
SERF2	2.79812	1.94641	0	0	0	0	0
URB1	0	0	0	0	0	0	0
ZNF28	0	0	0	0	0	0	0
ABCD2	0	0	0	0	0	0	0
TLE2	0	0	0	0	0	0	0
METAP2	0	0	0	0	0	0	0
TSHR	0	0	0	0	0	0	0
SYT14	0	0	0	0	0	0	0
RPL23A	0	0	0	0	0	0	0
DCHS1	0	0	0	0	0	0	0
RBP1	0	0	0	0	0	0	0
GM4925	0	0	0	0	0	0	0
ARHGAP11A	0	0	0	0	0	0	0
FAM84B	0	0	0	0	0	0	0
PUS3	0	0	0	0	0	0	0
PPP4R1	0	0	0	0	0	0	0
ZFP442	0	0	0	0	0	0	0
F2R	0	0	0	0	0	0	0
SRFBP1	0	0	0	0	0	0	0
CRYZ	0	0	0	0	0	0	0
RNASEH2B	0	0	0	0	0	0	0
FAM83D	0	0	0	0	0	0	0
NSD1	0	0	0	0	0	0	0
SRP54A	0	0	0	0	0	0	0
ZNF274	0	0	0	0	0	0	0
ZNF8	0	0	0	0	0	0	0
GINS1	0	0	0	0	0	0	0
ZFP775	0	0	0	0	0	0	0
ZNF763	0	0	0	0	0	0	0
EIF4A3	0	0	0	0	0	0	0
VSIG10	0	0	0	0	0	0	0
RAD51D	0	0	0	0	0	0	0
KIAA0754	0	0	0	0	0	0	0
MIR4683	0	0	0	0	0	0	0
PHB	0	0	0	0	0	0	0
FBXO43	0	0	0	0	0	0	0
SNHG7	0	0	0	0	0	0	0
ZNF829	0	0	0	0	0	0	0
KIF4B	0	0	0	0	0	0	0
NEIL2	0	0	0	0	0	0	0
POLD2	0	0	0	0	0	0	0
RPL13AP6	0	0	0	0	0	0	0
SYNE2	0	0	0	0	0	0	0
SNORA17	0	0	0	0	0	0	0
CREB1	0	0	0	0	0	0	0
EPHA2	0	0	0	0	0	0	0
WDR36	0	0	0	0	0	0	0
SWSAP1	0	0	0	0	0	0	0
MIR7112	0	0	0	0	0	0	0
SASS6	0	0	0	0	0	0	0
GM14322	0	0	0	0	0	0	0
PLAGL1	0	0	0	0	0	0	0
ERLIN1	0	0	0	0	0	0	0
PHF21B	0	0	0	0	0	0	0
FRMD4B	0	0	0	0	0	0	0
RPS19	0	0	0	0	0	0	0
ELN	0	0	0	0	0	0	0
APEX1	0	0	0	0	0	0	0
RBM6	0	0	0	0	0	0	0
EXO1	0	0	0	0	0	0	0
PRDX1	0	0	0	0	0	0	0
MIR6890	0	0	0	0	0	0	0
RBM12B1	0	0	0	0	0	0	0
HIST1H2BJ	0	0	0	0	0	0	0
NUP153	0	0	0	0	0	0	0
ABCD1	0	0	0	0	0	0	0
TEX26	0	0	0	0	0	0	0
ZNF112	0	0	0	0	0	0	0
JAG1	0	0	0	0	0	0	0
BARD1	0	0	0	0	0	0	0
MND1	0	0	0	0	0	0	0
SOX4	3.21222	3.1428	0	0	0	0	0
TEFM	0	0	0	0	0	0	0
SAT1	0	0	0	0	0	0	0
ZNF675	0	0	0	0	0	0	0
RPS24	0	0	0	0	0	0	0
ZNF844	0	0	0	0	0	0	0
CBX8	0	0	0	0	0	0	0
RPL28	0	0	0	0	0	0	0
RPS10P7	0	0	0	0	0	0	0
MTIF3	0	0	0	0	0	0	0
CCDC85C	0	0	0	0	0	0	0
KDELR1	0	0	0	0	0	0	0
SERTAD4	0	0	0	0	0	0	0
YAE1D1	0	0	0	0	0	0	0
ATP5L	0	0	0	0	0	0	0
ASPM	0	0	0	0	0	0	0
CDK1	0	0	0	0	0	0	0
SKA2	0	0	0	0	0	0	0
ALDH18A1	0	0	0	0	0	0	0
ZFP292	0	0	0	0	0	0	0
SYNRG	0	0	0	0	0	0	0
LIMD2	0	0	0	0	0	0	0
FLJ42627	0	0	0	0	0	0	0
NR2C2	0	0	0	0	0	0	0
ZFP87	0	0	0	0	0	0	0
HEY2	0	0	0	0	0	0	0
SRP54C	0	0	0	0	0	0	0
KLHL7	0	0	0	0	0	0	0
TNFRSF19	0	0	0	0	0	0	0
TRMT6	2.19521	1.48117	0	0	0	0	0
ZNF285	0	0	0	0	0	0	0
GM20939	0	0	0	0	0	0	0
PYGO1	0	0	0	0	0	0	0
ZNF330	0	0	0	0	0	0	0
LINC00487	0	0	0	0	0	0	0
EEF1D	0	0	0	0	0	0	0
SOCS4	0	0	0	0	0	0	0
BIRC5	0	0	0	0	0	0	0
ZFP12	0	0	0	0	0	0	0
ROBO3	2.11112	1.64615	0	0	0	0	0
RPS15A-PS6	0	0	0	0	0	0	0
HMGN3	0	0	0	0	0	0	0
PRRC1	0	0	0	0	0	0	0
MED25	0	0	0	0	0	0	0
IQGAP1	0	0	0	0	0	0	0
PUM2	0	0	0	0	0	0	0
PPIAL4C	0	0	0	0	0	0	0
TBCCD1	0	0	0	0	0	0	0
MTMR3	0	0	0	0	0	0	0
SHROOM3	0	0	0	0	0	0	0
CHD4	0	0	0	0	0	0	0
ZBTB39	0	0	0	0	0	0	0
HIST1H2BK	0	0	0	0	0	0	0
HNRNPC	0	0	0	0	0	0	0
ILF2	0	0	0	0	0	0	0
ACYP1	0	0	0	0	0	0	0
ZC3HAV1L	0	0	0	0	0	0	0
VPS72	0	0	0	0	0	0	0
RPL5	0	0	0	0	0	0	0
MTHFD1	0	0	0	0	0	0	0
CDKN3	0	0	0	0	0	0	0
IQGAP2	0	0	0	0	0	0	0
SNCAIP	0	0	0	0	0	0	0
ZFP493	0	0	0	0	0	0	0
MIR15A	0	0	0	0	0	0	0
ANAPC1P1	0	0	0	0	0	0	0
NGFR	0	0	0	0	0	0	0
MIR198	0	0	0	0	0	0	0
ZNF137P	0	0	0	0	0	0	0
CYTH2	0	0	0	0	0	0	0
DHX32	2.9294	2.30773	0	0	0	0	0
ZNF232	0	0	0	0	0	0	0
CHEK2P2	2.3998	1.7772	0	0	0	0	0
RYK	0	0	0	0	0	0	0
ZNF780A	0	0	0	0	0	0	0
CTPS1	0	0	0	0	0	0	0
MAPRE1	0	0	0	0	0	0	0
MRPL36	2.22297	2.02929	0	0	0	0	0
EEF1E1-BLOC1S5	0	0	0	0	0	0	0
URB2	0	0	0	0	0	0	0
NKIRAS1	0	0	0	0	0	0	0
GSTM2	0	0	0	0	0	0	0
DHX15	0	0	0	0	0	0	0
MRPL13	0	0	0	0	0	0	0
GSTA4	0	0	0	0	0	0	0
NKAIN3	0	0	0	0	0	0	0
RBM27	0	0	0	0	0	0	0
C9ORF64	0	0	0	0	0	0	0
MIR125A	0	0	0	0	0	0	0
SORD	0	0	0	0	0	0	0
HINFP	0	0	0	0	0	0	0
CYR61	0	0	0	0	0	0	0
ACVR2B-AS1	0	0	0	0	0	0	0
ZFP874A	0	0	0	0	0	0	0
TRIM13	0	0	0	0	0	0	0
COPB2	0	0	0	0	0	0	0
PAWR	0	0	0	0	0	0	0
ZNF747	0	0	0	0	0	0	0
GM14326	0	0	0	0	0	0	0
MMP15	0	0	0	0	0	0	0
ZFP551	0	0	0	0	0	0	0
MMP14	0	0	0	0	0	0	0
FUNDC2	0	0	0	0	0	0	0
EMX2	0	0	0	0	0	0	0
FAT1	0	0	0	0	0	0	0
C17ORF80	0	0	0	0	0	0	0
AGO1	0	0	0	0	0	0	0
NUP62	0	0	0	0	0	0	0
LOC728554	0	0	0	0	0	0	0
HNRNPA2B1	0	0	0	0	0	0	0
MFSD4B4	0	0	0	0	0	0	0
BRIP1	0	0	0	0	0	0	0
DEK	0	0	0	0	0	0	0
ASCL1	0	0	0	0	0	0	0
ECT2	0	0	0	0	0	0	0
ITGA5	0	0	0	0	0	0	0
SCN5A	0	0	0	0	0	0	0
RWDD4A	0	0	0	0	0	0	0
MRPL14	0	0	0	0	0	0	0
RPL19P12	0	3.82115	4.9796	0	0	0	0
CEP128	0	0	0	0	0	0	0
RPS15A	0	0	0	0	0	0	0
AGPAT5	0	0	0	0	0	0	0
CNTFR	0	0	0	0	0	0	0
PHC2	0	0	0	0	0	0	0
ARHGEF19	0	0	0	0	0	0	0
PAN3-AS1	0	0	0	0	0	0	0
PANK1	0	0	0	0	0	0	0
TTF2	0	0	0	0	0	0	0
MED13	0	0	0	0	0	0	0
PARP16	0	0	0	0	0	0	0
LZIC	0	0	0	0	0	0	0
SNORD16A	0	0	0	0	0	0	0
FAM98B	0	0	0	0	0	0	0
SIX5	0	0	0	0	0	0	0
ARID3A	0	0	0	0	0	0	0
KIF23	0	0	0	0	0	0	0
IER5	0	0	0	0	0	0	0
GM7694	0	0	0	0	0	0	0
PPP1R3B	0	0	0	0	0	0	0
SNORD141B	0	0	0	0	0	0	0
FAM53B	0	0	0	0	0	0	0
ASTE1	0	0	0	0	0	0	0
ZNF132	0	0	0	0	0	0	0
TP53RK	0	0	0	0	0	0	0
FGF18	0	0	0	0	0	0	0
ZNF841	0	0	0	0	0	0	0
KIRREL	0	0	0	0	0	0	0
SMC4	0	0	0	0	0	0	0
RGMA	0	0	0	0	0	0	0
IGF2BP2	0	0	0	0	0	0	0
TMSB15B	0	0	0	0	0	0	0
SFT2D3	3.42723	2.81754	0	0	0	0	0
TMEM14B	0	0	0	0	0	0	0
KBTBD11-OT1	0	0	0	0	0	0	0
VIM-AS1	0	0	0	0	0	0	0
SLC5A6	0	0	0	0	0	0	0
TOP1P2	0	0	0	0	0	0	0
2023-09-10	0	0	0	0	0	0	0
BEND7	0	0	0	0	0	0	0
ATAD2	0	0	0	0	0	0	0
MFSD4B1	0	0	0	0	0	0	0
XPR1	0	0	0	0	0	0	0
GLYATL2	0	0	0	0	0	0	0
ATP5G2	0	0	0	0	0	0	0
NUP210	0	0	0	0	0	0	0
MIR4680	0	0	0	0	0	0	0
D130040H23RIK	0	0	0	0	0	0	0
ZNF830	0	0	0	0	0	0	0
ZNF321P	0	0	0	0	0	0	0
LIMD1	0	0	0	0	0	0	0
NUP205	0	0	0	0	0	0	0
HMGB2	0	0	0	0	0	0	0
DCAF16	0	0	0	0	0	0	0
TRP53	0	0	0	0	0	0	0
OR7E91P	0	0	0	0	0	0	0
ZNF416	0	0	0	0	0	0	0
PPP1R1B	0	0	0	0	0	0	0
PCBP1	0	0	0	0	0	0	0
GMCL1	0	0	0	0	0	0	0
MRPS18A	0	0	0	0	0	0	0
AGER	0	0	0	0	0	0	0
FAM175A	0	0	0	0	0	0	0
MRPL47	0	0	0	0	0	0	0
MSANTD2	2.11112	1.64615	0	0	0	0	0
TMEM98	0	0	0	0	0	0	0
KRTCAP3	0	0	0	0	0	0	0
GM13034	0	0	0	0	0	0	0
HDGF	0	0	0	0	0	0	0
LOC441666	0	0	0	0	0	0	0
ZNF302	0	0	0	0	0	0	0
ZNF43	0	0	0	0	0	0	0
NAA38	0	0	0	0	0	0	0
MINPP1	0	0	0	0	0	0	0
EXT1	0	0	0	0	0	0	0
GINS3	0	0	0	0	0	0	0
AURKB	0	0	0	0	0	0	0
GM10052	0	0	0	0	0	0	0
FEZF1	0	0	0	0	0	0	0
CSTF1	0	0	0	0	0	0	0
ZFP658	0	0	0	0	0	0	0
TCF3	0	0	0	0	0	0	0
RPL41	0	0	-2.12363	1.55502	0	0	0
ABCB7	0	0	0	0	0	0	0
CKLF-CMTM1	0	0	0	0	0	0	0
ZNRD1	0	0	0	0	0	0	0
GSS	0	0	0	0	0	0	0
LSM12	0	0	0	0	0	0	0
RPL19	0	0	0	0	0	0	0
HNRNPK	0	0	0	0	0	0	0
CSTF2T	0	0	0	0	0	0	0
C2ORF42	0	0	0	0	0	0	0
LINC00260	0	0	0	0	0	0	0
TAF7L	0	0	0	0	0	0	0
NEUROD6	0	0	0	0	0	0	0
ALKBH2	0	0	0	0	0	0	0
2900092D14RIK	0	0	0	0	0	0	0
5730507C01RIK	0	0	0	0	0	0	0
MATR3	0	0	0	0	0	0	0
ZFP626	0	0	0	0	0	0	0
PPM1L	0	0	0	0	0	0	0
RBM12B2	0	0	0	0	0	0	0
DSN1	0	0	0	0	0	0	0
ZFP94	0	0	0	0	0	0	0
ZFP418	0	0	0	0	0	0	0
GEMIN5	0	0	0	0	0	0	0
COX16	0	0	0	0	0	0	0
NEDD1	0	0	0	0	0	0	0
TC2N	0	0	0	0	0	0	0
SOX3	0	0	0	0	0	0	0
WDCP	0	0	0	0	0	0	0
EZH2	0	0	0	0	0	0	0
GLRX5	0	0	0	0	0	0	0
TK1	0	0	0	0	0	0	0
RPL24	0	0	0	0	0	0	0
MSN	0	0	0	0	0	0	0
PTTG2	0	0	0	0	0	0	0
1700017B05RIK	0	0	0	0	0	0	0
BCL2	0	0	0	0	0	0	0
EIF2S2	0	0	0	0	0	0	0
SLC35B4	0	0	0	0	0	0	0
ZFP595	0	0	0	0	0	0	0
GM5779	0	0	0	0	0	0	0
GSTT1	0	0	0	0	0	0	0
CELF1	0	0	0	0	0	0	0
ARRDC3	0	0	0	0	0	0	0
SERINC2	0	0	0	0	0	0	0
THOC6	0	0	0	0	0	0	0
NFIL3	0	0	0	0	0	0	0
1700084J12RIK	0	0	0	0	0	0	0
GTF2IP4	0	0	0	0	0	0	0
STK17B	0	0	0	0	0	0	0
GM4737	0	0	0	0	0	0	0
BPGM	0	0	0	0	0	0	0
ZFP273	0	0	0	0	0	0	0
ZNF852	0	0	0	0	0	0	0
BCL11A	0	0	0	0	0	0	0
RPSA	0	0	0	0	0	0	0
SNX5	0	0	0	0	0	0	0
GLCE	0	0	0	0	0	0	0
PLRG1	0	0	0	0	0	0	0
CSTF3	0	0	0	0	0	0	0
SEPHS2	0	0	0	0	0	0	0
SIVA1	0	0	0	0	0	0	0
LAMC1	0	0	0	0	0	0	0
TMPO	0	0	0	0	0	0	0
SUMO1P3	0	0	0	0	0	0	0
ELMOD2	2.06163	1.60048	0	0	0	0	0
PPP4R2	0	0	0	0	0	0	0
ID4	0	0	0	0	0	0	0
RBBP4	0	0	0	0	0	0	0
ACBD6	0	0	0	0	0	0	0
RPL27A	0	0	0	0	0	0	0
SETBP1	0	0	0	0	0	0	0
HMGN2	0	0	0	0	0	0	0
MRPL44	0	0	0	0	0	0	0
MIR7-2	0	0	0	0	0	0	0
SRSF10	0	0	0	0	0	0	0
ZNF140	0	0	0	0	0	0	0
NRBP2	0	0	0	0	0	0	0
ZFP101	0	0	0	0	0	0	0
CBFB	0	0	0	0	0	0	0
STRAP	0	0	0	0	0	0	0
DIXDC1	0	0	0	0	0	0	0
HSPA1B	0	0	0	0	0	0	0
CRISPLD1	0	0	0	0	0	0	0
BTD	0	0	0	0	0	0	0
ZBED3	0	0	0	0	0	0	0
NRF1	0	0	0	0	0	0	0
RPSAP9	0	0	0	0	0	0	0
SUMO1	0	0	0	0	0	0	0
PDE7A	0	0	0	0	0	0	0
PRPSAP2	0	0	0	0	0	0	0
LOC100379224	0	0	0	0	0	0	0
ZNF347	0	0	0	0	0	0	0
TTC9C	0	0	0	0	0	0	0
RPL36A	0	0	0	0	0	0	0
MRPL35	0	0	0	0	0	0	0
DYNLT1F	0	0	0	0	0	0	0
RPLP1	0	0	0	0	0	0	0
PDIA3P1	2.79812	1.94641	0	0	0	0	0
LDAH	0	0	0	0	0	0	0
FLVCR1	0	0	0	0	0	0	0
HYAL2	0	0	0	0	0	0	0
NCOA3	0	0	0	0	0	0	0
UNC119B	0	0	0	0	0	0	0
YARS2	0	0	0	0	0	0	0
HAUS6	0	0	0	0	0	0	0
ZKSCAN3	0	0	0	0	0	0	0
TTR	0	0	0	0	0	0	0
LOC145845	0	0	0	0	0	0	0
SS18L2	0	0	0	0	0	0	0
CENPE	0	0	0	0	0	0	0
EPC1	2.32242	1.43044	0	0	0	0	0
TXNDC12	0	0	0	0	0	0	0
PFN1P2	0	0	0	0	0	0	0
RPS3A1	0	0	0	0	0	0	0
KCNE1	0	0	0	0	0	0	0
ZNF184	0	0	0	0	0	0	0
TTC5	0	0	0	0	0	0	0
HDAC2	0	0	0	0	0	0	0
AURKA	0	0	0	0	0	0	0
IMP4	0	0	0	0	0	0	0
LINC00339	0	0	0	0	0	0	0
FABP5P3	0	0	0	0	0	0	0
ADGRA3	0	0	0	0	0	0	0
ZFP780B	0	0	0	0	0	0	0
MCM7	0	0	0	0	0	0	0
FAM127C	0	0	0	0	0	0	0
PCIF1	0	0	0	0	0	0	0
NEK7	0	0	0	0	0	0	0
ATF7IP2	0	0	0	0	0	0	0
GNG12	0	0	0	0	0	0	0
GSTCD	0	0	0	0	0	0	0
FAM129B	0	0	0	0	0	0	0
SMARCD1	0	0	0	0	0	0	0
CHAC2	0	0	0	0	0	0	0
ZIC5	0	0	0	0	0	0	0
ZFP451	0	0	0	0	0	0	0
EIF3M	0	0	0	0	0	0	0
TRAPPC3	0	0	0	0	0	0	0
WEE2	0	0	0	0	0	0	0
PAN3	0	0	0	0	0	0	0
WDR34	0	0	0	0	0	0	0
LEF1	0	0	0	0	0	0	0
EIF3L	0	0	0	0	0	0	0
ZFP951	0	0	0	0	0	0	0
HNRNPA1L2	0	0	0	0	0	0	0
LMAN1	4.18722	3.71361	0	0	0	0	0
PRPH	0	0	0	0	0	0	0
SRRM4	0	0	0	0	0	0	0
STT3A	0	0	0	0	0	0	0
ATAD5	0	0	0	0	0	0	0
TULP3	0	0	0	0	0	0	0
FAM60A	0	0	0	0	0	0	0
DSC3	0	0	0	0	0	0	0
EEPD1	0	0	0	0	0	0	0
MYCL	0	0	0	0	0	0	0
RPL7L1	0	0	0	0	0	0	0
DPAGT1	0	0	0	0	0	0	0
RALGAPA2	0	0	0	0	0	0	0
ADAMTS7	0	0	0	0	0	0	0
ZEB1	0	0	0	0	0	0	0
SMC2	0	0	0	0	0	0	0
ARMT1	0	0	0	0	0	0	0
TSKU	0	0	0	0	0	0	0
YBX3	0	0	0	0	0	0	0
SNRPN	0	0	0	0	0	0	0
FAM110A	0	0	0	0	0	0	0
WDFY2	0	0	0	0	0	0	0
BET1	0	0	0	0	0	0	0
CHM	0	0	0	0	0	0	0
KIF4-PS	0	0	0	0	0	0	0
DAXX	0	0	0	0	0	0	0
NUP35	0	0	0	0	0	0	0
CDT1	0	0	0	0	0	0	0
CDC25A	0	0	0	0	0	0	0
DYNLT1C	0	0	0	0	0	0	0
STON1-GTF2A1L	0	0	0	0	0	0	0
ZNF100	0	0	0	0	0	0	0
DPY19L3	0	0	0	0	0	0	0
ZADH2	0	0	0	0	0	0	0
NOTCH1	2.73116	2.0517	0	0	0	0	0
UBC	0	0	0	0	0	0	0
GM4724	0	0	0	0	0	0	0
SDR42E1	0	0	0	0	0	0	0
PMF1	0	0	0	0	0	0	0
C19ORF48	0	0	0	0	0	0	0
CCNA2	0	0	0	0	0	0	0
HIST1H2AE	0	0	0	0	0	0	0
AP5S1	0	0	0	0	0	0	0
TRP53RKA	0	0	0	0	0	0	0
ERCC8	0	0	0	0	0	0	0
HDC	0	0	0	0	0	0	0
MELK	0	0	0	0	0	0	0
TFDP1	0	0	0	0	0	0	0
SERF1B	0	0	0	0	0	0	0
MIR703	0	0	0	0	0	0	0
LEPROTL1	0	0	0	0	0	0	0
CMC1	0	0	0	0	0	0	0
PRDM4	0	0	0	0	0	0	0
HDAC6	0	0	0	0	0	0	0
DHX9	0	0	0	0	0	0	0
EIF3E	0	0	0	0	0	0	0
CDC34	0	0	0	0	0	0	0
IGFBP2	0	0	0	0	0	0	0
SRF	0	0	0	0	0	0	0
FSBP	0	0	0	0	0	0	0
PLK4	0	0	0	0	0	0	0
PRDM16	2.66972	2.45884	0	0	0	0	0
MIR6835	0	0	0	0	0	0	0
BNIP2	0	0	0	0	0	0	0
LOC730202	0	0	0	0	0	0	0
KIAA1551	0	0	0	0	0	0	0
ZFP608	0	0	0	0	0	0	0
UBAP2	0	0	0	0	0	0	0
SNORA105C	0	0	0	0	0	0	0
2610008E11RIK	0	0	0	0	0	0	0
ZNF525	0	0	0	0	0	0	0
MANEA	0	0	0	0	0	0	0
RB1	0	0	0	0	0	0	0
MTDH	0	0	0	0	0	0	0
AMOTL1	0	0	0	0	0	0	0
PPIAL4G	0	0	0	0	0	0	0
ZNF484	0	0	0	0	0	0	0
MEIS2	0	0	0	0	0	0	0
SSH2	0	0	0	0	0	0	0
JADE3	0	0	0	0	0	0	0
ZFP457	0	0	0	0	0	0	0
CNOT1	0	0	0	0	0	0	0
CTPS2	0	0	0	0	0	0	0
CDC25B	0	0	0	0	0	0	0
CDC42EP5	0	0	0	0	0	0	0
SAP30L	0	0	0	0	0	0	0
MOGS	0	0	0	0	0	0	0
GOLGA6L4	0	0	0	0	0	0	0
KPTN	0	0	0	0	0	0	0
SNORA104	2.32242	1.43044	0	0	0	0	0
CENPW	0	0	0	0	0	0	0
4930453N24RIK	0	0	0	0	0	0	0
SLC35F2	0	0	0	0	0	0	0
SNORD86	0	0	0	0	0	0	0
SNF8	0	0	0	0	0	0	0
ANAPC15	0	0	0	0	0	0	0
SDCBP	0	0	0	0	0	0	0
CPNE1	0	0	0	0	0	0	0
PPIAL4E	0	0	0	0	0	0	0
SNRNP200	0	0	0	0	0	0	0
GSTM2P1	0	0	0	0	0	0	0
PRL	0	0	0	0	0	0	0
AMOTL2	0	0	0	0	0	0	0
CDH2	0	0	0	0	0	0	0
ZNF154	0	0	0	0	0	0	0
ZBTB25	0	0	0	0	0	0	0
HPX	0	0	0	0	0	0	0
BRPF1	0	0	0	0	0	0	0
CNIH3	0	0	0	0	0	0	0
RPS27	0	0	0	0	0	3.76246	0
ZFP180	0	0	0	0	0	0	0
TUBB4B	0	0	0	0	0	0	0
ZHX1-C8ORF76	0	0	0	0	0	0	0
OSGEPL1	0	0	0	0	0	0	0
ARL4D	0	0	0	0	0	0	0
ZNF41-PS	0	0	0	0	0	0	0
BTG1	0	0	0	0	0	0	0
ZNF90	0	0	0	0	0	0	0
GCSHP3	0	0	0	0	0	0	0
RAD21	0	0	0	0	0	0	0
GSTM4	0	0	0	0	0	0	0
FAM111B	0	0	0	0	0	0	0
GCSH	0	0	0	0	0	0	0
PLEKHG4B	0	0	0	0	0	0	0
CHMP4A	0	0	0	0	0	0	0
FSTL1	0	0	0	0	0	0	0
SARNP	0	0	0	0	0	0	0
ACO1	0	0	0	0	0	0	0
MID1	0	0	0	0	0	0	0
RDX	0	0	0	0	0	0	0
GM6793	0	0	0	0	0	0	0
ZBTB10	2.60785	2.32747	0	0	0	0	0
GOLM1	0	0	0	0	0	0	0
TRDMT1	0	0	0	0	0	0	0
YAP1	0	0	0	0	0	0	0
EIF3H	0	0	0	0	0	0	0
ZNF568	0	0	0	0	0	0	0
EFNB2	0	0	0	0	0	0	0
DPY30	0	0	0	0	0	0	0
MEGF6	2.66972	2.45884	0	0	0	0	0
2010315B03RIK	0	0	0	0	0	0	0
REST	0	0	0	0	0	0	0
KNOP1	0	0	0	0	0	0	0
ZNF230	0	0	0	0	0	0	0
GM14308	0	0	0	0	0	0	0
ASB7	0	0	0	0	0	0	0
PPIAL4D	0	0	0	0	0	0	0
MIEF1	0	0	0	0	0	0	0
ZFP960	0	0	0	0	0	0	0
RPL13AP5	0	0	0	0	0	0	0
EPC2	0	0	0	0	0	0	0
WDYHV1	0	0	0	0	0	0	0
EIF3B	0	0	0	0	0	0	0
ZNHIT3	0	0	0	0	0	0	0
MYO1A	0	0	0	0	0	0	0
SIAH1	0	0	0	0	0	0	0
RCBTB1	0	0	0	0	0	0	0
CCDC150	0	0	0	0	0	0	0
ZNF507	0	0	0	0	0	0	0
SLC35B1	0	0	0	0	0	0	0
RPL23AP32	0	0	0	0	0	0	0
HIST1H2BO	0	0	0	0	0	0	0
TTPAL	0	0	0	0	0	0	0
FAM181A	0	0	0	0	0	0	0
CAPN6	0	0	0	0	0	0	0
THUMPD3	0	0	0	0	0	0	0
CUL3	0	0	0	0	0	0	0
SUZ12P1	0	0	0	0	0	0	0
HYDIN	0	0	0	0	0	0	0
GJA9-MYCBP	0	0	0	0	0	0	0
ATP1B3	0	0	0	0	0	0	0
ATXN7L3B	0	0	0	0	0	0	0
SPAG9	0	0	0	0	0	0	0
DDX39A	0	0	0	0	0	0	0
FANCL	0	0	0	0	0	0	0
LOC102724814	0	0	0	0	0	0	0
RBMS2	0	0	0	0	0	0	0
CDK2	0	0	0	0	0	0	0
ZNF136	0	0	0	0	0	0	0
B3GAT2	0	0	0	0	0	0	0
ZFP59	0	0	0	0	0	0	0
ITGB3BP	0	0	0	0	0	0	0
FIGN	0	0	0	0	0	0	0
SYCE2	0	0	0	0	0	0	0
ANTXR2	0	0	0	0	0	0	0
EMB	0	0	0	0	0	0	0
LINC01315	0	0	0	0	0	0	0
TRPC2	0	0	0	0	0	0	0
RPL38	0	0	0	0	0	0	0
LTA4H	0	0	0	0	0	0	0
TSN	0	0	0	0	0	0	0
BTBD17	0	0	0	0	0	0	0
ZFP942	0	0	0	0	0	0	0
MDM4	0	0	0	0	0	0	0
GM7334	0	0	0	0	0	0	0
MIR670HG	0	0	0	0	0	0	0
TMSB15A	0	0	0	0	0	0	0
MIR466I	0	0	0	0	0	0	0
ZFP710	0	0	0	0	0	0	0
ZFPM2	0	0	0	0	0	0	0
CHRNA5	0	0	0	0	0	0	0
CARHSP1	0	0	0	0	0	0	0
ZNF827	0	0	0	0	0	0	0
RAD51AP1	0	0	0	0	0	0	0
ZFP2	0	0	0	0	0	0	0
GPBP1	0	0	0	0	0	0	0
HSPE1	0	0	0	0	0	0	0
LSG1	0	0	0	0	0	0	0
FAM136A	0	0	0	0	0	0	0
RAB8A	0	0	0	0	0	0	0
PMF1-BGLAP	0	0	0	0	0	0	0
AP4M1	0	0	0	0	0	0	0
SET	0	0	0	0	0	0	0
LIPE	0	0	0	0	0	0	0
CDH23	0	0	0	0	0	0	0
TOP2B	0	0	0	0	0	0	0
MMADHC	0	0	0	0	0	0	0
TMEM163	0	0	0	0	0	0	0
DNMT3B	0	0	0	0	0	0	0
CSN3	0	0	0	0	0	0	0
DNAJC15	0	0	0	0	0	0	0
ZNF768	0	0	0	0	0	0	0
LOC105371814	0	0	0	0	0	0	0
CDCA8	0	0	0	0	0	0	0
ARL14EP	0	0	0	0	0	0	0
INHBB	0	0	0	0	0	0	0
COG4	0	0	0	0	0	0	0
TMEM69	0	0	0	0	0	0	0
ETAA1	0	0	0	0	0	0	0
RPL31	0	0	0	0	0	0	0
TXNDC5	0	0	0	0	0	0	0
CETN2	0	0	2.03781	1.53813	0	0	0
TPX2	0	0	0	0	0	0	0
ZNF530	0	0	0	0	0	0	0
ANKRD49	0	0	0	0	0	0	0
GPC1	0	0	0	0	0	0	0
ADH4	0	0	0	0	0	0	0
LFNG	0	0	0	0	0	0	0
ZNF625	0	0	0	0	0	0	0
ZFP65	0	0	0	0	0	0	0
CYB5R3	0	0	0	0	0	0	0
USP1	0	0	0	0	0	0	0
HNRNPCL2	0	0	0	0	0	0	0
NFIB	0	0	0	0	0	0	0
TM4SF19-AS1	0	0	0	0	0	0	0
SERPINB6E	0	0	0	0	0	0	0
TMPO-AS1	0	0	0	0	0	0	0
EWSR1	0	0	0	0	0	0	0
MDFIC	0	0	0	0	0	0	0
GNAI1	0	0	0	0	0	0	0
SLC40A1	0	0	0	0	0	0	0
HAUS8	0	0	0	0	0	0	0
RPL7A	0	0	0	0	0	0	0
ZNF826P	0	0	0	0	0	0	0
ZNF584	0	0	0	0	0	0	0
SNX6	0	0	0	0	0	0	0
DLL1	0	0	0	0	0	0	0
DNAJC8	0	0	0	0	0	0	0
SNRPC	0	0	0	0	0	0	0
RCOR2	0	0	0	0	0	0	0
KIF24	0	0	0	0	0	0	0
ENO1	0	0	0	0	0	0	0
C1QTNF9	0	0	0	0	0	0	0
PAICS	0	0	0	0	0	0	0
3110039M20RIK	0	0	0	0	0	0	0
ZNF124	0	0	0	0	0	0	0
ALDH1L2	0	0	0	0	0	0	0
C12ORF29	0	0	0	0	0	0	0
CGGBP1	0	0	0	0	0	0	0
FAU	0	0	0	0	0	0	0
ZMIZ1	0	0	0	0	0	0	0
TIMM8B	0	0	0	0	0	0	0
GM15455	0	0	0	0	0	0	0
SCML2	0	0	0	0	0	0	0
UBAC2-AS1	0	0	0	0	0	0	0
LOC284798	0	0	0	0	0	0	0
RFC3	0	0	0	0	0	0	0
CNTLN	0	0	0	0	0	0	0
ZFP52	0	0	0	0	0	0	0
NDST4	0	0	0	0	0	0	0
RPL34-PS1	0	0	0	0	0	0	0
PLCE1	0	0	0	0	0	0	0
STIL	0	0	0	0	0	0	0
BICD1	0	0	0	0	0	0	0
WNT3	0	0	0	0	0	0	0
FKBP9P1	0	0	0	0	0	0	0
TYW3	0	0	0	0	0	0	0
KIF20B	0	0	0	0	0	0	0
ZFP69B	0	0	0	0	0	0	0
CSE1L	0	0	0	0	0	0	0
PDCL	0	0	0	0	0	0	0
DSG2	0	0	0	0	0	0	0
PSMD11	0	0	0	0	0	0	0
GRIP1	0	0	0	0	0	0	0
EFCAB8	0	0	0	0	0	0	0
ZNF609	0	0	0	0	0	0	0
TPRKB	0	0	0	0	0	0	0
CCNE2	3.47272	2.90039	0	0	0	0	0
DSCC1	0	0	0	0	0	0	0
ZNF714	0	0	0	0	0	0	0
RPF1	0	0	0	0	0	0	0
ZNF492	0	0	0	0	0	0	0
BRD3	0	0	0	0	0	0	0
H19	0	0	0	0	0	0	0
CFAP206	0	0	0	0	0	0	0
CKAP2	0	0	0	0	0	0	0
ZFP628	0	0	0	0	0	0	0
PAPOLA	0	0	0	0	0	0	0
PELI2	0	0	0	0	0	0	0
BMF	0	0	0	0	0	0	0
KIF14	0	0	0	0	0	0	0
SLIRP	0	0	0	0	0	0	0
RPL23AP82	0	0	0	0	0	0	0
ID2	0	0	0	0	0	0	0
ZFP600	0	0	0	0	0	0	0
ZNF671	0	0	0	0	0	0	0
CSNK1A1P1	0	0	0	0	0	0	0
NHLH1	0	0	0	0	0	0	0
ACTG1	0	0	0	0	0	0	0
CYB5R2	0	0	0	0	0	0	0
MRPL51	0	0	0	0	0	0	0
RPS20	0	0	0	0	0	0	0
HNRNPH1	0	0	0	0	0	0	0
GSTM6	0	0	0	0	0	0	0
PLA2G3	0	0	0	0	0	0	0
ZFP738	0	0	0	0	0	0	0
MIR9-3HG	0	0	0	0	0	0	0
TOP2A	0	0	0	0	0	0	0
WDR5B	0	0	0	0	0	0	0
TBC1D16	0	0	0	0	0	0	0
ZNF185	0	0	0	0	0	0	0
P4HB	0	0	0	0	0	0	0
HIST1H2BA	0	0	0	0	0	0	0
DYRK3	0	0	0	0	0	0	0
CCDC90B	0	0	0	0	0	0	0
POLD3	0	0	0	0	0	0	0
ZNF532	0	0	0	0	0	0	0
MPP5	0	0	0	0	0	0	0
TANK	0	0	0	0	0	0	0
SLC39A7	0	0	0	0	0	0	0
DEPDC4	0	0	0	0	0	0	0
DMC1	0	0	0	0	0	0	0
AKR1E2	0	0	0	0	0	0	0
COL11A1	0	0	0	0	0	0	0
ZFP932	0	0	0	0	0	0	0
SNHG20	0	0	0	0	0	0	0
CITED1	0	0	0	0	0	0	0
SP1	0	0	0	0	0	0	0
NUDT13	0	0	0	0	0	0	0
VMAC	2.17158	1.77355	0	0	0	0	0
HNRNPUL2	0	0	0	0	0	0	0
LCORL	0	0	0	0	0	0	0
SOX12	0	0	0	0	0	0	0
GM8624	0	0	0	0	0	0	0
ZFP560	0	0	0	0	0	0	0
PROZ	0	0	0	0	0	0	0
RBBP7	0	0	0	0	0	0	0
PDLIM1	0	0	0	0	0	0	0
PSMG2	0	0	0	0	0	0	0
RPS28	0	0	0	0	0	0	0
SOX2	0	0	0	0	0	0	0
BTG2	0	0	0	0	0	0	0
ZFP606	0	0	0	0	0	0	0
HELB	0	0	0	0	0	0	0
GSPT2	0	0	0	0	0	0	0
DCN	0	0	0	0	0	0	0
SFPQ	0	0	0	0	0	0.0204487	0
PLAGL2	0	0	0	0	0	0	0
PARD6B	0	0	0	0	0	0	0
GPR39	0	0	0	0	0	0	0
HECA	0	0	0	0	0	0	0
LRRC51	0	0	0	0	0	0	0
ZNF808	0	0	0	0	0	0	0
DUSP4	0	0	0	0	0	0	0
ZFP763	0	0	0	0	0	0	0
HTRA3	0	0	0	0	0	0	0
LOC101927314	0	0	0	0	0	0	0
CECR2	0	0	0	0	0	0	0
CBSL	0	0	0	0	0	0	0
CHCHD3	0	0	0	0	0	0	0
CENPK	0	0	0	0	0	0	0
RAB13	0	0	0	0	0	0	0
CKLF	0	0	0	0	0	0	0
MCM10	0	0	0	0	0	0	0
C4ORF3	0	0	0	0	0	0	0
TBC1D31	0	0	0	0	0	0	0
HMGN1	0	0	0	0	0	0	0
ZFP930	0	0	0	0	0	0	0
ZFP618	0	0	0	0	0	0	0
BOC	0	0	0	0	0	0	0
MAGED2	0	0	0	0	0	0	0
BCL2L11	0	0	0	0	0	0	0
STON1	0	0	0	0	0	0	0
ZBTB1	0	0	0	0	0	0	0
MIR6870	0	0	0	0	0	0	0
ARHGEF39	0	0	0	0	0	0	0
MIR6886	0	0	0	0	0	0	0
ACTB	0	0	0	0	0	0	0
HNRNPA1P33	0	0	0	0	0	0	0
UBE2NL	0	0	0	0	0	0	0
RNASEH2C	0	0	0	0	0	0	0
GCNT1	0	0	0	0	0	0	0
TRAF1	2.69683	2.15936	0	0	0	0	0
ZNF534	0	0	0	0	0	0	0
MASTL	0	0	0	0	0	0	0
ZNF214	0	0	0	0	0	0	0
AKAIN1	0	0	0	0	0	0	0
LOC100129034	0	0	0	0	0	0	0
TFDP2	0	0	0	0	0	0	0
RPL10	0	0	0	0	0	0	0
CDC25C	0	0	0	0	0	0	0
RARS	0	0	0	0	0	0	0
HRG	0	0	0	0	0	0	0
ZNF560	0	0	0	0	0	0	0
LMO3	0	0	0	0	0	0	0
CDON	0	0	0	0	0	0	0
PPIL3	0	0	0	0	0	0	0
HNRNPUL1	0	0	0	0	0	0	0
PIN4	0	0	0	0	0	0	0
UBE2D2B	0	0	0	0	0	0	0
GTF2H5	0	0	0	0	0	0	0
RBM4B	0	0	0	0	0	0	0
FOXN4	0	0	0	0	0	0	0
S100PBP	0	0	0	0	0	0	0
CAR12	0	0	0	0	0	0	0
EFS	0	0	0	0	0	0	0
DDX54	0	0	0	0	0	0	0
LEMD1	0	0	0	0	0	0	0
MTHFD2L	0	0	0	0	0	0	0
TRMT10A	0	0	0	0	0	0	0
NTS	0	0	0	0	0	0	0
ZNF702P	0	0	0	0	0	0	0
WDR20	0	0	0	0	0	0	0
FKBP9	0	0	0	0	0	0	0
NRAS	0	0	0	0	0	0	0
GM6712	0	0	0	0	0	0	0
LOC103171574	0	0	0	0	0	0	0
CADM1	0	0	0	0	0	0	0
GMPS	0	0	0	0	0	0	0
NME1	0	0	0	0	0	0	0
RPS15	0	0	0	0	0	0	0
PHF6	0	0	0	0	0	0	0
SALL3	0	0	0	0	0	0	0
PALLD	0	0	0	0	0	0	0
RAI14	0	0	0	0	0	0	0
GM10509	0	0	0	0	0	0	0
FAM105A	0	0	0	0	0	0	0
DBR1	0	0	0	0	0	0	0
LOC100652758	0	0	0	0	0	0	0
E2F1	0	0	0	0	0	0	0
2700099C18RIK	0	0	0	0	0	0	0
HIST1H2BM	0	0	0	0	0	0	0
PML	0	0	0	0	0	0	0
MYH6	0	0	0	0	0	0	0
SPC25	0	0	0	0	0	0	0
MGME1	0	0	0	0	0	0	0
LRP5	0	0	0	0	0	0	0
AKAP14	0	0	0	0	0	0	0
DYRK1B	0	0	0	0	0	0	0
PSMA6	0	0	0	0	0	0	0
PHIP	0	0	0	0	0	0	0
MIR15B	0	0	0	0	0	0	0
ASXL1	0	0	0	0	0	0	0
SOX9	0	0	0	0	0	0	0
GNPAT	0	0	0	0	0	0	0
NXN	0	0	0	0	0	0	0
ZNF777	0	0	0	0	0	0	0
HILPDA	0	0	0	0	0	0	0
DDX1	0	0	0	0	0	0	0
KCTD14	0	0	0	0	0	0	0
RPL37A	0	0	0	0	0	0	0
TMEM94	0	0	0	0	0	0	0
TTC30A1	0	0	0	0	0	0	0
ZNF784	0	0	0	0	0	0	0
ZNF549	0	0	0	0	0	0	0
DCTN3	0	0	0	0	0	0	0
CEP55	0	0	0	0	0	0	0
ZNF229	0	0	0	0	0	0	0
TRP53BP2	0	0	0	0	0	0	0
H3F3A	0	0	0	0	0	0	0
TMEM11	0	0	0	0	0	0	0
ZSCAN12	0	0	0	0	0	0	0
FUNDC1	0	0	0	0	0	0	0
TSC22D2	0	0	0	0	0	0	0
D030068K23RIK	0	0	0	0	0	0	0
SMTN	0	0	0	0	0	0	0
LOC401261	0	0	0	0	0	0	0
MBTPS1	0	0	0	0	0	0	0
LDLRAD3	0	0	0	0	0	0	0
LOC644936	0	0	0	0	0	0	0
GPN1	0	0	0	0	0	0	0
EIF3IP1	0	0	0	0	0	0	0
LSM2	0	0	0	0	0	0	0
CPSF3	2.79602	2.42853	0	0	0	0	0
ZFHX4	0	0	0	0	0	0	0
ARF4	0	0	0	0	0	0	0
CEP85L	0	0	0	0	0	0	0
VPS35	0	0	0	0	0	0	0
LDHA	0	0	0	0	0	0	0
PRC1	0	0	0	0	0	0	0
ZFP85	0	0	0	0	0	0	0
EFNA4	0	0	0	0	0	0	0
GM4432	0	0	0	0	0	0	0
PAPOLB	0	0	0	0	0	0	0
VRK1	0	0	0	0	0	0	0
SMG7	0	0	0	0	0	0	0
DLGAP5	0	0	0	0	0	0	0
LDHB	0	0	0	0	0	0	0
SCP2	0	0	0	0	0	0	0
HSPA8	0	0	0	0	0	0	0
CBFA2T2	0	0	0	0	0	0	0
XNTRPC	0	0	0	0	0	0	0
ZFP846	0	0	0	0	0	0	0
BUB3	0	0	0	0	0	0	0
EOMES	0	0	0	0	0	0	0
QSOX1	0	0	0	0	0	0	0
PPP2R3A	0	0	0	0	0	0	0
MRC2	0	0	0	0	0	0	0
PTGDR	0	0	0	0	0	0	0
CDCA7	0	0	0	0	0	0	0
RANBP3	2.17158	1.77355	0	0	0	0	0
GM4371	0	0	0	0	0	0	0
ZNF585A	0	0	0	0	0	0	0
FAT4	0	0	0	0	0	0	0
BLACAT1	0	0	0	0	0	0	0
SNRPA	0	0	0	0	0	0	0
SLFNL1-AS1	0	0	0	0	0	0	0
CCDC177	0	0	0	0	0	0	0
ZIC1	0	0	0	0	0	0	0
9930012K11RIK	0	0	0	0	0	0	0
NOTCH3	0	0	0	0	0	0	0
PSMD14	0	0	0	0	0	0	0
PTPRZ1	0	0	0	0	0	0	0
ARL5A	0	0	0	0	0	0	0
NDC1	0	0	0	0	0	0	0
EMX2OS	0	0	0	0	0	0	0
ARL5C	0	0	0	0	0	0	0
GM14440	0	0	0	0	0	0	0
ARL6IP1	0	0	0	0	0	0	0
EMX1	0	0	0	0	0	0	0
XNDC1	0	0	0	0	0	0	0
GAS1	0	0	0	0	0	0	0
RPL32L	0	0	0	0	0	0	0
PPIAL4A	0	0	0	0	0	0	0
PHLDA1	0	0	0	0	0	0	0
KBTBD2	0	0	0	0	0	0	0
LOC101927248	0	0	0	0	0	0	0
POLDIP3	0	0	0	0	0	0	0
TGIF1	0	0	0	0	0	0	0
EXOG	0	0	0	0	0	0	0
ATP6V0A2	0	0	0	0	0	0	0
NEDD4	0	0	0	0	0	0	0
AU041133	0	0	0	0	0	0	0
ZNF528	0	0	0	0	0	0	0
PDIA3	2.79812	1.94641	0	0	0	0	0
HIF3A	0	0	0	0	0	0	0
SP3	0	0	0	0	0	0	0
PLP2	0	0	0	0	0	0	0
5730455P16RIK	0	0	0	0	0	0	0
CDKN2AIP	0	0	0	0	0	0	0
ARHGAP4	0	0	0	0	0	0	0
C1ORF226	0	0	0	0	0	0	0
AKNA	0	0	0	0	0	0	0
HNRNPA1	0	0	0	0	0	0	0
TMEM2	0	0	0	0	0	0	0
SYDE1	0	0	0	0	0	0	0
DMRTA2	0	0	0	0	0	0	0
MOB3B	0	0	0	0	0	0	0
ADNP	0	0	0	0	0	0	0
DAND5	0	0	0	0	0	0	0
ENPP1	0	0	0	0	0	0	0
GM8615	0	0	0	0	0	0	0
GMEB1	0	0	0	0	0	0	0
GLDC	0	0	0	0	0	0	0
GM10767	0	0	0	0	0	0	0
ADAM20	0	0	0	0	0	0	0
RHBDL3	0	0	0	0	0	0	0
TCF7	0	0	0	0	0	0	0
DPH3	0	0	0	0	0	0	0
SNORA14B	0	0	0	0	0	0	0
ZNF775	0	0	0	0	0	0	0
RPL34	0	0	0	0	0	0	0
KPNA7	0	0	0	0	0	0	0
EIF5AL1	0	0	0	0	0	0	0
IGF2BP1	0	0	0	0	0	0	0
ORC6	0	0	0	0	0	0	0
SLX4IP	3.40221	2.85665	0	0	0	0	0
GIN1	0	0	0	0	0	0	0
TCP1	0	0	0	0	0	0	0
ZFP229	0	0	0	0	0	0	0
GINS4	0	0	0	0	0	0	0
CCT2	0	0	0	0	0	0	0
ZNF562	0	0	0	0	0	0	0
CDK6	0	0	0	0	0	0	0
FUZ	0	0	0	0	0	0	0
HEPH	0	0	0	0	0	0	4.87242
AW146154	0	0	0	0	0	0	0
CHEK1	0	0	0	0	0	0	0
EHMT2	0	0	0	0	0	0	0
GMNN	0	0	0	0	0	0	0
ADAMTS3	0	0	0	0	0	0	0
BORCS8	0	0	0	0	0	0	0
HMGXB4	0	0	0	0	0	0	0
HAT1	0	0	0	0	0	0	0
LHX2	0	0	0	0	0	0	0
PHF5A	0	0	0	0	0	0	0
2210016F16RIK	0	0	0	0	0	0	0
GLI1	0	0	0	0	0	0	0
SFRP1	0	0	0	0	0	0	0
ALG2	0	0	0	0	0	0	0
ZFP709	0	0	0	0	0	0	0
ARHGAP11B	0	0	0	0	0	0	0
TMEM201	0	0	0	0	0	0	0
SALL2	0	0	0	0	0	0	0
ZNF776	0	0	0	0	0	0	0
ZFP119A	0	0	0	0	0	0	0
SEZ6	0	0	0	0	0	0	0
NHLH2	0	0	0	0	0	0	0
RPL35A	0	0	0	0	0	0	0
TOPBP1	0	0	0	0	0	0	0
RPSAP58	0	0	0	0	0	0	0
MTBP	0	0	0	0	0	0	0
ZFP955A	0	0	0	0	0	0	0
PSMB2	0	0	0	0	0	0	0
ZFP235	0	0	0	0	0	0	0
ARSF	0	0	0	0	0	0	0
GADD45G	0	0	0	0	0	0	0
PNRC1	0	0	0	0	0	0	0
RNF165	0	0	0	0	0	0	0
LOC730183	0	0	0	0	0	0	0
ARHGEF4	0	0	0	0	0	0	0
STAG1	0	0	0	0	0	0	0
HAUS4	0	0	0	0	0	0	0
ZBTB12	0	0	0	0	0	0	0
ZNF644	0	0	0	0	0	0	0
CKAP4	0	0	0	0	0	0	0
C19ORF47	0	0	0	0	0	0	0
SKIDA1	0	0	0	0	0	0	0
ZCCHC9	0	0	0	0	0	0	0
TCF20	0	0	0	0	0	0	0
ZNF98	0	0	0	0	0	0	0
ZFP945	0	0	0	0	0	0	0
NUFIP2	0	0	0	0	0	0	0
BCOR	0	0	0	0	0	0	0
LBH	0	0	0	0	0	0	0
ANP32A	0	0	0	0	0	0	0
SIPA1L2	0	0	0	0	0	0	0
ZFP60	0	0	0	0	0	0	0
SOX1	0	0	0	0	0	0	0
HNRNPA3P1	0	0	0	0	0	0	0
RPS3A	0	0	0	0	0	0	0
PMM2	0	0	0	0	0	0	0
MTFR1	0	0	0	0	0	0	0
NDUFB11	0	0	0	0	0	0	0
HYDIN2	0	0	0	0	0	0	0
WDR18	0	0	0	0	0	0	0
GBAS	0	0	0	0	0	0	0
ERH	0	0	0	0	0	0	0
ZNF518B	0	0	0	0	0	0	0
SRSF3	0	0	0	0	0	0	0
HELLS	0	0	0	0	0	0	0
METTL5	0	0	0	0	0	0	0
CHD7	0	0	0	0	0	0	0
ERV3-1	0	0	0	0	0	0	0
ITPRIP	0	0	0	0	0	0	0
ADAMTS6	0	0	0	0	0	0	0
RPL7	0	0	2.39045	1.9946	0	0	0
NCOA2	0	0	0	0	0	0	0
TIMM9	0	0	0	0	0	0	0
RPL39	0	0	0	0	0	0	0
BCL9	0	0	0	0	0	0	0
CCNE1	0	0	0	0	0	0	0
QRSL1	0	0	0	0	0	0	0
TMEM265	0	0	0	0	0	0	0
PLA2G4E	0	0	0	0	0	0	0
PTMA	0	0	0	0	0	0	0
IL17F	0	0	0	0	0	0	0
TTK	0	0	0	0	0	0	0
OST4	0	0	0	0	0	0	0
TGFBR1	0	0	0	0	0	0	0
MNS1	0	0	0	0	0	0	0
CASC15	0	0	0	0	0	0	0
CACTIN	0	0	0	0	0	0	0
ZSCAN29	2.79812	1.94641	0	0	0	0	0
MIR181A2HG	0	0	0	0	0	0	0
ZFP868	0	0	0	0	0	0	0
SOX11	0	0	0	0	0	0	0
LNP1	0	0	0	0	0	0	0
CKAP2L	0	0	0	0	0	0	0
TAF1A	0	0	0	0	0	0	0
AGPS	0	0	0	0	0	0	0
POGK	0	0	0	0	0	0	0
ACLY	0	0	0	0	0	0	0
CANT1	0	0	0	0	0	0	0
RPS6KB1	0	0	0	0	0	0	0
NDUFS5	0	0	0	0	0	0	0
ZBTB8A	0	0	0	0	0	0	0
KIF26A	0	0	0	0	0	0	0
ZNF45	0	0	0	0	0	0	0
FAM175B	0	0	0	0	0	0	0
DKKL1	0	0	0	0	0	0	0
CDR2	0	0	0	0	0	0	0
MED18	0	0	0	0	0	0	0
IPO9	0	0	0	0	0	0	0
CHEK2	2.3998	1.7772	0	0	0	0	0
PTGES3	0	0	0	0	0	0	0
COMMD6	0	0	0	0	0	0	0
ZIC4	0	0	0	0	0	0	0
SLC1A5	0	0	0	0	0	0	0
RBM3	0	0	0	0	0	0	0
RPS16	0	0	0	0	0	0	0
LOC101926964	0	0	0	0	0	0	0
THRAP3	0	0	0	0	0	0	0
2023-09-02	0	0	0	0	0	0	0
DNAJC24	0	0	0	0	0	0	0
RPN2	0	0	0	0	0	0	0
SPATA13	0	0	0	0	0	0	0
SCAF11	0	0	0	0	0	0	0
ZFP811	0	0	0	0	0	0	0
DLGAP1-AS1	0	0	0	0	0	0	0
MCM2	0	0	0	0	0	0	0
ANP32E	0	0	0	0	0	0	0
CCNB2	0	0	0	0	0	0	0
THTPA	0	0	0	0	0	0	0
ZNF101	0	0	0	0	0	0	0
TMEM123	0	0	0	0	0	0	0
LOC100507283	2.11112	1.64615	0	0	0	0	0
IGLON5	0	0	0	0	0	0	0
TCEANC2	0	0	0	0	0	0	0
GPR156	0	0	0	0	0	0	0
DRAM2	0	0	0	0	0	0	0
ZNF320	0	0	0	0	0	0	0
NUDT15	0	0	0	0	0	0	0
NUP37	0	0	0	0	0	0	0
PTER	0	0	0	0	0	0	0
HMGA2	0	0	0	0	0	0	0
LIX1	0	0	0	0	0	0	0
GNG5	0	0	0	0	0	0	0
EGFLAM	0	0	0	0	0	0	0
ZNF780B	0	0	0	0	0	0	0
ZNF423	0	0	0	0	0	0	0
RFC1	0	0	0	0	0	0	0
RPL32	0	0	0	0	0	0	0
TSPAN18	0	0	0	0	0	0	0
LMNA	0	0	0	0	0	0	0
GM10033	0	0	0	0	0	0	0
PROKR2	0	0	0	0	0	0	0
GINS2	0	0	0	0	0	0	0
MDM1	0	0	0	0	0	0	0
TMSB15B2	0	0	0	0	0	0	0
ZFP943	0	0	0	0	0	0	0
PTTG1	0	0	0	0	0	0	0
GM4907	0	0	0	0	0	0	0
RNF38	0	0	0	0	0	0	0
FBXL12OS	0	0	0	0	0	0	0
LMO1	0	0	0	0	0	0	0
LINC00461	0	0	0	0	0	0	0
NCKAP5	0	0	0	0	0	0	0
KCTD9	0	0	0	0	0	0	0
ZWILCH	0	0	0	0	0	0	0
FKBP3	0	0	0	0	0	0	0
KRR1	0	0	0	0	0	0	0
HADH	0	0	0	0	0	0	0
ZNF626	0	0	0	0	0	0	0
FBXO5	0	0	0	0	0	0	0
RPS27A	0	0	0	0	0	0	0
CAND1	0	0	0	0	0	0	0
ZFP64	0	0	0	0	0	0	0
WWTR1-AS1	0	0	0	0	0	0	0
DNM3OS	0	0	0	0	0	0	0
UBE2C	0	0	0	0	0	0	0
EPHA7	0	0	0	0	0	0	0
GM6710	0	0	0	0	0	0	0
ASF1A	0	0	0	0	0	0	0
SCAF8	0	0	0	0	0	0	0
AI987944	0	0	0	0	0	0	0
SPRTN	0	0	0	0	0	0	0
ZFP970	0	0	0	0	0	0	0
PDE3A	0	0	0	0	0	0	0
KNSTRN	0	0	0	0	0	0	0
ZFP516	0	0	0	0	0	0	0
ZNF695	0	0	0	0	0	0	0
LOC729080	0	0	0	0	0	0	0
LAMA1	0	0	0	0	0	0	0
PARD6G	0	0	0	0	0	0	0
ZNF583	0	0	0	0	0	0	0
UTP15	0	0	0	0	0	0	0
ZFP869	0	0	0	0	0	0	0
SOAT1	0	0	0	0	0	0	0
FAM114A1	0	0	0	0	0	0	0
LINC00926	0	0	0	0	0	0	0
LOC646813	0	0	0	0	0	0	0
THG1L	0	0	0	0	0	0	0
ECHDC1	0	0	0	0	0	0	0
SHCBP1	0	0	0	0	0	0	0
IRAK1BP1	0	0	0	0	0	0	0
HNRNPH2	0	0	0	0	0	0	0
PAX6	0	0	0	0	0	0	0
CALU	0	0	0	0	0	0	0
ZFP827	0	0	0	0	0	0	0
ZFP759	0	0	0	0	0	0	0
FABP5	0	0	0	0	0	0	0
ZSWIM4	0	0	0	0	0	0	0
MITD1	0	0	0	0	0	0	0
ZNF570	0	0	0	0	0	0	0
PBK	0	0	0	0	0	0	0
ZNF267	0	0	0	0	0	0	0
POLR1E	0	0	0	0	0	0	0
H2AFJ	0	0	0	0	0	0	0
MIS18BP1	0	0	0	0	0	0	0
HIST1H2BD	0	0	0	0	0	0	0
HNRNPCL3	0	0	0	0	0	0	0
DCBLD2	0	0	0	0	0	0	0
CSPG4P1Y	0	0	0	0	0	0	0
ZFP521	0	0	0	0	0	0	0
JAM2	0	0	0	0	0	0	0
PTGR2	0	0	0	0	0	0	0
MKRN7P	0	0	0	0	0	0	0
CSNK2A1	0	0	0	0	0	0	0
GTF2F2	0	0	0	0	0	0	0
ZNF566	0	0	0	0	0	0	0
ZNF737	0	0	0	0	0	0	0
RHPN1	0	0	0	0	0	0	0
CDKN1B	0	0	0	0	0	0	0
SALL4	0	0	0	0	0	0	0
CBLB	0	0	0	0	0	0	0
NOC3L	0	0	0	0	0	0	0
LAPTM4B	0	0	0	0	0	0	0
EPB41	0	0	0	0	0	0	0
ZFP426	0	0	0	0	0	0	0
ZBTB42	0	0	0	0	0	0	0
NEUROD4	0	0	0	0	0	0	0
ZFP128	0	0	0	0	0	0	0
BUB1B	0	0	0	0	0	0	0
MAB21L1	0	0	0	0	0	0	0
LMNB1	0	0	0	0	0	0	0
ZNF845	0	0	0	0	0	0	0
ZFP532	0	0	0	0	0	0	0
GLB1L2	0.133189	-0.349947	0	0	0	0	0
COL3A1	0	0	0	0	0	0	0
MOCS3	2.56207	2.36106	0	0	0	0	0
UBA2	0	0	0	0	0	0	0
NNAT	0	0	0	0	0	0	0
FOXG1-AS1	2.84742	1.90961	0	0	0	0	0
SNORD15B	0	0	0	0	0	0	0
MRPL21	0	0	0	0	0	0	0
NUMA1	0	0	0	0	0	0	0
SERPINB6D	0	0	0	0	0	0	0
THSD4	0	0	0	0	0	0	0
NCOA4	0	0	0	0	0	0	0
DNAAF3	0	0	0	0	0	0	0
ZNF696	0	0	0	0	0	0	0
DIMT1	0	0	0	0	0	0	0
FANCB	0	0	0	0	0	0	0
ZNF616	0	0	0	0	0	0	0
MYL12A	0	0	0	0	0	0	0
GPC2	0	0	0	0	0	0	0
SNORA70	0	0	0	0	0	0	0
ADAMTS7P1	0	0	0	0	0	0	0
SNORA50A	0	0	0	0	0	0	0
XRCC5	0	0	0	0	0	0	0
TRIP6	0	0	0	0	0	0	0
UBE2I	0	0	0	0	0	0	0
ZNF311	0	0	0	0	0	0	0
D830031N03RIK	0	0	0	0	0	0	0
COL4A6	0	0	0	0	0	0	0
BRD7	0	0	0	0	0	0	0
SCRT2	0	0	0	0	0	0	0
CKS1B	0	0	0	0	0	0	0
ENO1B	0	0	0	0	0	0	0
CREB5	0	0	0	0	0	0	0
ZNF266	0	0	0	0	0	0	0
RPS12	0	0	0	0	0	0	0
RAD50	0	0	0	0	0	0	0
PAFAH1B2	0	0	0	0	0	0	0
ZFP114	0	0	0	0	0	0	0
UHRF1	0	0	0	0	0	0	0
LOC100420587	0	0	0	0	0	0	0
TIA1	0	0	0	0	0	0	0
HMMR	0	0	0	0	0	0	0
ZFP42	0	0	0	0	0	0	0
IVD	0	0	0	0	0	0	0
ZFP566	0	0	0	0	0	0	0
E2F8	0	0	0	0	0	0	0
FSIP2	0	0	0	0	0	0	0
CBX1	0	0	0	0	0	0	0
TTC30B	0	0	0	0	0	0	0
G3BP1	0	0	0	0	0	0	0
KCNE3	0	0	0	0	0	0	0
MYEF2	0	0	0	0	0	0	0
HEG1	0	0	0	0	0	0	0
ZFP617	0	0	0	0	0	0	0
DTL	0	0	0	0	0	0	0
JPH1	0	0	0	0	0	0	0
PTK7	0	0	0	0	0	0	0
KIF18A	0	0	0	0	0	0	0
LTBP3	0	0	0	0	0	0	0
U2AF1	0	0	0	0	0	0	0
SLC39A6	0	0	0	0	0	0	0
IGF2BP3	0	0	0	0	0	0	0
HNRNPAB	0	0	0	0	0	0	0
TMTC4	0	0	0	0	0	0	0
POU3F4	0	0	0	0	0	0	0
RP1	0	0	0	0	0	0	0
KLHL9	0	0	0	0	0	0	0
ZFP781	0	0	0	0	0	0	0
NCL	0	0	0	0	0	0	0
SUPV3L1	0	0	0	0	0	0	0
LOC100996842	0	0	0	0	0	0	0
JMJD8	0	0	0	0	0	0	0
SNORD58A	0	0	0	0	0	0	0
CDKN2C	0	0	0	0	0	0	0
SPATA24	0	0	0	0	0	0	0
HNRNPA3	0	0	0	0	0	0	0
USP21	0	0	0	0	0	0	0
ZBTB2	0	0	0	0	0	0	0
PLEKHA7	0	0	0	0	0	0	0
MRPL24	0	0	0	0	0	0	0
COL1A2	0	0	0	0	0	0	0
NAA15	0	0	0	0	0	0	0
TRIP10	0	0	0	0	0	0	0
PWWP2A	0	0	0	0	0	0	0
LINC00528	0	0	0	0	0	0	0
TTC30A2	0	0	0	0	0	0	0
USP44	0	0	0	0	0	0	0
DLEU2L	0	0	0	0	0	0	0
CASC10	0	0	0	0	0	0	0
FANCE	0	0	0	0	0	0	0
CISH	0	0	0	0	0	0	0
2410141K09RIK	0	0	0	0	0	0	0
HIST1H2AK	0	0	0	0	0	0	0
MCM8	2.19521	1.48117	0	0	0	0	0
HSDL1	0	0	0	0	0	0	0
MRPL32	0	0	0	0	0	0	0
RPS26	0	0	0	0	0	0	0
PPP4R1L	0	0	0	0	0	0	0
MEDAG	0	0	0	0	0	0	0
TMEM218	0	0	0	0	0	0	0
FBXO46	0	0	0	0	0	0	0
PRKD1	0	0	0	0	0	0	0
RBMX	0	0	0	0	0	0	0
LRP5L	0	0	0	0	0	0	0
YES1	0	0	0	0	0	0	0
AJUBA	0	0	0	0	0	0	0
ZFP963	0	0	0	0	0	0	0
CD151	0	0	0	0	0	0	0
FDFT1	0	0	0	0	0	0	0
ZFP518B	0	0	0	0	0	0	0
COMMD2	0	0	0	0	0	0	0
ZFP120	0	0	0	0	0	0	0
TLE1	0	0	0	0	0	0	0
CETN3	0	0	0	0	0	0	0
CLIC1	0	0	0	0	0	0	0
ZFP53	0	0	0	0	0	0	0
ZNF345	0	0	0	0	0	0	0
PSPH	0	0	0	0	0	0	0
CCDC36	0	0	0	0	0	0	0
MAGOHB	0	0	0	0	0	0	0
ERBB2	0	0	0	0	0	0	0
CRYBB2P1	0	0	0	0	0	0	0
SNORA105A	0	0	0	0	0	0	0
MAD2L1	0	0	0	0	0	0	0
ZFP967	0	0	0	0	0	0	0
SLC12A7	0	0	0	0	0	0	0
MBNL3	0	0	0	0	0	0	0
PRTFDC1	0	0	0	0	0	0	0
UNCX	0	0	0	0	0	0	0
GM14139	0	0	0	0	0	0	0
HIC2	0	0	0	0	0	0	0
TMSB4X	2.0447	1.86596	0	0	0	0	0
SERPINB6	0	0	0	0	0	0	1.92934
HIST1H1T	0	0	0	0	0	0	0
CASQ1	0	0	0	0	0	0	0
GM11837	0	0	0	0	0	0	0
TSPAN4	0	0	0	0	0	0	0
KDELC2	0	0	0	0	0	0	0
TFAP2C	0	0	0	0	0	0	0
ALG10B	0	0	0	0	0	0	0
ZNF433	0	0	0	0	0	0	0
RPL31-PS12	0	0	0	0	0	0	0
NABP1	0	0	0	0	0	0	0
CSNK2A2	0	0	0	0	0	0	0
SP8	0	0	0	0	0	0	0
GCC1	0	0	0	0	0	0	0
RSU1	0	0	0	0	0	0	0
ZFP534	0	0	0	0	0	0	0
ZNF470	0	0	0	0	0	0	0
DNM1P41	0	0	0	0	0	0	0
PRR14L	0	0	0	0	0	0	0
2023-09-09	0	0	0	0	0	0	0
ZFP414	0	0	0	0	0	0	0
SLC7A10	0	0	0	0	0	0	0
HAUS1	0	0	0	0	0	0	0
RPL21	0	0	0	0	0	0	0.948608
ZFP82	0	0	0	0	0	0	0
RCC2	0	0	0	0	0	0	0
YTHDF3	0	0	0	0	0	0	0
GSTT2	0	0	0	0	0	0	0
RPL37	0	0	0	0	0	0	0
LOC283731	0	0	0	0	0	0	0
C1ORF109	0	0	0	0	0	0	0
CABP1	0	0	0	0	0	0	0
MIR6768	0	0	0	0	0	0	0
PDGFC	0	0	0	0	0	0	0
MIR19A	0	0	0	0	0	0	0
CENPF	0	0	0	0	0	0	0
HEBP2	0	0	0	0	0	0	0
POU2F2	0	0	0	0	0	0	0
EIF4EBP3	0	0	0	0	0	0	0
ARHGEF28	0	0	0	0	0	0	0
CD101	0	0	0	0	0	0	0
RPS23	0	0	0	0	0	0	0
GPX8	0	0	0	0	0	0	0
PPIL1	0	0	0	0	0	0	0
ZNF680	0	0	0	0	0	0	0
GSTP2	0	0	0	0	0	0	0
GGPS1	0	0	0	0	0	0	0
SMO	0	0	0	0	0	0	0
MIR17	0	0	0	0	0	0	0
[truncated: 9,703 more rows]

## Sheet: DNase-seq signal
Genes	E50	E90	E120	P0	P4M	PY4.5	PY20
TICRR	0	0	0	0	0	0	0
RMI2	0	0	0	0	0	0	0
PSMD6	0	0	0	0	0	0	0
POLR2L	0	0	0	0	0	0	0
LOC643072	752223	317136	212115	433751	342745	715976	608594
PAUPAR	290168	61105.6	28732.6	91114.3	29294.8	26971.3	55185
ZNF670-ZNF695	0	0	0	0	0	0	0
PDCL3	0	0	0	0	0	0	0
ZNF480	410068	145120	389069	222318	302280	402130	386754
TRIB3	0	0	0	0	0	0	0
PHC1	0	0	0	0	0	0	0
ANP32D	0	0	0	0	0	0	0
ARHGAP19-SLIT1	0	0	0	0	0	0	0
RPL36AL	0	0	0	0	0	0	0
PCNA	0	0	0	0	0	0	0
GLI3	1.2344e+06	261946	303782	353312	261965	1.01421e+06	491123
CNEP1R1	0	0	0	0	0	0	0
MPPED2	1.35509e+06	434399	643640	423627	525660	1.34219e+06	796972
RPS17	956165	564853	413968	439049	443181	1.36398e+06	566328
KIRREL2	556767	356801	134155	540120	446455	187094	350400
QSER1	0	0	0	0	0	0	0
OGG1	0	0	0	0	0	0	0
ZNF689	0	0	0	0	0	0	0
ZC3H18	0	0	0	0	0	0	0
MIER3	0	0	0	0	0	0	0
MRPL49	0	0	0	0	0	0	0
FUNDC2P2	0	0	0	0	0	0	0
ESPL1	0	0	0	0	0	0	0
RBM10	0	0	0	0	0	0	0
SEC61A1	812923	437477	647870	477660	732770	2.33067e+06	1.50145e+06
ITGB8	0	0	0	0	0	0	0
SNORA27	0	0	0	0	0	0	0
MIR124A-1	0	0	0	0	0	0	0
TMEM216	0	0	0	0	0	0	0
PSTPIP1	140252	57194.9	100581	71483.1	59366.8	91123.2	98875.3
ST7-AS1	0	0	0	0	0	0	0
COL1A1	0	0	0	0	0	0	0
LINC00639	295038	0	27768.9	28911.5	27407.6	30256.4	0
H2AFV	0	0	0	0	0	0	0
TOP1	0	0	0	0	0	0	0
RBSN	0	0	0	0	0	0	0
NONO	0	0	0	0	0	0	0
GALNT1	0	0	0	0	0	0	0
COMMD3-BMI1	0	0	0	0	0	0	0
MFNG	0	0	0	0	0	0	0
GM6644	209600	67539	35932.5	70873.9	75055.6	204307	135078
RPL14-PS1	0	0	0	0	0	0	0
FOXP4	0	0	0	0	0	0	0
FZD8	0	0	0	0	0	0	0
FAM122A	0	0	0	0	0	0	0
GM13212	0	0	0	0	0	0	0
4933411G06RIK	0	0	0	0	0	0	0
STT3B	0	0	0	0	0	0	0
MIR7-1	0	0	0	0	0	0	0
GPSM2	0	0	0	0	0	0	0
TIFA	785052	122748	118713	118239	142274	180495	244911
CENPL	0	0	0	0	0	0	0
HES5	0	0	0	0	0	0	0
NPR3	509215	139215	105788	212578	0	42492.7	217174
CCDC117	859582	258543	387158	294522	322623	827822	756643
CEP41	0	0	0	0	0	0	0
NUDCD2	0	0	0	0	0	0	0
ISL1	271340	78480.3	87747.7	65468	26967	32895.5	86131.5
GPC4	414406	167749	334242	155331	245563	531933	335393
ZFP473	0	0	0	0	0	0	0
PCGF2	0	0	0	0	0	0	0
ZNF195	0	0	0	0	0	0	0
LHX4-AS1	0	0	0	0	0	0	0
MIR25	0	0	0	0	0	0	0
FAM133CP	0	0	0	0	0	0	0
UBE2D2	0	0	0	0	0	0	0
FAM83B	278057	87620.5	63895.2	83499.7	78483.2	24165.3	24864.2
COX7B	247148	24192	120568	0	56451.4	32895.5	178165
HIST2H3A	0	0	0	0	0	0	0
C17ORF75	0	0	0	0	0	0	0
CCND1	0	0	0	0	0	0	0
ARPC1A	0	0	0	0	0	0	0
RAD54B	0	0	0	0	0	0	0
DPYSL4	0	0	0	0	0	0	0
SLC25A31	29910.6	0	0	0	0	0	0
H2AFZ	0	0	0	0	0	0	0
ZFP97	0	0	0	0	0	0	0
MUC1	0	0	0	0	0	0	0
EBF3	463758	39348.1	41881.4	96441.8	23404.6	83926.6	184823
ZFP287	0	0	0	0	0	0	0
BCCIP	0	0	0	0	0	0	0
GM10037	0	0	0	0	0	0	0
SLC25A6	0	0	0	0	0	0	0
DDX20	0	0	0	0	0	0	0
PRKAA2	0	0	0	0	0	0	0
BLVRA	0	0	0	0	0	0	0
NEMP1	0	0	0	0	0	0	0
NT5C	477167	222594	294132	305769	391914	435972	261294
SAV1	0	0	0	0	0	0	0
NFYB	0	0	0	0	0	0	0
COMMD3	0	0	0	0	0	0	0
RBM12	0	0	0	0	0	0	0
ZNF682	0	0	0	0	0	0	0
ZFP946	0	0	0	0	0	0	0
BLOC1S5	0	0	0	0	0	0	0
ZKSCAN2	0	0	0	0	0	0	0
TEAD3	0	0	0	0	0	0	0
B3GAT1	0	0	0	0	0	0	0
GM10416	0	0	0	0	0	0	0
ZBED1	0	0	0	0	0	0	0
MED28	0	0	0	0	0	0	0
PPP2R5E	0	0	0	0	0	0	0
GM5766	91940.1	27000.1	0	49684.8	0	0	81106.8
ZIC2	0	0	0	0	0	0	0
SEC24A	0	0	0	0	0	0	0
MORF4L2-AS1	0	0	0	0	0	0	0
SNHG18	0	0	0	0	0	0	0
NYNRIN	627456	184953	219530	160235	257108	516735	293605
SHMT2	212368	83873.8	63828.5	101274	112804	167614	201142
MKRN3	751013	312717	175719	312918	107577	122799	142067
MIR8094	0	0	0	0	0	0	0
CLINT1	0	0	0	0	0	0	0
RGS16	0	0	0	0	0	0	0
RBBP8	0	0	0	0	0	0	0
GTPBP10	657920	190786	316851	239721	238145	268445	499464
PRIM1	0	0	0	0	0	0	0
MTMR8	254699	106092	242788	49684.8	159307	208984	238829
MIR17HG	0	0	0	0	0	0	0
EIF4B	0	0	0	0	0	0	0
SEL1L3	0	0	0	0	0	0	0
PLAG1	0	0	0	0	0	0	0
THOC3	0	0	0	0	0	0	0
SUZ12	0	0	0	0	0	0	0
CCDC167	0	0	0	0	0	0	0
PCNX3	0	0	0	0	0	0	0
LIMS1	0	0	0	0	0	0	0
MRPL45	24536.5	0	0	0	0	0	0
FAM72B	0	0	0	0	0	0	0
PYCRL	0	0	0	0	0	0	0
SRCAP	0	0	0	0	0	0	0
GM13315	2.41273e+06	360051	712997	495304	1.05763e+06	1.52734e+06	1.71956e+06
CORO1B	0	0	0	0	0	0	0
MPDU1	0	0	0	0	0	0	0
CMTM1	0	0	0	0	0	0	0
MIR4426	0	0	0	0	0	0	0
GTF2E1	0	0	0	0	0	0	0
CBLC	0	0	0	0	0	0	0
MIR1244-2	0	0	0	0	0	0	0
LSS	0	0	0	0	0	0	0
CA12	276534	28209.4	85755.5	75473.9	94877.9	149636	98219.5
INO80D	0	0	0	0	0	0	0
ZNF225	0	0	0	0	0	0	0
PPIAL4F	0	0	0	0	0	0	0
WTAP	0	0	0	0	0	0	0
TTC30A	0	0	0	0	0	0	0
RND3	1.63745e+06	801386	725214	717607	1.11675e+06	841110	1.46882e+06
CENPP	0	0	0	0	0	0	0
ZKSCAN7	468365	201041	222800	187950	150833	422908	274901
IDI2	51183.7	0	0	0	0	26971.3	24864.2
BLOC1S5-TXNDC5	0	0	0	0	0	0	0
VGLL4	0	0	0	0	0	0	0
HLA-F-AS1	0	0	0	0	0	0	0
METTL1	0	0	0	0	0	0	0
RPA3	0	0	0	0	0	0	0
UBE2D2A	0	0	0	0	0	0	0
MYBL2	398923	142326	216751	193985	189391	219173	242995
MKI67	559096	170815	185583	293385	264212	271002	458289
ZFP472	0	0	0	0	0	0	0
1700123L14RIK	0	0	0	0	0	0	0
CAPZA2	0	0	0	0	0	0	0
NEIL3	316970	52896.6	189805	139646	183876	175459	269487
SNORA10	0	0	0	0	0	0	0
DNMT1	0	0	0	0	0	0	0
ZNF772	804729	460715	215583	457611	288708	463087	664483
TMA16	285909	176046	200920	164023	197223	175459	233326
TEAD1	0	0	0	0	0	0	0
RPL9	0	0	0	0	0	0	0
EMC8	0	0	0	0	0	0	0
H3F3C	0	0	0	0	0	0	0
GM4349	560067	211574	456478	250444	450114	475477	417737
TOX3	903700	171618	423152	306278	223614	335934	145995
MRPL52	0	0	0	0	0	0	0
HIST1H2AJ	0	0	0	0	0	0	0
ZFP867	0	0	0	0	0	0	0
RPL6	0	0	0	0	0	0	0
FAM104A	0	0	0	0	0	0	0
THSD7A	1.22278e+06	188322	264192	281374	275226	547160	630205
PRKD3	0	0	0	0	0	0	0
ZDHHC8	0	0	0	0	0	0	0
GM14305	0	0	0	0	0	0	0
NUAK2	0	0	0	0	0	0	0
SCRIB	0	0	0	0	0	0	0
PRR11	431301	185728	150780	326982	307740	327898	309917
SCRN3	0	0	0	0	0	0	0
NR2E1	1.21224e+06	285360	473989	356350	177458	432070	339969
S1PR1	1.41624e+06	277377	346058	508100	320862	759311	732207
LINC01248	1.83738e+06	1.55533e+06	1.40239e+06	1.08987e+06	990842	1.33723e+06	505350
NCOA5	0	0	0	0	0	0	0
TPT1	0	0	0	0	0	0	0
G2E3	0	0	0	0	0	0	0
EIF2S3Y	0	0	0	0	0	0	0
PRDX4	0	0	0	0	0	0	0
MIR1306	0	0	0	0	0	0	0
C1ORF174	0	0	0	0	0	0	0
S1PR3	0	0	0	0	0	0	0
UCP1	147976	52896.6	0	56679.1	0	0	0
COPE	0	0	0	0	0	0	0
MPHOSPH6	0	0	0	0	0	0	0
PARD3	0	0	0	0	0	0	0
PIM1	0	0	0	0	0	0	0
KMT5B	0	0	0	0	0	0	0
TEAD4	0	0	0	0	0	0	0
SOX21	990800	300143	427469	283275	390052	458508	630107
ZNF510	0	0	0	0	0	0	0
PRELID3A	0	0	0	0	0	0	0
CCNJL	0	0	0	0	0	0	0
VEGFC	625973	122047	80631.9	162242	79189	98777.6	309578
LCA5	0	0	0	0	0	0	0
ZFP217	0	0	0	0	0	0	0
FAAP20	0	0	0	0	0	0	0
PPIH	0	0	0	0	0	0	0
C8ORF58	0	0	0	0	0	0	0
ZFP934	0	0	0	25150.8	0	53909.4	37670.8
GTF2I	29910.6	0	0	0	0	0	0
FKBP14	0	0	0	0	0	0	0
SDF2L1	0	0	0	0	0	0	0
SPX	0	0	0	0	0	0	0
HNRNPA1P10	0	0	0	0	0	0	0
MIR1244-1	0	0	0	0	0	0	0
TUBB2B	0	0	0	0	0	0	0
TRAPPC13	806710	416413	490513	325123	591939	745227	802946
PTPN21	0	0	0	0	0	0	0
AGO2	0	0	0	0	0	0	0
CLSPN	0	0	0	0	0	0	0
SERP1	0	0	0	0	0	0	0
ZNF418	0	0	0	0	0	0	0
MYT1	0	0	0	0	0	0	0
PLEKHO2	0	0	0	0	0	0	0
ZFP729A	0	0	0	0	0	0	0
PPP1R10	0	0	0	0	0	0	0
CEP152	0	0	0	0	0	0	0
NXPH4	477638	330929	148384	250685	110092	160621	152028
DDX11	0	0	0	0	0	0	0
EMP2	0	0	0	0	0	0	0
RWDD4	0	0	0	0	0	0	0
ZNF624	0	0	0	0	0	0	0
SENP1	0	0	0	0	0	0	0
BCAS2	0	0	0	0	0	0	0
SEC61B	0	0	0	0	0	0	0
ANGPTL1	160662	0	0	42991.2	0	0	0
RCN1	0	0	0	0	0	0	0
NELFCD	0	0	0	0	0	0	0
RASGEF1B	654625	229506	392977	421968	377578	494677	386869
GSTM1	0	0	0	0	0	0	0
E2F3	0	0	0	0	0	0	0
FAAP24	0	0	0	0	0	0	0
LOC728739	0	0	0	0	0	0	0
FZD2	1.1706e+06	314755	264308	272530	399519	690169	356424
NSL1	0	0	0	0	0	0	0
SMC3	0	0	0	0	0	0	0
RCOR1	0	0	0	0	0	0	0
ZNF180	0	0	0	0	0	0	0
BMI1	0	0	0	0	0	0	0
ADAMTSL4-AS1	0	0	0	0	0	0	0
NBR2	0	0	0	0	0	0	0
EDC3	358221	155786	265653	158512	195803	243599	344590
MYO1B	765512	278080	500290	273941	280214	522847	480991
ZNF256	0	0	0	0	0	0	0
SHISA2	1.22239e+06	483293	542156	445658	526552	1.21255e+06	692239
DISP1	0	0	0	0	0	0	0
PLEKHG2	0	0	0	0	0	0	0
NDC80	0	0	0	0	0	0	0
NFATC4	1.53061e+06	318449	456391	268789	720771	1.3609e+06	609234
TRIM33	0	0	0	0	0	0	0
TMEM126A	0	0	0	0	0	0	0
MAML3	0	0	0	0	0	0	0
SHQ1	0	0	0	0	0	0	0
ZFP958	0	0	0	0	0	0	0
ST13	0	0	0	0	0	0	0
CDCA2	0	0	0	0	0	0	0
GSTP1	0	0	0	0	0	0	0
MFSD4B5	0	0	0	0	0	0	0
ZNF732	0	0	0	0	0	0	0
EIF4A1	0	0	0	0	0	0	0
EBF4	0	0	0	0	0	0	0
DIRAS3	208316	59825.3	60145.2	116996	29878.5	81221.3	114272
ZFP952	0	0	0	0	0	0	0
ZFP160	0	0	0	0	0	0	0
MALSU1	0	0	0	0	0	0	0
INTS7	0	0	0	0	0	0	0
LOC729683	0	0	0	0	0	0	0
SALL1	0	0	0	0	0	0	0
RAD1	0	0	0	0	0	0	0
UCK2	0	0	0	0	0	0	0
DMRTA1	563630	82017.6	154239	105491	123089	136562	131076
TRABD	0	0	0	0	0	0	0
FABP4	0	0	0	0	0	0	0
CBS	0	0	0	0	0	0	0
SNORA86	0	0	0	0	0	0	0
ZNF806	0	0	0	0	0	0	0
RNF175	348373	45906.6	104805	87289.1	88039.2	116084	202560
SRC	0	0	0	0	0	0	0
SEC23B	0	0	0	0	0	0	0
ATP7A	334504	170561	71596.6	67690	118115	165498	332722
KPNA2	0	0	0	0	0	0	0
CYP20A1	0	0	0	0	0	0	0
CKMT2-AS1	0	0	0	0	0	0	0
MIR92-1	0	0	0	0	0	0	0
PALMD	400271	131971	53446.2	148668	99327.2	0	139515
EPHB1	0	0	0	0	0	0	0
APEX2	0	0	0	0	0	0	0
SNORA31	0	0	0	0	0	0	0
DLL3	498576	128643	114261	102932	55695.8	140301	159907
PARL	288252	185676	243618	208275	216716	524625	468205
ZNF765	0	0	0	0	0	0	0
ARL5B	0	0	0	0	0	0	0
BCAT1	277950	109400	75543.6	95524.9	84971.4	45865.4	145041
TNFAIP8L2-SCNM1	0	0	0	0	0	0	0
ZFP423	0	0	0	0	0	0	0
HIST1H2BC	0	0	0	0	0	0	0
CSNK2A3	0	0	0	0	0	0	0
SERF1	0	0	0	0	0	0	0
LOX	602139	228998	367234	152811	355808	380794	474857
CENPV	662810	198902	155458	197639	228559	576617	318243
REEP6	0	0	0	0	0	0	0
ZWINT	0	0	0	0	0	0	0
ANO6	1.00721e+06	540206	525932	639731	377274	489950	808711
LOC105375304	0	0	0	0	0	0	0
TIMM50	0	0	0	0	0	0	0
ZNF574	0	0	0	0	0	0	0
PPIA	0	0	0	0	0	0	0
CTNND1	0	0	0	0	0	0	0
FXR1	1.28873e+06	891608	499087	829302	678962	1.17771e+06	753291
HNRNPCL1	83667.4	0	0	42991.2	0	0	50448.6
SMIM8	398830	70096.2	131898	195296	150833	276822	386869
PLEKHA8P1	0	0	0	0	0	0	0
ROR2	757571	90400.9	227348	218078	250802	271951	258857
U2AF1L5	0	0	0	0	0	0	0
RBM12B	0	0	0	0	0	0	0
CKB	0	0	0	0	0	0	0
GM7134	0	0	0	0	0	0	0
LOC401127	0	0	0	0	0	0	0
ROR1	993822	207807	400213	195394	462419	582528	727545
GSTT3	575181	76228	127086	171981	290908	336171	561171
LOC105371433	0	0	0	0	0	0	0
LSM14A	0	0	0	0	0	0	0
SLC51A	0	0	0	0	0	0	0
ORMDL2	0	0	0	0	0	0	0
ZDHHC6	500556	165053	229675	223388	321493	452535	306260
AA619741	0	0	0	0	0	0	0
ZNF117	0	0	0	0	0	0	0
LCT	0	0	0	0	0	0	0
TMEM68	0	0	0	0	0	0	0
MEST	0	0	0	0	0	0	0
THOC2	0	0	0	0	0	0	0
GABARAP	0	0	0	0	0	0	0
HIST1H2BH	234207	0	0	0	23520.9	93094.9	0
RRM2	1.38864e+06	357302	299418	466581	254786	628207	775865
LINC01159	1.09786e+06	279835	354322	303203	338735	515640	822113
PPP2R3C	0	0	0	0	0	0	0
ZNF677	0	0	0	0	0	0	0
ACVR1	0	0	0	0	0	0	0
CDK2AP1	0	0	0	0	0	0	0
TCF7L1	0	0	0	0	0	0	0
MIR20A	0	0	0	0	0	0	0
RNF138	0	0	0	0	0	0	0
GCNT2	109256	26790.7	29887.4	56679.1	0	0	97939.9
PPP1CA	0	0	0	0	0	0	0
NTMT1	0	0	0	0	0	0	0
ZNF451	879944	483652	265653	351761	745956	652356	823046
SLC38A2	0	0	0	0	0	0	0
GM1110	0	0	0	0	0	0	0
SIK1	0	0	0	0	0	0	0
IGSF9	687552	374512	446642	281379	191220	246890	308598
FUBP1	0	0	0	0	0	0	0
ZNF521	0	0	0	0	0	0	0
ACTL6A	0	0	0	0	0	0	0
FAM200B	1.39904e+06	358240	431380	300071	450114	814776	1.26826e+06
LIPG	634121	143360	255632	240945	237770	372770	542562
GM6607	0	0	0	0	0	0	0
NIPBL	1.79894e+06	489437	739860	1.1175e+06	410350	1.64983e+06	1.38045e+06
HBA-X	0	0	0	0	0	0	0
UQCC2	432035	208319	396643	265306	520170	1.48547e+06	873514
MSI2	0	0	0	0	0	0	0
SNRNP27	180590	118206	42498.3	135031	79534.9	104795	173111
ZNF611	431580	173241	177301	207632	158682	328853	252604
PBX3	0	0	0	0	0	0	0
DLEU2	0	0	0	0	0	0	0
CPXM1	242527	51189.7	150203	75083.8	24161.3	72005.5	24864.2
EEF1A1	0	0	0	0	0	0	0
WDR74	0	0	0	0	0	0	0
MEX3A	966847	534962	362610	420129	409323	924826	337483
TKTL1	0	0	0	0	0	0	0
USP37	0	0	0	0	0	0	0
MRPL22	0	0	0	0	0	0	0
MFSD4B	0	0	0	0	0	0	0
PAK4	0	0	0	0	0	0	0
SUPT16H	1.10379e+06	127337	220176	460223	547657	913270	1.032e+06
DCTN2	0	0	0	0	0	0	0
C3ORF38	1.29334e+06	386108	322155	572625	599004	1.09184e+06	896140
FASTKD5	0	0	0	0	0	0	0
YY1	0	0	0	0	0	0	0
RP9	0	0	0	0	0	0	0
SFR1	0	0	0	0	0	0	0
CACFD1	0	0	0	0	0	0	0
PKN3	0	0	0	0	0	0	0
SSBP4	0	0	0	0	0	0	0
GRPEL2	0	0	0	0	0	0	0
BIRC2	0	0	0	0	0	0	0
MIR1244-4	0	0	0	0	0	0	0
ZNF217	0	0	0	0	0	0	0
AIF1L	0	0	0	0	0	0	0
ZFP458	0	0	0	0	0	0	0
PFDN1	419097	133454	232778	103970	200981	211455	350561
E2F7	1.75247e+06	639977	251052	728890	419807	1.52899e+06	1.09638e+06
ZBED9	216841	42531.8	49325.5	99721.8	57049.5	45865.4	183256
BCL2L12	0	0	0	0	0	0	0
COL22A1	113560	33799.4	94660.1	62742.1	48320.3	0	29170.6
MIR3658	0	0	0	0	0	0	0
SYT14P1	0	0	0	0	0	0	0
MIR9-3	690258	303004	163276	348522	316062	621839	596920
PTAR1	0	0	0	0	0	0	0
RPL3	0	0	24033.3	30603.4	37671.7	0	0
ZNF208	1.10478e+06	578709	368603	830254	457280	1.61526e+06	1.04229e+06
ZNF329	0	0	0	0	0	0	0
CDC20	0	0	0	0	0	0	0
BC052040	0	0	0	0	0	0	0
MAGOH2P	0	0	0	0	0	0	0
RPL23AP64	0	0	0	0	0	0	0
SECISBP2	0	0	0	0	0	0	0
SAP30	0	0	0	0	0	0	0
DUT	0	0	0	0	0	0	0
GM15421	1.18392e+06	408778	288141	349753	371697	358067	777992
HIST2H2BF	0	0	0	0	0	0	0
LRRC1	1.19458e+06	438641	525331	465261	628347	1.18829e+06	1.10011e+06
FABP7	0	0	0	0	0	0	0
MIR6501	0	0	0	0	0	0	0
MED17	0	0	0	0	0	0	0
RAE1	0	0	0	0	0	0	0
TP53INP1	0	0	0	0	0	0	0
ADAMTS5	955739	189634	302476	226636	167739	267121	436197
ZNF440	0	0	0	0	0	0	0
BTF3	0	0	0	0	0	0	0
TPM3P9	508844	241653	324655	308291	229691	104795	223024
DHPS	0	0	0	0	0	0	0
LRRN1	0	0	0	0	0	0	0
GTF2A2	259569	93741.3	98637.7	177862	211438	164411	243182
ITGB1	0	0	0	0	0	0	0
ZNF3	0	0	0	0	0	0	0
HMGB3	440559	227511	200359	283287	200981	1.1197e+06	622376
CKS2	0	0	0	0	0	0	0
SEPHS1	0	0	0	0	0	0	0
MDK	0	0	0	0	0	0	0
VCAN	1.99769e+06	774038	913238	633461	585750	662544	722333
ALPK1	0	0	0	0	0	0	0
4931406C07RIK	0	0	0	0	0	0	0
SNHG19	0	0	0	0	0	0	0
TMEM89	0	0	0	0	0	0	0
UNG	0	0	0	0	0	0	0
NUP50	0	0	0	0	0	0	0
LINC01311	0	0	0	0	0	0	0
ZNF665	0	48381.6	29887.4	24968.9	0	0	0
COQ5	437774	146134	222062	198046	216716	354638	269266
MFAP2	354712	83226.7	157092	177055	50486.6	187609	148302
NDUFB4	0	0	0	0	0	0	0
HSCB	1.38302e+06	1.20321e+06	1.01571e+06	1.36799e+06	1.14123e+06	2.33067e+06	2.87027e+06
ZFP672	0	0	0	0	0	0	0
ADH5	659094	258219	369016	399841	255971	615827	563889
RANBP6	528007	146134	104805	182954	240198	311035	499464
GM5643	0	0	0	0	0	0	0
SP4	0	0	0	0	0	0	0
HMGA1	0	0	0	0	0	0	0
ZBTB24	0	0	0	0	0	0	0
PPP2R1B	0	0	0	0	0	0	0
PSMG3	0	0	0	0	0	0	0
MCM5	0	0	0	0	0	0	0
VBP1	0	0	0	0	0	0	0
SLMO2-ATP5E	0	0	0	0	0	0	0
LINC01355	0	0	0	0	0	0	0
SLC39A1	0	0	0	0	0	0	0
CDC14A	0	0	0	0	0	0	0
UBE2DNL1	0	0	0	0	0	0	0
MAPKAPK2	0	0	0	0	0	0	0
POLE3	0	0	0	0	0	0	0
NFYC-AS1	0	0	0	0	0	0	0
RTKN2	719596	347228	394346	291364	396987	305268	455468
ZFP72	0	0	0	0	0	0	0
FAM210B	0	0	0	0	0	0	0
WHSC1	0	0	0	0	0	0	0
SMCO4	0	0	0	0	0	0	0
LOC389765	0	0	0	0	0	0	0
AHSA2	0	0	0	0	0	0	0
STIM2	0	0	0	0	0	0	0
TRAM1	0	0	0	0	0	0	0
SMN1	260960	99103.5	122356	159973	190131	233304	213851
ADPGK	0	0	0	0	0	0	0
ADAMTS14	0	0	0	0	0	0	0
CTBP2	0	0	0	0	0	0	0
SNAPC3	300657	69715.6	56465.2	61300.3	163972	225055	196791
SRP14	0	0	0	0	0	0	0
ZNF618	0	0	0	0	0	0	0
KPNA4	0	0	0	0	0	0	0
ZFP799	0	0	0	0	0	0	0
SQLE	0	0	0	0	0	0	0
ZFP322A	0	0	0	0	0	0	0
HAUS2	0	0	0	0	0	0	0
TRP53I13	0	0	0	0	0	0	0
ZNF701	410068	145120	389069	222318	302280	402130	386754
NAB1	0	0	0	0	0	0	0
3830406C13RIK	0	0	0	0	0	0	0
LOC100134868	625197	124711	259751	374717	435502	616300	225240
TMSB15B1	0	0	0	0	0	0	0
FZD5	0	0	0	0	0	0	0
CCND2	0	0	0	0	0	0	0
ZFP931	0	0	0	0	0	0	0
GPR50	90034	81943.1	26975.4	0	0	0	0
MIR3063	25170.4	0	0	0	0	0	0
NCAPG	0	0	0	0	0	0	0
ZFP644	0	0	0	0	0	0	0
GJC1	120994	113585	96169.3	82076.3	45859.3	112914	43513.9
GPR173	0	0	0	0	0	0	0
ZIC3	337329	129756	142792	0	0	98636.2	87787.3
RPS10	0	0	0	0	0	0	0
MTF2	822165	485835	502432	455947	317678	674196	615667
NINL	626997	218492	370774	176222	117437	318485	185411
FBXL7	769474	162513	191628	474924	415734	632168	627021
TTC28	0	0	0	0	0	0	0
ZNF606	0	0	0	0	0	0	0
HUNK	0	0	0	0	0	0	0
ZNF551	0	0	0	0	0	0	0
RPL22	0	0	0	0	0	0	0
ZFP758	0	0	0	0	0	0	0
PSMA8	0	0	0	0	0	0	0
TIGD4	0	0	0	0	0	0	0
MIR4442	0	0	0	0	0	0	0
CEBPG	0	0	0	0	0	0	0
LTBP1	917837	311888	385118	439642	298865	852418	464582
ROBO2	0	0	0	0	0	0	0
CDCA7L	0	0	0	0	0	0	0
PLCB3	0	0	0	0	0	0	0
CENPJ	0	0	0	0	0	0	0
GMPPB	0	0	0	0	0	0	0
SMARCA5-PS	0	0	0	0	0	0	0
SPHK1	0	0	0	0	0	0	0
ZC3H8	0	0	0	0	0	0	0
FEZF2	1.11813e+06	236970	138117	248923	180822	257357	121925
ZKSCAN4	91940.1	0	60145.2	0	39198.8	49319.3	65233.8
ZFP277	192314	0	51142.1	33566.7	56843.1	39204.3	78896.4
ASUN	0	0	0	0	0	0	0
PANK2	0	0	0	0	0	0	0
NUDT21	2.73461e+06	1.20869e+06	676464	1.4627e+06	1.09986e+06	2.37899e+06	2.54569e+06
TBR1	1.00746e+06	448800	448916	419575	478235	976338	505683
LDHC	0	0	0	0	0	0	0
AP4B1	0	0	0	0	0	0	0
ZBTB14	0	0	0	0	0	0	0
ASAP3	0	0	0	0	0	0	0
ZSCAN18	0	0	0	0	0	0	0
SOX5	0	0	0	0	0	0	0
TOMM5	0	0	0	0	0	0	0
RPS6	0	0	0	0	0	0	0
MSL3	649241	390790	515340	336706	645210	2.79591e+06	1.44352e+06
RMI1	0	0	0	0	0	0	0
RPL26	29910.6	0	0	0	0	0	0
MIR125B-1	1.23362e+06	275536	305222	358303	546345	387396	1.14389e+06
ZNF516	0	0	0	0	0	0	0
BCL10	0	0	0	0	0	0	0
SERF2	0	0	0	0	0	0	0
URB1	0	0	0	0	0	0	0
ZNF28	0	0	0	0	0	0	0
ABCD2	653489	269143	210067	130459	206441	347818	252533
TLE2	53866.8	0	73585.9	102212	231162	977158	103203
METAP2	0	0	0	0	0	0	0
TSHR	581005	194602	218398	173068	83602.9	66024.7	402365
SYT14	0	0	0	0	0	0	0
RPL23A	779333	198711	422315	194830	592223	1.24839e+06	476823
DCHS1	701248	224985	641456	127086	268844	458194	333553
RBP1	368791	164376	150043	129936	124323	123085	68189.5
GM4925	0	0	0	0	0	0	0
ARHGAP11A	0	0	0	0	0	0	0
FAM84B	0	0	0	0	0	0	0
PUS3	0	0	0	0	0	0	0
PPP4R1	0	0	0	0	0	0	0
ZFP442	0	0	0	0	0	0	0
F2R	587466	221168	189381	335333	111283	91809.6	57695.9
SRFBP1	1.0593e+06	358240	467509	381291	415262	481859	823046
CRYZ	633007	238318	216124	193985	335510	510085	475416
RNASEH2B	0	0	0	0	0	0	0
FAM83D	0	0	0	0	0	0	0
NSD1	0	0	0	0	0	0	0
SRP54A	1.5051e+06	621537	718791	516599	754364	1.24733e+06	1.37169e+06
ZNF274	0	0	0	0	0	0	0
ZNF8	0	0	0	0	0	0	0
GINS1	760863	376272	227404	350537	293735	616286	455468
ZFP775	0	0	0	0	0	0	0
ZNF763	580678	415253	297073	345923	271193	570841	486957
EIF4A3	0	0	0	0	0	0	0
VSIG10	0	0	0	0	0	0	0
RAD51D	0	0	0	0	0	0	0
KIAA0754	0	0	0	0	0	0	0
MIR4683	0	0	0	0	0	0	0
PHB	0	0	0	0	0	0	0
FBXO43	0	0	0	0	0	0	0
SNHG7	0	0	0	0	0	0	0
ZNF829	649384	124711	259751	374717	435502	616300	225240
KIF4B	0	0	0	0	0	0	0
NEIL2	0	0	0	0	0	0	0
POLD2	0	0	0	0	0	0	0
RPL13AP6	0	0	0	0	0	0	0
SYNE2	841628	217778	304478	349136	289002	663252	454110
SNORA17	0	0	0	0	0	0	0
CREB1	0	0	0	0	0	0	0
EPHA2	328945	56696	121476	185904	121145	270043	233217
WDR36	568047	322807	271234	223859	215428	321147	423686
SWSAP1	0	0	0	0	0	0	0
MIR7112	0	0	0	0	0	0	0
SASS6	0	0	0	0	0	0	0
GM14322	0	0	0	0	0	0	0
PLAGL1	448323	174071	173516	91380.2	209566	273121	261324
ERLIN1	0	0	0	0	0	0	0
PHF21B	0	0	0	0	0	0	0
FRMD4B	422229	277424	185263	137192	96245.9	137797	92116.4
RPS19	123829	0	0	0	0	0	0
ELN	0	0	0	0	0	0	0
APEX1	0	0	0	0	0	0	0
RBM6	847440	546913	488290	942249	857860	2.33067e+06	1.28398e+06
EXO1	0	0	0	0	0	0	0
PRDX1	0	0	0	0	0	0	0
MIR6890	0	0	0	0	0	0	0
RBM12B1	0	0	0	0	0	0	0
HIST1H2BJ	0	0	0	0	0	0	0
NUP153	0	0	0	0	0	0	0
ABCD1	0	0	0	0	0	0	0
TEX26	798132	180645	147893	173448	123725	222044	242688
ZNF112	0	0	0	0	0	0	0
JAG1	0	0	0	0	0	0	0
BARD1	1.29864e+06	184193	254578	431330	437574	807632	665419
MND1	590033	38081.6	50302.3	49475.5	101323	95751.5	245202
SOX4	1.74497e+06	853163	506404	1.11219e+06	903207	1.38207e+06	1.64397e+06
TEFM	0	0	0	0	0	0	0
SAT1	0	0	0	0	0	0	0
ZNF675	0	0	0	0	0	0	0
RPS24	0	0	0	68749.7	0	0	0
ZNF844	0	0	0	0	0	0	0
CBX8	0	0	0	0	0	0	0
RPL28	0	0	0	0	0	0	0
RPS10P7	0	0	0	0	0	0	0
MTIF3	0	0	0	0	0	0	0
CCDC85C	0	0	0	0	0	0	0
KDELR1	0	0	0	0	0	0	0
SERTAD4	0	0	0	0	0	0	0
YAE1D1	0	0	0	0	0	0	0
ATP5L	232873	168278	218398	200577	474577	364053	266756
ASPM	989499	295101	110717	311387	192448	308293	613125
CDK1	0	0	0	0	0	0	0
SKA2	431301	185728	150780	326982	307740	327898	309917
ALDH18A1	0	0	0	0	0	0	0
ZFP292	0	0	0	0	0	0	0
SYNRG	0	0	0	0	0	0	0
LIMD2	0	0	0	0	0	0	0
FLJ42627	0	0	0	0	0	0	0
NR2C2	0	0	0	0	0	0	0
ZFP87	0	0	0	0	0	0	0
HEY2	0	0	0	0	0	0	0
SRP54C	1.5051e+06	621537	718791	516599	754364	1.24733e+06	1.37169e+06
KLHL7	0	0	0	0	0	0	0
TNFRSF19	260204	42531.8	39209.6	67690	87729	63887.9	193546
TRMT6	0	0	0	0	0	0	0
ZNF285	0	0	0	0	0	0	0
GM20939	0	0	0	0	0	0	0
PYGO1	0	0	0	0	0	0	0
ZNF330	0	0	0	0	0	0	0
LINC00487	0	0	0	0	0	0	0
EEF1D	0	0	0	0	0	0	0
SOCS4	0	0	0	0	0	0	0
BIRC5	501966	169324	221343	141221	203165	325533	451991
ZFP12	0	0	0	0	0	0	0
ROBO3	304568	90739.7	112708	91728.9	125195	140540	205641
RPS15A-PS6	63029.8	0	0	0	0	0	0
HMGN3	0	0	0	0	0	0	0
PRRC1	0	0	0	0	0	0	0
MED25	0	0	0	0	0	0	0
IQGAP1	0	0	0	0	0	0	0
PUM2	0	0	0	0	0	0	0
PPIAL4C	0	0	0	0	0	0	0
TBCCD1	2.43992e+06	1.16064e+06	993217	2.33067e+06	2.38351e+06	2.33067e+06	2.33067e+06
MTMR3	0	0	0	0	0	0	0
SHROOM3	128137	0	0	27736	0	0	0
CHD4	0	0	0	0	0	0	0
ZBTB39	0	0	0	0	0	0	0
HIST1H2BK	0	0	0	0	0	0	0
HNRNPC	0	0	0	0	0	0	0
ILF2	0	0	0	0	0	0	0
ACYP1	0	0	0	0	0	0	0
ZC3HAV1L	684931	219267	309424	376984	265448	418751	298214
VPS72	692628	206319	340946	255848	232741	312984	432898
RPL5	0	0	0	0	0	0	0
MTHFD1	0	0	0	0	0	0	0
CDKN3	0	0	0	0	0	0	0
IQGAP2	457454	245805	412309	240982	437239	341068	447770
SNCAIP	1.00276e+06	444316	371760	395109	405691	812147	516506
ZFP493	0	0	0	0	0	0	0
MIR15A	0	0	0	0	0	0	0
ANAPC1P1	0	0	0	0	0	0	0
NGFR	0	0	0	0	0	0	0
MIR198	0	0	0	0	0	0	0
ZNF137P	0	0	0	0	0	0	0
CYTH2	0	0	0	0	0	0	0
DHX32	0	0	0	0	0	0	0
ZNF232	0	0	0	0	0	0	0
CHEK2P2	0	0	0	0	0	0	0
RYK	0	0	0	0	0	0	0
ZNF780A	0	0	0	0	0	0	0
CTPS1	0	0	0	0	0	0	0
MAPRE1	0	0	0	0	0	0	0
MRPL36	0	0	0	0	0	0	0
EEF1E1-BLOC1S5	0	0	0	0	0	0	0
URB2	0	0	0	0	0	0	0
NKIRAS1	1.15828e+06	759761	1.35996e+06	1.08034e+06	1.41903e+06	3.15234e+06	3.4e+06
GSTM2	0	0	0	0	0	0	0
DHX15	0	0	0	0	0	0	0
MRPL13	403431	115214	294077	131770	198409	362273	268200
GSTA4	0	0	0	0	0	0	0
NKAIN3	314132	56911.5	141294	124633	111523	0	104941
RBM27	0	0	0	0	0	0	0
C9ORF64	0	0	0	0	0	0	0
MIR125A	0	0	0	0	0	0	0
SORD	0	0	0	0	0	0	0
HINFP	0	0	0	0	0	0	0
CYR61	1.16927e+06	311820	375236	388123	274863	399705	673167
ACVR2B-AS1	1.60688e+06	400280	524953	282176	662089	1.12686e+06	530307
ZFP874A	0	0	0	0	0	0	0
TRIM13	0	0	0	0	0	0	0
COPB2	0	0	0	0	0	0	0
PAWR	0	0	0	0	0	0	0
ZNF747	0	0	0	0	0	0	0
GM14326	0	0	0	0	0	0	0
MMP15	621903	100317	379512	387415	482307	432041	519355
ZFP551	0	0	0	0	0	0	0
MMP14	409554	89427.7	96541.5	179792	206698	314599	257760
FUNDC2	0	0	0	0	0	0	0
EMX2	0	0	0	0	0	0	0
FAT1	1.20463e+06	305427	563709	516553	509993	1.05137e+06	1.04707e+06
C17ORF80	0	0	0	0	0	0	0
AGO1	0	0	0	0	0	0	0
NUP62	0	0	0	0	0	0	0
LOC728554	0	0	0	0	0	0	0
HNRNPA2B1	1.75268e+06	788257	936083	834987	1.4626e+06	4.17606e+06	1.62749e+06
MFSD4B4	0	0	0	0	0	0	0
BRIP1	0	0	0	0	0	0	0
DEK	0	0	0	0	0	0	0
ASCL1	1.19414e+06	338621	457039	449214	551497	814710	832366
ECT2	0	0	0	0	0	0	0
ITGA5	0	0	0	0	0	0	0
SCN5A	447571	205066	203524	258130	291962	285794	253292
RWDD4A	0	0	0	0	0	0	0
MRPL14	0	0	0	0	0	0	0
RPL19P12	424418	113711	201014	78112.2	190660	392882	332722
CEP128	0	0	0	0	0	0	0
RPS15A	0	0	0	0	0	0	0
AGPAT5	0	0	0	0	0	0	0
CNTFR	307277	0	28398.2	0	36114.5	154926	40700.3
PHC2	0	0	0	0	0	0	0
ARHGEF19	74882.1	30219.8	0	33721.3	58119.3	69536.7	69652.3
PAN3-AS1	0	0	0	0	0	0	0
PANK1	1.12543e+06	450349	311058	305717	474273	755199	1.1055e+06
TTF2	0	0	0	0	0	0	0
MED13	0	0	0	0	0	0	0
PARP16	0	0	0	0	0	0	0
LZIC	0	0	0	0	0	0	0
SNORD16A	443216	223267	205931	192355	223692	398256	305160
FAM98B	0	0	0	0	0	0	0
SIX5	0	0	0	0	0	0	0
ARID3A	0	0	0	0	0	0	0
KIF23	0	0	0	0	0	0	0
IER5	0	0	0	0	0	0	0
GM7694	0	0	0	0	0	0	0
PPP1R3B	0	0	0	0	0	0	0
SNORD141B	0	0	0	0	0	0	0
FAM53B	0	0	0	0	0	0	0
ASTE1	0	0	0	0	0	0	0
ZNF132	0	0	0	0	0	0	0
TP53RK	1.03953e+06	285096	660264	444321	686877	905745	892552
FGF18	1.28466e+06	593532	881608	382429	731060	1.06282e+06	1.0755e+06
ZNF841	0	0	0	0	0	0	0
KIRREL	776157	406980	631204	310469	278122	404362	212013
SMC4	1.3026e+06	576718	645998	328284	792494	902173	854965
RGMA	0	0	0	0	0	0	0
IGF2BP2	1.10728e+06	484015	656514	487763	403836	484303	353695
TMSB15B	0	0	0	0	0	0	0
SFT2D3	0	0	0	0	0	0	0
TMEM14B	0	0	0	0	0	0	0
KBTBD11-OT1	0	0	0	0	0	0	0
VIM-AS1	1.62109e+06	193784	601199	529797	482696	1.15843e+06	615823
SLC5A6	759772	264428	708304	480777	993229	3.375e+06	1.13261e+06
TOP1P2	0	0	0	0	0	0	0
2023-09-10	0	0	0	0	0	0	0
BEND7	0	0	0	0	0	0	0
ATAD2	0	0	0	0	0	0	0
MFSD4B1	0	0	0	0	0	0	0
XPR1	0	0	0	0	0	0	0
GLYATL2	0	0	0	0	0	0	0
ATP5G2	0	0	0	0	0	0	0
NUP210	0	0	0	0	0	0	0
MIR4680	0	0	0	0	0	0	0
D130040H23RIK	0	0	0	0	0	0	0
ZNF830	376223	127337	189679	148999	175444	288120	342338
ZNF321P	431580	173241	177301	207632	158682	328853	252604
LIMD1	0	0	0	0	0	0	0
NUP205	657599	302612	166459	150761	242022	332881	304012
HMGB2	0	0	0	0	0	0	0
DCAF16	0	0	0	0	0	0	0
TRP53	0	0	0	0	0	0	0
OR7E91P	0	0	0	0	0	0	0
ZNF416	0	0	0	0	0	0	0
PPP1R1B	0	0	0	0	0	0	0
PCBP1	0	0	0	0	0	0	0
GMCL1	941395	316372	514075	483593	568218	930785	1.15224e+06
MRPS18A	0	0	0	0	0	0	0
AGER	0	0	0	0	0	0	0
FAM175A	1.28105e+06	328652	443889	272230	452063	1.16388e+06	977083
MRPL47	709278	358240	276022	254820	293787	346709	514772
MSANTD2	0	0	0	0	0	0	0
TMEM98	588570	105566	194274	141513	195521	571674	284846
KRTCAP3	0	0	0	0	0	0	0
GM13034	0	0	0	0	0	0	0
HDGF	0	0	0	0	0	0	0
LOC441666	0	0	0	0	0	0	0
ZNF302	0	0	0	0	0	0	0
ZNF43	29910.6	0	0	27736	0	0	0
NAA38	0	0	0	0	0	0	0
MINPP1	0	0	0	0	0	0	0
EXT1	0	0	0	0	0	0	0
GINS3	0	0	0	0	0	0	0
AURKB	282348	56718.3	80291.4	107051	140749	211372	189097
GM10052	0	0	0	0	0	0	0
FEZF1	306422	78293.1	39209.6	31022.1	0	0	49726
CSTF1	0	0	0	0	0	0	0
ZFP658	0	0	0	0	0	0	0
TCF3	0	0	0	0	0	0	0
RPL41	0	0	0	0	0	0	0
ABCB7	0	0	0	0	0	0	0
CKLF-CMTM1	0	0	0	0	0	0	0
ZNRD1	860921	335497	301009	481301	419093	640496	742035
GSS	0	0	0	0	0	0	0
LSM12	0	0	0	0	0	0	0
RPL19	638347	201295	424509	288047	484540	2.03391e+06	730689
HNRNPK	0	0	0	0	0	0	0
CSTF2T	1.13055e+06	378072	247173	341144	434346	847658	821484
C2ORF42	0	0	0	0	0	0	0
LINC00260	0	0	0	0	0	0	0
TAF7L	0	0	0	0	0	0	0
NEUROD6	384678	122748	141771	67690	60157.7	156324	155461
ALKBH2	0	0	0	0	0	0	0
2900092D14RIK	325924	76884.6	84222.5	79879.6	87998.1	309859	204050
5730507C01RIK	0	0	0	0	0	0	0
MATR3	0	0	0	0	0	0	0
ZFP626	0	0	0	0	0	0	0
PPM1L	0	0	0	0	0	0	0
RBM12B2	0	0	0	0	0	0	0
DSN1	0	0	0	0	0	0	0
ZFP94	0	0	0	0	0	0	0
ZFP418	0	0	0	0	0	0	0
GEMIN5	0	0	0	0	0	0	0
COX16	184045	29141.4	82064.3	117974	62299	72017.9	90248
NEDD1	547167	206326	170474	192076	230352	325009	513161
TC2N	0	0	0	0	0	0	0
SOX3	725194	166687	221453	39764.2	42486.9	63887.9	73043
WDCP	0	0	0	0	0	0	0
EZH2	0	0	0	0	0	0	0
GLRX5	0	0	0	0	0	0	0
TK1	0	0	0	0	0	0	0
RPL24	0	0	0	0	0	0	0
MSN	0	0	0	0	0	0	0
PTTG2	730187	185676	141294	239721	246185	358067	566104
1700017B05RIK	0	0	0	0	0	0	0
BCL2	0	0	0	0	0	0	0
EIF2S2	0	0	0	0	0	0	0
SLC35B4	0	0	0	0	0	0	0
ZFP595	0	0	0	0	0	0	0
GM5779	0	0	0	0	0	0	0
GSTT1	575181	76228	127086	171981	290908	336171	561171
CELF1	0	0	0	0	0	0	0
ARRDC3	0	0	0	0	0	0	0
SERINC2	0	0	0	0	0	0	0
THOC6	0	0	0	0	0	0	0
NFIL3	0	0	0	0	0	0	0
1700084J12RIK	0	0	0	0	0	0	0
GTF2IP4	0	0	0	0	0	0	0
STK17B	0	0	0	0	0	0	0
GM4737	0	0	0	0	0	0	0
BPGM	2.46721e+06	1.50341e+06	633536	2.33067e+06	1.41553e+06	2.33067e+06	2.38112e+06
ZFP273	0	0	0	0	0	0	0
ZNF852	0	0	0	0	0	0	0
BCL11A	0	0	0	0	0	0	0
RPSA	0	0	0	0	27063.5	24081.5	0
SNX5	0	0	0	0	0	0	0
GLCE	0	0	0	0	0	0	0
PLRG1	0	0	0	0	0	0	0
CSTF3	0	0	0	0	0	0	0
SEPHS2	0	0	0	0	0	0	0
SIVA1	0	0	0	0	0	0	0
LAMC1	0	0	0	0	0	0	0
TMPO	0	0	0	0	0	0	0
SUMO1P3	0	0	0	0	0	0	0
ELMOD2	0	0	0	0	0	0	0
PPP4R2	0	0	0	0	0	0	0
ID4	0	0	0	0	0	0	0
RBBP4	0	0	0	0	0	0	0
ACBD6	0	0	0	0	0	0	0
RPL27A	0	0	0	0	0	0	0
SETBP1	0	0	0	0	0	0	0
HMGN2	0	0	0	0	0	0	0
MRPL44	0	0	0	0	0	0	0
MIR7-2	227648	59629.7	28108.7	102296	27693.3	34930.6	164323
SRSF10	0	0	0	0	0	0	0
ZNF140	0	0	0	0	0	0	0
NRBP2	489754	114795	338509	154215	614335	2.02549e+06	705230
ZFP101	0	0	0	0	0	0	0
CBFB	0	0	0	0	0	0	0
STRAP	1.03511e+06	431688	520567	383096	475446	540116	929727
DIXDC1	0	0	0	0	0	0	0
HSPA1B	0	0	0	0	0	0	0
CRISPLD1	533778	271028	160589	237815	151051	36004	117213
BTD	1.40732e+06	981433	938188	1.19134e+06	1.21783e+06	2.33067e+06	2.44146e+06
ZBED3	588984	167387	157661	245402	229151	520102	449453
NRF1	0	0	0	0	0	0	0
RPSAP9	0	0	66665	0	29878.5	26971.3	0
SUMO1	0	0	0	0	0	0	0
PDE7A	0	0	0	0	0	0	0
PRPSAP2	0	0	0	0	0	0	0
LOC100379224	0	0	0	0	0	0	0
ZNF347	0	0	0	0	0	0	0
TTC9C	0	0	0	0	0	0	0
RPL36A	0	0	0	0	0	0	0
MRPL35	293943	148117	71596.6	79273.3	134582	197230	290064
DYNLT1F	56010.9	0	0	31927.3	0	0	0
RPLP1	617783	368453	252859	535082	490484	1.67277e+06	694138
PDIA3P1	0	0	0	0	0	0	0
LDAH	629533	175563	189844	321743	202375	216734	487455
FLVCR1	0	0	0	0	0	0	0
HYAL2	0	0	0	0	0	0	0
NCOA3	0	0	0	0	0	0	0
UNC119B	0	0	0	0	0	0	0
YARS2	1.18818e+06	504872	516163	459886	770011	496641	1.13899e+06
HAUS6	0	0	0	0	0	0	0
ZKSCAN3	610513	336159	278843	349092	243671	237013	471333
TTR	0	0	0	0	0	0	0
LOC145845	1.32459e+06	340917	290623	327378	161451	316911	395315
SS18L2	0	0	0	0	0	0	0
CENPE	573314	170561	389040	193927	304442	388222	374675
EPC1	0	0	0	0	0	0	0
TXNDC12	0	0	0	0	0	0	0
PFN1P2	0	0	0	0	0	0	0
RPS3A1	0	0	0	0	0	0	0
KCNE1	0	0	0	0	0	0	0
ZNF184	0	0	0	0	0	0	0
TTC5	0	0	0	0	0	0	0
HDAC2	0	0	0	0	0	0	0
AURKA	1.25092e+06	370523	815581	498213	619926	2.8517e+06	1.11061e+06
IMP4	0	0	0	0	0	0	0
LINC00339	362470	183158	247010	163158	227368	263388	298239
FABP5P3	0	0	0	0	0	0	0
ADGRA3	0	0	0	0	0	0	0
ZFP780B	0	0	0	0	0	0	0
MCM7	0	0	0	0	0	0	0
FAM127C	0	0	0	0	0	0	0
PCIF1	0	0	0	0	0	0	0
NEK7	0	0	0	0	0	0	0
ATF7IP2	0	0	0	0	0	0	0
GNG12	948769	218233	250007	298347	322048	460822	394118
GSTCD	795089	213091	307748	224290	284582	552471	604812
FAM129B	0	0	0	0	0	0	0
SMARCD1	0	0	0	0	0	0	0
CHAC2	606918	292932	277866	447716	200981	422908	573482
ZIC5	0	0	0	0	0	0	0
ZFP451	879944	483652	265653	351761	745956	652356	823046
EIF3M	0	0	0	0	0	0	0
TRAPPC3	0	0	0	0	0	0	0
WEE2	0	0	0	0	0	0	0
PAN3	0	0	0	0	0	0	0
WDR34	0	0	0	0	0	0	0
LEF1	1.04155e+06	168692	224204	397264	252537	465356	319567
EIF3L	0	0	0	0	0	0	0
ZFP951	0	0	0	0	0	0	0
HNRNPA1L2	0	0	0	0	0	0	0
LMAN1	0	0	0	0	0	0	0
PRPH	0	0	0	0	0	0	0
SRRM4	1.22199e+06	809273	502496	604620	454464	1.16402e+06	1.02319e+06
STT3A	0	0	0	0	0	0	0
ATAD5	0	0	0	0	0	0	0
TULP3	0	0	0	0	0	0	0
FAM60A	172678	0	0	30603.4	0	0	0
DSC3	876353	302387	325501	461041	508143	527170	469959
EEPD1	0	0	0	0	0	0	0
MYCL	0	0	0	0	0	0	0
RPL7L1	0	0	0	0	0	0	0
DPAGT1	0	0	0	0	0	0	0
RALGAPA2	0	0	0	0	0	0	0
ADAMTS7	1.06832e+06	463746	709225	379221	409496	582246	346644
ZEB1	0	0	0	0	0	0	0
SMC2	0	0	0	0	0	0	0
ARMT1	2.39085e+06	1.01641e+06	1.04233e+06	641678	1.22559e+06	2.33067e+06	2.33067e+06
TSKU	0	0	0	0	0	0	0
YBX3	699780	180034	155714	308467	328313	407536	228319
SNRPN	0	0	0	0	0	0	0
FAM110A	0	0	0	0	0	0	0
WDFY2	0	0	0	0	0	0	0
BET1	766379	160672	232778	198046	260061	327322	636386
CHM	305405	83674	156065	70573.7	131873	180495	231219
KIF4-PS	0	0	0	0	0	0	0
DAXX	0	0	0	0	0	0	0
NUP35	0	0	0	0	0	0	0
CDT1	0	0	0	0	0	0	0
CDC25A	0	0	0	0	0	0	0
DYNLT1C	56010.9	0	0	31927.3	0	0	0
STON1-GTF2A1L	556045	156409	134474	184773	139782	312367	226775
ZNF100	708855	165597	211448	280700	185552	474982	479725
DPY19L3	0	0	0	0	0	0	0
ZADH2	0	0	0	0	0	0	0
NOTCH1	0	0	0	0	0	0	0
UBC	0	0	0	0	0	0	0
GM4724	0	0	0	0	0	0	0
SDR42E1	260702	94373.4	67713.1	249697	52844.5	241683	153280
PMF1	0	0	0	0	0	0	0
C19ORF48	0	0	0	0	0	0	0
CCNA2	818781	281917	338031	187950	228692	764290	633520
HIST1H2AE	0	0	0	0	0	0	0
AP5S1	0	0	0	0	0	0	0
TRP53RKA	1.03953e+06	285096	660264	444321	686877	905745	892552
ERCC8	0	0	0	0	0	0	0
HDC	29910.6	0	0	0	24161.3	0	0
MELK	0	0	0	0	0	0	0
TFDP1	0	0	0	0	0	0	0
SERF1B	0	0	0	0	0	0	0
MIR703	0	0	0	0	0	0	0
LEPROTL1	268851	63939.4	120358	155805	142067	140797	235321
CMC1	0	0	0	0	0	0	0
PRDM4	0	0	0	0	0	0	0
HDAC6	0	0	0	0	0	0	0
DHX9	0	0	0	0	0	0	0
EIF3E	0	0	0	0	0	0	0
CDC34	0	0	0	0	0	0	0
IGFBP2	712032	424281	331584	178222	230905	543951	161551
SRF	0	0	0	0	0	0	0
FSBP	0	0	0	0	0	0	0
PLK4	0	0	0	0	0	0	0
PRDM16	0	0	0	0	0	0	0
MIR6835	0	0	0	0	0	0	0
BNIP2	0	0	0	0	0	0	0
LOC730202	0	0	0	0	0	0	0
KIAA1551	0	0	0	0	0	0	0
ZFP608	1.98591e+06	1.17655e+06	583254	1.13637e+06	664092	1.16592e+06	1.15153e+06
UBAP2	0	0	0	0	0	0	0
SNORA105C	0	0	0	0	0	0	0
2610008E11RIK	0	0	0	0	0	0	0
ZNF525	940425	414893	501955	515923	388373	433648	475627
MANEA	0	0	0	0	0	0	0
RB1	26997	0	0	0	0	0	0
MTDH	0	0	0	0	0	0	0
AMOTL1	0	0	0	0	0	0	0
PPIAL4G	0	0	0	0	0	0	0
ZNF484	0	0	0	0	0	0	0
MEIS2	1.9888e+06	831854	609382	859594	643959	1.62767e+06	1.14501e+06
SSH2	0	0	0	0	0	0	0
JADE3	0	0	0	0	0	0	0
ZFP457	0	0	0	0	0	0	0
CNOT1	0	0	0	0	0	0	0
CTPS2	0	0	0	0	0	0	0
CDC25B	0	0	0	0	0	0	0
CDC42EP5	0	0	0	0	0	0	0
SAP30L	0	0	0	0	0	0	0
MOGS	0	0	0	0	0	0	0
GOLGA6L4	0	0	0	0	0	0	0
KPTN	0	0	0	0	0	0	0
SNORA104	0	0	0	0	0	0	0
CENPW	364209	136649	168267	156398	80610.3	67705.4	241524
4930453N24RIK	1.29334e+06	386108	322155	572625	599004	1.09184e+06	896140
SLC35F2	681373	384743	212970	227890	236563	160575	419989
SNORD86	0	0	0	0	0	0	0
SNF8	0	0	0	0	0	0	0
ANAPC15	0	0	0	0	0	0	0
SDCBP	0	0	0	0	0	0	0
CPNE1	899982	379272	335224	591050	398948	973076	859496
PPIAL4E	0	0	0	0	0	0	0
SNRNP200	0	0	0	0	0	0	0
GSTM2P1	0	0	0	0	0	0	0
PRL	0	0	0	0	0	0	0
AMOTL2	0	0	0	0	0	0	0
CDH2	0	0	0	0	0	0	0
ZNF154	0	0	0	0	0	0	0
ZBTB25	0	0	0	0	0	0	0
HPX	0	0	0	0	0	0	0
BRPF1	0	0	0	0	0	0	0
CNIH3	0	0	0	0	0	0	0
RPS27	629644	271768	266614	211701	226825	518468	479245
ZFP180	0	0	0	0	0	0	0
TUBB4B	67058.4	0	80373.9	0	30798	110159	129074
ZHX1-C8ORF76	0	0	0	0	0	0	0
OSGEPL1	460594	225736	147263	227712	179104	314694	359215
ARL4D	0	0	0	0	0	0	0
ZNF41-PS	0	0	0	0	0	0	0
BTG1	0	0	0	0	0	0	0
ZNF90	30110	0	0	24968.9	0	0	0
GCSHP3	0	0	0	0	0	0	0
RAD21	1.41029e+06	444028	430548	678784	711783	1.36283e+06	1.1281e+06
GSTM4	283217	181095	186866	151641	192484	734869	389783
FAM111B	0	0	0	0	0	0	0
GCSH	4.78455e+06	2.38003e+06	2.43923e+06	2.40809e+06	2.4974e+06	2.86265e+06	2.4803e+06
PLEKHG4B	465016	75979.9	92778.3	110115	30131.2	0	94106.3
CHMP4A	0	0	0	0	0	0	0
FSTL1	0	0	0	0	0	0	0
SARNP	0	0	0	0	0	0	0
ACO1	719135	136649	201014	230877	499814	507570	521207
MID1	52891.7	0	0	0	0	0	0
RDX	577997	143541	176400	207986	196557	360432	336802
GM6793	0	0	0	0	0	0	0
ZBTB10	0	0	0	0	0	0	0
GOLM1	0	0	0	0	0	0	0
TRDMT1	0	0	0	0	0	0	0
YAP1	766391	122742	156141	325312	288408	760722	463488
EIF3H	0	0	0	0	0	0	0
ZNF568	953373	441963	768752	385982	846370	817258	817046
EFNB2	0	0	0	0	0	0	0
DPY30	0	0	0	0	0	0	0
MEGF6	282760	28428.5	54555.6	0	31918.9	249732	50033.4
2010315B03RIK	0	0	0	0	0	0	0
REST	15645.8	3826.78	3840.03	3685.24	5455.68	13844.1	8675.94
KNOP1	0	0	0	0	0	0	0
ZNF230	775555	341364	370356	363506	316805	283252	637046
GM14308	0	0	0	0	0	0	0
ASB7	0	0	0	0	0	0	0
PPIAL4D	0	0	0	0	0	0	0
MIEF1	0	0	0	0	0	0	0
ZFP960	0	0	0	0	0	0	0
RPL13AP5	0	0	0	0	0	0	0
EPC2	0	0	0	0	0	0	0
WDYHV1	0	0	0	0	0	0	0
EIF3B	0	0	0	0	0	0	0
ZNHIT3	666997	309355	330091	251593	488928	644895	586363
MYO1A	0	0	0	0	0	0	0
SIAH1	0	0	0	0	0	0	0
RCBTB1	0	0	0	0	0	0	0
CCDC150	0	0	0	0	0	0	0
ZNF507	0	0	0	0	0	0	0
SLC35B1	0	0	0	0	0	0	0
RPL23AP32	0	0	0	0	0	0	0
HIST1H2BO	1.18513e+06	610743	506171	487136	467372	614270	185732
TTPAL	0	0	0	0	0	0	0
FAM181A	57030.5	0	0	0	0	0	0
CAPN6	0	0	0	0	0	0	0
THUMPD3	0	0	0	0	0	0	0
CUL3	0	0	0	0	0	0	0
SUZ12P1	0	0	0	0	0	0	0
HYDIN	0	0	0	0	0	0	0
GJA9-MYCBP	0	0	0	0	0	0	0
ATP1B3	0	0	0	0	0	0	0
ATXN7L3B	0	0	0	0	0	0	0
SPAG9	0	0	0	0	0	0	0
DDX39A	0	0	0	0	0	0	0
FANCL	834689	216854	316851	261281	364027	527044	695535
LOC102724814	0	0	0	0	0	0	0
RBMS2	232873	120373	203372	56679.1	87729	93142.1	129415
CDK2	488325	138725	83621	115748	246556	466155	288230
ZNF136	0	0	0	0	0	0	0
B3GAT2	1.59968e+06	520929	800361	567058	433216	526789	1.05969e+06
ZFP59	0	0	0	0	0	0	0
ITGB3BP	0	0	0	0	0	0	0
FIGN	923430	225681	463319	196277	396625	401994	305102
SYCE2	0	0	0	0	0	0	0
ANTXR2	925914	200291	321802	332506	355226	593385	479743
EMB	721296	246235	321175	237783	249044	715976	589843
LINC01315	0	0	0	0	0	0	0
TRPC2	0	0	0	0	0	0	0
RPL38	0	0	0	0	0	0	0
LTA4H	0	0	0	0	0	0	0
TSN	0	0	0	0	0	0	0
BTBD17	565810	73596.3	222708	188733	241516	329873	238028
ZFP942	0	0	0	0	0	0	0
MDM4	0	0	0	0	0	0	0
GM7334	206314	95425.9	49605.1	36621.6	71580.4	0	69105.6
MIR670HG	0	0	0	0	0	0	0
TMSB15A	257406	79603.7	167240	135031	60130.7	179993	233715
MIR466I	0	0	0	0	0	0	0
ZFP710	0	0	0	0	0	0	0
ZFPM2	0	0	0	0	0	0	0
CHRNA5	276586	158646	151641	79273.3	232174	91921.6	160414
CARHSP1	0	0	0	0	0	0	0
ZNF827	0	0	0	0	0	0	0
RAD51AP1	0	0	0	0	0	0	0
ZFP2	0	0	0	0	0	0	0
GPBP1	0	0	0	0	0	0	0
HSPE1	0	0	0	0	0	0	0
LSG1	0	0	0	0	0	0	0
FAM136A	0	0	0	0	0	0	0
RAB8A	0	0	0	0	0	0	0
PMF1-BGLAP	0	0	0	0	0	0	0
AP4M1	0	0	0	0	0	0	0
SET	0	0	0	0	0	0	0
LIPE	281128	73385.2	80952.9	34341.5	157398	209135	113442
CDH23	379393	172189	200406	181577	201658	134899	164270
TOP2B	0	0	0	0	0	0	0
MMADHC	0	0	0	0	0	0	0
TMEM163	694370	305283	267482	304618	255025	346047	205274
DNMT3B	0	0	0	0	0	0	0
CSN3	0	0	0	0	0	0	0
DNAJC15	0	0	0	0	0	0	0
ZNF768	0	0	0	0	0	0	0
LOC105371814	0	0	0	0	0	0	0
CDCA8	0	0	0	0	0	0	0
ARL14EP	824904	382327	622113	311387	433241	322647	640350
INHBB	0	0	0	0	0	0	0
COG4	401316	208094	124452	199645	288558	387540	339462
TMEM69	0	0	0	0	0	0	0
ETAA1	0	0	0	0	0	0	0
RPL31	889005	249020	637137	186711	566700	809442	1.02811e+06
TXNDC5	0	0	0	0	0	0	0
CETN2	0	0	0	0	0	0	0
TPX2	0	0	0	0	0	0	0
ZNF530	834054	156596	206227	205831	146089	185568	341226
ANKRD49	0	0	0	0	0	0	0
GPC1	0	0	0	0	0	0	0
ADH4	0	0	0	0	0	0	0
LFNG	0	0	0	0	0	0	0
ZNF625	0	0	0	0	0	0	0
ZFP65	0	0	0	0	0	0	0
CYB5R3	0	0	0	0	0	0	0
USP1	0	0	0	0	0	0	0
HNRNPCL2	0	0	0	0	0	0	0
NFIB	340424	0	149618	75452.4	0	0	24864.2
TM4SF19-AS1	102344	0	0	27736	0	0	27723.7
SERPINB6E	72067.9	0	0	0	0	29883	43513.9
TMPO-AS1	0	0	0	0	0	0	0
EWSR1	0	0	0	0	0	0	0
MDFIC	0	0	0	0	0	0	0
GNAI1	0	0	0	0	0	0	0
SLC40A1	0	0	0	0	0	0	0
HAUS8	0	0	0	0	0	0	0
RPL7A	91940.1	66241.4	0	73573.2	26271.1	0	112560
ZNF826P	0	0	0	0	0	0	0
ZNF584	694390	420681	388648	351622	375220	1.17431e+06	837833
SNX6	0	0	0	0	0	0	0
DLL1	1.11153e+06	167490	311212	264778	284724	1.0485e+06	550921
DNAJC8	406661	133631	153367	177134	312055	308033	343166
SNRPC	586627	190786	334381	203144	299503	702083	613878
RCOR2	0	0	0	0	0	0	0
KIF24	0	0	0	0	0	0	0
ENO1	0	0	0	0	0	0	0
C1QTNF9	264632	91987.7	71596.6	148999	127242	159085	153280
PAICS	185664	0	26534.8	24968.9	39198.8	0	97939.9
3110039M20RIK	788669	204841	118019	171033	186087	296766	526149
ZNF124	0	0	0	0	0	0	0
ALDH1L2	0	0	0	0	0	0	0
C12ORF29	0	0	0	0	0	0	0
CGGBP1	1.29334e+06	386108	322155	572625	599004	1.09184e+06	896140
FAU	0	0	0	0	0	0	0
ZMIZ1	0	0	0	0	0	0	0
TIMM8B	0	0	0	0	0	0	0
GM15455	0	0	0	0	0	0	0
SCML2	247306	165614	109764	89793.8	143731	223411	221075
UBAC2-AS1	0	0	0	0	0	0	0
LOC284798	309065	27000.1	32900.2	180015	0	24866	0
RFC3	613450	170561	216751	177993	146030	180495	506874
CNTLN	795744	144106	269606	273718	365108	481859	701239
ZFP52	42527.6	0	0	0	0	0	0
NDST4	309915	27000.1	32900.2	34637.9	0	53940.2	77044
RPL34-PS1	798286	376394	443889	277745	412713	394320	736253
PLCE1	1.10895e+06	87029.4	268888	215586	256117	509841	485806
STIL	0	0	0	0	0	0	0
BICD1	0	0	0	0	0	0	0
WNT3	0	0	0	0	0	0	0
FKBP9P1	0	0	0	0	0	0	0
TYW3	633007	238318	216124	193985	335510	510085	475416
KIF20B	1.12543e+06	450349	311058	305717	474273	755199	1.1055e+06
ZFP69B	0	0	0	0	0	0	0
CSE1L	0	0	0	0	0	0	0
PDCL	0	0	0	0	0	0	0
DSG2	386401	143575	180347	127847	105988	280252	152547
PSMD11	0	0	0	0	0	0	0
GRIP1	508794	219621	440237	280998	197603	465673	314799
EFCAB8	0	0	0	0	0	0	0
ZNF609	0	0	0	0	0	0	0
TPRKB	0	0	0	0	0	0	0
CCNE2	0	0	0	0	0	0	0
DSCC1	0	0	0	0	0	0	0
ZNF714	0	0	0	0	0	0	0
RPF1	680793	201041	96169.3	121445	241049	296887	350012
ZNF492	0	0	0	0	0	0	0
BRD3	0	0	0	0	0	0	0
H19	33339	0	0	0	0	0	0
CFAP206	0	0	0	0	0	0	0
CKAP2	0	0	0	0	0	0	0
ZFP628	0	0	0	0	0	0	0
PAPOLA	0	0	0	0	0	0	0
PELI2	0	0	0	0	0	0	0
BMF	0	0	0	0	0	0	0
KIF14	0	0	0	0	0	0	0
SLIRP	0	0	0	0	0	0	0
RPL23AP82	0	0	0	0	0	0	0
ID2	0	0	0	0	0	0	0
ZFP600	0	0	0	0	0	0	0
ZNF671	616225	371349	265653	277745	311012	492635	572682
CSNK1A1P1	0	0	0	0	0	0	0
NHLH1	359377	0	34951	0	0	42492.7	53263.6
ACTG1	512011	39680.2	126514	74115.7	170710	280568	199492
CYB5R2	0	0	0	0	0	0	0
MRPL51	0	0	0	0	0	0	0
RPS20	0	0	0	0	0	0	0
HNRNPH1	0	0	0	0	0	0	0
GSTM6	0	0	0	0	0	0	0
PLA2G3	241921	47930.6	0	28103.2	56019	179311	0
ZFP738	0	0	0	0	0	0	0
MIR9-3HG	0	0	0	0	0	0	0
TOP2A	0	0	0	0	0	0	0
WDR5B	0	0	0	0	0	0	0
TBC1D16	0	0	0	0	0	0	0
ZNF185	49887.1	0	23829.6	0	0	0	36331.5
P4HB	2.44569e+06	1.39975e+06	1.58413e+06	2.37939e+06	2.33067e+06	2.33067e+06	2.3968e+06
HIST1H2BA	53991.6	45906.6	0	27736	0	0	0
DYRK3	0	0	0	0	0	0	0
CCDC90B	0	0	0	0	0	0	0
POLD3	0	0	0	0	0	0	0
ZNF532	0	0	0	0	0	0	0
MPP5	0	0	0	0	0	0	0
TANK	0	0	0	0	0	0	0
SLC39A7	0	0	0	0	0	0	0
DEPDC4	1.14152e+06	428583	649086	237796	437566	1.14088e+06	918877
DMC1	502106	227702	274189	238543	375779	488653	226861
AKR1E2	759321	818357	168278	758728	491162	2.36271e+06	1.73149e+06
COL11A1	1.17469e+06	229877	172581	361118	204680	304192	257242
ZFP932	0	0	0	0	0	0	0
SNHG20	0	0	0	0	0	0	0
CITED1	171001	95744.7	83438.2	68472.8	90696.5	161712	111133
SP1	0	0	0	0	0	0	0
NUDT13	227498	104867	75543.6	148999	52844.5	0	252533
VMAC	0	0	0	0	0	0	0
HNRNPUL2	0	0	0	0	0	0	0
LCORL	0	0	0	0	0	0	0
SOX12	0	0	0	0	0	0	0
GM8624	0	0	0	0	0	0	0
ZFP560	0	0	0	0	0	0	0
PROZ	0	0	0	0	0	0	0
RBBP7	0	0	0	0	0	0	0
PDLIM1	431726	127614	75396	270672	63357.8	135671	54034.6
PSMG2	0	0	0	0	0	0	0
RPS28	0	0	0	0	0	0	0
SOX2	79597.3	0	0	0	0	0	0
BTG2	0	0	0	0	0	0	0
ZFP606	0	0	0	0	0	0	0
HELB	400606	238293	155704	283287	316805	715976	772932
GSPT2	268906	91987.7	127266	103970	71580.4	143748	263975
DCN	0	0	0	0	0	0	0
SFPQ	851300	655632	721113	955498	1.24662e+06	3.98707e+06	1.74909e+06
PLAGL2	0	0	0	0	0	0	0
PARD6B	0	0	0	0	0	0	0
GPR39	428062	152741	175675	252723	163410	226591	278458
HECA	0	0	0	0	0	0	0
LRRC51	0	0	0	0	0	0	0
ZNF808	431580	173241	177301	207632	158682	328853	252604
DUSP4	0	0	0	0	0	0	0
ZFP763	0	0	0	0	0	0	0
HTRA3	0	0	0	0	0	0	0
LOC101927314	167053	29913.9	0	33566.7	0	0	0
CECR2	0	0	0	0	0	0	0
CBSL	0	0	0	0	0	0	0
CHCHD3	1.48642e+06	863343	857353	1.21491e+06	1.1172e+06	2.58742e+06	2.4737e+06
CENPK	0	0	0	0	0	0	0
RAB13	0	0	0	0	0	0	0
CKLF	0	0	0	0	0	0	0
MCM10	0	0	0	0	0	0	0
C4ORF3	0	0	0	0	0	0	0
TBC1D31	0	0	0	0	0	0	0
HMGN1	0	0	0	0	0	0	0
ZFP930	0	0	0	0	0	0	0
ZFP618	0	0	0	0	0	0	0
BOC	618184	89077.5	204636	158490	192905	269322	237830
MAGED2	0	0	0	0	0	0	0
BCL2L11	0	0	0	0	0	0	0
STON1	556045	156409	134474	184773	139782	312367	226775
ZBTB1	0	0	0	0	0	0	0
MIR6870	85045.4	26132	0	0	0	0	0
ARHGEF39	325611	101743	317870	141405	145952	205672	162804
MIR6886	0	0	0	0	0	0	0
ACTB	0	0	0	0	0	0	0
HNRNPA1P33	0	0	0	0	0	0	0
UBE2NL	0	0	0	0	0	0	0
RNASEH2C	0	0	0	0	0	0	0
GCNT1	0	0	0	0	0	0	0
TRAF1	0	0	0	0	0	0	0
ZNF534	216841	71644.3	122679	158512	36224.8	75535.4	198744
MASTL	1.54469e+06	532382	758193	550689	588396	966040	1.35815e+06
ZNF214	1.28699e+06	441010	304132	522872	637512	514043	963772
AKAIN1	0	0	0	0	0	0	0
LOC100129034	281161	25756.6	0	105155	80122.7	49187.3	178780
TFDP2	1.2311e+06	606747	406606	890843	540081	2.33067e+06	1.19797e+06
RPL10	0	0	0	0	0	0	0
CDC25C	0	0	0	0	0	0	0
RARS	0	0	0	0	0	0	0
HRG	0	0	0	0	0	0	0
ZNF560	71638.4	24192	0	0	0	0	24864.2
LMO3	56905.1	0	0	0	0	0	0
CDON	0	0	0	0	0	0	0
PPIL3	439671	211574	243763	213438	206193	364491	380761
HNRNPUL1	0	0	0	0	0	0	0
PIN4	0	0	0	0	0	0	0
UBE2D2B	0	0	0	0	0	0	0
GTF2H5	0	0	0	0	0	0	0
RBM4B	1.09995e+06	444476	767058	816603	1.17131e+06	2.69951e+06	2.46355e+06
FOXN4	252253	81114.8	47080.9	54727.5	44781.2	139243	39058.3
S100PBP	0	0	0	0	0	0	0
CAR12	206048	40864.3	0	0	0	0	34704.1
EFS	969572	167046	299942	223415	335739	591507	617118
DDX54	0	0	0	0	0	0	0
LEMD1	0	0	0	0	0	0	0
MTHFD2L	0	0	0	0	0	0	0
TRMT10A	0	0	0	0	0	0	0
NTS	0	0	0	0	0	0	0
ZNF702P	0	0	0	0	0	0	0
WDR20	0	0	65797.9	48691.2	32668.4	52048.1	178330
FKBP9	0	0	0	0	0	0	0
NRAS	349423	158624	167904	164944	87729	260082	332722
GM6712	0	0	0	0	0	0	0
LOC103171574	0	0	0	0	0	0	0
CADM1	0	0	0	0	0	0	0
GMPS	0	0	0	0	0	0	0
NME1	808904	236238	500667	311387	527251	590760	635375
RPS15	0	0	0	0	0	0	0
PHF6	0	0	0	0	0	0	0
SALL3	0	0	0	0	0	0	0
PALLD	0	0	0	0	0	0	0
RAI14	1.31377e+06	445228	408004	451772	621924	814995	597002
GM10509	0	0	0	0	0	0	0
FAM105A	0	0	0	0	0	0	0
DBR1	0	0	0	0	0	0	0
LOC100652758	0	0	0	0	0	0	0
E2F1	0	0	0	0	0	0	0
2700099C18RIK	0	0	0	0	0	0	0
HIST1H2BM	0	0	0	0	0	0	0
PML	0	0	0	0	0	0	0
MYH6	0	0	0	0	0	0	0
SPC25	0	0	0	0	0	0	0
MGME1	0	0	0	0	0	0	0
LRP5	315611	29005.3	141712	174264	88347.5	238173	76882.4
AKAP14	219113	54103.5	174236	24968.9	32890.6	60138.1	200561
DYRK1B	0	0	0	0	0	0	0
PSMA6	0	0	0	0	0	0	0
PHIP	0	0	0	0	0	0	0
MIR15B	0	0	0	0	0	0	0
ASXL1	0	0	0	0	0	0	0
SOX9	1.47653e+06	464888	767552	600465	653967	1.34811e+06	964155
GNPAT	0	0	0	0	0	0	0
NXN	0	0	0	0	0	0	0
ZNF777	0	0	0	0	0	0	0
HILPDA	0	0	0	0	0	0	0
DDX1	0	0	0	0	0	0	0
KCTD14	0	0	0	0	0	0	0
RPL37A	0	0	0	0	0	0	0
TMEM94	0	0	0	0	0	0	0
TTC30A1	0	0	0	0	0	0	0
ZNF784	0	0	0	0	0	0	0
ZNF549	0	0	0	0	0	0	0
DCTN3	0	0	0	0	0	0	0
CEP55	0	0	0	0	0	0	0
ZNF229	247273	71644.3	109200	87289.1	0	0	33755.1
TRP53BP2	0	0	0	0	0	0	0
H3F3A	0	0	0	0	0	0	0
TMEM11	0	0	0	0	0	0	0
ZSCAN12	0	0	0	0	0	0	0
FUNDC1	0	0	0	0	0	0	0
TSC22D2	0	0	0	0	0	0	0
D030068K23RIK	1.01804e+06	264597	352713	185947	312332	393129	655332
SMTN	0	0	0	0	0	0	0
LOC401261	0	0	0	0	0	0	0
MBTPS1	0	0	0	0	0	0	0
LDLRAD3	0	0	0	0	0	0	0
LOC644936	0	0	0	0	0	0	0
GPN1	645577	227511	334381	329926	321118	302919	615094
EIF3IP1	0	0	0	0	0	0	0
LSM2	0	0	0	0	0	0	0
CPSF3	0	0	0	0	0	0	0
ZFHX4	1.74913e+06	353959	370838	329617	300344	528035	840676
ARF4	0	0	0	0	0	0	0
CEP85L	655288	122748	60145.2	83253	99685.7	101177	106684
VPS35	0	0	0	0	0	0	0
LDHA	2.51651e+06	360051	712997	559656	1.09362e+06	1.59935e+06	1.74728e+06
PRC1	0	0	0	0	0	0	0
ZFP85	0	0	0	0	0	0	0
EFNA4	0	0	0	0	0	0	0
GM4432	798286	376394	443889	277745	412713	394320	736253
PAPOLB	0	0	0	0	0	0	0
VRK1	0	0	0	0	0	0	0
SMG7	0	0	0	0	0	0	0
DLGAP5	0	0	0	0	0	0	0
LDHB	372827	0	0	0	0	0	0
SCP2	0	0	0	0	0	0	0
HSPA8	0	0	0	0	0	0	0
CBFA2T2	0	0	0	0	0	0	0
XNTRPC	1.01895e+06	558892	640608	540376	641766	1.621e+06	1.30399e+06
ZFP846	0	0	0	0	0	0	0
BUB3	0	0	0	0	0	0	0
EOMES	991611	92948	102334	84412.7	93231.6	75465.1	216418
QSOX1	0	0	0	0	0	0	0
PPP2R3A	0	0	0	0	0	0	0
MRC2	0	0	0	0	0	0	0
PTGDR	0	0	0	0	0	0	0
CDCA7	569183	179248	150860	190599	65320.3	167222	77044
RANBP3	0	0	0	0	0	0	0
GM4371	0	0	0	0	0	0	0
ZNF585A	633733	276965	293831	272230	293787	282457	566104
FAT4	2.19929e+06	871019	1.61171e+06	910580	1.25925e+06	1.56795e+06	2.04385e+06
BLACAT1	739829	330964	311912	126126	65792.8	183123	83127
SNRPA	0	0	0	0	0	0	0
SLFNL1-AS1	0	0	0	0	0	0	0
CCDC177	0	0	0	0	0	0	0
ZIC1	882535	47179.4	143065	254597	100534	620296	523753
9930012K11RIK	0	0	0	0	0	0	0
NOTCH3	0	0	0	0	0	0	0
PSMD14	0	0	0	0	0	0	0
PTPRZ1	529061	334125	249415	287547	165483	307407	494204
ARL5A	0	0	0	0	0	0	0
NDC1	0	0	0	0	0	0	0
EMX2OS	982614	250585	395843	265889	303797	955258	212682
ARL5C	0	0	0	0	0	0	0
GM14440	0	0	0	0	0	0	0
ARL6IP1	0	0	0	0	0	0	0
EMX1	0	0	0	0	0	0	0
XNDC1	0	0	0	0	0	0	0
GAS1	0	0	0	0	0	0	0
RPL32L	0	0	0	0	0	0	0
PPIAL4A	0	0	0	0	0	0	0
PHLDA1	1.00669e+06	295284	406390	431778	859273	909535	921824
KBTBD2	0	0	0	0	0	0	0
LOC101927248	1.67641e+06	216836	257265	129527	259567	413001	365835
POLDIP3	0	0	0	0	0	0	0
TGIF1	398251	0	24169.1	0	0	0	30689
EXOG	0	0	0	0	0	0	0
ATP6V0A2	27560.4	0	0	0	0	0	0
NEDD4	0	0	0	0	0	0	0
AU041133	0	0	0	0	0	0	0
ZNF528	0	0	0	0	0	0	0
PDIA3	0	0	0	0	0	0	0
HIF3A	0	0	0	0	0	0	0
SP3	0	0	0	0	0	0	0
PLP2	0	0	0	0	0	0	0
5730455P16RIK	0	0	0	0	0	0	0
CDKN2AIP	0	0	0	0	0	0	0
ARHGAP4	0	0	0	0	0	0	0
C1ORF226	0	0	0	0	0	0	0
AKNA	341920	0	0	38922.2	35215.1	29811.2	30822.1
HNRNPA1	0	0	0	0	0	0	0
TMEM2	0	0	0	0	0	0	0
SYDE1	0	0	0	0	0	0	0
DMRTA2	1.7991e+06	279659	426957	523576	270480	203353	91448.6
MOB3B	0	0	0	0	0	0	0
ADNP	0	0	0	0	0	0	0
DAND5	473153	159262	278647	247882	440183	362284	461472
ENPP1	704675	139789	275788	196643	173457	334357	514312
GM8615	42527.6	0	0	36621.6	0	0	24864.2
GMEB1	0	0	0	0	0	0	0
GLDC	968876	134984	190632	206943	174564	414657	281018
GM10767	716233	150940	222062	263120	328466	293810	539604
ADAM20	0	0	0	0	0	0	0
RHBDL3	0	0	0	0	0	0	0
TCF7	0	0	0	0	0	0	0
DPH3	0	0	0	0	0	0	0
SNORA14B	0	0	0	0	0	0	0
ZNF775	0	0	0	0	0	0	0
RPL34	798286	376394	443889	277745	412713	394320	736253
KPNA7	0	0	0	0	0	0	0
EIF5AL1	0	0	0	0	0	0	0
IGF2BP1	1.34068e+06	92948	136275	218307	0	49319.3	68886.5
ORC6	0	0	0	0	0	0	0
SLX4IP	0	0	0	0	0	0	0
GIN1	0	0	0	0	0	0	0
TCP1	0	0	0	0	0	0	0
ZFP229	0	0	0	0	0	0	0
GINS4	0	0	0	0	0	0	0
CCT2	981853	439930	469145	461590	501082	2.08456e+06	1.72142e+06
ZNF562	0	0	0	0	0	0	0
CDK6	1.1484e+06	369345	381819	388364	642326	872036	755382
FUZ	0	0	0	0	0	0	0
HEPH	26997	0	0	0	0	0	0
AW146154	0	0	0	0	0	0	0
CHEK1	0	0	0	0	0	0	0
EHMT2	0	0	0	0	0	0	0
GMNN	0	0	0	0	0	0	0
ADAMTS3	689124	199393	286767	317983	312023	373038	527316
BORCS8	739158	348003	431382	484689	734677	2.84102e+06	1.1366e+06
HMGXB4	643585	264144	209907	305626	487806	624737	394851
HAT1	0	0	0	0	0	0	0
LHX2	528264	99687.9	227014	101284	115919	410835	165739
PHF5A	0	0	0	0	0	0	0
2210016F16RIK	0	0	0	0	0	0	0
GLI1	312316	57472.1	236824	162935	368971	722999	488621
SFRP1	732314	322764	313691	345883	238782	553410	564654
ALG2	0	0	0	0	0	0	0
ZFP709	0	0	0	0	0	0	0
ARHGAP11B	0	0	0	0	0	0	0
TMEM201	0	0	0	0	0	0	0
SALL2	238603	32928.3	39209.6	83746.8	60130.7	71588.6	43513.9
ZNF776	0	0	0	0	0	0	0
ZFP119A	0	0	0	0	0	0	0
SEZ6	0	0	0	0	0	0	0
NHLH2	367062	36038.9	187043	133007	0	0	103758
RPL35A	840301	285381	261047	317090	503902	645688	493248
TOPBP1	0	0	0	0	0	0	0
RPSAP58	323848	218092	83621	168178	127826	116737	230637
MTBP	403431	115214	294077	131770	198409	362273	268200
ZFP955A	0	0	0	0	0	0	0
PSMB2	364209	104867	271234	117006	195803	334357	326824
ZFP235	0	0	0	0	0	0	0
ARSF	0	0	0	0	0	0	0
GADD45G	0	0	0	0	0	0	0
PNRC1	0	0	0	0	0	0	0
RNF165	0	0	0	0	0	0	0
LOC730183	0	0	0	0	0	0	0
ARHGEF4	0	0	0	0	0	0	47246.5
STAG1	0	0	0	0	0	0	0
HAUS4	345140	63939.4	127436	67690	207500	230781	291255
ZBTB12	0	0	0	0	0	0	0
ZNF644	0	0	0	0	0	0	0
CKAP4	0	0	0	0	0	0	0
C19ORF47	677994	420081	1.0514e+06	578808	1.07456e+06	2.47986e+06	1.39988e+06
SKIDA1	0	0	0	0	0	0	0
ZCCHC9	0	0	0	0	0	0	0
TCF20	0	0	0	0	0	0	0
ZNF98	0	0	0	0	0	0	0
ZFP945	0	0	0	0	0	0	0
NUFIP2	0	0	0	0	0	0	0
BCOR	0	0	0	0	0	0	0
LBH	0	0	0	0	0	0	0
ANP32A	0	0	0	0	0	0	0
SIPA1L2	0	0	0	0	0	0	0
ZFP60	0	0	0	0	0	0	0
SOX1	0	0	0	0	0	0	0
HNRNPA3P1	0	0	0	0	0	0	0
RPS3A	0	0	0	0	0	0	0
PMM2	0	0	0	0	0	0	0
MTFR1	0	0	0	0	0	0	0
NDUFB11	0	0	0	0	0	0	0
HYDIN2	0	0	0	0	0	0	0
WDR18	0	0	0	0	0	0	0
GBAS	0	0	0	0	0	0	0
ERH	0	0	0	0	0	0	0
ZNF518B	431228	53997.7	245355	249925	185859	341861	343154
SRSF3	0	0	0	0	0	0	0
HELLS	0	0	0	0	0	0	0
METTL5	0	0	0	0	0	0	0
CHD7	0	0	0	0	0	0	0
ERV3-1	753079	241044	288141	266848	259706	346165	663572
ITPRIP	0	0	0	0	0	0	0
ADAMTS6	628270	103793	42498.3	223746	286239	224397	439481
RPL7	0	0	0	0	0	0	0
NCOA2	0	0	0	0	0	0	0
TIMM9	0	0	0	0	0	0	0
RPL39	0	0	0	0	0	0	0
BCL9	1.27129e+06	492266	698577	362075	621302	702373	407244
CCNE1	0	0	0	0	0	0	0
QRSL1	0	0	0	0	0	0	0
TMEM265	0	0	0	0	0	0	0
PLA2G4E	0	0	0	0	0	0	0
PTMA	0	0	0	0	0	0	0
IL17F	0	0	0	0	0	0	0
TTK	0	0	0	0	0	0	0
OST4	0	0	0	0	0	0	0
TGFBR1	0	0	0	0	0	0	0
MNS1	0	0	0	0	0	0	0
CASC15	857834	218942	264790	258944	272620	112684	305516
CACTIN	0	0	0	0	0	0	0
ZSCAN29	0	0	0	0	0	0	0
MIR181A2HG	747049	162464	224447	211195	210842	504053	484599
ZFP868	0	0	0	0	0	0	0
SOX11	1.88689e+06	1.58319e+06	1.37881e+06	1.08987e+06	990842	1.33723e+06	505350
LNP1	0	0	0	0	0	0	0
CKAP2L	2.64634e+06	994627	680813	1.38129e+06	1.07994e+06	2.33067e+06	2.46248e+06
TAF1A	0	0	0	0	0	0	0
AGPS	0	0	0	0	0	0	0
POGK	0	0	0	0	0	0	0
ACLY	0	0	0	0	0	0	0
CANT1	0	0	0	0	0	0	0
RPS6KB1	0	0	0	0	0	0	0
NDUFS5	64169.1	0	0	31701.5	0	37360.4	25212.3
ZBTB8A	242337	151794	98726.6	194599	98701.5	160045	150461
KIF26A	0	0	0	0	0	0	0
ZNF45	0	0	0	0	0	0	0
FAM175B	663003	228858	312355	218633	388415	469115	590966
DKKL1	462517	166756	96793	190372	172725	295225	127865
CDR2	0	0	0	0	0	0	0
MED18	0	0	0	0	0	0	0
IPO9	0	0	0	0	0	0	0
CHEK2	0	0	0	0	0	0	0
PTGES3	0	0	0	0	0	0	0
COMMD6	0	0	0	0	0	0	0
ZIC4	882535	47179.4	143065	254597	100534	620296	523753
SLC1A5	0	0	0	0	0	0	0
RBM3	0	0	0	0	0	0	0
RPS16	0	0	0	0	0	0	0
LOC101926964	0	0	0	0	0	0	0
THRAP3	242347	0	26975.4	115014	126003	87738.5	73043
2023-09-02	0	0	0	0	0	0	0
DNAJC24	0	0	0	0	0	0	0
RPN2	0	0	0	0	0	0	0
SPATA13	970847	214877	347406	252035	428151	631335	824990
SCAF11	0	0	0	0	0	0	0
ZFP811	0	0	0	0	0	0	0
DLGAP1-AS1	0	0	0	0	0	0	0
MCM2	0	0	0	0	0	0	0
ANP32E	0	0	0	0	0	0	0
CCNB2	0	0	0	0	0	0	0
THTPA	0	0	0	0	0	0	0
ZNF101	0	0	0	0	0	0	0
TMEM123	759450	135336	178876	364599	248677	440183	359215
LOC100507283	0	0	0	0	0	0	0
IGLON5	0	0	0	0	0	0	0
TCEANC2	0	0	0	0	0	0	0
GPR156	335751	159878	179871	75351.8	122655	301691	188383
DRAM2	0	0	0	0	0	0	0
ZNF320	0	0	0	0	0	0	0
NUDT15	0	0	0	0	0	0	0
NUP37	766695	371376	146056	363506	170444	334357	667822
PTER	0	0	0	0	0	0	0
HMGA2	1.50816e+06	231277	398183	362330	259081	295266	306082
LIX1	515136	148491	0	49684.8	0	0	84346.7
GNG5	0	0	0	0	0	0	0
EGFLAM	0	0	0	0	0	0	0
ZNF780B	0	0	0	0	0	0	0
ZNF423	0	0	0	0	0	0	0
RFC1	0	0	0	0	0	0	0
RPL32	0	0	0	0	0	0	0
TSPAN18	9042.41	2036.42	4825.42	2343.68	3812.24	8418.88	7711.08
LMNA	966847	534962	362610	420129	409323	924826	337483
GM10033	0	0	0	0	0	0	0
PROKR2	541086	172479	234231	236153	117178	161645	213366
GINS2	0	0	0	0	0	0	0
MDM1	0	0	0	0	0	0	0
TMSB15B2	0	0	0	0	0	0	0
ZFP943	0	0	0	0	0	0	0
PTTG1	1.43946e+06	386786	406945	626981	617098	623698	1.35329e+06
GM4907	0	0	0	0	0	0	0
RNF38	0	0	0	0	0	0	0
FBXL12OS	0	0	0	0	0	0	0
LMO1	775045	57114.4	190960	92142.5	122214	315152	324552
LINC00461	1.21507e+06	587815	293106	626946	359116	830614	1.18164e+06
NCKAP5	747267	24192	56465.2	49684.8	82201.1	127773	129031
KCTD9	0	0	0	0	0	0	0
ZWILCH	443216	223267	205931	192355	223692	398256	305160
FKBP3	0	0	0	0	0	0	0
KRR1	566682	227511	195836	243599	259706	207902	519851
HADH	0	0	0	0	0	0	0
ZNF626	0	0	0	0	0	0	0
FBXO5	0	0	0	0	0	0	0
RPS27A	0	0	0	0	0	0	0
CAND1	2.3333e+06	1.21767e+06	1.50081e+06	1.21241e+06	2.03574e+06	5.30594e+06	2.65176e+06
ZFP64	0	0	0	0	0	0	0
WWTR1-AS1	0	0	0	0	0	0	0
DNM3OS	0	0	0	0	0	0	0
UBE2C	0	0	0	0	0	0	0
EPHA7	0	0	0	0	0	0	0
GM6710	0	0	0	0	0	0	0
ASF1A	0	0	0	0	0	0	0
SCAF8	0	0	0	0	0	0	0
AI987944	0	0	0	0	0	0	0
SPRTN	0	0	0	0	0	0	0
ZFP970	0	0	0	0	0	0	0
PDE3A	996198	306304	195521	294381	356339	617858	669189
KNSTRN	0	0	0	0	0	0	0
ZFP516	0	0	0	0	0	0	0
ZNF695	0	0	0	0	0	0	0
LOC729080	0	0	0	0	0	0	0
LAMA1	527762	125468	247752	239595	258419	382146	273163
PARD6G	0	0	0	0	0	0	0
ZNF583	0	0	0	0	0	0	0
UTP15	0	0	0	0	0	0	0
ZFP869	0	0	0	0	0	0	0
SOAT1	0	0	0	0	0	0	0
FAM114A1	0	0	0	0	0	0	0
LINC00926	163558	0	0	29209.6	0	0	78896.4
LOC646813	0	0	0	0	0	0	0
THG1L	0	0	0	0	0	0	0
ECHDC1	1.53727e+06	619807	812088	631887	616245	1.45208e+06	1.34223e+06
SHCBP1	816568	213977	249083	322420	155676	243599	552819
IRAK1BP1	0	0	0	0	0	0	0
HNRNPH2	230344	150940	124523	146568	135907	115081	244471
PAX6	492672	237552	191511	233696	143936	180085	290832
CALU	0	0	0	0	0	0	0
ZFP827	0	0	0	0	0	0	0
ZFP759	0	0	0	0	0	0	0
FABP5	0	0	0	0	0	0	0
ZSWIM4	0	0	0	0	0	0	0
MITD1	1.02142e+06	335381	216751	413437	376016	931370	773928
ZNF570	0	0	0	0	0	0	0
PBK	0	0	0	0	0	0	0
ZNF267	0	0	0	0	0	0	0
POLR1E	0	0	0	0	0	0	0
H2AFJ	0	0	0	0	0	0	0
MIS18BP1	0	0	0	0	0	0	0
HIST1H2BD	963801	756310	350151	486123	180402	517268	781725
HNRNPCL3	0	0	0	0	0	0	0
DCBLD2	2.30065e+06	1.32678e+06	941028	2.09295e+06	2.07062e+06	2.03067e+06	2.28357e+06
CSPG4P1Y	0	0	0	0	0	0	0
ZFP521	0	0	0	0	0	0	0
JAM2	1.20238e+06	395469	371393	385189	401677	1.11384e+06	555054
PTGR2	0	0	0	0	0	0	0
MKRN7P	0	0	0	0	0	0	0
CSNK2A1	0	0	0	0	0	0	0
GTF2F2	0	0	0	0	0	0	0
ZNF566	1.19584e+06	690169	494708	561030	938166	1.14619e+06	1.05948e+06
ZNF737	404121	180609	170994	163326	174992	276531	274735
RHPN1	0	0	0	0	0	0	0
CDKN1B	0	0	0	0	0	0	0
SALL4	669050	72443.2	0	135178	60157.7	66173.2	133718
CBLB	0	0	0	0	0	0	0
NOC3L	0	0	0	0	0	0	0
LAPTM4B	0	0	0	0	0	0	0
EPB41	0	0	0	0	0	0	0
ZFP426	0	0	0	0	0	0	0
ZBTB42	0	0	0	0	0	0	0
NEUROD4	147976	0	29887.4	53752.2	39198.8	0	143606
ZFP128	0	0	0	0	0	0	0
BUB1B	0	0	0	0	0	0	0
MAB21L1	333475	120130	0	163283	113784	237590	233663
LMNB1	0	0	0	0	0	0	0
ZNF845	352257	32928.3	26975.4	144302	87729	146043	153280
ZFP532	0	0	0	0	0	0	0
GLB1L2	0	0	0	0	0	0	0
COL3A1	0	0	0	0	0	0	0
MOCS3	0	0	0	0	0	0	0
UBA2	0	0	0	0	0	0	0
NNAT	0	0	0	0	0	0	0
FOXG1-AS1	0	0	0	0	0	0	0
SNORD15B	0	0	0	0	0	0	0
MRPL21	0	0	0	0	0	0	0
NUMA1	0	0	0	0	0	0	0
SERPINB6D	0	0	0	0	0	0	0
THSD4	0	0	0	0	0	0	0
NCOA4	0	0	0	0	0	0	0
DNAAF3	0	0	0	0	0	0	0
ZNF696	0	0	0	0	0	0	0
DIMT1	0	0	0	0	0	0	0
FANCB	0	0	0	0	0	0	0
ZNF616	682530	235682	409244	231728	246291	493414	540117
MYL12A	0	0	0	0	0	0	0
GPC2	0	0	0	0	0	0	0
SNORA70	29910.6	0	0	0	0	0	0
ADAMTS7P1	177888	27846.1	24169.1	33566.7	0	0	33755.1
SNORA50A	0	0	0	0	0	0	0
XRCC5	0	0	0	0	0	0	0
TRIP6	0	0	0	0	0	0	0
UBE2I	0	0	0	0	0	0	0
ZNF311	185664	100521	71596.6	91380.2	78395.3	26971.3	69105.6
D830031N03RIK	0	0	0	0	0	0	0
COL4A6	361062	27000.1	30902	0	0	0	24864.2
BRD7	0	0	0	0	0	0	0
SCRT2	6260.15	2819.76	3515.46	2533.92	7137.91	6323.81	7286.9
CKS1B	0	0	0	0	0	0	0
ENO1B	0	0	0	0	0	0	0
CREB5	0	0	0	0	0	0	0
ZNF266	370219	96669	63895.2	168178	91911.7	83612.1	214543
RPS12	1.14369e+06	586654	783148	491887	898077	1.45134e+06	1.06901e+06
RAD50	0	0	0	0	0	0	0
PAFAH1B2	0	0	0	0	0	0	0
ZFP114	0	0	0	0	0	0	0
UHRF1	0	0	0	0	0	0	0
LOC100420587	660341	190786	236112	631650	131873	386912	363314
TIA1	784300	230359	481889	153112	322623	593085	669250
HMMR	0	0	0	0	0	0	0
ZFP42	197792	93415.3	0	82097.5	0	72005.5	24864.2
IVD	0	0	0	0	0	0	0
ZFP566	0	0	0	0	0	0	0
E2F8	1.30444e+06	477430	405992	640502	367427	1.2797e+06	1.21261e+06
FSIP2	0	0	0	0	0	0	0
CBX1	0	0	0	0	0	0	0
TTC30B	0	0	0	0	0	0	0
G3BP1	0	0	0	0	0	0	0
KCNE3	0	0	0	0	0	0	0
MYEF2	245523	57117.9	113506	27736	71580.4	75535.4	201284
HEG1	0	0	0	0	0	0	0
ZFP617	0	0	0	0	0	0	0
DTL	0	0	0	0	0	0	0
JPH1	0	0	0	0	0	0	0
PTK7	702270	205402	324140	279374	211513	533594	254693
KIF18A	0	0	0	0	0	0	0
LTBP3	0	0	0	0	0	0	0
U2AF1	0	0	0	0	0	0	0
SLC39A6	0	0	0	0	0	0	0
IGF2BP3	2.01601e+06	457310	327652	437919	258875	187198	189744
HNRNPAB	0	0	0	0	0	0	0
TMTC4	0	0	0	0	0	0	0
POU3F4	985072	620132	187163	570106	195803	481859	579768
RP1	0	0	0	0	0	0	0
KLHL9	660995	346333	406339	239721	243580	475477	599609
ZFP781	0	0	0	0	0	0	0
NCL	0	0	0	0	0	0	0
SUPV3L1	0	0	0	0	0	0	0
LOC100996842	0	0	0	0	0	0	0
JMJD8	0	0	0	0	0	0	0
SNORD58A	0	0	0	0	0	0	0
CDKN2C	1.55629e+06	394677	627493	449077	614423	1.14012e+06	1.23486e+06
SPATA24	0	0	0	0	0	0	0
HNRNPA3	0	0	0	0	0	0	0
USP21	0	0	0	0	0	0	0
ZBTB2	0	0	0	0	0	0	0
PLEKHA7	777422	179970	253737	259972	249721	435556	284281
MRPL24	0	0	0	0	0	0	0
COL1A2	206105	51189.7	0	101597	0	155017	61375.6
NAA15	0	0	0	0	0	0	0
TRIP10	0	0	0	0	0	0	0
PWWP2A	0	0	0	0	0	0	0
LINC00528	0	0	0	0	0	0	0
TTC30A2	0	0	0	0	0	0	0
USP44	78472.4	29913.9	0	0	0	75535.4	0
DLEU2L	1.71181e+06	546526	1.11483e+06	426509	984062	703338	1.42454e+06
CASC10	0	0	0	0	0	0	0
FANCE	0	0	0	0	0	0	0
CISH	8938.3	2938.45	4784.21	3288.47	4132.08	6294.45	6538.52
2410141K09RIK	0	0	0	56060.1	0	0	0
HIST1H2AK	0	0	0	0	0	0	0
MCM8	0	0	0	0	0	0	0
HSDL1	0	0	0	0	0	0	0
MRPL32	0	0	0	0	0	0	0
RPS26	0	0	0	0	0	0	0
PPP4R1L	0	0	0	0	0	0	0
MEDAG	0	0	0	0	0	0	0
TMEM218	926653	1.01992e+06	1.14372e+06	2.39455e+06	1.43515e+06	2.33067e+06	2.70665e+06
FBXO46	0	0	0	0	0	0	0
PRKD1	0	0	0	0	0	0	0
RBMX	0	0	0	0	0	0	0
LRP5L	315611	29005.3	141712	174264	88347.5	238173	76882.4
YES1	0	0	0	0	0	0	0
AJUBA	610983	222409	246109	344491	135037	287463	517560
ZFP963	0	0	0	0	0	0	0
CD151	0	0	0	0	0	0	0
FDFT1	61174.3	0	0	0	0	0	0
ZFP518B	0	0	0	0	0	0	0
COMMD2	0	0	0	0	0	0	0
ZFP120	0	0	0	0	0	0	0
TLE1	2.99239e+06	1.15838e+06	1.61311e+06	1.49364e+06	2.71424e+06	2.84891e+06	2.94696e+06
CETN3	0	0	0	0	0	0	0
CLIC1	0	0	0	0	0	0	0
ZFP53	0	0	0	0	0	0	0
ZNF345	953373	441963	768752	385982	846370	817258	817046
PSPH	0	0	0	0	0	0	0
CCDC36	0	0	0	0	0	0	0
MAGOHB	584152	175563	185583	137761	170361	160575	362572
ERBB2	0	0	0	0	0	0	0
CRYBB2P1	0	0	0	0	0	0	0
SNORA105A	0	0	0	0	0	0	0
MAD2L1	0	0	0	0	0	0	0
ZFP967	0	0	0	0	0	0	0
SLC12A7	0	0	0	0	0	0	0
MBNL3	282442	165848	84311.9	27736	52844.5	85067.4	189247
PRTFDC1	0	0	0	0	0	0	0
UNCX	0	0	0	0	0	0	0
GM14139	0	0	0	0	0	0	0
HIC2	62649.4	11687.9	22907.4	23196.6	31291.8	60236.2	37485.5
TMSB4X	0	0	0	0	0	0	0
SERPINB6	0	0	0	0	0	0	0
HIST1H1T	0	0	0	0	0	0	0
CASQ1	290586	0	124266	0	79832.7	116687	71610.1
GM11837	0	0	0	0	0	0	0
TSPAN4	0	0	0	0	0	0	0
KDELC2	0	0	0	0	0	0	0
TFAP2C	960505	306860	339492	204660	131848	247904	204509
ALG10B	0	0	0	0	0	0	0
ZNF433	0	0	0	0	0	0	0
RPL31-PS12	0	0	0	0	0	0	0
NABP1	1.26076e+06	352846	547015	393257	1.07895e+06	930785	1.04889e+06
CSNK2A2	0	0	0	0	0	0	0
SP8	1.08586e+06	235424	477252	329500	183766	185640	300560
GCC1	0	0	0	0	0	0	0
RSU1	0	0	0	0	0	0	0
ZFP534	0	0	0	0	0	0	0
ZNF470	887001	180601	561052	310656	403051	501114	442810
DNM1P41	0	0	0	0	0	0	0
PRR14L	0	0	0	0	0	0	0
2023-09-09	0	0	0	0	0	0	0
ZFP414	0	0	0	0	0	0	0
SLC7A10	0	0	0	0	0	0	0
HAUS1	0	0	0	0	0	0	0
RPL21	1.71609e+06	990974	1.25035e+06	1.14872e+06	1.90184e+06	3.19859e+06	3.45359e+06
ZFP82	625197	124711	259751	374717	435502	616300	225240
RCC2	0	0	0	0	0	0	0
YTHDF3	0	0	0	0	0	0	0
GSTT2	0	0	0	0	0	0	0
RPL37	0	0	0	0	0	0	0
LOC283731	0	0	0	0	0	0	0
C1ORF109	0	0	0	0	0	0	0
CABP1	269725	117764	127644	181403	179316	1.05002e+06	475641
MIR6768	0	0	0	0	0	0	0
PDGFC	906525	164575	246408	341994	260733	874769	432874
MIR19A	0	0	0	0	0	0	0
CENPF	0	0	0	0	0	0	0
HEBP2	0	0	0	0	0	0	0
POU2F2	0	0	0	0	0	0	0
EIF4EBP3	0	0	0	0	0	0	0
ARHGEF28	0	0	0	0	0	0	0
CD101	0	0	0	0	0	0	0
RPS23	813171	326267	472676	450810	746099	1.23993e+06	1.09816e+06
GPX8	0	0	0	0	0	0	0
PPIL1	0	0	0	0	0	0	0
ZNF680	0	0	0	0	0	0	0
GSTP2	258420	119343	78416.8	104577	66163.5	192258	36917.4
GGPS1	0	0	0	0	0	0	0
SMO	582849	170214	181508	209730	227437	284646	222127
MIR17	0	0	0	0	0	0	0
[truncated: 9,703 more rows]

## Sheet: H3K4me3 signal
Genes	E50	E90	E120	P0	P4M	PY4.5	PY20
TICRR	0	0	0	0	0	0	0
RMI2	799.967	181.955	131.143	31.0673	670.597	676.751	690.442
PSMD6	0	0	0	0	0	0	0
POLR2L	0	0	0	0	0	0	0
LOC643072	0	0	0	0	0	0	0
PAUPAR	206306	50579.5	29838.4	29245.2	22557.1	24578.3	21485.8
ZNF670-ZNF695	0	0	0	0	0	0	0
PDCL3	0	0	0	0	0	0	0
ZNF480	0	0	0	0	0	0	0
TRIB3	0	0	0	0	0	0	0
PHC1	0	0	0	0	0	0	0
ANP32D	0	0	0	0	0	0	0
ARHGAP19-SLIT1	0	0	0	0	0	0	0
RPL36AL	0	0	0	0	0	0	0
PCNA	0	0	0	0	0	0	0
GLI3	138.448	38.5692	78.5879	114.566	38.0016	26.836	23.1543
CNEP1R1	0	0	0	0	0	0	0
MPPED2	0	0	0	0	0	0	0
RPS17	23940	79354.1	96283.7	21666.1	22367	19206.6	22329.2
KIRREL2	0	0	0	0	0	0	0
QSER1	0	0	0	0	0	0	0
OGG1	0	0	0	0	0	0	0
ZNF689	0	0	0	0	0	0	0
ZC3H18	0	0	0	0	0	0	0
MIER3	0	0	0	0	0	0	0
MRPL49	605815	860528	1.07234e+06	2.11411e+06	377950	181353	189860
FUNDC2P2	4475.85	1330.7	3325.92	1211.62	4461.84	2234.97	3873.74
ESPL1	0	0	0	0	0	0	0
RBM10	0	0	0	0	0	0	0
SEC61A1	0	0	0	0	0	0	0
ITGB8	0	0	0	0	0	0	0
SNORA27	0	0	0	0	0	0	0
MIR124A-1	0	0	0	0	0	0	0
TMEM216	0	0	0	0	0	0	0
PSTPIP1	11784.2	4102.78	1574.07	648.294	10736.1	4940.52	2520.26
ST7-AS1	0	0	0	0	0	0	0
COL1A1	0	0	0	0	0	0	0
LINC00639	33.0793	27.7259	0.156146	0.466694	0.0863519	0.0338719	0.0573114
H2AFV	0	0	0	0	0	0	0
TOP1	0	0	0	0	0	0	0
RBSN	0	0	0	0	0	0	0
NONO	0	0	0	0	0	0	0
GALNT1	0	0	0	0	0	0	0
COMMD3-BMI1	0	0	0	0	0	0	0
MFNG	67390.3	14511.8	3974.02	20657	19954.2	10264.2	6495.44
GM6644	0	0	0	0	0	0	0
RPL14-PS1	0	0	0	0	0	0	0
FOXP4	0	0	0	0	0	0	0
FZD8	0	0	0	0	0	0	0
FAM122A	0	0	0	0	0	0	0
GM13212	0	0	0	0	0	0	0
4933411G06RIK	0	0	0	0	0	0	0
STT3B	0	0	0	0	0	0	0
MIR7-1	12.8144	12.2267	5.02073	2.40707	5.13735	12.1016	9.8623
GPSM2	0	0	0	0	0	0	0
TIFA	0	0	0	0	0	0	0
CENPL	0	0	0	0	0	0	0
HES5	980723	224288	352888	556753	73612.4	40671.6	41394.9
NPR3	0	0	0	0	0	0	0
CCDC117	0	0	0	0	0	0	0
CEP41	0	0	0	0	0	0	0
NUDCD2	0	0	0	0	0	0	0
ISL1	301231	192295	103655	63861.3	27999.5	46113.7	39089.4
GPC4	0	0	0	0	0	0	0
ZFP473	17.8283	10.5266	7.21733	13.6152	10.5736	8.9453	11.3801
PCGF2	0	0	0	0	0	0	0
ZNF195	0	0	0	0	0	0	0
LHX4-AS1	17023.4	15070.7	2063.42	319.445	3083.73	2569.81	4327.84
MIR25	15126.4	5104.79	2542.96	1346.1	6257.52	6263.36	3588.23
FAM133CP	7967.56	2550.01	6954.46	1292.19	2464.84	4541.97	4499.02
UBE2D2	0	0	0	0	0	0	0
FAM83B	0	0	0	0	0	0	0
COX7B	0	0	0	0	0	0	0
HIST2H3A	0	0	0	0	0	0	0
C17ORF75	0	0	0	0	0	0	0
CCND1	0	0	0	0	0	0	0
ARPC1A	0	0	0	0	0	0	0
RAD54B	0	0	0	0	0	0	0
DPYSL4	0	0	0	0	0	0	0
SLC25A31	5848.93	1938.34	503.909	695.06	2575.04	910.731	1402.81
H2AFZ	0	0	0	0	0	0	0
ZFP97	0	0	0	0	0	0	0
MUC1	0	0	0	0	0	0	0
EBF3	303425	133419	114256	103147	49502.7	57402	55190.5
ZFP287	0	0	0	0	0	0	0
BCCIP	0	0	0	0	0	0	0
GM10037	27482.7	22012.3	13642.7	1595.76	6012.74	12140.5	14514.1
SLC25A6	0	0	0	0	0	0	0
DDX20	0	0	0	0	0	0	0
PRKAA2	0	0	0	0	0	0	0
BLVRA	0	0	0	0	0	0	0
NEMP1	0	0	0	0	0	0	0
NT5C	0	0	0	0	0	0	0
SAV1	0	0	0	0	0	0	0
NFYB	0	0	0	0	0	0	0
COMMD3	0	0	0	0	0	0	0
RBM12	0	0	0	0	0	0	0
ZNF682	0	0	0	0	0	0	0
ZFP946	0	0	0	0	0	0	0
BLOC1S5	0	0	0	0	0	0	0
ZKSCAN2	0	0	0	0	0	0	0
TEAD3	0	0	0	0	0	0	0
B3GAT1	608.137	75.9145	115.659	318.564	384.312	364.044	308.448
GM10416	0	0	0	0	0	0	0
ZBED1	0	0	0	0	0	0	0
MED28	0	0	0	0	0	0	0
PPP2R5E	0	0	0	0	0	0	0
GM5766	6934.55	3646.03	1864.22	345.881	3389.99	1562.94	2753.33
ZIC2	1.02907e+06	378756	215295	749988	226728	21572.1	55972.7
SEC24A	0	0	0	0	0	0	0
MORF4L2-AS1	0	0	0	0	0	0	0
SNHG18	0	0	0	0	0	0	0
NYNRIN	0	0	0	0	0	0	0
SHMT2	0	0	0	0	0	0	0
MKRN3	0	0	0	0	0	0	0
MIR8094	4982.43	3120.4	1208.75	543.07	4552.99	2594.37	1932.68
CLINT1	0	0	0	0	0	0	0
RGS16	0	0	0	0	0	0	0
RBBP8	0	0	0	0	0	0	0
GTPBP10	0	0	0	0	0	0	0
PRIM1	0	0	0	0	0	0	0
MTMR8	0	0	0	0	0	0	0
MIR17HG	0	0	0	0	0	0	0
EIF4B	0	0	0	0	0	0	0
SEL1L3	0	0	0	0	0	0	0
PLAG1	0	0	0	0	0	0	0
THOC3	0	0	0	0	0	0	0
SUZ12	0	0	0	0	0	0	0
CCDC167	0	0	0	0	0	0	0
PCNX3	0	0	0	0	0	0	0
LIMS1	0	0	0	0	0	0	0
MRPL45	0	0	0	0	0	0	0
FAM72B	0	0	0	0	0	0	0
PYCRL	0	0	0	0	0	0	0
SRCAP	0	0	0	0	0	0	0
GM13315	671397	790965	1.30465e+06	2.38992e+06	412428	127644	232607
CORO1B	0	0	0	0	0	0	0
MPDU1	0	0	0	0	0	0	0
CMTM1	12.1461	3.73581	3.22672	3.09237	9.03775	2.24835	4.81371
MIR4426	0	0	0	0	0	0	0
GTF2E1	0	0	0	0	0	0	0
CBLC	0	0	0	0	0	0	0
MIR1244-2	0	0	0	0	0	0	0
LSS	0	0	0	0	0	0	0
CA12	0	0	0	0	0	0	0
INO80D	0	0	0	0	0	0	0
ZNF225	0	0	0	0	0	0	0
PPIAL4F	0	0	0	0	0	0	0
WTAP	0	0	0	0	0	0	0
TTC30A	0	0	0	0	0	0	0
RND3	0	0	0	0	0	0	0
CENPP	0	0	0	0	0	0	0
ZKSCAN7	0	0	0	0	0	0	0
IDI2	0	0	0	0	0	0	0
BLOC1S5-TXNDC5	0	0	0	0	0	0	0
VGLL4	0	0	0	0	0	0	0
HLA-F-AS1	2240.08	1666.35	1096.41	275.936	987.783	1374.8	930.15
METTL1	0	0	0	0	0	0	0
RPA3	18109.6	8514.54	1229.64	1862.15	6206.34	11780.5	7710.94
UBE2D2A	0	0	0	0	0	0	0
MYBL2	0	0	0	0	0	0	0
MKI67	0	0	0	0	0	0	0
ZFP472	0	0	0	0	0	0	0
1700123L14RIK	0	0	0	0	0	0	0
CAPZA2	467191	902046	939810	2.37753e+06	411937	227309	202392
NEIL3	0	0	0	0	0	0	0
SNORA10	0	0	0	0	0	0	0
DNMT1	1031.39	231.206	182.143	132.454	565.324	654.159	149.299
ZNF772	0	0	0	0	0	0	0
TMA16	0	0	0	0	0	0	0
TEAD1	0	0	0	0	0	0	0
RPL9	14624.7	9201.81	4316.86	1848.84	2215.2	5193.79	4000.81
EMC8	0	0	0	0	0	0	0
H3F3C	8216.67	3201.31	1994.7	472.297	2959.45	2886.27	1894.24
GM4349	0	0	0	0	0	0	0
TOX3	0	0	0	0	0	0	0
MRPL52	0	0	0	0	0	0	0
HIST1H2AJ	0	0	0	0	0	0	0
ZFP867	0	0	0	0	0	0	0
RPL6	5481.07	2257.86	11413.4	1286.83	4421.52	3365.66	2153.92
FAM104A	0	0	0	0	0	0	0
THSD7A	0	0	0	0	0	0	0
PRKD3	0	0	0	0	0	0	0
ZDHHC8	0	0	0	0	0	0	0
GM14305	0	0	0	0	0	0	0
NUAK2	0	0	0	0	0	0	0
SCRIB	0	0	0	0	0	0	0
PRR11	0	0	0	0	0	0	0
SCRN3	0	0	0	0	0	0	0
NR2E1	1.2529e+06	912172	852745	772131	209105	98091.9	92552.2
S1PR1	0	0	0	0	0	0	0
LINC01248	0	0	0	0	0	0	0
NCOA5	0	0	0	0	0	0	0
TPT1	0	0	0	0	0	0	0
G2E3	6874.17	3287.36	683.858	3204.46	2089.33	2299.99	2807.33
EIF2S3Y	0	0	0	0	0	0	0
PRDX4	0	0	0	0	0	0	0
MIR1306	14052.1	10711.2	13348.8	5287.48	9335.53	11779	10284.6
C1ORF174	0	0	0	0	0	0	0
S1PR3	0	0	0	0	0	0	0
UCP1	0	0	0	0	0	0	0
COPE	0	0	0	0	0	0	0
MPHOSPH6	0	0	0	0	0	0	0
PARD3	0	0	0	0	0	0	0
PIM1	564.815	444.412	551.433	374.701	338.432	247.642	161.377
KMT5B	0	0	0	0	0	0	0
TEAD4	0	0	0	0	0	0	0
SOX21	0	0	0	0	0	0	0
ZNF510	0	0	0	0	0	0	0
PRELID3A	0	0	0	0	0	0	0
CCNJL	15467.4	8394.18	1689.44	675.917	1252.05	1089.89	972.811
VEGFC	0	0	0	0	0	0	0
LCA5	0	0	0	0	0	0	0
ZFP217	0	0	0	0	0	0	0
FAAP20	295250	190487	177268	36984.8	42865.3	37656.2	63078.2
PPIH	0	0	0	0	0	0	0
C8ORF58	878.287	118.18	221.3	658.263	640.814	264.41	181.483
ZFP934	2.05226	7.33955	7.21733	5.00281	5.10533	9.98877	7.66159
GTF2I	0	0	0	0	0	0	0
FKBP14	0	0	0	0	0	0	0
SDF2L1	0	0	0	0	0	0	0
SPX	0	0	0	0	0	0	0
HNRNPA1P10	3.79255	2.34467	1.8529	0.221947	1.72727	2.24835	3.63538
MIR1244-1	0	0	0	0	0	0	0
TUBB2B	0	0	0	0	0	0	0
TRAPPC13	0	0	0	0	0	0	0
PTPN21	0	0	0	0	0	0	0
AGO2	0	0	0	0	0	0	0
CLSPN	0	0	0	0	0	0	0
SERP1	0	0	0	0	0	0	0
ZNF418	0	0	0	0	0	0	0
MYT1	9906.32	3023.69	883.255	365.908	6156.62	1748.95	2827.71
PLEKHO2	0	0	0	0	0	0	0
ZFP729A	35158	26594.7	12875	13079.5	13869.5	19337.3	19888.6
PPP1R10	0	0	0	0	0	0	0
CEP152	0	0	0	0	0	0	0
NXPH4	0	0	0	0	0	0	0
DDX11	0	0	0	0	0	0	0
EMP2	0	0	0	0	0	0	0
RWDD4	0	0	0	0	0	0	0
ZNF624	0	0	0	0	0	0	0
SENP1	0	0	0	0	0	0	0
BCAS2	0	0	0	0	0	0	0
SEC61B	914682	989749	1.08085e+06	2.32357e+06	666473	244454	304134
ANGPTL1	23260.9	18437.6	1127.62	10957.4	7437.28	12623.1	8019.69
RCN1	0	0	0	0	0	0	0
NELFCD	0	0	0	0	0	0	0
RASGEF1B	0	0	0	0	0	0	0
GSTM1	0	0	0	0	0	0	0
E2F3	0	0	0	0	0	0	0
FAAP24	0	0	0	0	0	0	0
LOC728739	0	0	0	0	0	0	0
FZD2	0	0	0	0	0	0	0
NSL1	0	0	0	0	0	0	0
SMC3	0	0	0	0	0	0	0
RCOR1	0	0	0	0	0	0	0
ZNF180	0	0	0	0	0	0	0
BMI1	253.947	209.601	113.401	111.348	56.3363	178.931	28.9562
ADAMTSL4-AS1	0	0	0	0	0	0	0
NBR2	91195.1	54768.6	45334.9	89373.9	55580.3	5085.59	32091.7
EDC3	0	0	0	0	0	0	0
MYO1B	0	0	0	0	0	0	0
ZNF256	0	0	0	0	0	0	0
SHISA2	0	0	0	0	0	0	0
DISP1	0	0	0	0	0	0	0
PLEKHG2	0	0	0	0	0	0	0
NDC80	0	0	0	0	0	0	0
NFATC4	394434	169562	331449	361387	97537.7	58060.4	27698
TRIM33	0	0	0	0	0	0	0
TMEM126A	0	0	0	0	0	0	0
MAML3	0	0	0	0	0	0	0
SHQ1	0	0	0	0	0	0	0
ZFP958	0	0	0	0	0	0	0
ST13	0	0	0	0	0	0	0
CDCA2	0	0	0	0	0	0	0
GSTP1	0	0	0	0	0	0	0
MFSD4B5	0	0	0	0	0	0	0
ZNF732	0	0	0	0	0	0	0
EIF4A1	5726.93	1692.4	1789.67	172.443	4875.16	1658.85	5173.38
EBF4	0	0	0	0	0	0	0
DIRAS3	123578	65602.5	84851.9	92354.9	3263.2	4175.56	4378.31
ZFP952	0	0	0	0	0	0	0
ZFP160	0	0	0	0	0	0	0
MALSU1	0	0	0	0	0	0	0
INTS7	0	0	0	0	0	0	0
LOC729683	302658	243324	152328	220426	111954	87099.8	5607.58
SALL1	0	0	0	0	0	0	0
RAD1	0	0	0	0	0	0	0
UCK2	0	0	0	0	0	0	0
DMRTA1	0	0	0	0	0	0	0
TRABD	0	0	0	0	0	0	0
FABP4	0	0	0	0	0	0	0
CBS	0	0	0	0	0	0	0
SNORA86	0	0	0	0	0	0	0
ZNF806	0	0	0	0	0	0	0
RNF175	0	0	0	0	0	0	0
SRC	0	0	0	0	0	0	0
SEC23B	0	0	0	0	0	0	0
ATP7A	0	0	0	0	0	0	0
KPNA2	0	0	0	0	0	0	0
CYP20A1	0	0	0	0	0	0	0
CKMT2-AS1	0	0	0	0	0	0	0
MIR92-1	0	0	0	0	0	0	0
PALMD	0	0	0	0	0	0	0
EPHB1	0	0	0	0	0	0	0
APEX2	0	0	0	0	0	0	0
SNORA31	0	0	0	0	0	0	0
DLL3	333353	104951	112824	26885.1	20507.5	16813.2	12546.1
PARL	3413.68	1102.08	592.116	537.947	2228.84	2506.65	2792.78
ZNF765	0	0	0	0	0	0	0
ARL5B	0	0	0	0	0	0	0
BCAT1	0	0	0	0	0	0	0
TNFAIP8L2-SCNM1	0	0	0	0	0	0	0
ZFP423	416.902	81.1663	136.32	261.664	360.804	43.5932	193.172
HIST1H2BC	0	0	0	0	0	0	0
CSNK2A3	26.6952	5.67957	3.22672	4.68594	9.65468	7.52509	19.7971
SERF1	0	0	0	0	0	0	0
LOX	0	0	0	0	0	0	0
CENPV	0	0	0	0	0	0	0
REEP6	479992	355303	466904	976211	178764	93849.2	104262
ZWINT	0	0	0	0	0	0	0
ANO6	0	0	0	0	0	0	0
LOC105375304	0	0	0	0	0	0	0
TIMM50	0	0	0	0	0	0	0
ZNF574	71.8644	31.8778	45.3635	58.1758	47.5124	18.9043	29.8848
PPIA	1583.39	1452.96	1452.62	163.936	2906.69	1111.48	2409.33
CTNND1	1864.48	1263.56	292.498	566.349	1640.72	1127.31	1437.84
FXR1	132.516	16363.8	5680.85	15561.9	3953.17	6854.26	19216.7
HNRNPCL1	0	0	0	0	0	0	0
SMIM8	0	0	0	0	0	0	0
PLEKHA8P1	0	0	0	0	0	0	0
ROR2	600138	266905	320430	562066	119185	65356.8	20011.9
U2AF1L5	0	0	0	0	0	0	0
RBM12B	0	0	0	0	0	0	0
CKB	0	0	0	0	0	0	0
GM7134	0	0	0	0	0	0	0
LOC401127	0	0	0	0	0	0	0
ROR1	0	0	0	0	0	0	0
GSTT3	393944	361275	379148	338399	137433	55303.7	103219
LOC105371433	87429.3	75940.6	43964.1	55006.9	36189.7	36503.1	3791.27
LSM14A	0	0	0	0	0	0	0
SLC51A	0	0	0	0	0	0	0
ORMDL2	0	0	0	0	0	0	0
ZDHHC6	0	0	0	0	0	0	0
AA619741	2418.83	563.136	119.158	183.813	1008.58	637.803	275.638
ZNF117	0	0	0	0	0	0	0
LCT	1578.25	511.749	123.687	132.873	662.477	1409.79	766.625
TMEM68	0	0	0	0	0	0	0
MEST	177616	105193	175058	127728	97282.3	43683.1	44266.7
THOC2	0	0	0	0	0	0	0
GABARAP	0	0	0	0	0	0	0
HIST1H2BH	0	0	0	0	0	0	0
RRM2	0	0	0	0	0	0	0
LINC01159	0	0	0	0	0	0	0
PPP2R3C	0	0	0	0	0	0	0
ZNF677	0	0	0	0	0	0	0
ACVR1	611469	1.15048e+06	1.43574e+06	2.25674e+06	265282	247246	161564
CDK2AP1	261276	249416	135865	141442	71878.4	31832.4	83540.2
TCF7L1	0	0	0	0	0	0	0
MIR20A	0	0	0	0	0	0	0
RNF138	0.273148	0.0508125	0.110987	0.117428	0.210408	0.252784	0.229888
GCNT2	0	0	0	0	0	0	0
PPP1CA	0	0	0	0	0	0	0
NTMT1	0	0	0	0	0	0	0
ZNF451	0	0	0	0	0	0	0
SLC38A2	0	0	0	0	0	0	0
GM1110	12764.3	3236.48	3749.1	635.277	8420.55	3000.81	2142.83
SIK1	534.584	364.114	524.085	452.568	411.786	281.317	339.309
IGSF9	0	0	0	0	0	0	0
FUBP1	0	0	0	0	0	0	0
ZNF521	0	0	0	0	0	0	0
ACTL6A	0	0	0	0	0	0	0
FAM200B	0	0	0	0	0	0	0
LIPG	0	0	0	0	0	0	0
GM6607	11975.5	46945.9	8458.07	1834.46	4229.41	6374.39	3273.73
NIPBL	0	0	0	0	0	0	0
HBA-X	0	0	0	0	0	0	0
UQCC2	0	0	0	0	0	0	0
MSI2	0	0	0	0	0	0	0
SNRNP27	0	0	0	0	0	0	0
ZNF611	0	0	0	0	0	0	0
PBX3	800.274	87.5258	190.429	356.888	198.225	397.373	392.885
DLEU2	0	0	0	0	0	0	0
CPXM1	454854	154204	264494	165695	22445.7	18654.6	17844
EEF1A1	0	0	0	0	0	0	0
WDR74	0	0	0	0	0	0	0
MEX3A	0	0	0	0	0	0	0
TKTL1	1951.38	712.204	1462.33	423.993	1454.98	1670.92	1325.75
USP37	0	0	0	0	0	0	0
MRPL22	0	0	0	0	0	0	0
MFSD4B	0	0	0	0	0	0	0
PAK4	0	0	0	0	0	0	0
SUPT16H	0	0	0	0	0	0	0
DCTN2	0	0	0	0	0	0	0
C3ORF38	0	0	0	0	0	0	0
FASTKD5	0	0	0	0	0	0	0
YY1	0	0	0	0	0	0	0
RP9	0	0	0	0	0	0	0
SFR1	0	0	0	0	0	0	0
CACFD1	0	0	0	0	0	0	0
PKN3	675.252	419.391	531.365	668.593	441.167	304.86	196.98
SSBP4	0	0	0	0	0	0	0
GRPEL2	0	0	0	0	0	0	0
BIRC2	5.08597	3.30218	1.8529	3.09237	4.03559	5.04247	1.57859
MIR1244-4	0	0	0	0	0	0	0
ZNF217	24151	11804.6	3479.84	7708.33	6060.74	4391.78	5139.83
AIF1L	0	0	0	0	0	0	0
ZFP458	0	0	0	0	0	0	0
PFDN1	0	0	0	0	0	0	0
E2F7	0	0	0	0	0	0	0
ZBED9	179.626	82.0849	150.241	138.35	140.757	73.2159	0.455952
BCL2L12	0	0	0	0	0	0	0
COL22A1	59425.5	23362.4	30969.4	38535.9	11815.5	10129.4	16607.3
MIR3658	0	0	0	0	0	0	0
SYT14P1	0	0	0	0	0	0	0
MIR9-3	0	0	0	0	0	0	0
PTAR1	0	0	0	0	0	0	0
RPL3	3125.07	688.276	1511.93	524.234	4000.7	1968.83	2050.03
ZNF208	46025.3	101929	136106	42599.5	39655.1	188911	76307.4
ZNF329	0	0	0	0	0	0	0
CDC20	0	0	0	0	0	0	0
BC052040	0	0	0	0	0	0	0
MAGOH2P	0	0	0	0	0	0	0
RPL23AP64	0	0	0	0	0	0	0
SECISBP2	0	0	0	0	0	0	0
SAP30	0	0	0	0	0	0	0
DUT	5698.04	1610.65	261.898	979.859	2522.4	2165.8	3303.8
GM15421	0	0	0	0	0	0	0
HIST2H2BF	0	0	0	0	0	0	0
LRRC1	0	0	0	0	0	0	0
FABP7	0	0	0	0	0	0	0
MIR6501	0	0	0	0	0	0	0
MED17	0	0	0	0	0	0	0
RAE1	0	0	0	0	0	0	0
TP53INP1	0	0	0	0	0	0	0
ADAMTS5	0	0	0	0	0	0	0
ZNF440	237.755	119.046	131.948	235.453	87.0662	21.6197	69.2508
BTF3	6299.9	3382.22	1935.41	499.173	3104.34	2743.65	4426.07
TPM3P9	381.354	217.238	199.899	269.875	253.828	88.626	150.691
DHPS	0	0	0	0	0	0	0
LRRN1	0	0	0	0	0	0	0
GTF2A2	0	0	0	0	0	0	0
ITGB1	0	0	0	0	0	0	0
ZNF3	0	0	0	0	0	0	0
HMGB3	0	0	0	0	0	0	0
CKS2	0	0	0	0	0	0	0
SEPHS1	0	0	0	0	0	0	0
MDK	813210	601144	512916	530557	73021.8	21214.1	12582.5
VCAN	0	0	0	0	0	0	0
ALPK1	0	0	0	0	0	0	0
4931406C07RIK	0	0	0	0	0	0	0
SNHG19	0	0	0	0	0	0	0
TMEM89	786.834	334.165	143.898	101.125	724.73	695.813	291.755
UNG	0	0	0	0	0	0	0
NUP50	0	0	0	0	0	0	0
LINC01311	0	0	0	0	0	0	0
ZNF665	3.79255	201.518	6.07012	127.006	39.539	36.5591	49.251
COQ5	0	0	0	0	0	0	0
MFAP2	957578	673860	521560	403849	24870.9	13547	22621.1
NDUFB4	0	0	0	0	0	0	0
HSCB	0	0	0	0	0	0	0
ZFP672	4779.62	709.255	1111.22	333.963	2119.14	2801.43	4574.6
ADH5	22.0898	21.138	9.84629	6.39347	5.10533	13.8323	5.91458
RANBP6	0	0	0	0	0	0	0
GM5643	3.79255	2.34467	1.8529	0.221947	1.72727	2.24835	3.63538
SP4	0	0	0	0	0	0	0
HMGA1	0	0	0	0	0	0	0
ZBTB24	0	0	0	0	0	0	0
PPP2R1B	0	0	0	0	0	0	0
PSMG3	0	0	0	0	0	0	0
MCM5	0	0	0	0	0	0	0
VBP1	0	0	0	0	0	0	0
SLMO2-ATP5E	0	0	0	0	0	0	0
LINC01355	0	0	0	0	0	0	0
SLC39A1	0	0	0	0	0	0	0
CDC14A	0	0	0	0	0	0	0
UBE2DNL1	0	0	0	0	0	0	0
MAPKAPK2	0	0	0	0	0	0	0
POLE3	0	0	0	0	0	0	0
NFYC-AS1	0	0	0	0	0	0	0
RTKN2	0	0	0	0	0	0	0
ZFP72	70248.2	255812	105306	22494.4	19355	51087.3	37889.2
FAM210B	0	0	0	0	0	0	0
WHSC1	0	0	0	0	0	0	0
SMCO4	0	0	0	0	0	0	0
LOC389765	0	0	0	0	0	0	0
AHSA2	0	0	0	0	0	0	0
STIM2	0	0	0	0	0	0	0
TRAM1	0	0	0	0	0	0	0
SMN1	0	0	0	0	0	0	0
ADPGK	0	0	0	0	0	0	0
ADAMTS14	0	0	0	0	0	0	0
CTBP2	0	0	0	0	0	0	0
SNAPC3	0	0	0	0	0	0	0
SRP14	2741.95	444.805	189.572	546.051	760.568	1209.09	1353.1
ZNF618	0	0	0	0	0	0	0
KPNA4	0	0	0	0	0	0	0
ZFP799	0	0	0	0	0	0	0
SQLE	0	0	0	0	0	0	0
ZFP322A	0	0	0	0	0	0	0
HAUS2	0	0	0	0	0	0	0
TRP53I13	0	0	0	0	0	0	0
ZNF701	0	0	0	0	0	0	0
NAB1	0	0	0	0	0	0	0
3830406C13RIK	0	0	0	0	0	0	0
LOC100134868	0	0	0	0	0	0	0
TMSB15B1	0	0	0	0	0	0	0
FZD5	0	0	0	0	0	0	0
CCND2	0	0	0	0	0	0	0
ZFP931	0	0	0	0	0	0	0
GPR50	109179	44862.4	36956.4	37332.8	2692.06	2791.95	8242.58
MIR3063	0	0	0	0	0	0	0
NCAPG	0	0	0	0	0	0	0
ZFP644	0	0	0	0	0	0	0
GJC1	0	0	0	0	0	0	0
GPR173	66.1263	18.4342	24.2781	41.5227	49.366	64.3343	1.65549
ZIC3	269700	83451.4	139261	53224.1	44011.6	31486.4	34291.6
RPS10	14.3428	2.62515	11.5186	3.29434	5.50752	3.33462	4.15603
MTF2	0	0	0	0	0	0	0
NINL	0	0	0	0	0	0	0
FBXL7	0	0	0	0	0	0	0
TTC28	0	0	0	0	0	0	0
ZNF606	0	0	0	0	0	0	0
HUNK	0	0	0	0	0	0	0
ZNF551	0	0	0	0	0	0	0
RPL22	0	0	0	0	0	0	0
ZFP758	0	0	0	0	0	0	0
PSMA8	0	0	0	0	0	0	0
TIGD4	0	0	0	0	0	0	0
MIR4442	0	0	0	0	0	0	0
CEBPG	0	0	0	0	0	0	0
LTBP1	0	0	0	0	0	0	0
ROBO2	0	0	0	0	0	0	0
CDCA7L	0	0	0	0	0	0	0
PLCB3	0	0	0	0	0	0	0
CENPJ	0	0	0	0	0	0	0
GMPPB	0	0	0	0	0	0	0
SMARCA5-PS	212.619	41.0684	191.347	162.605	56.5541	25.3831	28.5763
SPHK1	0	0	0	0	0	0	0
ZC3H8	0	0	0	0	0	0	0
FEZF2	1.69584e+06	810579	837194	847342	95391	39363.7	49521.7
ZKSCAN4	0	0	0	0	0	0	0
ZFP277	0	0	0	0	0	0	0
ASUN	0	0	0	0	0	0	0
PANK2	0	0	0	0	0	0	0
NUDT21	0	0	0	0	0	0	0
TBR1	0	0	0	0	0	0	0
LDHC	1426.46	936.433	518.904	714.296	796.62	483.806	690.12
AP4B1	0	0	0	0	0	0	0
ZBTB14	0	0	0	0	0	0	0
ASAP3	0	0	0	0	0	0	0
ZSCAN18	0	0	0	0	0	0	0
SOX5	0	0	0	0	0	0	0
TOMM5	3.79255	1.23727	1.32515	1.66511	3.09395	0.639707	1.07011
RPS6	0	0	0	0	0	0	0
MSL3	0	0	0	0	0	0	0
RMI1	0	0	0	0	0	0	0
RPL26	0	0	0	0	0	0	0
MIR125B-1	0	0	0	0	0	0	0
ZNF516	0	0	0	0	0	0	0
BCL10	0	0	0	0	0	0	0
SERF2	0	0	0	0	0	0	0
URB1	0	0	0	0	0	0	0
ZNF28	0	0	0	0	0	0	0
ABCD2	0	0	0	0	0	0	0
TLE2	0	0	0	0	0	0	0
METAP2	0	0	0	0	0	0	0
TSHR	0	0	0	0	0	0	0
SYT14	0	0	0	0	0	0	0
RPL23A	11124.5	19228.5	28965.3	13179	13765.3	17096.5	7372.52
DCHS1	0	0	0	0	0	0	0
RBP1	0	0	0	0	0	0	0
GM4925	8482.61	1245.29	5074.36	2713.42	7280.22	7272.65	4192.88
ARHGAP11A	0	0	0	0	0	0	0
FAM84B	0	0	0	0	0	0	0
PUS3	0	0	0	0	0	0	0
PPP4R1	0	0	0	0	0	0	0
ZFP442	0	0	0	0	0	0	0
F2R	0	0	0	0	0	0	0
SRFBP1	0	0	0	0	0	0	0
CRYZ	0	0	0	0	0	0	0
RNASEH2B	0	0	0	0	0	0	0
FAM83D	0	0	0	0	0	0	0
NSD1	53.6751	20.7277	27.8253	47.4933	33.378	24.4102	20.1102
SRP54A	0	0	0	0	0	0	0
ZNF274	0	0	0	0	0	0	0
ZNF8	0	0	0	0	0	0	0
GINS1	0	0	0	0	0	0	0
ZFP775	0	0	0	0	0	0	0
ZNF763	0	0	0	0	0	0	0
EIF4A3	0	0	0	0	0	0	0
VSIG10	0	0	0	0	0	0	0
RAD51D	0	0	0	0	0	0	0
KIAA0754	608.321	122.16	152.987	369.552	224.555	112.459	83.6879
MIR4683	0	0	0	0	0	0	0
PHB	0	0	0	0	0	0	0
FBXO43	0	0	0	0	0	0	0
SNHG7	0	0	0	0	0	0	0
ZNF829	0	0	0	0	0	0	0
KIF4B	0	0	0	0	0	0	0
NEIL2	0	0	0	0	0	0	0
POLD2	0	0	0	0	0	0	0
RPL13AP6	3515.17	2548.76	1738.71	1757.55	3142.81	1963.57	2647.7
SYNE2	0	0	0	0	0	0	0
SNORA17	0	0	0	0	0	0	0
CREB1	0	0	0	0	0	0	0
EPHA2	0	0	0	0	0	0	0
WDR36	0	0	0	0	0	0	0
SWSAP1	0	0	0	0	0	0	0
MIR7112	127.625	85.5201	32.597	0.73879	15.3911	47.5379	31.8358
SASS6	0	0	0	0	0	0	0
GM14322	0	0	0	0	0	0	0
PLAGL1	0	0	0	0	0	0	0
ERLIN1	0	0	0	0	0	0	0
PHF21B	0	0	0	0	0	0	0
FRMD4B	0	0	0	0	0	0	0
RPS19	36304.6	6270.19	2913.03	508.798	4915.22	3732.71	2607.45
ELN	59.7381	47.2031	38.2999	57.2557	3.95036	3.4436	3.96306
APEX1	0	0	0	0	0	0	0
RBM6	0	0	0	0	0	0	0
EXO1	0	0	0	0	0	0	0
PRDX1	0	0	0	0	0	0	0
MIR6890	0	0	0	0	0	0	0
RBM12B1	0	0	0	0	0	0	0
HIST1H2BJ	0	0	0	0	0	0	0
NUP153	1880.82	496.22	378.904	215.13	1732.78	805.758	820.973
ABCD1	0	0	0	0	0	0	0
TEX26	217549	136136	42868.7	70875.1	30887.5	20177.1	44546.3
ZNF112	0	0	0	0	0	0	0
JAG1	0	0	0	0	0	0	0
BARD1	0	0	0	0	0	0	0
MND1	249817	79333.7	57273.4	55283.6	62706.8	15333.1	37080.9
SOX4	0	0	0	0	0	0	0
TEFM	0	0	0	0	0	0	0
SAT1	435.869	161.35	300.84	363.031	194.092	103.565	137.568
ZNF675	8034.8	7385.57	8031.33	1749.64	6587.24	5007.64	4946.11
RPS24	508704	705282	840206	2.09668e+06	254553	191372	213737
ZNF844	0	0	0	0	0	0	0
CBX8	0	0	0	0	0	0	0
RPL28	0	0	0	0	0	0	0
RPS10P7	1312.05	938.367	487.664	183.187	1078.61	804.508	837.864
MTIF3	0	0	0	0	0	0	0
CCDC85C	0	0	0	0	0	0	0
KDELR1	0	0	0	0	0	0	0
SERTAD4	0	0	0	0	0	0	0
YAE1D1	0	0	0	0	0	0	0
ATP5L	0	0	0	0	0	0	0
ASPM	0	0	0	0	0	0	0
CDK1	0	0	0	0	0	0	0
SKA2	0	0	0	0	0	0	0
ALDH18A1	0	0	0	0	0	0	0
ZFP292	533.137	83.8769	138.55	309.756	503.254	122.601	112.857
SYNRG	0	0	0	0	0	0	0
LIMD2	302658	243324	152328	220426	111954	87099.8	5595.66
FLJ42627	0	0	0	0	0	0	0
NR2C2	0	0	0	0	0	0	0
ZFP87	48707.2	55924	67913	24018.9	21931.4	109349	44452
HEY2	0	0	0	0	0	0	0
SRP54C	0	0	0	0	0	0	0
KLHL7	0	0	0	0	0	0	0
TNFRSF19	0	0	0	0	0	0	0
TRMT6	0	0	0	0	0	0	0
ZNF285	0	0	0	0	0	0	0
GM20939	823.623	20.1883	44.7577	69.8706	52.7787	61.3533	114.666
PYGO1	0	0	0	0	0	0	0
ZNF330	8.14665	1.78127	0.900993	3.09237	4.03559	3.04957	2.20733
LINC00487	114583	75963.5	71910.4	88864.9	1504.8	1167.71	1700.06
EEF1D	0	0	0	0	0	0	0
SOCS4	0	0	0	0	0	0	0
BIRC5	8933.09	3440	4728.67	2470.4	5997.95	4927.32	5578.36
ZFP12	0	0	0	0	0	0	0
ROBO3	415.841	349.439	211.688	276.013	107.096	109.909	87.5282
RPS15A-PS6	16747.8	6777.97	2605.31	2118.65	6877.79	4744.06	2856.53
HMGN3	0	0	0	0	0	0	0
PRRC1	0	0	0	0	0	0	0
MED25	0	0	0	0	0	0	0
IQGAP1	0	0	0	0	0	0	0
PUM2	0	0	0	0	0	0	0
PPIAL4C	0	0	0	0	0	0	0
TBCCD1	0	0	0	0	0	0	0
MTMR3	0	0	0	0	0	0	0
SHROOM3	264884	261952	27727.6	191895	24232	28585.7	18677.8
CHD4	0	0	0	0	0	0	0
ZBTB39	0	0	0	0	0	0	0
HIST1H2BK	0	0	0	0	0	0	0
HNRNPC	13233.9	10115.3	11060.9	3749.51	5242.88	11316.6	8572.63
ILF2	0	0	0	0	0	0	0
ACYP1	0	0	0	0	0	0	0
ZC3HAV1L	0	0	0	0	0	0	0
VPS72	0	0	0	0	0	0	0
RPL5	1331.5	2356.52	3356.04	2834.12	3698.43	2903.92	3222.12
MTHFD1	0	0	0	0	0	0	0
CDKN3	0	0	0	0	0	0	0
IQGAP2	0	0	0	0	0	0	0
SNCAIP	0	0	0	0	0	0	0
ZFP493	35284.9	26594.7	12875	13086.6	14017.4	19430.5	19887.4
MIR15A	0	0	0	0	0	0	0
ANAPC1P1	0	0	0	0	0	0	0
NGFR	0	0	0	0	0	0	0
MIR198	13.0412	6.46595	3.22672	3.09237	7.61119	12.1016	9.8623
ZNF137P	0	0	0	0	0	0	0
CYTH2	0	0	0	0	0	0	0
DHX32	0	0	0	0	0	0	0
ZNF232	0	0	0	0	0	0	0
CHEK2P2	0	0	0	0	0	0	0
RYK	0	0	0	0	0	0	0
ZNF780A	0	0	0	0	0	0	0
CTPS1	0	0	0	0	0	0	0
MAPRE1	0	0	0	0	0	0	0
MRPL36	0	0	0	0	0	0	0
EEF1E1-BLOC1S5	0	0	0	0	0	0	0
URB2	0	0	0	0	0	0	0
NKIRAS1	0	0	0	0	0	0	0
GSTM2	0	0	0	0	0	0	0
DHX15	0	0	0	0	0	0	0
MRPL13	0	0	0	0	0	0	0
GSTA4	0	0	0	0	0	0	0
NKAIN3	0	0	0	0	0	0	0
RBM27	0	0	0	0	0	0	0
C9ORF64	0	0	0	0	0	0	0
MIR125A	0	0	0	0	0	0	0
SORD	0	0	0	0	0	0	0
HINFP	642.968	523.864	478.272	38.2129	217.623	104.709	162.576
CYR61	0	0	0	0	0	0	0
ACVR2B-AS1	0	0	0	0	0	0	0
ZFP874A	0	0	0	0	0	0	0
TRIM13	0	0	0	0	0	0	0
COPB2	0	0	0	0	0	0	0
PAWR	0	0	0	0	0	0	0
ZNF747	0	0	0	0	0	0	0
GM14326	0	0	0	0	0	0	0
MMP15	154.765	44.4876	80.3824	133.174	51.8858	19.614	25.4032
ZFP551	0	0	0	0	0	0	0
MMP14	0	0	0	0	0	0	0
FUNDC2	0	0	0	0	0	0	0
EMX2	1.40183e+06	1.00084e+06	952523	1.39719e+06	184933	60240.1	42028.4
FAT1	0	0	0	0	0	0	0
C17ORF80	0	0	0	0	0	0	0
AGO1	0	0	0	0	0	0	0
NUP62	0	0	0	0	0	0	0
LOC728554	0	0	0	0	0	0	0
HNRNPA2B1	0	0	0	0	0	0	0
MFSD4B4	0	0	0	0	0	0	0
BRIP1	0	0	0	0	0	0	0
DEK	0	0	0	0	0	0	0
ASCL1	0	0	0	0	0	0	0
ECT2	0	0	0	0	0	0	0
ITGA5	0	0	0	0	0	0	0
SCN5A	0	0	0	0	0	0	0
RWDD4A	0	0	0	0	0	0	0
MRPL14	0	0	0	0	0	0	0
RPL19P12	19922.2	21921.5	49606	12348.6	18602.2	19538.8	17108.8
CEP128	0	0	0	0	0	0	0
RPS15A	0	0	0	0	0	0	0
AGPAT5	0	0	0	0	0	0	0
CNTFR	122218	48216.4	68513.2	58991.2	19868.2	10910.9	9006.44
PHC2	0	0	0	0	0	0	0
ARHGEF19	31727.7	1023.14	1814.63	643.305	1338.3	3749.74	4002.64
PAN3-AS1	0	0	0	0	0	0	0
PANK1	0	0	0	0	0	0	0
TTF2	0	0	0	0	0	0	0
MED13	0	0	0	0	0	0	0
PARP16	0	0	0	0	0	0	0
LZIC	0	0	0	0	0	0	0
SNORD16A	0	0	0	0	0	0	0
FAM98B	0	0	0	0	0	0	0
SIX5	788735	418140	494244	705019	257292	70701.3	57513.5
ARID3A	0	0	0	0	0	0	0
KIF23	0	0	0	0	0	0	0
IER5	0	0	0	0	0	0	0
GM7694	0	0	0	0	0	0	0
PPP1R3B	0	0	0	0	0	0	0
SNORD141B	0	0	0	0	0	0	0
FAM53B	0	0	0	0	0	0	0
ASTE1	0	0	0	0	0	0	0
ZNF132	0	0	0	0	0	0	0
TP53RK	0	0	0	0	0	0	0
FGF18	0	0	0	0	0	0	0
ZNF841	0	0	0	0	0	0	0
KIRREL	0	0	0	0	0	0	0
SMC4	0	0	0	0	0	0	0
RGMA	0	0	0	0	0	0	0
IGF2BP2	0	0	0	0	0	0	0
TMSB15B	0	0	0	0	0	0	0
SFT2D3	0	0	0	0	0	0	0
TMEM14B	0	0	0	0	0	0	0
KBTBD11-OT1	0	0	0	0	0	0	0
VIM-AS1	1.20713e+06	497764	816733	1.0688e+06	339319	110061	125039
SLC5A6	0	0	0	0	0	0	0
TOP1P2	0	0	0	0	0	0	0
2023-09-10	0	0	0	0	0	0	0
BEND7	0	0	0	0	0	0	0
ATAD2	0	0	0	0	0	0	0
MFSD4B1	0	0	0	0	0	0	0
XPR1	0	0	0	0	0	0	0
GLYATL2	0	0	0	0	0	0	0
ATP5G2	0	0	0	0	0	0	0
NUP210	0	0	0	0	0	0	0
MIR4680	0	0	0	0	0	0	0
D130040H23RIK	0	0	0	0	0	0	0
ZNF830	0	0	0	0	0	0	0
ZNF321P	0	0	0	0	0	0	0
LIMD1	580791	287825	397554	564350	162396	51974.5	77542.1
NUP205	0	0	0	0	0	0	0
HMGB2	6735.21	3005.73	309.934	391.526	2260.79	2609.39	3872.86
DCAF16	0	0	0	0	0	0	0
TRP53	10237.1	2662.72	3441.36	982.376	4920.53	4430.32	2291.31
OR7E91P	0	0	0	0	0	0	0
ZNF416	0	0	0	0	0	0	0
PPP1R1B	47522.8	24695.9	25828.3	27475.9	19816.4	12877.6	15255.7
PCBP1	0	0	0	0	0	0	0
GMCL1	0	0	0	0	0	0	0
MRPS18A	0	0	0	0	0	0	0
AGER	17432.1	5238.13	3554.51	1736.32	4702.17	10154.1	7241.69
FAM175A	0	0	0	0	0	0	0
MRPL47	0	0	0	0	0	0	0
MSANTD2	0	0	0	0	0	0	0
TMEM98	0	0	0	0	0	0	0
KRTCAP3	16818.6	3736.07	432.695	1295.74	3290.8	792.744	1406.18
GM13034	212.619	41.0684	191.347	162.605	56.5541	25.3831	28.5763
HDGF	2272.96	860.244	252.845	380.644	568.373	459.666	397.767
LOC441666	0	0	0	0	0	0	0
ZNF302	0	0	0	0	0	0	0
ZNF43	0	0	0	0	0	0	0
NAA38	0	0	0	0	0	0	0
MINPP1	0	0	0	0	0	0	0
EXT1	0	0	0	0	0	0	0
GINS3	0	0	0	0	0	0	0
AURKB	0	0	0	0	0	0	0
GM10052	3.79255	2.34467	1.8529	0.221947	1.72727	2.24835	3.63538
FEZF1	128099	62452.9	30807.5	37288.7	24052.2	21222	39802.4
CSTF1	0	0	0	0	0	0	0
ZFP658	0	0	0	0	0	0	0
TCF3	0	0	0	0	0	0	0
RPL41	979450	1.49752e+06	1.95259e+06	3.8641e+06	492893	268247	372788
ABCB7	0	0	0	0	0	0	0
CKLF-CMTM1	0	0	0	0	0	0	0
ZNRD1	0	0	0	0	0	0	0
GSS	0	0	0	0	0	0	0
LSM12	0	0	0	0	0	0	0
RPL19	8378.97	10520.8	6094.33	1407.17	9119.99	15105.9	11093.6
HNRNPK	0	0	0	0	0	0	0
CSTF2T	0	0	0	0	0	0	0
C2ORF42	0	0	0	0	0	0	0
LINC00260	1459.39	1061.58	260.644	272.485	1136.78	1149.04	452.914
TAF7L	452.123	5.56982	217.033	305.263	3.64923	5.05383	8.32087
NEUROD6	0	0	0	0	0	0	0
ALKBH2	0	0	0	0	0	0	0
2900092D14RIK	0	0	0	0	0	0	0
5730507C01RIK	0	0	0	0	0	0	0
MATR3	0	0	0	0	0	0	0
ZFP626	0	0	0	0	0	0	0
PPM1L	0	0	0	0	0	0	0
RBM12B2	0	0	0	0	0	0	0
DSN1	0	0	0	0	0	0	0
ZFP94	0	0	0	0	0	0	0
ZFP418	0	0	0	0	0	0	0
GEMIN5	0	0	0	0	0	0	0
COX16	7435.02	1261.81	857.634	709.334	1836.39	1976.55	3198.89
NEDD1	0	0	0	0	0	0	0
TC2N	0	0	0	0	0	0	0
SOX3	361597	164470	185068	288904	15076.6	23042	49428.6
WDCP	0	0	0	0	0	0	0
EZH2	0	0	0	0	0	0	0
GLRX5	0	0	0	0	0	0	0
TK1	0	0	0	0	0	0	0
RPL24	0	0	0	0	0	0	0
MSN	0	0	0	0	0	0	0
PTTG2	0	0	0	0	0	0	0
1700017B05RIK	0	0	0	0	0	0	0
BCL2	16154.2	3896.04	10265.3	14365.4	13368	9389.77	6421.62
EIF2S2	0	0	0	0	0	0	0
SLC35B4	0	0	0	0	0	0	0
ZFP595	16991.7	41885.4	45864.8	23971.5	10880.3	63474	31673.1
GM5779	0	0	0	0	0	0	0
GSTT1	393944	361275	379148	338399	137433	55303.7	103219
CELF1	0	0	0	0	0	0	0
ARRDC3	0	0	0	0	0	0	0
SERINC2	990884	458191	606068	2614.1	5228.82	2002.57	3264.25
THOC6	335322	187869	142686	228864	159739	93339.8	98012.8
NFIL3	0	0	0	0	0	0	0
1700084J12RIK	0	0	0	0	0	0	0
GTF2IP4	0	0	0	0	0	0	0
STK17B	0	0	0	0	0	0	0
GM4737	0	0	0	0	0	0	0
BPGM	0	0	0	0	0	0	0
ZFP273	0	0	0	0	0	0	0
ZNF852	0	0	0	0	0	0	0
BCL11A	0	0	0	0	0	0	0
RPSA	42485.3	40437.7	64745.4	2976.74	15298.4	8339.52	7963.94
SNX5	0	0	0	0	0	0	0
GLCE	0	0	0	0	0	0	0
PLRG1	0	0	0	0	0	0	0
CSTF3	0	0	0	0	0	0	0
SEPHS2	0	0	0	0	0	0	0
SIVA1	0	0	0	0	0	0	0
LAMC1	0	0	0	0	0	0	0
TMPO	0	0	0	0	0	0	0
SUMO1P3	0	0	0	0	0	0	0
ELMOD2	0	0	0	0	0	0	0
PPP4R2	0	0	0	0	0	0	0
ID4	0	0	0	0	0	0	0
RBBP4	0	0	0	0	0	0	0
ACBD6	0	0	0	0	0	0	0
RPL27A	0	0	0	0	0	0	0
SETBP1	0	0	0	0	0	0	0
HMGN2	0	0	0	0	0	0	0
MRPL44	0	0	0	0	0	0	0
MIR7-2	12.8144	12.2267	5.02073	2.40707	5.13735	12.1016	9.8623
SRSF10	0	0	0	0	0	0	0
ZNF140	0	0	0	0	0	0	0
NRBP2	0	0	0	0	0	0	0
ZFP101	0	0	0	0	0	0	0
CBFB	0	0	0	0	0	0	0
STRAP	0	0	0	0	0	0	0
DIXDC1	0	0	0	0	0	0	0
HSPA1B	257168	107153	140546	233482	86210.5	115200	102465
CRISPLD1	0	0	0	0	0	0	0
BTD	0	0	0	0	0	0	0
ZBED3	0	0	0	0	0	0	0
NRF1	0	0	0	0	0	0	0
RPSAP9	571233	747639	1.05579e+06	1.98911e+06	333816	165306	258301
SUMO1	0	0	0	0	0	0	0
PDE7A	0	0	0	0	0	0	0
PRPSAP2	0	0	0	0	0	0	0
LOC100379224	0	0	0	0	0	0	0
ZNF347	0	0	0	0	0	0	0
TTC9C	0	0	0	0	0	0	0
RPL36A	0	0	0	0	0	0	0
MRPL35	0	0	0	0	0	0	0
DYNLT1F	0	0	0	0	0	0	0
RPLP1	398.969	185.262	275.837	117.402	1195.51	1243.86	787.147
PDIA3P1	0	0	0	0	0	0	0
LDAH	0	0	0	0	0	0	0
FLVCR1	0	0	0	0	0	0	0
HYAL2	0	0	0	0	0	0	0
NCOA3	0	0	0	0	0	0	0
UNC119B	0	0	0	0	0	0	0
YARS2	0	0	0	0	0	0	0
HAUS6	0	0	0	0	0	0	0
ZKSCAN3	0	0	0	0	0	0	0
TTR	0	0	0	0	0	0	0
LOC145845	0	0	0	0	0	0	0
SS18L2	0	0	0	0	0	0	0
CENPE	0	0	0	0	0	0	0
EPC1	0	0	0	0	0	0	0
TXNDC12	2.05226	1.23727	0.33964	0.723753	2.2841	1.04571	0.677833
PFN1P2	0	0	0	0	0	0	0
RPS3A1	0	0	0	0	0	0	0
KCNE1	0	0	0	0	0	0	0
ZNF184	0	0	0	0	0	0	0
TTC5	0	0	0	0	0	0	0
HDAC2	0	0	0	0	0	0	0
AURKA	0	0	0	0	0	0	0
IMP4	0	0	0	0	0	0	0
LINC00339	0	0	0	0	0	0	0
FABP5P3	0	0	0	0	0	0	0
ADGRA3	0	0	0	0	0	0	0
ZFP780B	0	0	0	0	0	0	0
MCM7	0	0	0	0	0	0	0
FAM127C	0	0	0	0	0	0	0
PCIF1	0	0	0	0	0	0	0
NEK7	0	0	0	0	0	0	0
ATF7IP2	0	0	0	0	0	0	0
GNG12	0	0	0	0	0	0	0
GSTCD	0	0	0	0	0	0	0
FAM129B	28.5008	8.493	1.47706	3.2193	16.9983	12.927	20.1438
SMARCD1	0	0	0	0	0	0	0
CHAC2	0	0	0	0	0	0	0
ZIC5	854798	403948	345935	649599	234467	122447	122081
ZFP451	0	0	0	0	0	0	0
EIF3M	0	0	0	0	0	0	0
TRAPPC3	0	0	0	0	0	0	0
WEE2	0	0	0	0	0	0	0
PAN3	0	0	0	0	0	0	0
WDR34	0	0	0	0	0	0	0
LEF1	1.4591e+06	551853	1.02757e+06	509229	289216	118434	100425
EIF3L	0	0	0	0	0	0	0
ZFP951	0	0	0	0	0	0	0
HNRNPA1L2	3.79255	2.34467	1.8529	0.221947	1.72727	2.24835	3.63538
LMAN1	0	0	0	0	0	0	0
PRPH	28706.5	15846.8	23651.6	19822.3	10864.7	6506.4	9704.32
SRRM4	0	0	0	0	0	0	0
STT3A	0	0	0	0	0	0	0
ATAD5	0	0	0	0	0	0	0
TULP3	0	0	0	0	0	0	0
FAM60A	28091.1	23139.6	18802.7	21598.5	4574	2971.6	6905.03
DSC3	0	0	0	0	0	0	0
EEPD1	0	0	0	0	0	0	0
MYCL	0	0	0	0	0	0	0
RPL7L1	0	0	0	0	0	0	0
DPAGT1	0	0	0	0	0	0	0
RALGAPA2	0	0	0	0	0	0	0
ADAMTS7	0	0	0	0	0	0	0
ZEB1	0	0	0	0	0	0	0
SMC2	0	0	0	0	0	0	0
ARMT1	0	0	0	0	0	0	0
TSKU	0	0	0	0	0	0	0
YBX3	0	0	0	0	0	0	0
SNRPN	0	0	0	0	0	0	0
FAM110A	0	0	0	0	0	0	0
WDFY2	0	0	0	0	0	0	0
BET1	0	0	0	0	0	0	0
CHM	0	0	0	0	0	0	0
KIF4-PS	0	0	0	0	0	0	0
DAXX	0	0	0	0	0	0	0
NUP35	0	0	0	0	0	0	0
CDT1	0	0	0	0	0	0	0
CDC25A	0	0	0	0	0	0	0
DYNLT1C	0	0	0	0	0	0	0
STON1-GTF2A1L	0	0	0	0	0	0	0
ZNF100	0	0	0	0	0	0	0
DPY19L3	0	0	0	0	0	0	0
ZADH2	0	0	0	0	0	0	0
NOTCH1	816726	403350	376198	663048	266242	122107	39168
UBC	0	0	0	0	0	0	0
GM4724	0	0	0	0	0	0	0
SDR42E1	0	0	0	0	0	0	0
PMF1	0	0	0	0	0	0	0
C19ORF48	0	0	0	0	0	0	0
CCNA2	0	0	0	0	0	0	0
HIST1H2AE	0	0	0	0	0	0	0
AP5S1	0	0	0	0	0	0	0
TRP53RKA	0	0	0	0	0	0	0
ERCC8	0	0	0	0	0	0	0
HDC	17.8283	10.6337	3.22672	5.00281	3.09395	12.1016	4.09127
MELK	0	0	0	0	0	0	0
TFDP1	0	0	0	0	0	0	0
SERF1B	0	0	0	0	0	0	0
MIR703	0	0	0	0	0	0	0
LEPROTL1	28112.1	11312.4	13096.7	9505.51	5931.79	6486.97	6503.58
CMC1	0	0	0	0	0	0	0
PRDM4	0	0	0	0	0	0	0
HDAC6	0	0	0	0	0	0	0
DHX9	0	0	0	0	0	0	0
EIF3E	0	0	0	0	0	0	0
CDC34	0	0	0	0	0	0	0
IGFBP2	0	0	0	0	0	0	0
SRF	654.09	130.883	165.859	440.073	190.878	133.621	64.5582
FSBP	0	0	0	0	0	0	0
PLK4	0	0	0	0	0	0	0
PRDM16	0	0	0	0	0	0	0
MIR6835	0	0	0	0	0	0	0
BNIP2	0	0	0	0	0	0	0
LOC730202	0	0	0	0	0	0	0
KIAA1551	0	0	0	0	0	0	0
ZFP608	0	0	0	0	0	0	0
UBAP2	0	0	0	0	0	0	0
SNORA105C	3492.24	2116.08	631.469	497.232	807.61	1506.69	2031.97
2610008E11RIK	0	0	0	0	0	0	0
ZNF525	0	0	0	0	0	0	0
MANEA	0	0	0	0	0	0	0
RB1	0	0	0	0	0	0	0
MTDH	0	0	0	0	0	0	0
AMOTL1	7361.92	2475.39	1717.05	1188.37	6647.31	4097.3	5019.51
PPIAL4G	0	0	0	0	0	0	0
ZNF484	10360.3	4670.13	4036.43	636.986	7961.29	4844.85	1965.08
MEIS2	0	0	0	0	0	0	0
SSH2	0	0	0	0	0	0	0
JADE3	0	0	0	0	0	0	0
ZFP457	0	0	0	0	0	0	0
CNOT1	0	0	0	0	0	0	0
CTPS2	446.396	104.032	426.067	16.5925	146.834	180.717	367.716
CDC25B	0	0	0	0	0	0	0
CDC42EP5	148420	63763.8	62575.7	78429.6	69755.8	24337.9	21092.4
SAP30L	0	0	0	0	0	0	0
MOGS	0	0	0	0	0	0	0
GOLGA6L4	5131.34	1567.79	632.984	631.106	2615.13	2636.9	2234.42
KPTN	0	0	0	0	0	0	0
SNORA104	0	0	0	0	0	0	0
CENPW	0	0	0	0	0	0	0
4930453N24RIK	0	0	0	0	0	0	0
SLC35F2	0	0	0	0	0	0	0
SNORD86	0	0	0	0	0	0	0
SNF8	0	0	0	0	0	0	0
ANAPC15	0.885951	0.749689	0.71737	0.353263	0.632898	0.694027	0.858888
SDCBP	0	0	0	0	0	0	0
CPNE1	0	0	0	0	0	0	0
PPIAL4E	0	0	0	0	0	0	0
SNRNP200	0	0	0	0	0	0	0
GSTM2P1	0	0	0	0	0	0	0
PRL	0	0	0	0	0	0	0
AMOTL2	0	0	0	0	0	0	0
CDH2	656.285	543.439	133.808	304.51	504.282	238.126	180.519
ZNF154	0	0	0	0	0	0	0
ZBTB25	0	0	0	0	0	0	0
HPX	9189.78	1779.05	210.796	486.86	1789.24	761.466	1766.44
BRPF1	0	0	0	0	0	0	0
CNIH3	0	0	0	0	0	0	0
RPS27	52961.7	26381.8	32304.8	5438.09	17832.7	42437.1	23163.6
ZFP180	0	0	0	0	0	0	0
TUBB4B	15234.5	496.42	1318.61	9833.42	7514.07	2992.12	4038.11
ZHX1-C8ORF76	0	0	0	0	0	0	0
OSGEPL1	0	0	0	0	0	0	0
ARL4D	0	0	0	0	0	0	0
ZNF41-PS	0	0	0	0	0	0	0
BTG1	0	0	0	0	0	0	0
ZNF90	38890.3	10680.3	28578.1	3103.91	6792.5	7696.49	11958.9
GCSHP3	571.81	428.19	191.988	192.292	1386.32	1200.57	882.189
RAD21	0	0	0	0	0	0	0
GSTM4	0	0	0	0	0	0	0
FAM111B	0	0	0	0	0	0	0
GCSH	0	0	0	0	0	0	0
PLEKHG4B	0	0	0	0	0	0	0
CHMP4A	0.710089	0.339939	0.654855	0.100207	0.64196	0.544445	0.365638
FSTL1	0	0	0	0	0	0	0
SARNP	0	0	0	0	0	0	0
ACO1	0	0	0	0	0	0	0
MID1	14633.9	9904.38	6546.05	368.459	937.009	1251.73	9598.76
RDX	0	0	0	0	0	0	0
GM6793	16.77	9.1399	11.2152	5.00281	6.29879	12.1016	5.65927
ZBTB10	0	0	0	0	0	0	0
GOLM1	6.08267	1.80045	1.32515	1.2341	5.10533	2.24835	1.57859
TRDMT1	0	0	0	0	0	0	0
YAP1	0	0	0	0	0	0	0
EIF3H	0	0	0	0	0	0	0
ZNF568	0	0	0	0	0	0	0
EFNB2	0	0	0	0	0	0	0
DPY30	0	0	0	0	0	0	0
MEGF6	349792	143914	229371	160493	26553.7	19765.5	13885.2
2010315B03RIK	0	0	0	0	0	0	0
REST	0	0	0	0	0	0	0
KNOP1	0	0	0	0	0	0	0
ZNF230	0	0	0	0	0	0	0
GM14308	0	0	0	0	0	0	0
ASB7	0	0	0	0	0	0	0
PPIAL4D	0	0	0	0	0	0	0
MIEF1	0	0	0	0	0	0	0
ZFP960	16842.1	42887.9	24759.1	14539	8748.9	17632.8	11608.6
RPL13AP5	3515.17	2548.76	1738.71	1757.55	3142.81	1963.57	2647.7
EPC2	0	0	0	0	0	0	0
WDYHV1	0	0	0	0	0	0	0
EIF3B	0	0	0	0	0	0	0
ZNHIT3	6295.33	1879.02	1171.69	489.962	1725.45	1775.88	1129.5
MYO1A	8.88165	0.796647	0.900993	0.221947	6.13391	8.9453	5.08051
SIAH1	0	0	0	0	0	0	0
RCBTB1	0	0	0	0	0	0	0
CCDC150	0	0	0	0	0	0	0
ZNF507	0	0	0	0	0	0	0
SLC35B1	0	0	0	0	0	0	0
RPL23AP32	2233.27	1671.71	1089.77	273.974	981.649	1371.23	914.608
HIST1H2BO	0	0	0	0	0	0	0
TTPAL	0	0	0	0	0	0	0
FAM181A	26933.1	7565.58	22454.6	6194.29	6339.7	6445.21	5810.37
CAPN6	0	0	0	0	0	0	0
THUMPD3	0	0	0	0	0	0	0
CUL3	0	0	0	0	0	0	0
SUZ12P1	0	0	0	0	0	0	0
HYDIN	0	0	0	0	0	0	0
GJA9-MYCBP	0	0	0	0	0	0	0
ATP1B3	0	0	0	0	0	0	0
ATXN7L3B	0	0	0	0	0	0	0
SPAG9	0	0	0	0	0	0	0
DDX39A	0	0	0	0	0	0	0
FANCL	0	0	0	0	0	0	0
LOC102724814	0	0	0	0	0	0	0
RBMS2	0	0	0	0	0	0	0
CDK2	0	0	0	0	0	0	0
ZNF136	0	0	0	0	0	0	0
B3GAT2	0	0	0	0	0	0	0
ZFP59	0	0	0	0	0	0	0
ITGB3BP	0	0	0	0	0	0	0
FIGN	551.567	125.427	166.105	390.416	129.264	385.992	105.982
SYCE2	0	0	0	0	0	0	0
ANTXR2	0	0	0	0	0	0	0
EMB	0	0	0	0	0	0	0
LINC01315	219.179	21.2912	119.443	179.423	54.8718	39.0401	44.5369
TRPC2	8.88165	0.796647	0.0345333	0.723753	5.10533	1.04571	1.57859
RPL38	0	0	0	0	0	0	0
LTA4H	0	0	0	0	0	0	0
TSN	0	0	0	0	0	0	0
BTBD17	280879	44021.6	27380.3	78670.1	22604.2	14768.7	11514.8
ZFP942	0	0	0	0	0	0	0
MDM4	0	0	0	0	0	0	0
GM7334	0	0	0	0	0	0	0
MIR670HG	22.6897	4.63305	5.81917	11.8501	8.66164	5.43717	2.46441
TMSB15A	0	0	0	0	0	0	0
MIR466I	38285.1	25563	19249.4	14283.8	4034.69	23611.6	13543.6
ZFP710	0	0	0	0	0	0	0
ZFPM2	0	0	0	0	0	0	0
CHRNA5	0	0	0	0	0	0	0
CARHSP1	0	0	0	0	0	0	0
ZNF827	0	0	0	0	0	0	0
RAD51AP1	0	0	0	0	0	0	0
ZFP2	0	0	0	0	0	0	0
GPBP1	0	0	0	0	0	0	0
HSPE1	12.4747	1.32236	2.56235	1.76153	3.24666	5.36009	4.04561
LSG1	0	0	0	0	0	0	0
FAM136A	0	0	0	0	0	0	0
RAB8A	0	0	0	0	0	0	0
PMF1-BGLAP	0	0	0	0	0	0	0
AP4M1	0	0	0	0	0	0	0
SET	191134	7448.64	17518.2	124618	70158.6	20892.1	17726.2
LIPE	297.849	210.906	236.113	156.975	2.95569	2.234	21.8296
CDH23	0	0	0	0	0	0	0
TOP2B	0	0	0	0	0	0	0
MMADHC	0	0	0	0	0	0	0
TMEM163	0	0	0	0	0	0	0
DNMT3B	0	0	0	0	0	0	0
CSN3	0	0	0	0	0	0	0
DNAJC15	0	0	0	0	0	0	0
ZNF768	0	0	0	0	0	0	0
LOC105371814	0	0	0	0	0	0	0
CDCA8	0	0	0	0	0	0	0
ARL14EP	0	0	0	0	0	0	0
INHBB	0	0	0	0	0	0	0
COG4	0	0	0	0	0	0	0
TMEM69	2399.83	763.962	1077.99	606.075	1515.08	788.934	1044.02
ETAA1	0	0	0	0	0	0	0
RPL31	12197.1	12807.9	14322.9	6153.47	9106.62	17210.6	21033.9
TXNDC5	0	0	0	0	0	0	0
CETN2	1836.36	1304.19	800.599	833.513	1482.34	1302.39	1343.31
TPX2	0	0	0	0	0	0	0
ZNF530	0	0	0	0	0	0	0
ANKRD49	0	0	0	0	0	0	0
GPC1	0	0	0	0	0	0	0
ADH4	7925.93	3452.28	1010.22	1320.91	993.325	3672.77	3948.8
LFNG	4098.72	530.217	286.338	1540.16	2357.62	1146.64	734.638
ZNF625	0	0	0	0	0	0	0
ZFP65	36010.3	10130.8	27966.8	2688.58	4012.48	6341.01	11112.1
CYB5R3	0	0	0	0	0	0	0
USP1	0	0	0	0	0	0	0
HNRNPCL2	0	0	0	0	0	0	0
NFIB	0	0	0	0	0	0	0
TM4SF19-AS1	3061.19	764.251	557.132	623.025	1569.47	1100.74	664.777
SERPINB6E	5419.87	3511.43	5288.77	1658.45	5047.49	3856.17	3846.87
TMPO-AS1	0	0	0	0	0	0	0
EWSR1	0	0	0	0	0	0	0
MDFIC	0	0	0	0	0	0	0
GNAI1	0	0	0	0	0	0	0
SLC40A1	0	0	0	0	0	0	0
HAUS8	0	0	0	0	0	0	0
RPL7A	15202.2	4228.05	3248.19	2803.78	6179.32	2840.34	4341.72
ZNF826P	0	0	0	0	0	0	0
ZNF584	0	0	0	0	0	0	0
SNX6	0	0	0	0	0	0	0
DLL1	1.56169e+06	545622	828841	1.12543e+06	238966	148467	84777
DNAJC8	0	0	0	0	0	0	0
SNRPC	0	0	0	0	0	0	0
RCOR2	1.02718e+06	691242	886460	912592	222728	72602.4	80751.9
KIF24	0	0	0	0	0	0	0
ENO1	1996.49	1340.97	2074.11	180.017	3535.59	3759.67	4222.57
C1QTNF9	30546.8	23585.8	11388.6	4978.33	14172.6	6580.17	10421.4
PAICS	0	0	0	0	0	0	0
3110039M20RIK	0	0	0	0	0	0	0
ZNF124	0	0	0	0	0	0	0
ALDH1L2	0	0	0	0	0	0	0
C12ORF29	0	0	0	0	0	0	0
CGGBP1	0	0	0	0	0	0	0
FAU	0	0	0	0	0	0	0
ZMIZ1	0	0	0	0	0	0	0
TIMM8B	0	0	0	0	0	0	0
GM15455	0	0	0	0	0	0	0
SCML2	0	0	0	0	0	0	0
UBAC2-AS1	0	0	0	0	0	0	0
LOC284798	32199.2	11505.1	1471.85	1512.54	4639.01	4181.15	2577.97
RFC3	0	0	0	0	0	0	0
CNTLN	0	0	0	0	0	0	0
ZFP52	0	0	0	0	0	0	0
NDST4	0	0	0	0	0	0	0
RPL34-PS1	0	0	0	0	0	0	0
PLCE1	216.694	91.4078	76.8032	212.059	97.2798	63.7515	54.5835
STIL	0	0	0	0	0	0	0
BICD1	0	0	0	0	0	0	0
WNT3	0	0	0	0	0	0	0
FKBP9P1	17.8283	3.30218	1.32515	1.66511	13.9555	16.8994	4.81371
TYW3	0	0	0	0	0	0	0
KIF20B	0	0	0	0	0	0	0
ZFP69B	0	0	0	0	0	0	0
CSE1L	0	0	0	0	0	0	0
PDCL	0	0	0	0	0	0	0
DSG2	0	0	0	0	0	0	0
PSMD11	0	0	0	0	0	0	0
GRIP1	0	0	0	0	0	0	0
EFCAB8	0	0	0	0	0	0	0
ZNF609	1031.26	789.929	219.401	589.149	165.693	128.537	105.924
TPRKB	0	0	0	0	0	0	0
CCNE2	0	0	0	0	0	0	0
DSCC1	0	0	0	0	0	0	0
ZNF714	13244.6	23004.5	21288.5	6095.88	6547.42	27117.6	16005
RPF1	0	0	0	0	0	0	0
ZNF492	0	0	0	0	0	0	0
BRD3	219.397	202.141	115.918	215.705	188.094	128.45	112.692
H19	0	0	0	0	0	0	0
CFAP206	0	0	0	0	0	0	0
CKAP2	0	0	0	0	0	0	0
ZFP628	0	0	0	0	0	0	0
PAPOLA	0	0	0	0	0	0	0
PELI2	0	0	0	0	0	0	0
BMF	0	0	0	0	0	0	0
KIF14	0	0	0	0	0	0	0
SLIRP	0	0	0	0	0	0	0
RPL23AP82	0	0	0	0	0	0	0
ID2	0	0	0	0	0	0	0
ZFP600	0	0	0	0	0	0	0
ZNF671	0	0	0	0	0	0	0
CSNK1A1P1	7682.32	3144.33	755.65	339.274	2757.2	1630.8	2588.54
NHLH1	268967	56635.8	854.982	448.217	1283.43	622.651	642.204
ACTG1	0	0	0	0	0	0	0
CYB5R2	0	0	0	0	0	0	0
MRPL51	0	0	0	0	0	0	0
RPS20	0	0	0	0	0	0	0
HNRNPH1	0	0	0	0	0	0	0
GSTM6	0	0	0	0	0	0	0
PLA2G3	55963.6	3999.65	2129.5	6399.97	11987.5	3817.47	3106.27
ZFP738	35158	26594.7	12875	13079.5	13869.5	19337.3	19888.6
MIR9-3HG	0	0	0	0	0	0	0
TOP2A	0	0	0	0	0	0	0
WDR5B	0	0	0	0	0	0	0
TBC1D16	0	0	0	0	0	0	0
ZNF185	0	0	0	0	0	0	0
P4HB	0	0	0	0	0	0	0
HIST1H2BA	0	0	0	0	0	0	0
DYRK3	0	0	0	0	0	0	0
CCDC90B	0	0	0	0	0	0	0
POLD3	0	0	0	0	0	0	0
ZNF532	0	0	0	0	0	0	0
MPP5	0	0	0	0	0	0	0
TANK	0	0	0	0	0	0	0
SLC39A7	0	0	0	0	0	0	0
DEPDC4	0	0	0	0	0	0	0
DMC1	0	0	0	0	0	0	0
AKR1E2	677.354	264.665	499.08	551.112	182.827	315.986	254.581
COL11A1	0	0	0	0	0	0	0
ZFP932	18946.6	138463	79032.2	61190.5	14216.2	26089.5	21978.2
SNHG20	0	0	0	0	0	0	0
CITED1	0	0	0	0	0	0	0
SP1	1312.87	1196.84	1008.15	706.08	813.139	493.057	496.675
NUDT13	0	0	0	0	0	0	0
VMAC	0	0	0	0	0	0	0
HNRNPUL2	0	0	0	0	0	0	0
LCORL	1.06897e+06	1.12573e+06	1.1973e+06	3.7033e+06	651548	279404	228670
SOX12	0	0	0	0	0	0	0
GM8624	0	0	0	0	0	0	0
ZFP560	0	0	0	0	0	0	0
PROZ	6.08267	0.796647	1.32515	1.66511	5.10533	1.04571	1.57859
RBBP7	0	0	0	0	0	0	0
PDLIM1	0	0	0	0	0	0	0
PSMG2	0	0	0	0	0	0	0
RPS28	0	0	0	0	0	0	0
SOX2	0	0	0	0	0	0	0
BTG2	0	0	0	0	0	0	0
ZFP606	0	0	0	0	0	0	0
HELB	0	0	0	0	0	0	0
GSPT2	0	0	0	0	0	0	0
DCN	0	0	0	0	0	0	0
SFPQ	0	0	0	0	0	0	0
PLAGL2	0	0	0	0	0	0	0
PARD6B	0	0	0	0	0	0	0
GPR39	0	0	0	0	0	0	0
HECA	0	0	0	0	0	0	0
LRRC51	38.5536	18.8893	1.4534	6.45212	7.66284	13.5442	17.6754
ZNF808	0	0	0	0	0	0	0
DUSP4	0	0	0	0	0	0	0
ZFP763	0	0	0	0	0	0	0
HTRA3	0	0	0	0	0	0	0
LOC101927314	0	0	0	0	0	0	0
CECR2	0	0	0	0	0	0	0
CBSL	0	0	0	0	0	0	0
CHCHD3	2462.85	3161.1	2888.09	611.94	2686.2	3939.54	2059.83
CENPK	0	0	0	0	0	0	0
RAB13	0	0	0	0	0	0	0
CKLF	0	0	0	0	0	0	0
MCM10	0	0	0	0	0	0	0
C4ORF3	0	0	0	0	0	0	0
TBC1D31	0	0	0	0	0	0	0
HMGN1	0	0	0	0	0	0	0
ZFP930	0	0	0	0	0	0	0
ZFP618	0	0	0	0	0	0	0
BOC	0	0	0	0	0	0	0
MAGED2	0	0	0	0	0	0	0
BCL2L11	0	0	0	0	0	0	0
STON1	0	0	0	0	0	0	0
ZBTB1	0	0	0	0	0	0	0
MIR6870	46966.6	16546.2	7482.9	3844.2	5958.63	4267.9	3988.64
ARHGEF39	0	0	0	0	0	0	0
MIR6886	2141.29	1964.33	566.432	273.602	411.567	1204.13	483.235
ACTB	0	0	0	0	0	0	0
HNRNPA1P33	3.79255	2.34467	1.8529	0.221947	2.39629	2.24835	3.63538
UBE2NL	853.064	3625.23	11394.5	250.635	455.543	1067.52	8582.12
RNASEH2C	15651.2	11390.5	10204.9	1013.98	5794.1	7193.98	4392.75
GCNT1	0	0	0	0	0	0	0
TRAF1	0	0	0	0	0	0	0
ZNF534	0	0	0	0	0	0	0
MASTL	0	0	0	0	0	0	0
ZNF214	0	0	0	0	0	0	0
AKAIN1	0	0	0	0	0	0	0
LOC100129034	29088.6	6870.81	1528.27	1184.88	16480.1	10055.1	10450.9
TFDP2	0	0	0	0	0	0	0
RPL10	0	0	0	0	0	0	0
CDC25C	0	0	0	0	0	0	0
RARS	0	0	0	0	0	0	0
HRG	0	0	0	0	0	0	0
ZNF560	237235	55735.1	74397.5	66884.1	12660.8	13071.2	19678.6
LMO3	29639.7	23132	2132.77	1587.61	1330.82	1491.1	1914.54
CDON	7987.6	701.081	390.535	498.147	2733.35	823.252	1581.21
PPIL3	0	0	0	0	0	0	0
HNRNPUL1	0	0	0	0	0	0	0
PIN4	0	0	0	0	0	0	0
UBE2D2B	0	0	0	0	0	0	0
GTF2H5	0	0	0	0	0	0	0
RBM4B	0	0	0	0	0	0	0
FOXN4	0	0	0	0	0	0	0
S100PBP	0	0	0	0	0	0	0
CAR12	66173.1	19381.8	8167.23	2845.16	4967.96	8076.7	4681.12
EFS	1.08027e+06	545505	439116	351671	192601	89411.3	117872
DDX54	0	0	0	0	0	0	0
LEMD1	51499.6	49910.8	16817.8	1375.24	3987.78	3209.59	3896.65
MTHFD2L	2.05226	1.24749	2.48663	0.723753	5.10533	12.1016	11.3801
TRMT10A	0	0	0	0	0	0	0
NTS	10059.9	4518.35	332.622	921.236	1523.76	2412.09	2265.95
ZNF702P	8.88165	1.80045	0.33964	3.09237	2.2841	1.58051	3.82681
WDR20	12610.7	19061.2	22044.1	12696.8	5381.96	11494.6	22469.7
FKBP9	0	0	0	0	0	0	0
NRAS	0	0	0	0	0	0	0
GM6712	0	0	0	0	0	0	0
LOC103171574	0	0	0	0	0	0	0
CADM1	0	0	0	0	0	0	0
GMPS	0	0	0	0	0	0	0
NME1	0	0	0	0	0	0	0
RPS15	0	0	0	0	0	0	0
PHF6	0	0	0	0	0	0	0
SALL3	154675	100325	97349.4	133210	83121.6	73309	13621.8
PALLD	0	0	0	0	0	0	0
RAI14	0	0	0	0	0	0	0
GM10509	11.3263	15.6947	19.5545	10.1671	10.5736	21.6805	11.3801
FAM105A	0	0	0	0	0	0	0
DBR1	0	0	0	0	0	0	0
LOC100652758	0	0	0	0	0	0	0
E2F1	0	0	0	0	0	0	0
2700099C18RIK	1794.28	756.904	302.414	152.226	788.306	1072.59	1172.92
HIST1H2BM	0	0	0	0	0	0	0
PML	0	0	0	0	0	0	0
MYH6	15620.1	3048.48	146.713	519.903	2668.76	1501.66	809.182
SPC25	0	0	0	0	0	0	0
MGME1	0	0	0	0	0	0	0
LRP5	0	0	0	0	0	0	0
AKAP14	0	0	0	0	0	0	0
DYRK1B	0	0	0	0	0	0	0
PSMA6	0	0	0	0	0	0	0
PHIP	0	0	0	0	0	0	0
MIR15B	0	0	0	0	0	0	0
ASXL1	0	0	0	0	0	0	0
SOX9	0	0	0	0	0	0	0
GNPAT	0	0	0	0	0	0	0
NXN	0	0	0	0	0	0	0
ZNF777	0	0	0	0	0	0	0
HILPDA	0	0	0	0	0	0	0
DDX1	0	0	0	0	0	0	0
KCTD14	1118.53	441.454	488.078	887.085	247.955	199.104	254.402
RPL37A	8441.87	6818.97	4242.82	1492.68	2975.97	3149.25	2909.3
TMEM94	0	0	0	0	0	0	0
TTC30A1	0	0	0	0	0	0	0
ZNF784	0	0	0	0	0	0	0
ZNF549	0	0	0	0	0	0	0
DCTN3	0	0	0	0	0	0	0
CEP55	0	0	0	0	0	0	0
ZNF229	306.9	95.3018	150.142	283.72	139.584	186.891	7.43653
TRP53BP2	0	0	0	0	0	0	0
H3F3A	8216.67	3201.31	1994.7	472.297	2959.45	2886.27	1894.24
TMEM11	0	0	0	0	0	0	0
ZSCAN12	0	0	0	0	0	0	0
FUNDC1	8.54131	1.80045	0.900993	0.723753	7.61119	5.88658	7.12563
TSC22D2	0	0	0	0	0	0	0
D030068K23RIK	0	0	0	0	0	0	0
SMTN	5412.32	1276.19	684.347	433.644	4366.64	1737.19	1506.61
LOC401261	0	0	0	0	0	0	0
MBTPS1	0	0	0	0	0	0	0
LDLRAD3	0	0	0	0	0	0	0
LOC644936	11641.9	8934.52	6977.49	979.327	3127.67	3687.38	5870.28
GPN1	0	0	0	0	0	0	0
EIF3IP1	5.56995	2.48883	4.07209	1.66511	5.10533	3.04957	3.82681
LSM2	0	0	0	0	0	0	0
CPSF3	0	0	0	0	0	0	0
ZFHX4	0	0	0	0	0	0	0
ARF4	0	0	0	0	0	0	0
CEP85L	0	0	0	0	0	0	0
VPS35	0	0	0	0	0	0	0
LDHA	663588	789378	1.30268e+06	2.38971e+06	407218	123289	229577
PRC1	348989	204425	128692	295279	86446.7	28338.4	33318.6
ZFP85	0	0	0	0	0	0	0
EFNA4	620896	417864	456449	454932	70908	81463.2	65037
GM4432	9958.37	7313.4	2628.21	1292.67	9940.9	7646.32	4518.46
PAPOLB	81460.7	3874.74	3154.92	65193.3	1418.46	1264.66	1346.98
VRK1	0	0	0	0	0	0	0
SMG7	0	0	0	0	0	0	0
DLGAP5	0	0	0	0	0	0	0
LDHB	2928.98	2607.96	4636.44	761.216	6720.34	12404	5827.1
SCP2	0	0	0	0	0	0	0
HSPA8	0	0	0	0	0	0	0
CBFA2T2	0	0	0	0	0	0	0
XNTRPC	0	0	0	0	0	0	0
ZFP846	0	0	0	0	0	0	0
BUB3	0	0	0	0	0	0	0
EOMES	669854	450325	282498	209524	37814.7	38538.4	56349.4
QSOX1	0	0	0	0	0	0	0
PPP2R3A	0	0	0	0	0	0	0
MRC2	0	0	0	0	0	0	0
PTGDR	0	0	0	0	0	0	0
CDCA7	0	0	0	0	0	0	0
RANBP3	0	0	0	0	0	0	0
GM4371	138.69	11.0043	14.6412	71.759	24.6344	20.2334	11.7116
ZNF585A	0	0	0	0	0	0	0
FAT4	0	0	0	0	0	0	0
BLACAT1	1.06015e+06	969909	923666	833008	37448.9	46809.5	42831.3
SNRPA	0	0	0	0	0	0	0
SLFNL1-AS1	7308.11	6606.96	559.685	276.361	4736.14	3204.69	1795.76
CCDC177	0	0	0	0	0	0	0
ZIC1	668060	208465	307608	494647	159398	140643	102832
9930012K11RIK	878.287	118.18	221.3	658.263	640.814	264.41	181.483
NOTCH3	0	0	0	0	0	0	0
PSMD14	0	0	0	0	0	0	0
PTPRZ1	0	0	0	0	0	0	0
ARL5A	0	0	0	0	0	0	0
NDC1	0	0	0	0	0	0	0
EMX2OS	1.40183e+06	1.00084e+06	952523	1.39719e+06	184933	60240.1	42028.4
ARL5C	1210.09	759.61	1069.18	839.929	259.107	269.297	229.157
GM14440	673.255	2124.78	2406.85	717.879	3058.21	1474.52	2795.99
ARL6IP1	0	0	0	0	0	0	0
EMX1	0	0	0	0	0	0	0
XNDC1	0	0	0	0	0	0	0
GAS1	0	0	0	0	0	0	0
RPL32L	6.08267	1.23727	0.900993	0.723753	5.10533	1.04571	1.57859
PPIAL4A	0	0	0	0	0	0	0
PHLDA1	0	0	0	0	0	0	0
KBTBD2	0	0	0	0	0	0	0
LOC101927248	302065	206762	244838	152222	90386.1	76256.5	72092.2
POLDIP3	0	0	0	0	0	0	0
TGIF1	27420.4	7389.83	1770.58	3908.4	5601.63	2211.11	3352.51
EXOG	0	0	0	0	0	0	0
ATP6V0A2	0	0	0	0	0	0	0
NEDD4	0	0	0	0	0	0	0
AU041133	0	0	0	0	0	0	0
ZNF528	0	0	0	0	0	0	0
PDIA3	0	0	0	0	0	0	0
HIF3A	0	0	0	0	0	0	0
SP3	827.825	131.072	159.824	684.841	149.23	268.393	336.15
PLP2	0	0	0	0	0	0	0
5730455P16RIK	0	0	0	0	0	0	0
CDKN2AIP	0	0	0	0	0	0	0
ARHGAP4	140594	77467.2	80141	136204	59221.5	4224.48	36266.7
C1ORF226	0	0	0	0	0	0	0
AKNA	0	0	0	0	0	0	0
HNRNPA1	3.79255	2.34467	1.8529	0.221947	1.72727	2.24835	3.63538
TMEM2	0	0	0	0	0	0	0
SYDE1	0	0	0	0	0	0	0
DMRTA2	1.35781e+06	259072	79640.7	248398	29344.2	14541	60258.6
MOB3B	0	0	0	0	0	0	0
ADNP	0	0	0	0	0	0	0
DAND5	105120	51226.2	90237.6	73919	46858.4	1710.62	3785.49
ENPP1	0	0	0	0	0	0	0
GM8615	20.8704	1.80045	0.900993	2.89128	5.10533	8.20204	11.3801
GMEB1	0	0	0	0	0	0	0
GLDC	0	0	0	0	0	0	0
GM10767	0	0	0	0	0	0	0
ADAM20	0	0	0	0	0	0	0
RHBDL3	0	0	0	0	0	0	0
TCF7	0	0	0	0	0	0	0
DPH3	0	0	0	0	0	0	0
SNORA14B	0	0	0	0	0	0	0
ZNF775	0	0	0	0	0	0	0
RPL34	9956.57	7314.62	2628.3	1292.6	9940.79	7645.99	4518.46
KPNA7	0	0	0	0	0	0	0
EIF5AL1	0	0	0	0	0	0	0
IGF2BP1	1.61401e+06	260774	189985	84119.6	30591.4	40844.7	33630
ORC6	0	0	0	0	0	0	0
SLX4IP	0	0	0	0	0	0	0
GIN1	0	0	0	0	0	0	0
TCP1	0	0	0	0	0	0	0
ZFP229	0	0	0	0	0	0	0
GINS4	0	0	0	0	0	0	0
CCT2	0	0	0	0	0	0	0
ZNF562	0	0	0	0	0	0	0
CDK6	0	0	0	0	0	0	0
FUZ	0	0	0	0	0	0	0
HEPH	0	0	0	0	0	0	0
AW146154	0	0	0	0	0	0	0
CHEK1	0	0	0	0	0	0	0
EHMT2	0	0	0	0	0	0	0
GMNN	0	0	0	0	0	0	0
ADAMTS3	0	0	0	0	0	0	0
BORCS8	0	0	0	0	0	0	0
HMGXB4	0	0	0	0	0	0	0
HAT1	0	0	0	0	0	0	0
LHX2	0	0	0	0	0	0	0
PHF5A	0	0	0	0	0	0	0
2210016F16RIK	0	0	0	0	0	0	0
GLI1	0	0	0	0	0	0	0
SFRP1	780063	697009	587361	659721	134747	38922.5	41605.1
ALG2	0	0	0	0	0	0	0
ZFP709	0	0	0	0	0	0	0
ARHGAP11B	0	0	0	0	0	0	0
TMEM201	0	0	0	0	0	0	0
SALL2	307.822	236.939	292.508	241.897	6.19237	4.1149	11.3627
ZNF776	507.47	34.4005	35.4374	8.05413	11.5984	8.40885	22.8025
ZFP119A	0	0	0	0	0	0	0
SEZ6	0	0	0	0	0	0	0
NHLH2	462767	236880	311370	256937	37461.9	41883.6	42347.1
RPL35A	6234.38	1687.93	569.16	459.872	821.371	985.53	125.989
TOPBP1	0	0	0	0	0	0	0
RPSAP58	914286	1.23766e+06	1.46258e+06	2.87535e+06	512780	294009	339640
MTBP	0	0	0	0	0	0	0
ZFP955A	0	0	0	0	0	0	0
PSMB2	0	0	0	0	0	0	0
ZFP235	172.537	99.7281	21.4494	13.3575	10.5736	12.1016	11.3801
ARSF	0	0	0	0	0	0	0
GADD45G	0	0	0	0	0	0	0
PNRC1	0	0	0	0	0	0	0
RNF165	0	0	0	0	0	0	0
LOC730183	0	0	0	0	0	0	0
ARHGEF4	40.7303	61.6711	77.6188	76.3291	53.8696	68.6585	96.9005
STAG1	0	0	0	0	0	0	0
HAUS4	0	0	0	0	0	0	0
ZBTB12	0	0	0	0	0	0	0
ZNF644	0	0	0	0	0	0	0
CKAP4	0	0	0	0	0	0	0
C19ORF47	0	0	0	0	0	0	0
SKIDA1	0	0	0	0	0	0	0
ZCCHC9	2009.89	1190.45	1418.36	830.039	2160.72	3898.55	1717.91
TCF20	0	0	0	0	0	0	0
ZNF98	48.0955	30.4471	27.5459	16.9131	33.5421	36.5591	18.3625
ZFP945	0	0	0	0	0	0	0
NUFIP2	0	0	0	0	0	0	0
BCOR	0	0	0	0	0	0	0
LBH	0	0	0	0	0	0	0
ANP32A	0	0	0	0	0	0	0
SIPA1L2	0	0	0	0	0	0	0
ZFP60	0	0	0	0	0	0	0
SOX1	0	0	0	0	0	0	0
HNRNPA3P1	0	0	0	0	0	0	0
RPS3A	0	0	0	0	0	0	0
PMM2	4423.47	2031.23	289.585	83.4468	987.161	1293.05	597.188
MTFR1	0	0	0	0	0	0	0
NDUFB11	3474.12	2547.81	2329.09	243.308	3156.44	1423.94	1484.28
HYDIN2	12608.4	8586.45	8097.23	3060.66	7923.48	1419.06	5690.99
WDR18	0	0	0	0	0	0	0
GBAS	0	0	0	0	0	0	0
ERH	639.821	120.472	211.361	377.848	281.878	50.3984	61.6909
ZNF518B	0	0	0	0	0	0	0
SRSF3	0	0	0	0	0	0	0
HELLS	0	0	0	0	0	0	0
METTL5	0	0	0	0	0	0	0
CHD7	0	0	0	0	0	0	0
ERV3-1	0	0	0	0	0	0	0
ITPRIP	0	0	0	0	0	0	0
ADAMTS6	0	0	0	0	0	0	0
RPL7	0	0	0	0	0	0	0
NCOA2	0	0	0	0	0	0	0
TIMM9	0	0	0	0	0	0	0
RPL39	7110.67	917.53	422.828	1453.49	4586.47	1122.3	1008.97
BCL9	0	0	0	0	0	0	0
CCNE1	0	0	0	0	0	0	0
QRSL1	0	0	0	0	0	0	0
TMEM265	2059.89	473.811	185.88	270.513	1570.58	1542.2	1012.59
PLA2G4E	0	0	0	0	0	0	0
PTMA	76956.3	131418	285796	271615	66273.9	37813.9	30507.8
IL17F	0	0	0	0	0	0	0
TTK	0	0	0	0	0	0	0
OST4	0	0	0	0	0	0	0
TGFBR1	0	0	0	0	0	0	0
MNS1	0	0	0	0	0	0	0
CASC15	0	0	0	0	0	0	0
CACTIN	0	0	0	0	0	0	0
ZSCAN29	0	0	0	0	0	0	0
MIR181A2HG	0	0	0	0	0	0	0
ZFP868	0	0	0	0	0	0	0
SOX11	0	0	0	0	0	0	0
LNP1	0	0	0	0	0	0	0
CKAP2L	0	0	0	0	0	0	0
TAF1A	0	0	0	0	0	0	0
AGPS	0	0	0	0	0	0	0
POGK	0	0	0	0	0	0	0
ACLY	0	0	0	0	0	0	0
CANT1	0	0	0	0	0	0	0
RPS6KB1	0	0	0	0	0	0	0
NDUFS5	3453.08	1412.58	2746.21	1214.51	4393.41	3143.11	2302.07
ZBTB8A	0	0	0	0	0	0	0
KIF26A	0	0	0	0	0	0	0
ZNF45	0	0	0	0	0	0	0
FAM175B	0	0	0	0	0	0	0
DKKL1	568685	356418	458102	537856	170687	108926	45422.2
CDR2	0	0	0	0	0	0	0
MED18	0	0	0	0	0	0	0
IPO9	0	0	0	0	0	0	0
CHEK2	0	0	0	0	0	0	0
PTGES3	65.7968	35.4064	36.7433	45.4776	53.1576	13.2923	11.8007
COMMD6	0	0	0	0	0	0	0
ZIC4	668060	208465	307608	494647	159398	140643	102082
SLC1A5	492037	313363	478220	619805	186538	137435	42851.1
RBM3	0	0	0	0	0	0	0
RPS16	16.77	15.6947	11.2152	0.723753	5.10533	3.04957	11.3801
LOC101926964	9887.54	8759.44	4947.32	2297.58	3257.58	8323.65	3515.46
THRAP3	32604.7	22594.7	12870.6	26746.1	18251.3	15828.4	20435.2
2023-09-02	0	0	0	0	0	0	0
DNAJC24	0	0	0	0	0	0	0
RPN2	713802	884865	1.03491e+06	2.16658e+06	349369	209853	252465
SPATA13	12313.3	1279.49	1700.22	298.15	4032.47	3310.92	5568.29
SCAF11	0	0	0	0	0	0	0
ZFP811	0	0	0	0	0	0	0
DLGAP1-AS1	194965	150122	109578	131774	62310.5	38881.1	83766
MCM2	0	0	0	0	0	0	0
ANP32E	0	0	0	0	0	0	0
CCNB2	0	0	0	0	0	0	0
THTPA	0	0	0	0	0	0	0
ZNF101	0	0	0	0	0	0	0
TMEM123	0	0	0	0	0	0	0
LOC100507283	0	0	0	0	0	0	0
IGLON5	0	0	0	0	0	0	0
TCEANC2	0	0	0	0	0	0	0
GPR156	0	0	0	0	0	0	0
DRAM2	0	0	0	0	0	0	0
ZNF320	0	0	0	0	0	0	0
NUDT15	0	0	0	0	0	0	0
NUP37	0	0	0	0	0	0	0
PTER	0	0	0	0	0	0	0
HMGA2	0	0	0	0	0	0	0
LIX1	114291	59506.2	30138.8	67294.5	17712.1	7401.12	16352.8
GNG5	0	0	0	0	0	0	0
EGFLAM	0	0	0	0	0	0	0
ZNF780B	0	0	0	0	0	0	0
ZNF423	0	0	0	0	0	0	0
RFC1	0	0	0	0	0	0	0
RPL32	6.08267	1.23727	0.900993	0.723753	5.10533	1.04571	1.57859
TSPAN18	0	0	0	0	0	0	0
LMNA	0	0	0	0	0	0	0
GM10033	0	0	0	0	0	0	0
PROKR2	0	0	0	0	0	0	0
GINS2	0	0	0	0	0	0	0
MDM1	8.88165	1.23727	0.900993	6.27349	5.10533	5.04247	4.09127
TMSB15B2	0	0	0	0	0	0	0
ZFP943	0	0	0	0	0	0	0
PTTG1	0	0	0	0	0	0	0
GM4907	0	0	0	0	0	0	0
RNF38	12.1461	4.23841	9.79295	3.94595	10.7537	10.4711	11.5696
FBXL12OS	0	0	0	0	0	0	0
LMO1	194.066	80.6408	103.652	171.587	98.8959	52.4759	39.4229
LINC00461	0	0	0	0	0	0	0
NCKAP5	103894	56456.8	54685.8	78626.2	40835	7163.88	38604.9
KCTD9	0	0	0	0	0	0	0
ZWILCH	0	0	0	0	0	0	0
FKBP3	0	0	0	0	0	0	0
KRR1	0	0	0	0	0	0	0
HADH	0	0	0	0	0	0	0
ZNF626	0	0	0	0	0	0	0
FBXO5	0	0	0	0	0	0	0
RPS27A	6.08267	17.5624	13.9592	1.66511	11.1061	11.5705	18.036
CAND1	0	0	0	0	0	0	0
ZFP64	0	0	0	0	0	0	0
WWTR1-AS1	0	0	0	0	0	0	0
DNM3OS	6908.27	4276.63	1700.46	4450.5	4545.4	6793.18	6655.43
UBE2C	254375	129039	66788.9	179982	43724.4	40700.9	38278.7
EPHA7	0	0	0	0	0	0	0
GM6710	16828.7	42875.4	24759.1	14492	8752.19	17628.3	11616.9
ASF1A	0	0	0	0	0	0	0
SCAF8	0	0	0	0	0	0	0
AI987944	0	0	0	0	0	0	0
SPRTN	0	0	0	0	0	0	0
ZFP970	5.55908	122.451	55.4282	7.38956	5.04678	5.56595	6.03911
PDE3A	0	0	0	0	0	0	0
KNSTRN	0	0	0	0	0	0	0
ZFP516	0	0	0	0	0	0	0
ZNF695	0	0	0	0	0	0	0
LOC729080	77.7845	45.1648	0.61277	9.86574	3.12619	1.09573	4.15681
LAMA1	0	0	0	0	0	0	0
PARD6G	0	0	0	0	0	0	0
ZNF583	0	0	0	0	0	0	0
UTP15	0	0	0	0	0	0	0
ZFP869	5.57627	122.451	55.4282	7.39898	5.0859	5.55476	6.03563
SOAT1	0	0	0	0	0	0	0
FAM114A1	0	0	0	0	0	0	0
LINC00926	8697.63	1422.46	255.054	286.31	2986.63	1933.24	2555.36
LOC646813	0	0	0	0	0	0	0
THG1L	0	0	0	0	0	0	0
ECHDC1	0	0	0	0	0	0	0
SHCBP1	0	0	0	0	0	0	0
IRAK1BP1	0	0	0	0	0	0	0
HNRNPH2	0	0	0	0	0	0	0
PAX6	2.06663e+06	1.5964e+06	398030	382462	105705	40530.7	64160.8
CALU	0	0	0	0	0	0	0
ZFP827	0	0	0	0	0	0	0
ZFP759	0	0	0	0	0	0	0
FABP5	0	0	0	0	0	0	0
ZSWIM4	0	0	0	0	0	0	0
MITD1	0	0	0	0	0	0	0
ZNF570	1551.83	378.106	494.635	877.115	849.102	536.077	343.273
PBK	0	0	0	0	0	0	0
ZNF267	0	0	0	0	0	0	0
POLR1E	0	0	0	0	0	0	0
H2AFJ	0	0	0	0	0	0	0
MIS18BP1	0	0	0	0	0	0	0
HIST1H2BD	0	0	0	0	0	0	0
HNRNPCL3	13323.8	10110.3	10986.9	3749.8	5297.23	11332.9	8489.32
DCBLD2	0	0	0	0	0	0	0
CSPG4P1Y	10047	268.116	2182.15	20.9096	2995.99	1260.67	7330.24
ZFP521	0	0	0	0	0	0	0
JAM2	0	0	0	0	0	0	0
PTGR2	0	0	0	0	0	0	0
MKRN7P	0	0	0	0	0	0	0
CSNK2A1	0	0	0	0	0	0	0
GTF2F2	0	0	0	0	0	0	0
ZNF566	0	0	0	0	0	0	0
ZNF737	0	0	0	0	0	0	0
RHPN1	0	0	0	0	0	0	0
CDKN1B	0	0	0	0	0	0	0
SALL4	645933	370098	325064	225282	78210.9	63416.2	87681.4
CBLB	0	0	0	0	0	0	0
NOC3L	0	0	0	0	0	0	0
LAPTM4B	581.996	197.556	278.171	531.43	340.045	91.7231	123.762
EPB41	0	0	0	0	0	0	0
ZFP426	0	0	0	0	0	0	0
ZBTB42	0	0	0	0	0	0	0
NEUROD4	0	0	0	0	0	0	0
ZFP128	0	0	0	0	0	0	0
BUB1B	277241	112249	140751	215297	57120.9	19274.5	17142.3
MAB21L1	309766	159983	49026.6	62991.4	103184	41443.9	73763
LMNB1	0	0	0	0	0	0	0
ZNF845	0	0	0	0	0	0	0
ZFP532	0	0	0	0	0	0	0
GLB1L2	0	0	0	0	0	0	0
COL3A1	0	0	0	0	0	0	0
MOCS3	0	0	0	0	0	0	0
UBA2	0	0	0	0	0	0	0
NNAT	0	0	0	0	0	0	0
FOXG1-AS1	0	0	0	0	0	0	0
SNORD15B	0	0	0	0	0	0	0
MRPL21	0	0	0	0	0	0	0
NUMA1	0	0	0	0	0	0	0
SERPINB6D	0	0	0	0	0	0	0
THSD4	0	0	0	0	0	0	0
NCOA4	0	0	0	0	0	0	0
DNAAF3	0	0	0	0	0	0	0
ZNF696	719.659	223.726	230.23	431.949	544.192	130.611	102.355
DIMT1	0	0	0	0	0	0	0
FANCB	0	0	0	0	0	0	0
ZNF616	0	0	0	0	0	0	0
MYL12A	576281	664460	837503	1.86544e+06	401406	240287	265619
GPC2	592566	561161	578341	323412	91636.6	58781.5	39495.5
SNORA70	47.1362	31.3676	52.1514	118.793	27.1664	15.712	150.173
ADAMTS7P1	11217.2	10021.8	1383.46	314.105	5889.03	1254.99	3352.2
SNORA50A	0	0	0	0	0	0	0
XRCC5	0	0	0	0	0	0	0
TRIP6	213483	43436.4	34432.3	122656	30260.2	34083.6	34802.5
UBE2I	0	0	0	0	0	0	0
ZNF311	0	0	0	0	0	0	0
D830031N03RIK	608.321	122.16	152.987	369.552	224.555	112.459	83.6879
COL4A6	239711	142086	122538	123466	14686	15117.9	48696.1
BRD7	0	0	0	0	0	0	0
SCRT2	0	0	0	0	0	0	0
CKS1B	6312.96	4070.75	2557.5	1425.45	3550.18	2941.35	3172.11
ENO1B	0	0	0	0	0	0	0
CREB5	0	0	0	0	0	0	0
ZNF266	0	0	0	0	0	0	0
RPS12	647916	1.3092e+06	1.24143e+06	2.76366e+06	398109	324950	337598
RAD50	0	0	0	0	0	0	0
PAFAH1B2	118.269	33.7586	54.0876	86.5094	32.092	10.9885	13.3851
ZFP114	172.537	99.7281	21.4494	13.3575	10.5736	12.1016	11.3801
UHRF1	0	0	0	0	0	0	0
LOC100420587	0	0	0	0	0	0	0
TIA1	0	0	0	0	0	0	0
HMMR	0	0	0	0	0	0	0
ZFP42	0	0	0	0	0	0	0
IVD	0	0	0	0	0	0	0
ZFP566	0	0	0	0	0	0	0
E2F8	0	0	0	0	0	0	0
FSIP2	0	0	0	0	0	0	0
CBX1	0	0	0	0	0	0	0
TTC30B	0	0	0	0	0	0	0
G3BP1	0	0	0	0	0	0	0
KCNE3	117782	24322.2	26363.6	58439.6	17108.7	62237.3	25632.4
MYEF2	0	0	0	0	0	0	0
HEG1	0	0	0	0	0	0	0
ZFP617	0	0	0	0	0	0	0
DTL	0	0	0	0	0	0	0
JPH1	0	0	0	0	0	0	0
PTK7	0	0	0	0	0	0	0
KIF18A	0	0	0	0	0	0	0
LTBP3	77.948	16.7272	37.6542	61.2903	36.632	18.5833	8.4534
U2AF1	0	0	0	0	0	0	0
SLC39A6	0	0	0	0	0	0	0
IGF2BP3	1.41199e+06	1.36813e+06	1.31611e+06	1.33398e+06	63500.2	26515.1	62741.7
HNRNPAB	0	0	0	0	0	0	0
TMTC4	0	0	0	0	0	0	0
POU3F4	159260	78110.9	147119	141066	5685.08	5844.91	8220.11
RP1	0	0	0	0	0	0	0
KLHL9	629144	1.17028e+06	1.32239e+06	1.95449e+06	399109	242716	368628
ZFP781	0	0	0	0	0	0	0
NCL	0	0	0	0	0	0	0
SUPV3L1	0	0	0	0	0	0	0
LOC100996842	0	0	0	0	0	0	0
JMJD8	0	0	0	0	0	0	0
SNORD58A	0	0	0	0	0	0	0
CDKN2C	0	0	0	0	0	0	0
SPATA24	0	0	0	0	0	0	0
HNRNPA3	0	0	0	0	0	0	0
USP21	0	0	0	0	0	0	0
ZBTB2	0	0	0	0	0	0	0
PLEKHA7	0	0	0	0	0	0	0
MRPL24	0	0	0	0	0	0	0
COL1A2	139582	83248.6	98688.1	93704.4	35422.4	21714.1	47076.6
NAA15	0	0	0	0	0	0	0
TRIP10	0	0	0	0	0	0	0
PWWP2A	307.277	54.7529	300.338	199.976	194.474	62.4817	62.792
LINC00528	0	0	0	0	0	0	0
TTC30A2	0	0	0	0	0	0	0
USP44	0	0	0	0	0	0	0
DLEU2L	0	0	0	0	0	0	0
CASC10	0	0	0	0	0	0	0
FANCE	0	0	0	0	0	0	0
CISH	0	0	0	0	0	0	0
2410141K09RIK	554016	507023	840974	1.18445e+06	305565	144103	176065
HIST1H2AK	0	0	0	0	0	0	0
MCM8	0	0	0	0	0	0	0
HSDL1	0	0	0	0	0	0	0
MRPL32	0	0	0	0	0	0	0
RPS26	5.56995	2.48883	1.8529	0.723753	4.76667	5.04247	5.91458
PPP4R1L	0	0	0	0	0	0	0
MEDAG	0	0	0	0	0	0	0
TMEM218	0	0	0	0	0	0	0
FBXO46	222.996	95.4687	179.249	179.443	83.2275	41.8796	154.776
PRKD1	0	0	0	0	0	0	0
RBMX	0	0	0	0	0	0	0
LRP5L	0	0	0	0	0	0	0
YES1	0	0	0	0	0	0	0
AJUBA	674158	242401	316242	367204	95751.6	37832	64518.6
ZFP963	0	0	0	0	0	0	0
CD151	0	0	0	0	0	0	0
FDFT1	31632.8	27514.4	1082.61	1114.41	2349.87	1331.1	2280.91
ZFP518B	0	0	0	0	0	0	0
COMMD2	0	0	0	0	0	0	0
ZFP120	0	0	0	0	0	0	0
TLE1	0	0	0	0	0	0	0
CETN3	0	0	0	0	0	0	0
CLIC1	467690	198497	131633	466162	112916	29569	45303.4
ZFP53	5.7601	33.9766	63.6291	5.35647	3.65493	195.491	5.10578
ZNF345	0	0	0	0	0	0	0
PSPH	9.87428	2.88126	4.80454	1.32964	6.42614	4.19977	0.895021
CCDC36	0	0	0	0	0	0	0
MAGOHB	0	0	0	0	0	0	0
ERBB2	0	0	0	0	0	0	0
CRYBB2P1	0	0	0	0	0	0	0
SNORA105A	3492.24	2116.08	631.469	497.232	807.61	1506.69	2031.97
MAD2L1	0	0	0	0	0	0	0
ZFP967	0	0	0	0	0	0	0
SLC12A7	0	0	0	0	0	0	0
MBNL3	0	0	0	0	0	0	0
PRTFDC1	576056	357220	547514	355962	146770	61019.3	97078.8
UNCX	123251	35334.2	16027.3	11974.7	12804.2	17024.7	10629.5
GM14139	8.80982	343.205	171.72	97.4354	3.3334	6.29149	8.829
HIC2	110295	28580.2	11763	3533.83	16470.3	13235.5	8771.83
TMSB4X	0	0	0	0	0	0	0
SERPINB6	1679.49	328.686	372.816	78.8971	749.702	420.512	476.218
HIST1H1T	0	0	0	0	0	0	0
CASQ1	125723	9875.68	7574.51	1487.66	11665.3	14737.9	11406.7
GM11837	0	0	0	0	0	0	0
TSPAN4	0	0	0	0	0	0	0
KDELC2	0	0	0	0	0	0	0
TFAP2C	979135	415037	390642	234343	55687.9	15614.8	11051.2
ALG10B	0	0	0	0	0	0	0
ZNF433	6.08267	5.29429	4.07209	1.66511	7.61119	2.24835	5.91458
RPL31-PS12	13596.9	6959.69	13129.6	7350.35	5057.78	16604	12944.5
NABP1	0	0	0	0	0	0	0
CSNK2A2	0	0	0	0	0	0	0
SP8	591299	513162	433966	485641	90055	24920.1	71634.1
GCC1	0	0	0	0	0	0	0
RSU1	0	0	0	0	0	0	0
ZFP534	0	0	0	0	0	0	0
ZNF470	0	0	0	0	0	0	0
DNM1P41	125.241	23.1838	22.0229	37.3026	24.4598	21.0032	20.969
PRR14L	0	0	0	0	0	0	0
2023-09-09	0	0	0	0	0	0	0
ZFP414	0	0	0	0	0	0	0
SLC7A10	0	0	0	0	0	0	0
HAUS1	0	0	0	0	0	0	0
RPL21	13167.9	5118.01	3368.9	2692.09	10464.1	7274.86	13756.3
ZFP82	0	0	0	0	0	0	0
RCC2	0	0	0	0	0	0	0
YTHDF3	0	0	0	0	0	0	0
GSTT2	6043.6	1603.24	851.593	2312.52	2147.9	3153.57	4717.55
RPL37	0	0	0	0	0	0	0
LOC283731	0	0	0	0	0	0	0
C1ORF109	0	0	0	0	0	0	0
CABP1	0	0	0	0	0	0	0
MIR6768	8195.79	1071.19	909.604	1316.52	936.725	518.518	423.792
PDGFC	0	0	0	0	0	0	0
MIR19A	0	0	0	0	0	0	0
CENPF	0	0	0	0	0	0	0
HEBP2	0	0	0	0	0	0	0
POU2F2	0	0	0	0	0	0	0
EIF4EBP3	0	0	0	0	0	0	0
ARHGEF28	0	0	0	0	0	0	0
CD101	7490.12	5089.51	4004.07	1058.64	5501.68	2177.88	2189.07
RPS23	13.0829	10.0304	9.41869	7.37161	5.10533	7.52883	12.9685
GPX8	0	0	0	0	0	0	0
PPIL1	0	0	0	0	0	0	0
ZNF680	0	0	0	0	0	0	0
GSTP2	340.628	186.626	281.771	319.345	222.392	2.79815	4.12933
GGPS1	0	0	0	0	0	0	0
SMO	0	0	0	0	0	0	0
MIR17	0	0	0	0	0	0	0
[truncated: 9,703 more rows]

## Sheet: H3K27ac signal
Genes	E50	E90	E120	P0	P4M	PY4.5	PY20
TICRR	2159.43	821.169	1828.94	957.248	1492.48	687.529	258.972
RMI2	8577.59	5253.57	2192.47	1823.77	5722.17	4981.56	4466.34
PSMD6	107724	72894.7	71089.5	94328.8	41064.3	76093.7	58998.8
POLR2L	408180	305224	231807	392224	148021	214288	103201
LOC643072	109179	93058	51544	64737.1	57487.9	74514.2	45780.4
PAUPAR	60852.5	48717.4	4079.62	2716.62	6215.65	14305.6	2888.52
ZNF670-ZNF695	63.5348	60.9392	33.4202	29.9689	11.0347	30.3027	14.202
PDCL3	11641.1	929.362	692.057	177.182	347.08	159.671	329.688
ZNF480	305.591	267.549	153.462	215.455	50.7839	92.6091	99.4462
TRIB3	1.45968	140.237	60.5885	1.69908	70.0966	53.3261	3.23211
PHC1	722.197	594.905	455.314	398.629	168.389	336.671	218.621
ANP32D	0	0	0	0	0	0	0
ARHGAP19-SLIT1	241979	107691	113727	95074.3	124643	126058	85857.7
RPL36AL	406872	723123	442271	450666	229054	327607	214905
PCNA	0	0	0	0	0	0	0
GLI3	536520	172448	45587	35143.5	27273.6	66697	34948.4
CNEP1R1	85292.6	93973.6	96454.6	63284.7	42416.7	70302.4	53741
MPPED2	0	0	0	0	0	0	0
RPS17	263671	449755	380492	339298	142371	185331	171404
KIRREL2	0	0	0	0	0	0	0
QSER1	638147	601643	402744	374924	122280	335456	174986
OGG1	0	0	0	0	0	0	0
ZNF689	238.54	233.554	179.456	142.578	78.0578	101.012	65.0408
ZC3H18	0	0	0	0	0	0	0
MIER3	6142.56	3789.46	673.881	809.327	2468.56	2329.03	4143.29
MRPL49	154224	214241	165032	226695	106672	124396	94465.6
FUNDC2P2	0.545257	0.397411	0.517027	0.535099	0.258826	0.0682491	0.104138
ESPL1	77946.8	55858	29603.1	37547	33185.3	70736.5	44749.9
RBM10	24.1348	18.8918	19.0577	19.716	9.67891	10.838	11.0444
SEC61A1	47.7372	47.1773	19.5293	36.3921	29.5633	17.7789	5.6162
ITGB8	116773	112697	107219	66725.3	45169.7	59615.6	40604.2
SNORA27	311999	4916.77	259827	310897	143880	278386	201703
MIR124A-1	0	0	0	0	0	0	0
TMEM216	359.084	332.725	243.987	246.211	136.456	168.331	120.744
PSTPIP1	0	0	0	0	0	0	0
ST7-AS1	223.134	128.526	117.379	136.555	99.1819	180.561	113.431
COL1A1	12593.2	9104.36	8825.69	7574.66	7062.12	3764.92	9249.52
LINC00639	0	0	0	0	0	0	0
H2AFV	73740.6	49882.4	50152.6	48906.8	29485.6	59363.8	59864.5
TOP1	383.961	315.343	374.351	340.23	170.01	301.293	139.895
RBSN	72.3462	59.9246	48.4643	66.0305	40.1075	42.6449	40.8984
NONO	28.6524	25.2313	26.9396	25.6167	13.2168	13.8737	10.6204
GALNT1	53.2064	49.1454	40.7935	47.4471	13.8741	22.2483	12.435
COMMD3-BMI1	0	0	0	0	0	0	0
MFNG	41687.6	12271.5	10721	9715.42	11212.6	2744.71	1461.5
GM6644	0	0	0	0	0	0	0
RPL14-PS1	6197.05	1318.59	5028.72	1379.42	1289.43	739.105	1065.18
FOXP4	323170	178610	102509	71957.1	40289	108405	68113.7
FZD8	661040	391813	170971	187547	109875	245804	84233.7
FAM122A	0	0	0	0	0	0	0
GM13212	2079.26	430.131	112.989	273.405	1781.33	521.784	304.904
4933411G06RIK	0	0	0	0	0	0	0
STT3B	0	0	0	0	0	0	0
MIR7-1	0	0	0	0	0	0	0
GPSM2	196943	124721	99066.2	93327.4	106327	176529	138174
TIFA	384612	341899	144486	49714	48991.6	84558.4	60796.4
CENPL	111790	86316.3	65606.5	75247.7	43816.9	83607.5	67453.1
HES5	0	0	0	0	0	0	0
NPR3	0	0	0	0	0	0	0
CCDC117	0	0	0	0	0	0	0
CEP41	136328	120264	122535	101771	58945.8	26831.5	30118.6
NUDCD2	215910	190462	146495	181367	84890.8	180155	140458
ISL1	5225.97	4925.3	818.168	322.946	1080.79	664.906	388.348
GPC4	174823	78517	64600.5	41491.8	29754.8	42206	12760.8
ZFP473	0	0	0	0	0	0	0
PCGF2	0	0	0	0	0	0	0
ZNF195	421.196	367.017	315.152	256.804	95.423	200.341	96.4101
LHX4-AS1	0	0	0	0	0	0	0
MIR25	0	0	0	0	0	0	0
FAM133CP	0	0	0	0	0	0	0
UBE2D2	372701	524252	430294	464354	156113	350764	206734
FAM83B	0	0	0	0	0	0	0
COX7B	0	0	0	0	0	0	0
HIST2H3A	0	0	0	0	0	0	0
C17ORF75	0	0	0	0	0	0	0
CCND1	453289	72312.9	94923.4	203053	91004.1	154993	73615.9
ARPC1A	443199	469750	311960	334379	138897	233940	194809
RAD54B	0	0	0	0	0	0	0
DPYSL4	304.806	353.918	349.896	261.73	95.4595	236.461	102.448
SLC25A31	9665.37	6979.6	5243.69	3995.47	7997.48	7972.16	6914.5
H2AFZ	54.2091	53.8091	51.9431	17.6004	21.8107	12.2791	8.61673
ZFP97	0	0	0	0	0	0	0
MUC1	591490	213732	245558	364336	133291	218363	100466
EBF3	9441.45	1160.06	135.433	266.736	445.763	219.246	125.369
ZFP287	80.108	73.7981	52.0869	58.7625	32.9853	32.3855	28.9751
BCCIP	1001.18	955.533	529.803	779.673	353.073	409.842	289.231
GM10037	3575.4	806.656	1107.99	1593.47	3021.29	1103.46	1444.73
SLC25A6	0	0	0	0	0	0	0
DDX20	24.3206	4.29014	15.9806	4.36269	15.9373	2.36335	8.71525
PRKAA2	0	0	0	0	0	0	0
BLVRA	0	0	0	0	0	0	0
NEMP1	0	0	0	0	0	0	0
NT5C	0	0	0	0	0	0	0
SAV1	461376	443405	322345	343661	164546	328258	252575
NFYB	42.9928	29.6163	16.1362	18.3934	8.81318	4.71277	9.95942
COMMD3	0	0	0	0	0	0	0
RBM12	51.3565	47.5576	30.3364	48.7604	19.101	12.0387	22.8568
ZNF682	93909.2	71629.3	70835	70493.6	27648.3	68846.1	31355.6
ZFP946	11414.4	3446.04	1104.84	1608.82	7281.78	2674.63	2538.15
BLOC1S5	0	0	0	0	0	0	0
ZKSCAN2	180906	177507	124017	162099	72478.8	95769.7	65162.9
TEAD3	152992	80652.6	47622.7	42949	31203.5	65096.4	25727.6
B3GAT1	0	0	0	0	0	0	0
GM10416	1229.64	367.276	42.6298	223.866	1059.28	557.257	541.723
ZBED1	0	0	0	0	0	0	0
MED28	113980	85516.5	83689	100504	50998	86111.7	57843.8
PPP2R5E	26.1167	21.971	12.8735	19.7191	11.4896	16.7363	13.2401
GM5766	4369.17	894.769	621.129	1407.19	3459.41	2048.88	1492.01
ZIC2	3.27634e+06	68271	45865.9	113136	70638.8	148625	55533.3
SEC24A	0	0	0	0	0	0	0
MORF4L2-AS1	16.0418	11.3228	9.34344	13.1324	13.2121	9.49632	3.55059
SNHG18	0	0	0	0	0	0	0
NYNRIN	0	0	0	0	0	0	0
SHMT2	0	0	0	0	0	0	0
MKRN3	0	0	0	0	0	0	0
MIR8094	0	0	0	0	0	0	0
CLINT1	0	0	0	0	0	0	0
RGS16	0	0	0	0	0	0	0
RBBP8	7047.74	1000.26	439.544	323.288	1062.05	1318.62	1291
GTPBP10	0	0	0	0	0	0	0
PRIM1	49378.1	38946.2	42261.9	25073	24789.7	20446.9	23621.4
MTMR8	0	0	0	0	0	0	0
MIR17HG	0	0	0	0	0	0	0
EIF4B	760.259	440.887	132.876	33.2927	246.013	99.8427	697.288
SEL1L3	70165.2	66337.7	59278.1	30153.1	14950	35723.6	24238.2
PLAG1	346574	301348	200423	112642	71917.7	197417	131841
THOC3	8080.66	3386.02	2494.57	2848.46	7857.04	2398.12	2362.53
SUZ12	0	0	0	0	0	0	0
CCDC167	90230.2	31884	68127.1	31694.2	35799.1	45407.5	44581.9
PCNX3	370.96	273.66	303.142	322.59	143.843	261.853	174.561
LIMS1	47.2481	46.6984	27.3616	33.3466	16.4039	17.4499	15.6276
MRPL45	385.274	638.52	542.864	489.772	232.932	282.665	318.975
FAM72B	0	0	0	0	0	0	0
PYCRL	150.968	107.641	76.9287	134.174	46.0385	58.0176	43.1128
SRCAP	371.38	350.397	208.404	334.883	134.09	203.999	71.6284
GM13315	12836.8	5622.85	12276.2	68192.2	28704	46442.1	56259.3
CORO1B	0	0	0	0	0	0	0
MPDU1	0	0	0	0	0	0	0
CMTM1	0	0	0	0	0	0	0
MIR4426	168436	132318	108814	140031	51702.6	57780.3	68428.1
GTF2E1	334613	287473	247849	231626	141206	280948	201819
CBLC	0	0	0	0	0	0	0
MIR1244-2	79984.3	50248.6	38426.4	17937.3	10032.4	18537.4	13043.2
LSS	51760.6	29123.3	37333	26852.2	22509.7	26147	36809.4
CA12	326797	103245	29577.6	10606.3	5364.72	14401	6817.98
INO80D	0	0	0	0	0	0	0
ZNF225	0	0	0	0	0	0	0
PPIAL4F	0	0	0	0	0	0	0
WTAP	4644.15	1265.98	482.134	224.758	1366.88	731.432	806.633
TTC30A	549313	486432	350611	347233	201567	328651	189704
RND3	0	0	0	0	0	0	0
CENPP	1028.84	862.139	486.89	1010.52	475.805	711.996	432.363
ZKSCAN7	0	0	0	0	0	0	0
IDI2	0	0	0	0	0	0	0
BLOC1S5-TXNDC5	0	0	0	0	0	0	0
VGLL4	0	0	0	0	0	0	0
HLA-F-AS1	16030.5	9826.66	5438.9	3925.97	6444.97	2464.8	4763.16
METTL1	145231	141000	113475	124587	86563.2	93465.8	106766
RPA3	0	0	0	0	0	0	0
UBE2D2A	54.9425	39.6042	47.3151	52.2018	17.8604	24.5274	13.171
MYBL2	0	0	0	0	0	0	0
MKI67	55358.1	20066.4	8072.43	5904.16	5444.71	8706.21	3220.69
ZFP472	0	0	0	0	0	0	0
1700123L14RIK	0	0	0	0	0	0	0
CAPZA2	282432	352055	349228	377842	77871.2	248360	172354
NEIL3	73619.2	37361.6	22333.4	4351.13	21609	41757.8	20915.8
SNORA10	4071.18	1123.35	1265.28	500.867	3221.02	695.01	1114.55
DNMT1	0	0	0	0	0	0	0
ZNF772	178.962	129.863	105.409	145.956	100.013	78.4003	78.733
TMA16	4433.94	1397.29	463.138	709.195	1684.6	610.364	560.445
TEAD1	367976	222279	121939	134596	69276.9	158234	123646
RPL9	308312	402445	254557	326808	160843	294672	210653
EMC8	0	0	0	0	0	0	0
H3F3C	16440.4	9788.96	5308.35	4082.65	4747.26	2941.59	2812.15
GM4349	71152.2	70861.6	51491.7	66101.4	39101	39419.6	49013.2
TOX3	0	0	0	0	0	0	0
MRPL52	162.927	139.577	130.272	122.516	83.415	109.323	96.58
HIST1H2AJ	0	0	0	0	0	0	0
ZFP867	1441.07	110.716	243.357	248.092	1314.16	357.884	531.105
RPL6	3779.42	1385.7	30267.6	25327.3	3173.69	1305.78	2504.14
FAM104A	55.6838	52.4993	33.2587	40.8859	22.5934	22.6609	20.6588
THSD7A	0	0	0	0	0	0	0
PRKD3	0	0	0	0	0	0	0
ZDHHC8	37.8374	36.8214	32.5157	9.39396	3.31785	2.00161	3.33399
GM14305	0	0	0	0	0	0	0
NUAK2	765348	114086	43455.2	39886.5	37139.6	47144.9	30600.5
SCRIB	48.4257	45.7822	37.2584	33.8542	8.20142	18.5474	13.0939
PRR11	541267	426040	248032	281894	101723	173049	167947
SCRN3	0	0	0	0	0	0	0
NR2E1	562998	409222	177890	109987	47928.2	117133	20587.3
S1PR1	648025	216724	139954	137107	113993	222008	116926
LINC01248	0	0	0	0	0	0	0
NCOA5	0	0	0	0	0	0	0
TPT1	3397.18	1038.16	3182.11	320.032	1808.92	931.141	1125.02
G2E3	11857.7	9852.31	1789.85	957.707	3314.88	2238.93	4999.73
EIF2S3Y	136676	203679	135004	135762	43963.3	93427.1	102397
PRDX4	95.1965	53.2898	62.3799	88.6135	31.6261	32.0744	37.0126
MIR1306	0	0	0	0	0	0	0
C1ORF174	109.677	100.711	71.0007	60.4377	29.9172	40.2617	16.2102
S1PR3	0	0	0	0	0	0	0
UCP1	0	0	0	0	0	0	0
COPE	0	0	0	0	0	0	0
MPHOSPH6	0	0	0	0	0	0	0
PARD3	173548	106433	138195	102266	40371.3	115190	55877
PIM1	0	0	0	0	0	0	0
KMT5B	21.0107	16.6296	20.7193	12.682	13.4913	8.35764	5.4666
TEAD4	34223.7	20725.9	12481.5	8642	18018.9	10491.4	7447.49
SOX21	245602	115546	61596.9	36604.2	45307.2	85260.8	23382.7
ZNF510	0	0	0	0	0	0	0
PRELID3A	4703.05	1924.21	1007.26	1016.49	1586.56	1624.71	1694.44
CCNJL	9339.38	2259.61	1896.1	1632.61	2358.8	1249.59	1926.53
VEGFC	143997	75054.9	79944.3	34419.3	16378.8	57725	22857.2
LCA5	0	0	0	0	0	0	0
ZFP217	1.03234e+06	290866	156930	193955	78437.8	248319	178605
FAAP20	497.992	850.648	750.498	564.111	197.263	282.466	231.843
PPIH	0	0	0	0	0	0	0
C8ORF58	0	0	0	0	0	0	0
ZFP934	5503.09	792.75	461.504	658.855	3447.51	3192.09	1847.26
GTF2I	13646.6	2909.66	2285.47	1799.55	2521.4	10980.3	10499.8
FKBP14	0	0	0	0	0	0	0
SDF2L1	0	0	0	0	0	0	0
SPX	0	0	0	0	0	0	0
HNRNPA1P10	627.238	477.243	439.566	29.731	455.688	253.94	309.4
MIR1244-1	79984.3	50248.6	38426.4	17937.3	10032.4	18537.4	13043.2
TUBB2B	1.72425e+06	3.78092e+06	3.00466e+06	2.44e+06	451729	623013	303190
TRAPPC13	0	0	0	0	0	0	0
PTPN21	0	0	0	0	0	0	0
AGO2	53481.3	43080.6	46289.9	51205.5	22925.8	49129.4	26198
CLSPN	0	0	0	0	0	0	0
SERP1	0	0	0	0	0	0	0
ZNF418	103.386	95.2297	68.6217	41.4588	36.3147	62.5247	38.2551
MYT1	0	0	0	0	0	0	0
PLEKHO2	45.861	44.4986	32.9295	35.7092	4.25486	4.51878	4.8599
ZFP729A	1569.06	194.821	243.326	459.184	950.461	967.754	833.135
PPP1R10	395.23	371.136	230.969	245.363	89.9229	107.476	120.988
CEP152	0	0	0	0	0	0	0
NXPH4	1.53642e+06	843126	318287	268371	208439	298159	647508
DDX11	163744	156881	94341.2	70478.5	81012.7	91176.9	107634
EMP2	185244	141343	113714	130528	106019	109557	81578.7
RWDD4	0	0	0	0	0	0	0
ZNF624	2531.16	225.794	362.447	368.447	1745.74	528.163	417.225
SENP1	164808	160568	104021	143354	52454.2	118305	83904.6
BCAS2	0	0	0	0	0	0	0
SEC61B	795.702	546.552	499.053	703.554	456.957	403.17	212.774
ANGPTL1	0	0	0	0	0	0	0
RCN1	236580	281471	259817	196819	108359	239552	115068
NELFCD	0	0	0	0	0	0	0
RASGEF1B	0	0	0	0	0	0	0
GSTM1	0	0	0	0	0	0	0
E2F3	0	0	0	0	0	0	0
FAAP24	0	0	0	0	0	0	0
LOC728739	0	0	0	0	0	0	0
FZD2	634970	193388	91109.6	71814.1	47892.9	96995.4	77978.2
NSL1	0	0	0	0	0	0	0
SMC3	155738	96371	113879	146792	57732.6	64557.7	41575.5
RCOR1	190.79	181.779	139.336	140.999	45.1789	85.1129	49.7332
ZNF180	0	0	0	0	0	0	0
BMI1	0	0	0	0	0	0	0
ADAMTSL4-AS1	91838.6	91442	88757	86636.5	59921.2	50891.4	46714.7
NBR2	758.337	716.109	288.379	163.083	268.214	301.217	557.554
EDC3	0	0	0	0	0	0	0
MYO1B	0	0	0	0	0	0	0
ZNF256	0	0	0	0	0	0	0
SHISA2	537348	381600	296020	175933	57967.5	121187	75449.4
DISP1	0	0	0	0	0	0	0
PLEKHG2	203.421	181.424	159.858	136.582	74.0122	22.3283	18.5379
NDC80	0	0	0	0	0	0	0
NFATC4	384030	314016	274232	173713	91031	127885	45867.4
TRIM33	0	0	0	0	0	0	0
TMEM126A	366.315	283.953	251.812	249.911	65.8158	107.802	98.4414
MAML3	131910	112414	83585.3	66142.6	36558.8	51015.4	33367.8
SHQ1	0	0	0	0	0	0	0
ZFP958	8983.48	1062.39	382.425	818.126	3963.33	2205.67	1652.91
ST13	3011.99	1174.28	364.053	546.892	2483.2	893.647	1237.99
CDCA2	131891	116141	79364.3	59148.5	61852.1	111027	78877
GSTP1	0	0	0	0	0	0	0
MFSD4B5	0	0	0	0	0	0	0
ZNF732	0	0	0	0	0	0	0
EIF4A1	0	0	0	0	0	0	0
EBF4	0	0	0	0	0	0	0
DIRAS3	0	0	0	0	0	0	0
ZFP952	1482.09	112.46	182.531	97.6117	1089.55	416.488	185.732
ZFP160	2084.34	430.131	112.989	273.405	1780.39	519.44	304.903
MALSU1	0	0	0	0	0	0	0
INTS7	0	0	0	0	0	0	0
LOC729683	0	0	0	0	0	0	0
SALL1	670398	581709	285496	252946	149267	359637	256224
RAD1	0	0	0	0	0	0	0
UCK2	0	0	0	0	0	0	0
DMRTA1	107252	52406.1	27171.6	8325.53	5049.86	13630	6893.12
TRABD	53.7962	41.9568	41.2161	39.4544	17.2123	25.9384	27.7283
FABP4	4852.17	2443.17	710.008	856.951	3004.17	2763.73	3759.62
CBS	0	0	0	0	0	0	0
SNORA86	0	0	0	0	0	0	0
ZNF806	0	0	0	0	0	0	0
RNF175	0	0	0	0	0	0	0
SRC	118.381	116.105	102.064	78.5664	22.797	43.1808	35.6445
SEC23B	215.664	210.783	155.655	194.013	89.4708	106.675	121.902
ATP7A	0	0	0	0	0	0	0
KPNA2	137634	135884	82916.8	89186.3	31081.3	90745.4	112875
CYP20A1	0	0	0	0	0	0	0
CKMT2-AS1	97709.7	66648.8	57848.3	47794.5	55201.2	47296.2	37057.6
MIR92-1	0	0	0	0	0	0	0
PALMD	0	0	0	0	0	0	0
EPHB1	0	0	0	0	0	0	0
APEX2	96143.3	94687.8	51042.2	62137.8	39515	65865.5	45392.6
SNORA31	0	0	0	0	0	0	0
DLL3	141497	108796	35535.3	20230.4	11943.4	13609.1	4956.78
PARL	4856.54	2821.77	2594.32	867.274	2666.28	669.4	999.377
ZNF765	1355.92	318.149	166.022	508.315	679.284	559.272	532.301
ARL5B	0	0	0	0	0	0	0
BCAT1	41.2142	38.2998	18.4445	27.1644	15.5021	14.1436	11.7573
TNFAIP8L2-SCNM1	0	0	0	0	0	0	0
ZFP423	670960	517384	227531	229995	83679.2	261286	99113.3
HIST1H2BC	0	0	0	0	0	0	0
CSNK2A3	0	0	0	0	0	0	0
SERF1	62.5202	44.1891	44.2194	23.2638	20.571	19.9967	22.9773
LOX	0	0	0	0	0	0	0
CENPV	0	0	0	0	0	0	0
REEP6	23.1542	23.6285	19.0497	28.4236	13.3612	14.1506	8.84655
ZWINT	0	0	0	0	0	0	0
ANO6	143764	120535	95234.7	71163.3	35963.8	65893.7	37092.5
LOC105375304	35.6753	32.2295	2.74013	3.11186	8.99008	13.0102	6.45398
TIMM50	0	0	0	0	0	0	0
ZNF574	173.037	119.895	82.5163	76.5263	24.7127	39.9772	29.2621
PPIA	9134.98	4130.53	2057.32	1901.18	5753.48	2496.52	4785.24
CTNND1	0	0	0	0	0	0	0
FXR1	7.78596e+06	1.92964e+06	668457	1.11107e+06	2.76697e+06	2.03907e+06	3.9189e+06
HNRNPCL1	331577	327557	284450	323476	107923	237182	230070
SMIM8	0	0	0	0	0	0	0
PLEKHA8P1	0	0	0	0	0	0	0
ROR2	386725	112611	110442	37740.9	34263	29802.3	15747.4
U2AF1L5	222838	208898	159245	152911	58909.4	183314	125472
RBM12B	0	0	0	0	0	0	0
CKB	3612.21	3432.21	2359.37	2689.16	2844	1405.75	1113.92
GM7134	0	0	0	0	0	0	0
LOC401127	0	0	0	0	0	0	0
ROR1	192469	134245	124431	78821	52066.1	66106.7	61299.1
GSTT3	23.12	14.8859	16.2745	15.8643	6.28529	12.43	8.74856
LOC105371433	129.863	121.77	66.7774	23.8526	14.3605	41.8102	29.4435
LSM14A	0	0	0	0	0	0	0
SLC51A	132188	65574.9	12114.3	68994.9	42651.1	63450.1	42897.7
ORMDL2	496.223	409.286	341.421	471.998	288.439	258.269	171.924
ZDHHC6	0	0	0	0	0	0	0
AA619741	0	0	0	0	0	0	0
ZNF117	0	0	0	0	0	0	0
LCT	4265.98	1300.3	428.402	870.279	3955	1427.38	1179
TMEM68	0	0	0	0	0	0	0
MEST	0	0	0	0	0	0	0
THOC2	128.454	120.988	53.7556	50.9717	32.0261	50.8587	62.6081
GABARAP	2864.26	402.505	229.287	713.779	927.882	1487.62	2259.44
HIST1H2BH	152743	119696	52059.3	38585.2	7784.61	9920.59	7418.03
RRM2	155532	141228	52502.2	55272.5	28259.4	51986.6	31301.6
LINC01159	0	0	0	0	0	0	0
PPP2R3C	418311	259318	217693	239037	174407	214689	189148
ZNF677	0	0	0	0	0	0	0
ACVR1	14.3938	16.0969	17.9824	20.8837	8.63975	19.2785	9.07942
CDK2AP1	97109.3	96262.7	58778.8	48372.3	46328.6	59924.9	62803.8
TCF7L1	282958	80692.2	75937.9	62372.9	44192.6	70136.7	26763.2
MIR20A	0	0	0	0	0	0	0
RNF138	0	0	0	0	0	0	0
GCNT2	0	0	0	0	0	0	0
PPP1CA	0	0	0	0	0	0	0
NTMT1	0	0	0	0	0	0	0
ZNF451	0	0	0	0	0	0	0
SLC38A2	5488.76	3596.58	1409.86	2355.49	4505.72	1577	2295.74
GM1110	0	0	0	0	0	0	0
SIK1	295736	154115	158441	155813	104616	209295	149988
IGSF9	330427	276370	176920	107742	29554	59773.2	49414.5
FUBP1	150101	136375	144138	91810	46490.4	103594	73271.1
ZNF521	657212	204782	123028	126180	88018.7	255052	136240
ACTL6A	78.0329	76.4809	60.5748	68.179	24.1667	49.0044	42.7608
FAM200B	185191	147160	101127	164396	61778.4	145235	122268
LIPG	247853	204347	90888.6	86632.2	32116.9	76390.7	41470.8
GM6607	245771	396985	357010	305361	141622	210992	194338
NIPBL	0	0	0	0	0	0	0
HBA-X	0	0	0	0	0	0	0
UQCC2	385.665	312.392	214.447	186.037	71.0881	109.187	93.016
MSI2	785353	258785	209317	261453	106153	381695	316720
SNRNP27	0	0	0	0	0	0	0
ZNF611	0	0	0	0	0	0	0
PBX3	0	0	0	0	0	0	0
DLEU2	0	0	0	0	0	0	0
CPXM1	77087.2	62405.8	35924.5	6375.54	8317.33	1818.42	1407.95
EEF1A1	6322.09	4012.5	2791.59	1618.94	4701.18	2306.16	2910.75
WDR74	143747	117369	115091	137454	51457.7	58795.9	84847.9
MEX3A	0	0	0	0	0	0	0
TKTL1	7087.55	2881.09	915.855	770.655	3174.72	1259.35	1418.39
USP37	0	0	0	0	0	0	0
MRPL22	357.479	83.7906	309.789	304.679	209.995	134.276	130.097
MFSD4B	117772	84858.5	86442.7	80278.8	66099.4	94822	75825.2
PAK4	53.4753	53.2571	44.5156	44.7921	32.1343	48.3083	37.5729
SUPT16H	0	0	0	0	0	0	0
DCTN2	512.171	413.912	375.482	164.878	147.491	113.737	123.194
C3ORF38	498576	426789	385548	359054	167470	307083	294178
FASTKD5	0	0	0	0	0	0	0
YY1	0	0	0	0	0	0	0
RP9	60.1171	37.7749	37.6221	41.9984	12.6226	22.4733	8.55974
SFR1	419060	253213	234280	238378	144261	291600	280751
CACFD1	231.196	145.894	143.571	117.583	96.5479	42.9185	53.1227
PKN3	39633.6	29244.2	17988.2	17375.3	19733.2	28732.1	15454.5
SSBP4	8.44928	4.20212	6.49561	6.12012	5.38416	3.05049	3.62723
GRPEL2	0	0	0	0	0	0	0
BIRC2	6818.66	2987.68	852.688	936.981	3615.13	4796.49	4205.29
MIR1244-4	79984.3	50248.6	38426.4	17937.3	10032.4	18537.4	13043.2
ZNF217	100468	8505.8	4187.37	7612.59	10968.2	10833.2	12437.5
AIF1L	68060.1	58977.2	51536.7	22778.9	35554.9	52349.9	19941.7
ZFP458	14470.3	973.885	579.853	552.184	6001.99	5702.76	6366.34
PFDN1	71.813	58.4794	44.755	44.4647	66.992	27.2415	30.3212
E2F7	262436	132517	55169.7	32063.3	12150.3	30550.1	15744.4
ZBED9	0	0	0	0	0	0	0
BCL2L12	158365	124870	111791	120285	80104.8	125616	72734.1
COL22A1	0	0	0	0	0	0	0
MIR3658	3.48712	7.39475	28.6664	10.7866	14.5496	14.5801	21.0854
SYT14P1	2914.17	1021.42	1102.34	763.091	1004.97	1050.69	1331.73
MIR9-3	0	0	0	0	0	0	0
PTAR1	0	0	0	0	0	0	0
RPL3	8769.09	2922.18	1380.9	1471.92	6888.86	5076.33	6141.77
ZNF208	17670.8	1270.38	612.405	532.037	6946.7	8106.13	8020.88
ZNF329	0	0	0	0	0	0	0
CDC20	354.102	282.224	245.703	264.293	132.358	227.86	159.697
BC052040	0	0	0	0	0	0	0
MAGOH2P	4568.87	3193.58	1116.87	776.249	4043.41	3761.77	3262.56
RPL23AP64	0	0	0	0	0	0	0
SECISBP2	0	0	0	0	0	0	0
SAP30	90.2368	85.4055	51.7891	40.5683	31.4836	55.4092	51.2635
DUT	8729.93	2498.47	491.925	1381.21	1972.66	796.309	841.37
GM15421	143832	136561	116004	108281	57055.9	81116.1	77964.3
HIST2H2BF	0	0	0	0	0	0	0
LRRC1	263313	196292	149267	69791	109860	113568	107028
FABP7	0	0	0	0	0	0	0
MIR6501	0	0	0	0	0	0	0
MED17	133.789	127.886	83.4335	89.6367	91.7898	45.2831	34.8007
RAE1	14179.1	3183.15	1149.25	2609.64	8592.07	12443.6	10095.3
TP53INP1	487.351	440.297	277.771	250.594	124.756	210.334	139.895
ADAMTS5	416705	165598	92115.3	27368	23208.5	48558.3	25932.1
ZNF440	0	0	0	0	0	0	0
BTF3	20253.6	7505.36	3913.5	5228.24	7298.02	4916.3	6907.91
TPM3P9	0	0	0	0	0	0	0
DHPS	322756	275200	201455	271778	111083	92141.9	114049
LRRN1	0	0	0	0	0	0	0
GTF2A2	299.192	216.339	199.418	272.059	178.619	211.182	117.666
ITGB1	0	0	0	0	0	0	0
ZNF3	251825	269841	157530	143542	57991.4	95416.2	70273.4
HMGB3	36592.8	34270.9	28811.8	6095.66	3242.34	15010	2866.15
CKS2	282853	220925	142879	198241	80856.6	149035	132076
SEPHS1	882994	858927	646019	691544	165007	420601	237505
MDK	1.23265	16.9432	13.9585	20.5991	3.34785	47.9362	100.099
VCAN	0	0	0	0	0	0	0
ALPK1	0	0	0	0	0	0	0
4931406C07RIK	0	0	0	0	0	0	0
SNHG19	18.9259	3.63517	2.75941	17.3955	1.88881	2.70689	1.85516
TMEM89	0	0	0	0	0	0	0
UNG	0	0	0	0	0	0	0
NUP50	129.572	121.154	121.562	110.384	63.6585	58.575	45.4477
LINC01311	324.578	191.066	110.754	138.497	146.853	189.12	119.266
ZNF665	0	0	0	0	0	0	0
COQ5	0	0	0	0	0	0	0
MFAP2	0	0	0	0	0	0	0
NDUFB4	77.6386	64.6495	61.1513	60.2931	27.8066	12.4267	23.0669
HSCB	0	0	0	0	0	0	0
ZFP672	0	0	0	0	0	0	0
ADH5	0	0	0	0	0	0	0
RANBP6	73.9431	67.8595	73.7553	54.9898	28.1791	52.8807	47.6071
GM5643	0	0	0	0	0	0	0
SP4	0	0	0	0	0	0	0
HMGA1	2855.64	1046.39	477.069	695.294	1751.21	2002.92	2104.58
ZBTB24	360.574	39.2936	174.57	217.406	104.126	202.901	5.27352
PPP2R1B	103427	87443.1	76560.9	90225.1	41731.4	48362.4	40932
PSMG3	59.7316	59.6023	49.349	23.4681	32.0672	24.2232	16.5304
MCM5	148060	99227.4	83675	104285	59413.2	61232	39818.1
VBP1	375.861	150.218	61.5723	31.8628	157.827	211.858	354.712
SLMO2-ATP5E	0	0	0	0	0	0	0
LINC01355	0	0	0	0	0	0	0
SLC39A1	223791	125679	214802	189520	87300.2	104345	89966
CDC14A	5849.45	1583.26	928.785	729.71	1481.69	1401.96	1087.1
UBE2DNL1	0	0	0	0	0	0	0
MAPKAPK2	20.6925	19.1358	20.2021	10.9626	6.88628	9.40033	7.62688
POLE3	0	0	0	0	0	0	0
NFYC-AS1	87.4816	70.5796	74.3578	41.2923	53.0784	17.3239	16.6205
RTKN2	0	0	0	0	0	0	0
ZFP72	7964.47	370564	264272	159607	5454.66	28639.5	18322.6
FAM210B	168.429	131.686	97.4178	66.5087	56.8825	83.656	44.8724
WHSC1	0	0	0	0	0	0	0
SMCO4	155.782	117.267	128.645	136.555	62.7164	140.214	56.5541
LOC389765	9098.97	2701.23	1108.6	1613.43	5372.84	5898.77	6110.42
AHSA2	62.6131	60.7454	58.9029	60.5248	23.398	6.46764	5.03731
STIM2	540161	526697	335003	269376	206411	407054	322655
TRAM1	0	0	0	0	0	0	0
SMN1	87365.7	86895.1	75726.2	81810.4	56343.2	84020.9	59025.7
ADPGK	92165.4	68724.5	70729.2	74398.4	58760.6	36052.2	34047.5
ADAMTS14	0	0	0	0	0	0	0
CTBP2	522481	488702	317440	355718	102485	251315	145687
SNAPC3	0	0	0	0	0	0	0
SRP14	35.3715	43.8253	46.998	35.4772	22.8204	20.1474	27.8392
ZNF618	71888	37699.9	47835.6	67796.1	43322.3	37614	33495
KPNA4	0	0	0	0	0	0	0
ZFP799	0	0	0	0	0	0	0
SQLE	3711.36	1141.4	176.513	452.271	781.626	812.745	694.868
ZFP322A	3686.42	1032.75	502.28	867.847	2754.8	1001.64	1480.69
HAUS2	0	0	0	0	0	0	0
TRP53I13	157627	125079	81680.1	94317.3	98086.3	101249	62640.2
ZNF701	305.591	267.549	153.462	215.455	50.7839	92.6091	99.4462
NAB1	0	0	0	0	0	0	0
3830406C13RIK	0	0	0	0	0	0	0
LOC100134868	0	0	0	0	0	0	0
TMSB15B1	237.745	175.015	106.177	52.8174	73.0957	42.713	38.1832
FZD5	24.2611	32.2708	46.8585	22.3127	15.8819	23.8157	47.95
CCND2	69.5445	57.0199	60.8491	66.685	43.8527	22.5214	27.2403
ZFP931	4972.95	555.55	410.279	533.578	3320.89	1489.48	1081.25
GPR50	43004.9	6545.48	3548.86	942.277	1214.97	1415.14	798.769
MIR3063	0	0	0	0	0	0	0
NCAPG	343518	315630	225190	282058	96648.8	262169	244694
ZFP644	0	0	0	0	0	0	0
GJC1	0	0	0	0	0	0	0
GPR173	188.291	64.7772	174.499	182.803	34.7387	137.156	46.3007
ZIC3	166418	10522.4	3481.84	2402.78	5505.05	5677.24	1297.58
RPS10	1565.49	875.091	445.366	169.541	970.649	791.133	775.818
MTF2	0	0	0	0	0	0	0
NINL	0	0	0	0	0	0	0
FBXL7	183381	178712	139615	112179	52769.8	77198.3	57071.4
TTC28	0	0	0	0	0	0	0
ZNF606	0	0	0	0	0	0	0
HUNK	0	0	0	0	0	0	0
ZNF551	0	0	0	0	0	0	0
RPL22	404.797	516.378	335.595	410.618	178.534	278.11	242.968
ZFP758	5184.57	893.279	567.912	1113.15	2820.89	1413.51	852.955
PSMA8	3233.18	964.507	657.262	319.663	1295.46	1064.61	865.187
TIGD4	0	0	0	0	0	0	0
MIR4442	35.0052	29.2893	17.6628	22.0922	10.9904	6.82394	5.47543
CEBPG	0	0	0	0	0	0	0
LTBP1	194772	115682	129254	77767.2	13592.2	54427.8	20857.5
ROBO2	171.885	43.6127	55.1488	33.2262	40.1347	32.3996	35.8201
CDCA7L	215957	156522	125723	102001	57653.5	104456	48224.1
PLCB3	0	0	0	0	0	0	0
CENPJ	291.467	286.9	193.149	228.177	78.6724	206.01	95.5239
GMPPB	0	0	0	0	0	0	0
SMARCA5-PS	0	0	0	0	0	0	0
SPHK1	398035	148146	105418	151821	143487	133549	85234.9
ZC3H8	63.4486	56.8079	55.7676	58.9775	18.5214	43.5402	30.8667
FEZF2	1.48601e+06	1.11557e+06	546016	401211	40274.8	84642.2	42438.5
ZKSCAN4	0	0	0	0	0	0	0
ZFP277	0	0	0	0	0	0	0
ASUN	151481	140181	103800	81226.2	63891.5	51323.1	45575.7
PANK2	0	0	0	0	0	0	0
NUDT21	0	0	0	0	0	0	0
TBR1	0	0	0	0	0	0	0
LDHC	0.539755	0.221052	0.245573	0.287304	0.2833	0.455237	0.285209
AP4B1	0	0	0	0	0	0	0
ZBTB14	130.636	98.8045	76.8239	69.9661	43.3124	51.8694	39.6899
ASAP3	64210.8	16017.9	27432.1	47472.4	32089.2	15549.9	38236.8
ZSCAN18	0	0	0	0	0	0	0
SOX5	0	0	0	0	0	0	0
TOMM5	0	0	0	0	0	0	0
RPS6	97844.3	87700.5	82740.8	65337.1	53306.5	66172.3	64349.6
MSL3	0	0	0	0	0	0	0
RMI1	0	0	0	0	0	0	0
RPL26	6126.41	1161.28	2516.16	863.66	1605.88	538.803	2099.98
MIR125B-1	0	0	0	0	0	0	0
ZNF516	0	0	0	0	0	0	0
BCL10	0	0	0	0	0	0	0
SERF2	0	0	0	0	0	0	0
URB1	0	0	0	0	0	0	0
ZNF28	0	0	0	0	0	0	0
ABCD2	343.592	300.63	240.593	233.705	123.402	201.439	171.463
TLE2	95.5152	92.5695	47.5817	69.5867	48.7083	31.9561	17.8667
METAP2	0	0	0	0	0	0	0
TSHR	26448.1	24559.4	16596.3	1225.71	1766.26	21105	12003.9
SYT14	153.132	132.315	110.698	148.378	42.7102	40.1093	18.8812
RPL23A	68545.9	136363	145874	126408	57580.5	82001	93186.6
DCHS1	0	0	0	0	0	0	0
RBP1	0	0	0	0	0	0	0
GM4925	4072.45	730.695	519.79	337.715	1806.72	656.577	373.676
ARHGAP11A	366483	288843	251579	237999	107048	200689	206613
FAM84B	467331	447036	372718	264944	126096	121527	73175
PUS3	0	0	0	0	0	0	0
PPP4R1	0	0	0	0	0	0	0
ZFP442	0	0	0	0	0	0	0
F2R	228757	176579	111934	73458.4	17492.3	24489.1	7822.43
SRFBP1	0	0	0	0	0	0	0
CRYZ	189676	169818	117658	120627	77650.6	143625	169999
RNASEH2B	0	0	0	0	0	0	0
FAM83D	27888.5	22063.8	25471.9	16271	21362.4	21307.6	15765
NSD1	0	0	0	0	0	0	0
SRP54A	107593	99635	86259.8	92371	60800.9	67685.6	61784.9
ZNF274	0	0	0	0	0	0	0
ZNF8	0	0	0	0	0	0	0
GINS1	0	0	0	0	0	0	0
ZFP775	1.1541e+06	809718	600603	327666	353880	961298	476642
ZNF763	0	0	0	0	0	0	0
EIF4A3	0	0	0	0	0	0	0
VSIG10	191290	155695	110298	81097.8	69608.8	123853	46155.6
RAD51D	0	0	0	0	0	0	0
KIAA0754	0	0	0	0	0	0	0
MIR4683	661040	391813	170971	187547	109875	245804	84233.7
PHB	0	0	0	0	0	0	0
FBXO43	134128	95074	68298.6	50924.8	35095	88399	79703.2
SNHG7	167.466	151.577	121.144	153.241	63.2646	97.5031	53.4753
ZNF829	0	0	0	0	0	0	0
KIF4B	3059.56	1133.37	460.938	362.082	1472.75	496.487	530.369
NEIL2	71.3842	61.0679	57.8327	13.4627	7.14838	47.8043	49.5843
POLD2	0	0	0	0	0	0	0
RPL13AP6	3547.17	1753.1	2729.4	922.891	3119.03	1973.93	1526.61
SYNE2	403042	202835	88741.6	69781.9	47131.2	75193.6	79644.2
SNORA17	167.466	151.577	121.144	153.241	63.2646	71.9479	53.4753
CREB1	0	0	0	0	0	0	0
EPHA2	274043	62179	31695.6	53514.1	23084.3	38336.6	19931.9
WDR36	177.007	124.598	106.262	127.39	86.4977	137.551	103.345
SWSAP1	180.928	178.915	123.708	123.292	116.694	55.8782	70.4851
MIR7112	0	0	0	0	0	0	0
SASS6	62422.3	57757	52957.6	49638.7	37217.1	43194.2	37721.5
GM14322	0	0	0	0	0	0	0
PLAGL1	0	0	0	0	0	0	0
ERLIN1	48.4073	47.9737	43.0236	28.8223	19.1921	29.0294	19.4057
PHF21B	127057	112173	100470	99259.4	53543.3	71275.8	41005.3
FRMD4B	0	0	0	0	0	0	0
RPS19	20248	9050.66	6003.21	1989.58	12144	5949.06	3567.71
ELN	107750	104928	60835.7	40041.1	30944.5	23473.6	25746.7
APEX1	209.09	202.757	114.689	117.463	49.3781	62.2861	67.2752
RBM6	440.979	417.986	315.86	384.726	136.788	308.449	145.831
EXO1	260793	243240	198352	249260	102463	112906	103921
PRDX1	6460.52	3926.01	4498.09	13305.4	21567.4	51155.7	70148.4
MIR6890	13875.6	3656.33	1888.62	1403.38	9401.54	10774.1	5166.38
RBM12B1	0	0	0	0	0	0	0
HIST1H2BJ	61604.6	51175	40033.6	46138.9	23975.1	29959.9	23508.4
NUP153	0	0	0	0	0	0	0
ABCD1	66596.3	43520.9	29735	28177.9	16579.9	48691.1	24748.2
TEX26	385746	133108	310880	171415	38334.6	53681.6	39333.3
ZNF112	0	0	0	0	0	0	0
JAG1	332006	160434	124744	149556	178920	232404	161909
BARD1	155729	78066.3	67408.1	42636.3	32285.2	41460.7	45345.6
MND1	113954	81980.4	51229.4	67059.7	46340.5	65740.2	70627.5
SOX4	342849	208277	140642	280291	72392.6	115684	76126.8
TEFM	0	0	0	0	0	0	0
SAT1	0	0	0	0	0	0	0
ZNF675	45890.1	4927.41	615.253	647.466	37711.9	10494.2	11344
RPS24	141984	179281	186166	192878	62021.3	129618	107555
ZNF844	0	0	0	0	0	0	0
CBX8	44.2308	10.8122	33.4391	43.9287	12.1275	24.6993	16.8803
RPL28	0	0	0	0	0	0	0
RPS10P7	159.8	155.864	102.821	89.0135	56.6552	106.426	62.6081
MTIF3	0	0	0	0	0	0	0
CCDC85C	144342	77640	68696.3	61527.4	70849.6	29822.6	42181
KDELR1	155965	112701	117070	82115.9	95059	37712.7	101453
SERTAD4	0	0	0	0	0	0	0
YAE1D1	78708	73784	57987.3	49235.3	34679.4	53470.8	41905
ATP5L	247303	231225	176425	244340	108983	198948	187948
ASPM	56280	13762.4	2441.89	3277.92	5983.79	3385.32	3883.98
CDK1	107943	27656.6	16310.4	28160	11952.9	65597.4	56823
SKA2	541267	426040	248032	281894	101723	173049	167947
ALDH18A1	84323.6	79490.8	62580.1	55190.1	41030.6	45558.5	30108.6
ZFP292	0	0	0	0	0	0	0
SYNRG	0	0	0	0	0	0	0
LIMD2	0	0	0	0	0	0	0
FLJ42627	148.801	18.0848	101.484	78.5673	99.7419	15.06	19.0944
NR2C2	165.756	160.3	124.188	156.68	65.9513	146.607	27.9487
ZFP87	16136.8	2257.51	2043.41	2062.91	13195.6	20531.9	14461.5
HEY2	24.8575	14.5109	12.733	13.2911	14.6535	18.9021	6.47668
SRP54C	107593	99635	86259.8	92371	60800.9	67685.6	61784.9
KLHL7	0	0	0	0	0	0	0
TNFRSF19	0	0	0	0	0	0	0
TRMT6	41963.1	41204	30501	29043	28440.7	33059	25143.2
ZNF285	0	0	0	0	0	0	0
GM20939	13063	1956.11	588.891	1101.32	5121.27	2851.76	3203.84
PYGO1	90.1115	84.4171	60.484	50.4682	39.8709	44.6993	21.7397
ZNF330	7241.1	1736.83	221.47	173.089	3489.98	1953.06	1928.05
LINC00487	0	0	0	0	0	0	0
EEF1D	6818.83	1704.9	718.468	1151.14	5718.14	5071.12	6088.4
SOCS4	0	0	0	0	0	0	0
BIRC5	0	0	0	0	0	0	0
ZFP12	0	0	0	0	0	0	0
ROBO3	0	0	0	0	0	0	0
RPS15A-PS6	270389	143748	153613	220801	98671.2	206696	108790
HMGN3	128804	80877.7	93290.8	67654.1	59467.4	63834.1	63328.5
PRRC1	0	0	0	0	0	0	0
MED25	310932	202034	116800	261057	102566	41412.8	50560.1
IQGAP1	220.556	165.768	109.446	113.066	91.8364	106.316	47.972
PUM2	0	0	0	0	0	0	0
PPIAL4C	0	0	0	0	0	0	0
TBCCD1	172977	239545	147560	210551	107670	225358	151308
MTMR3	125.904	94.9543	60.4791	105.066	29.847	65.5261	38.9799
SHROOM3	358746	257924	72791	65360.5	19171.7	85197.4	48471.1
CHD4	31.8873	23.812	8.95241	9.96896	10.9835	8.25886	4.64039
ZBTB39	80.0525	64.3853	75.6752	70.595	56.9673	59.3369	57.5124
HIST1H2BK	0	0	0	0	0	0	0
HNRNPC	332946	328957	285922	323867	108342	237384	231604
ILF2	40.5136	39.6218	28.78	30.5426	25.219	11.2502	19.3451
ACYP1	6182.63	1699.14	477.649	1786.51	3359.29	2979.39	5603.6
ZC3HAV1L	0	0	0	0	0	0	0
VPS72	0	0	0	0	0	0	0
RPL5	3013.33	672.613	1241.98	360.871	2091.91	610.466	592.854
MTHFD1	192934	181382	128667	144532	115525	143769	106000
CDKN3	102297	71323.8	75941.5	47811	75880.6	89284.9	43641.7
IQGAP2	239094	149250	142849	106122	30310.5	59166.2	31094.1
SNCAIP	0	0	0	0	0	0	0
ZFP493	1569.06	194.821	243.326	451.99	950.948	964.361	831.891
MIR15A	1.27248	0.551427	0.246096	0.280071	1.24872	0.717992	1.06232
ANAPC1P1	0	0	0	0	0	0	0
NGFR	0	0	0	0	0	0	0
MIR198	8543.19	3159.93	2628.52	2629.12	6858.05	5026.24	3625.15
ZNF137P	5807.6	2612.35	1150.17	932.583	3320.55	1710.17	1275.97
CYTH2	34.5535	32.8139	31.1162	29.1702	9.92102	18.7662	14.6149
DHX32	0	0	0	0	0	0	0
ZNF232	6016.08	1271.1	245.078	2159.63	2521.83	1512.49	518.419
CHEK2P2	55024.1	2532.72	1322.45	2100.15	2325.74	1589.38	2838.69
RYK	0	0	0	0	0	0	0
ZNF780A	0	0	0	0	0	0	0
CTPS1	149.765	135.503	40.3218	104.764	76.9427	35.9669	18.8111
MAPRE1	95747.2	77825.4	58369.6	81717.4	29632.9	39043.9	26874.2
MRPL36	0	0	0	0	0	0	0
EEF1E1-BLOC1S5	0	0	0	0	0	0	0
URB2	0	0	0	0	0	0	0
NKIRAS1	0	0	0	0	0	0	0
GSTM2	0	0	0	0	0	0	0
DHX15	103445	88128.6	102572	81863.3	51213.5	57484.8	53680.2
MRPL13	374082	308349	273280	289872	163166	209567	226714
GSTA4	136962	135233	135159	103955	35257	49908.1	37544.5
NKAIN3	116.23	105.325	102.903	58.1275	28.5954	39.1189	11.576
RBM27	213874	200405	197503	179113	70038	154745	124597
C9ORF64	0	0	0	0	0	0	0
MIR125A	0	0	0	0	0	0	0
SORD	0	0	0	0	0	0	0
HINFP	0	0	0	0	0	0	0
CYR61	469973	228312	261316	192212	166239	219074	159412
ACVR2B-AS1	0	0	0	0	0	0	0
ZFP874A	46068.9	4373.2	713.961	1347.45	40052.4	13608.2	13121.5
TRIM13	0	0	0	0	0	0	0
COPB2	0	0	0	0	0	0	0
PAWR	113262	107726	85188.4	63316.1	28086.2	56078.8	23012.5
ZNF747	615.784	459.971	372.025	423.863	285.549	270.482	167.913
GM14326	1761.7	156.984	94.3357	226.005	662.511	388.844	381.684
MMP15	0	0	0	0	0	0	0
ZFP551	0	0	0	0	0	0	0
MMP14	245494	163617	86576	122332	85026.9	110156	110112
FUNDC2	39.4048	29.5387	21.3557	28.4868	22.9385	21.7232	11.8699
EMX2	2.53663e+06	1.59914e+06	395016	227500	56933.4	110393	23488.2
FAT1	408958	157159	211263	176703	111850	226995	145423
C17ORF80	55.6838	52.4993	33.2587	40.8859	22.5934	22.6609	20.6588
AGO1	4800.31	1309.59	1338.87	798.385	3917.41	1731.79	1808.78
NUP62	202.752	184.49	97.8824	167.344	60.7126	57.0205	39.4844
LOC728554	79269.1	66443.4	72633.1	47764.9	34558.4	28865.7	36186.3
HNRNPA2B1	0	0	0	0	0	0	0
MFSD4B4	117772	84858.5	86442.7	80278.8	66099.4	94822	75825.2
BRIP1	85.2864	27.2238	18.5489	16.2313	27.2293	78.7609	42.3154
DEK	4946.08	2513.64	1767.6	1237.24	2545.79	3714.54	2863.04
ASCL1	0	0	0	0	0	0	0
ECT2	73561.2	45000.4	38371.1	34119.9	23400	56488.8	71314.4
ITGA5	156332	124244	105749	52600.5	48007.6	71991.2	43838
SCN5A	47264.9	37800	42766.6	39663.4	14566.2	22436	9210.2
RWDD4A	0	0	0	0	0	0	0
MRPL14	3655.02	1898.48	549.044	532.175	766.92	577.012	588.005
RPL19P12	3.68667e+06	1.3435e+06	443918	625346	1.45253e+06	1.27561e+06	1.7494e+06
CEP128	118911	110530	87326.9	38543.9	22265	49398.9	63752.3
RPS15A	264315	139999	152006	220167	96216.4	204842	107235
AGPAT5	57.0885	41.3852	33.2313	32.9691	23.8648	6.43723	4.8902
CNTFR	172131	114504	48434.9	38639.6	20494.2	11719.3	6624.09
PHC2	47.3663	32.9113	42.6873	41.7604	40.8426	14.7252	9.47303
ARHGEF19	63874.7	40011.7	31408.2	17039.8	11413.8	13870.1	20921.3
PAN3-AS1	469.233	434.021	332.763	385.544	136.196	313.227	186.708
PANK1	0	0	0	0	0	0	0
TTF2	116435	39239.4	7834.8	20190.7	22564.6	38403.3	19974.6
MED13	0	0	0	0	0	0	0
PARP16	43.3416	36.3299	33.2461	30.3524	18.3569	24.8109	14.7112
LZIC	56.0251	50.4969	42.0434	42.5448	22.4366	24.8183	15.0737
SNORD16A	41.1743	26.2918	31.2935	36.7619	21.7346	9.90354	22.2737
FAM98B	185.338	166.576	119.949	165.654	79.0824	125.653	47.9285
SIX5	486605	156093	117263	228790	192573	200234	113760
ARID3A	10174.9	5086.16	5290.06	5769.99	5758.23	4757.42	6070.79
KIF23	274552	89089.6	69870	44303.3	29757.5	82653.1	51395.5
IER5	0	0	0	0	0	0	0
GM7694	4262.93	2780.47	963.284	1238.45	3327.99	1734.96	1224.29
PPP1R3B	200825	51354.7	27606.9	27894.8	25355.1	32849.6	12566.7
SNORD141B	6720.67	3728.22	21836.9	1658.99	5494	14755.2	7374.33
FAM53B	52474.6	50321.4	39620	25091.2	24573.7	44122.6	37213.8
ASTE1	0	0	0	0	0	0	0
ZNF132	0	0	0	0	0	0	0
TP53RK	41.2971	35.6114	16.7236	30.5687	26.0277	15.0403	9.53043
FGF18	0	0	0	0	0	0	0
ZNF841	0	0	0	0	0	0	0
KIRREL	690885	557031	490977	311632	65607	67318.1	37795.2
SMC4	250996	209302	125472	122972	54670.8	109173	91933.9
RGMA	318414	160181	240486	149466	113195	239744	143754
IGF2BP2	642429	459867	260642	174295	56579.4	32066.8	20282.3
TMSB15B	237.745	175.015	106.177	52.8174	73.0957	42.713	38.1832
SFT2D3	0	0	0	0	0	0	0
TMEM14B	179987	274888	296750	245289	121159	208148	142120
KBTBD11-OT1	0	0	0	0	0	0	0
VIM-AS1	640057	174047	99495.6	106222	62999.8	42878.3	39393.3
SLC5A6	285.152	282.65	203.309	217.474	110.452	49.597	48.2685
TOP1P2	0	0	0	0	0	0	0
2023-09-10	100.277	91.0235	34.1859	66.5592	57.2845	56.6391	46.3757
BEND7	0	0	0	0	0	0	0
ATAD2	172715	170475	141932	160970	69699.7	133497	67317.8
MFSD4B1	117772	84858.5	86442.7	80278.8	66099.4	94822	75825.2
XPR1	0	0	0	0	0	0	0
GLYATL2	4198.23	1863.05	461.785	593.166	3020.55	1409.69	1238.54
ATP5G2	188646	186452	173870	143671	96372.9	77515.7	67281
NUP210	193.853	156.136	80.6668	78.6418	38.1675	29.7764	44.674
MIR4680	0	0	0	0	0	0	0
D130040H23RIK	9331.72	1259.39	402.648	522.992	4697.37	2897.91	2316.39
ZNF830	98.0281	93.439	60.2372	68.5158	46.0283	28.1735	35.9363
ZNF321P	0	0	0	0	0	0	0
LIMD1	232310	197988	114596	75717.6	71009.6	87342.9	44010.6
NUP205	0	0	0	0	0	0	0
HMGB2	411982	226625	107367	139776	120627	253984	160118
DCAF16	343518	315630	225190	282058	96648.8	262169	244694
TRP53	0	0	0	0	0	0	0
OR7E91P	5096.39	3493.06	873.187	887.028	1907.42	952.375	737.54
ZNF416	0	0	0	0	0	0	0
PPP1R1B	0	0	0	0	0	0	0
PCBP1	221011	208524	215013	208912	68695	90076.1	101369
GMCL1	658.031	592.848	454.501	510.467	262.061	320.403	217.355
MRPS18A	279923	191127	132740	130575	135310	193388	162524
AGER	0	0	0	0	0	0	0
FAM175A	0	0	0	0	0	0	0
MRPL47	0	0	0	0	0	0	0
MSANTD2	0	0	0	0	0	0	0
TMEM98	504750	306112	137097	76741.4	40254.1	120180	68276.5
KRTCAP3	0	0	0	0	0	0	0
GM13034	0	0	0	0	0	0	0
HDGF	5127.65	2722.37	1720.61	1124.93	2694.43	4867.35	2352.47
LOC441666	1246.15	43.5817	63.8145	183.274	869.442	663.343	235.207
ZNF302	219116	338741	309457	317793	156454	182404	145169
ZNF43	0	0	0	0	0	0	0
NAA38	0	0	0	0	0	0	0
MINPP1	126.459	125.17	121.663	78.0833	75.8132	65.8448	46.9666
EXT1	0	0	0	0	0	0	0
GINS3	68.301	67.1958	47.3739	36.7867	28.8672	59.18	25.7632
AURKB	37503.3	11650.1	16872.9	11053.8	5589.57	4365.17	10209.6
GM10052	3844.59	1358.32	1047.61	989.103	2221.92	1353.2	1484.08
FEZF1	28639.6	4380.18	618.723	383.982	3108.43	976.836	844.004
CSTF1	0	0	0	0	0	0	0
ZFP658	2962.62	731.118	169.718	186.483	1819.28	887.35	965.348
TCF3	350102	320143	270588	336587	104830	253445	100404
RPL41	509429	620400	590148	731379	260574	348243	339089
ABCB7	101.166	99.0756	91.47	98.1928	43.4205	41.3675	45.3492
CKLF-CMTM1	146.315	110.417	19.2025	19.6649	12.7365	12.0961	8.40113
ZNRD1	0	0	0	0	0	0	0
GSS	0	0	0	0	0	0	0
LSM12	4584.99	2300.03	1428.25	2673.58	976.751	713.551	1603.14
RPL19	4748.06	396.063	375.807	437.927	1217.47	979.55	2356.88
HNRNPK	0	0	0	0	0	0	0
CSTF2T	300.636	285.999	246.916	240.303	155.599	160.083	139.911
C2ORF42	397.645	392.991	235.695	288.956	153.059	302.844	100.498
LINC00260	0	0	0	0	0	0	0
TAF7L	0	0	0	0	0	0	0
NEUROD6	0	0	0	0	0	0	0
ALKBH2	246.66	218.255	88.5089	103.326	110.245	87.8925	53.1323
2900092D14RIK	0	0	0	0	0	0	0
5730507C01RIK	10621.7	1974.17	682.404	942.178	5848.6	4613.51	3712.75
MATR3	43.8246	27.6169	22.6854	25.158	18.3614	18.313	10.0308
ZFP626	0	0	0	0	0	0	0
PPM1L	103.489	86.8858	72.3897	72.832	58.0998	31.38	24.8607
RBM12B2	0	0	0	0	0	0	0
DSN1	0	0	0	0	0	0	0
ZFP94	2577.76	520.422	175.067	114.746	1047.89	493.909	400.086
ZFP418	0	0	0	0	0	0	0
GEMIN5	357.479	83.7906	309.789	304.679	209.995	134.276	130.097
COX16	77595	2508.62	913.164	777.839	2207.01	379.441	886.789
NEDD1	0	0	0	0	0	0	0
TC2N	7349.93	1102.14	1054.78	5755.78	5246.04	2101.77	2167.87
SOX3	103798	35829.7	10743.3	30357.3	5010.53	4213.14	917.631
WDCP	388.953	207.785	124.029	118.843	202.648	67.9582	60.9684
EZH2	132002	90113.5	107059	104843	32239.3	46856.3	30413.5
GLRX5	196696	182614	120292	132691	79565.5	120458	79105
TK1	42700	23133.2	8463.67	3381.43	24817.9	11989.9	3396.74
RPL24	96256.5	136412	124692	138404	61640.3	59974.6	97319.6
MSN	37080.5	29687.6	16567.1	10111.7	16098.9	14362	10606.3
PTTG2	82004.2	55326.8	54010.8	63699.8	36442.5	71678.8	66954.6
1700017B05RIK	158206	124975	132696	120424	95982.6	133228	49604.6
BCL2	0	0	0	0	0	0	0
EIF2S2	0	0	0	0	0	0	0
SLC35B4	0	0	0	0	0	0	0
ZFP595	6882.85	682.814	1057.19	921.636	3468.82	4487.2	4069.11
GM5779	234.395	213.098	138.185	194.025	87.2183	78.4112	51.9483
GSTT1	262184	427709	190955	104198	64645.4	113413	124433
CELF1	260.245	210.645	170.9	111.64	114.099	83.7058	87.9798
ARRDC3	193463	175714	166183	161063	46457.1	66732.4	58179.7
SERINC2	128128	114219	1034.69	528.477	914.712	370.469	316.359
THOC6	0	0	0	0	0	0	0
NFIL3	0	0	0	0	0	0	0
1700084J12RIK	17226.9	9165.87	5727.37	7931.36	12270.9	9131.55	9311.88
GTF2IP4	0	0	0	0	0	0	0
STK17B	37770.5	27655.9	26909.2	25817.7	27353.8	23332.8	17472.1
GM4737	0	0	0	0	0	0	0
BPGM	150.701	138.363	93.8439	84.151	37.7546	111.437	107.328
ZFP273	2021.69	202.918	139.198	129.615	470.712	1651.96	1714.38
ZNF852	276.654	262.445	229.324	195.063	95.0899	195.313	99.176
BCL11A	0	0	0	0	0	0	0
RPSA	138700	354284	333231	202563	87154.1	69517.1	66945.3
SNX5	100854	82530.2	48134.4	82485	72645.2	29161	28936.9
GLCE	109943	63427.4	65479.5	101425	39390.2	67837.8	31341.3
PLRG1	0	0	0	0	0	0	0
CSTF3	0	0	0	0	0	0	0
SEPHS2	123.346	111.652	84.2717	102.687	31.1038	79.9892	43.3795
SIVA1	136.918	120.112	104.946	87.9646	66.8731	30.6755	22.8973
LAMC1	0	0	0	0	0	0	0
TMPO	0	0	0	0	0	0	0
SUMO1P3	0	0	0	0	0	0	0
ELMOD2	0	0	0	0	0	0	0
PPP4R2	0	0	0	0	0	0	0
ID4	505731	374020	307877	197205	78197.1	146726	78881.2
RBBP4	4457.58	1701.85	1080.26	459.772	1151.36	1297.04	1402.36
ACBD6	0	0	0	0	0	0	0
RPL27A	4441.73	758.911	1746.5	230.381	1382.41	351.166	687.262
SETBP1	133513	131162	102717	131412	34713.3	79029.2	49383.3
HMGN2	13.2058	2.70283	2.70617	2.65322	11.3319	3.77726	2.79118
MRPL44	0	0	0	0	0	0	0
MIR7-2	0	0	0	0	0	0	0
SRSF10	430061	398295	250005	355832	92919.3	235034	177862
ZNF140	169081	160869	114784	142810	56676.9	54601.6	54841
NRBP2	29.109	28.1009	25.8851	19.9034	17.9011	18.1523	16.1081
ZFP101	0	0	0	0	0	0	0
CBFB	215531	178860	160522	173194	143963	194215	104900
STRAP	0	0	0	0	0	0	0
DIXDC1	70975.2	55344.2	70255.9	53205.1	52299	67087.3	55993.2
HSPA1B	162210	309769	288198	226139	143879	630293	862494
CRISPLD1	209484	185728	113855	55542.8	16589	19140	14468.9
BTD	525.884	458.379	307.126	292.65	172.803	206.441	181.21
ZBED3	520199	507544	360464	367548	176081	276934	194158
NRF1	0	0	0	0	0	0	0
RPSAP9	139665	359578	425994	236431	75900.4	80921.6	67411.4
SUMO1	0	0	0	0	0	0	0
PDE7A	0	0	0	0	0	0	0
PRPSAP2	155722	106923	78937.6	88219.9	31152.6	57917.9	48322.1
LOC100379224	0	0	0	0	0	0	0
ZNF347	0	0	0	0	0	0	0
TTC9C	23.5781	22.8437	18.7136	22.126	10.1676	10.7013	7.18443
RPL36A	6826.16	2566.46	2808.13	2186.42	3091.1	4321.88	5555.08
MRPL35	455312	662092	590482	606755	233240	426984	281034
DYNLT1F	0	0	0	0	0	0	0
RPLP1	6166.51	782.085	1865.51	1884.82	4135.05	2039.42	1855.73
PDIA3P1	0	0	0	0	0	0	0
LDAH	314750	307384	212528	195137	127771	223577	191969
FLVCR1	0	0	0	0	0	0	0
HYAL2	34.9279	24.8663	33.6587	32.604	11.4046	10.1159	4.93283
NCOA3	0	0	0	0	0	0	0
UNC119B	43.161	36.544	34.0366	27.1304	17.3376	13.4425	9.51237
YARS2	0	0	0	0	0	0	0
HAUS6	102080	101934	85141	75415.8	34539.9	49281	44779.2
ZKSCAN3	0	0	0	0	0	0	0
TTR	575677	5170.71	13235.7	15377.6	4580.93	2639.21	2532.31
LOC145845	0	0	0	0	0	0	0
SS18L2	5913.31	576.576	467.177	694.627	2260.66	877.356	1268.41
CENPE	0	0	0	0	0	0	0
EPC1	0	0	0	0	0	0	0
TXNDC12	5219.55	4342.53	2546.99	2085.73	9600.42	6492.87	3705.31
PFN1P2	25878.1	9322.6	3902.93	5058.55	10363.5	12306.4	12313.8
RPS3A1	8779.97	2212.02	745.023	990.522	1717.11	797.579	1993.78
KCNE1	10610.6	2566.17	1534.1	2667.53	3629.26	4188.63	4531.94
ZNF184	0	0	0	0	0	0	0
TTC5	75949.8	46966.5	53232.7	51662.3	28924	36598.9	56729.8
HDAC2	257.879	240.473	118.248	150.797	127.657	98.644	48.8031
AURKA	0	0	0	0	0	0	0
IMP4	182.831	175.773	122.404	134.639	54.0046	62.9691	44.2737
LINC00339	0	0	0	0	0	0	0
FABP5P3	0	0	0	0	0	0	0
ADGRA3	224057	158793	108781	56800.6	17868.8	45914.5	20775.5
ZFP780B	0	0	0	0	0	0	0
MCM7	80487	68639.2	67785.7	74071.1	26505.6	41548.7	27949.2
FAM127C	0	0	0	0	0	0	0
PCIF1	0	0	0	0	0	0	0
NEK7	88914	48614.4	32325.9	51508.3	33158.9	77413.6	52491.8
ATF7IP2	58494.8	45351.4	23363.3	52714.3	12338.4	32073.5	11411.5
GNG12	291186	246939	170350	133096	61214.7	124050	91327.8
GSTCD	0	0	0	0	0	0	0
FAM129B	88.6846	50.7845	24.9712	27.347	56.6552	59.735	62.6081
SMARCD1	106901	102278	49136.4	45491.7	43041.9	50837.6	47385.5
CHAC2	276036	258475	165972	212804	75649.9	135809	155796
ZIC5	3.27634e+06	62146	12746.2	49099.3	86027.8	121072	88379.2
ZFP451	0	0	0	0	0	0	0
EIF3M	0	0	0	0	0	0	0
TRAPPC3	211.484	170.063	177.097	137.485	26.9487	53.0768	26.2521
WEE2	6931.61	3935.99	858.353	739.799	3180.36	3810.28	6005.29
PAN3	469.233	434.021	332.763	385.544	136.196	313.227	186.708
WDR34	1356.41	1132.69	775.784	1029.03	518.581	536.254	426.612
LEF1	388654	63658.2	25819.9	23675.9	22101.4	19545.8	16736.8
EIF3L	56.9774	49.5892	47.8744	50.2729	25.9717	26.4718	41.0175
ZFP951	1761.65	156.984	94.4109	226.005	662.511	388.844	381.684
HNRNPA1L2	31.1373	30.725	28.6628	23.7169	18.4603	19.4433	18.4052
LMAN1	0	0	0	0	0	0	0
PRPH	0	0	0	0	0	0	0
SRRM4	0	0	0	0	0	0	0
STT3A	0	0	0	0	0	0	0
ATAD5	0	0	0	0	0	0	0
TULP3	209442	169526	109179	82576.8	55683.2	122699	52127.9
FAM60A	251342	42024	21927.5	7520.84	6479.1	2862.4	2162.82
DSC3	0	0	0	0	0	0	0
EEPD1	0	0	0	0	0	0	0
MYCL	0	0	0	0	0	0	0
RPL7L1	13142.7	7401.26	5539.93	7831.47	9930.17	8066.06	7256.33
DPAGT1	112229	101938	84378.2	98250.7	40437	54939.2	28731.7
RALGAPA2	0	0	0	0	0	0	0
ADAMTS7	0	0	0	0	0	0	0
ZEB1	506667	388376	276179	315973	168505	445810	274077
SMC2	618.298	596.216	419.938	369.851	168.024	268.544	159.697
ARMT1	324.829	305.79	219.023	273.525	188.785	259.36	188.554
TSKU	79394.7	75109	66179.2	60368.8	18855.1	48622.6	34673
YBX3	0	0	0	0	0	0	0
SNRPN	6666.84	781.383	403.772	1019.82	2746.33	6267.97	4631.6
FAM110A	0	0	0	0	0	0	0
WDFY2	0	0	0	0	0	0	0
BET1	0	0	0	0	0	0	0
CHM	0	0	0	0	0	0	0
KIF4-PS	2962.5	1197.31	458.802	371.071	1421.43	471.239	529.021
DAXX	130.738	108.375	104.416	118.449	70.516	25.9077	59.6839
NUP35	3520.33	1681.42	303.245	1079.37	2705.83	1684.01	2016.82
CDT1	124233	78928.5	70373.3	58032.6	14941.5	46793.4	10481.3
CDC25A	359702	211731	193710	184404	103906	166096	108897
DYNLT1C	0	0	0	0	0	0	0
STON1-GTF2A1L	57690.3	37876.9	34331.4	25879.3	15017.7	21944.2	22728
ZNF100	0	0	0	0	0	0	0
DPY19L3	0	0	0	0	0	0	0
ZADH2	0	0	0	0	0	0	0
NOTCH1	639095	355092	212553	247663	255537	239973	110107
UBC	248.221	196.112	52.3642	94.7604	40.0321	88.1236	29.9915
GM4724	0	0	0	0	0	0	0
SDR42E1	174528	151190	106978	135571	63583.8	82544.2	68937.1
PMF1	222106	184255	118392	206438	72337.1	126852	119741
C19ORF48	607.127	601.775	384.375	515.185	197.263	282.466	201.297
CCNA2	59575.1	28803.6	20559.5	14630.2	9153	31628.5	40586.4
HIST1H2AE	0	0	0	0	0	0	0
AP5S1	0	0	0	0	0	0	0
TRP53RKA	41.2971	35.6114	16.7236	30.5687	26.0277	15.0403	9.53043
ERCC8	0	0	0	0	0	0	0
HDC	0	0	0	0	0	0	0
MELK	3493.18	3259.09	1442.64	1550.61	2414.22	1133.21	1799.38
TFDP1	0	0	0	0	0	0	0
SERF1B	62.5202	44.1891	44.2194	23.2638	20.571	19.9967	22.9773
MIR703	7601.5	3932.17	1091.21	631.996	2460.47	2138.07	2048.56
LEPROTL1	256.179	81.1506	126.455	33.5819	3.01052	2.30666	2.75521
CMC1	4195.43	819.473	167.797	217.849	1408.88	1173.7	1126.78
PRDM4	214.38	210.138	193.149	180.83	102.732	148.061	88.6156
HDAC6	225.673	194.842	179.893	214.805	91.3522	127.738	97.2639
DHX9	0	0	0	0	0	0	0
EIF3E	0	0	0	0	0	0	0
CDC34	350.642	293.78	292.179	262.922	281.622	124.453	164.667
IGFBP2	142246	115572	85602.6	45323.2	11438.4	20428.1	16017.5
SRF	0	0	0	0	0	0	0
FSBP	0	0	0	0	0	0	0
PLK4	198943	113205	105446	74771.7	66592.1	142979	92473.3
PRDM16	1.24996e+06	1.18205e+06	230575	82228.9	52770.6	158842	31116.6
MIR6835	0	0	0	0	0	0	0
BNIP2	0	0	0	0	0	0	0
LOC730202	0	0	0	0	0	0	0
KIAA1551	0	0	0	0	0	0	0
ZFP608	0	0	0	0	0	0	0
UBAP2	45.6951	41.8032	29.3447	23.1052	32.7667	36.2205	9.7065
SNORA105C	0	0	0	0	0	0	0
2610008E11RIK	1803.02	174.989	105.303	124.651	1332.13	361.051	383.238
ZNF525	0	0	0	0	0	0	0
MANEA	130305	116200	126606	97256.3	49390.3	103485	56005
RB1	0	0	0	0	0	0	0
MTDH	0	0	0	0	0	0	0
AMOTL1	0	0	0	0	0	0	0
PPIAL4G	0	0	0	0	0	0	0
ZNF484	0	0	0	0	0	0	0
MEIS2	0	0	0	0	0	0	0
SSH2	123692	92495.9	78541.3	109688	38921.2	43998.4	35312.4
JADE3	0	0	0	0	0	0	0
ZFP457	2766.53	254.13	171.785	159.112	669.163	2186.22	1999.93
CNOT1	297798	223927	175862	236827	162022	209945	139760
CTPS2	0	0	0	0	0	0	0
CDC25B	132.145	44.1157	99.287	78.4535	30.5404	55.3287	28.6207
CDC42EP5	58198.8	23037.8	9093.51	15372.6	27491	26669.6	29202.2
SAP30L	51361.4	36231.8	45797.6	24899.9	24678.9	46090.7	27512.5
MOGS	0	0	0	0	0	0	0
GOLGA6L4	5198.55	1426.39	677.239	422.249	2998.67	937.652	950.147
KPTN	312.88	211.96	174.294	58.463	23.2314	8.72531	115.067
SNORA104	0	0	0	0	0	0	0
CENPW	50341.4	31060.1	17321.5	17681.9	12640.7	33351.7	20383.7
4930453N24RIK	498576	426789	385548	359054	167470	307083	294178
SLC35F2	0	0	0	0	0	0	0
SNORD86	0	0	0	0	0	0	0
SNF8	0	0	0	0	0	0	0
ANAPC15	0	0	0	0	0	0	0
SDCBP	0	0	0	0	0	0	0
CPNE1	51.3565	47.5576	30.3364	48.7604	19.101	12.0387	22.8568
PPIAL4E	0	0	0	0	0	0	0
SNRNP200	115624	89127.5	63193.3	85477.6	44057.7	61583.2	43725.2
GSTM2P1	0	0	0	0	0	0	0
PRL	12143.7	11562.7	5948.8	4533.02	5540.15	1948.15	3695.97
AMOTL2	1.17819e+06	790445	669309	580318	438110	561757	481780
CDH2	0	0	0	0	0	0	0
ZNF154	297282	532867	379246	403759	177297	190049	109067
ZBTB25	0	0	0	0	0	0	0
HPX	0	0	0	0	0	0	0
BRPF1	322953	263454	226967	261369	145945	271533	132166
CNIH3	0	0	0	0	0	0	0
RPS27	20127.7	13181.2	15410.9	7768.49	12197.1	6114.78	8431.06
ZFP180	0	0	0	0	0	0	0
TUBB4B	141.311	57.7045	91.4642	90.7003	93.1454	38.5697	28.7694
ZHX1-C8ORF76	0	0	0	0	0	0	0
OSGEPL1	0	0	0	0	0	0	0
ARL4D	149.852	38.3471	14.5704	12.7403	114.038	113.954	24.8127
ZNF41-PS	0	0	0	0	0	0	0
BTG1	67714.9	64675.7	39935.6	63948	59717.7	56997.6	42607.8
ZNF90	66180.5	3825.05	4435.16	4851.77	8969.04	10584.3	7447.44
GCSHP3	0	0	0	0	0	0	0
RAD21	393510	348889	340937	361327	90921	265278	250857
GSTM4	0	0	0	0	0	0	0
FAM111B	0	0	0	0	0	0	0
GCSH	0	0	0	0	0	0	0
PLEKHG4B	122565	95560.5	58271.1	45326.7	4290.75	5322.09	2188.89
CHMP4A	0	0	0	0	0	0	0
FSTL1	401847	249022	258433	169595	109998	183120	130396
SARNP	496.223	409.286	341.421	471.998	288.439	258.269	171.924
ACO1	0	0	0	0	0	0	0
MID1	76372.5	7298.75	2711.36	1085.31	1726.24	1188.32	2621.5
RDX	326823	268572	248693	102886	95607.1	242952	122561
GM6793	0	0	0	0	0	0	0
ZBTB10	0	0	0	0	0	0	0
GOLM1	0	0	0	0	0	0	0
TRDMT1	0	0	0	0	0	0	0
YAP1	640909	49301.1	54113.6	87679	60620.5	122456	73605.6
EIF3H	0	0	0	0	0	0	0
ZNF568	197199	346266	258726	257057	133686	135357	141166
EFNB2	0	0	0	0	0	0	0
DPY30	86.5945	75.3227	44.6939	53.1252	37.3398	32.6919	39.4198
MEGF6	0	0	0	0	0	0	0
2010315B03RIK	20611.5	2866.87	837.433	1785.27	11757.6	5821.61	3989.08
REST	271251	87676.9	70200.9	88986.3	52922.4	113977	47949.5
KNOP1	78840.1	63328.9	59703.1	65878.4	64910	29164.7	35403.6
ZNF230	37434.9	24986	19291.5	22372	31549.9	37274.8	32868.9
GM14308	0	0	0	0	0	0	0
ASB7	0	0	0	0	0	0	0
PPIAL4D	0	0	0	0	0	0	0
MIEF1	499.534	443.439	345.213	375.469	216.823	227.226	137.354
ZFP960	14424.5	2244.14	632.889	1221.41	6191.65	3406.94	3300.69
RPL13AP5	202008	341072	273608	295149	120883	206794	142134
EPC2	289.706	276.231	260.981	212.523	89.291	147.518	48.1879
WDYHV1	0	0	0	0	0	0	0
EIF3B	1029.72	831.005	578.125	949.448	323.695	544.244	315.525
ZNHIT3	135965	502807	392461	287007	101176	154235	156814
MYO1A	8.97559	5.94263	2.52107	2.5382	7.39723	10.744	7.36969
SIAH1	6820.64	4211.15	1833.34	3245.9	2618.97	1915.53	1262.64
RCBTB1	81.1358	75.5071	53.3206	51.6341	35.8788	33.2606	28.8943
CCDC150	0	0	0	0	0	0	0
ZNF507	0	0	0	0	0	0	0
SLC35B1	0	0	0	0	0	0	0
RPL23AP32	9561.3	7109.86	4687.7	3460.25	9671.63	38966.9	28750.3
HIST1H2BO	0	0	0	0	0	0	0
TTPAL	4204.01	2436.14	1703.49	582.953	2562.72	816.885	563.038
FAM181A	13129	2389.65	378.95	1689.52	4814.36	1256.94	1568.15
CAPN6	7.38355	5.94263	3.5049	3.52655	4.64147	5.96134	4.62149
THUMPD3	245.557	231.603	178.904	70.946	65.2092	90.3794	128.677
CUL3	0	0	0	0	0	0	0
SUZ12P1	0	0	0	0	0	0	0
HYDIN	147307	64513.4	28000.6	35559.4	29997.9	46887.5	35202.1
GJA9-MYCBP	0	0	0	0	0	0	0
ATP1B3	0	0	0	0	0	0	0
ATXN7L3B	427773	332535	241318	276643	115636	277775	266714
SPAG9	107.878	96.6823	91.6859	77.8056	44.3913	54.7236	53.2668
DDX39A	41.5384	39.1894	41.4618	36.1622	27.6401	9.03077	11.0109
FANCL	0	0	0	0	0	0	0
LOC102724814	27.6472	21.7287	3.22936	3.72577	2.90967	1.86587	1.55518
RBMS2	46827.6	44489.6	27838.2	30429.1	21288.7	40720.4	42707.2
CDK2	146786	70592.5	40049.4	45384	47928	74034	53933
ZNF136	0	0	0	0	0	0	0
B3GAT2	35.094	29.0927	27.2088	16.9791	25.7779	27.6231	20.3788
ZFP59	0	0	0	0	0	0	0
ITGB3BP	0	0	0	0	0	0	0
FIGN	93995.1	64472.9	56657.6	35616.4	59494.2	37259.3	26929.1
SYCE2	91983.8	43314.8	42768.8	53745.8	16580.5	28051.4	17765.8
ANTXR2	406539	310364	201073	99051.5	71662.7	162129	95878.8
EMB	0	0	0	0	0	0	0
LINC01315	0	0	0	0	0	0	0
TRPC2	11.6529	2.8483	1.23547	1.27975	4.0921	3.99327	9.85489
RPL38	386.786	39.8009	285.644	102.788	163.843	245.857	151.131
LTA4H	4572.34	3826.01	1432.63	1408.4	3855.38	2567.65	3592.71
TSN	12216.4	10565.4	4182.52	3631.18	10520.7	12080	8291.54
BTBD17	619580	251210	139286	124138	59559.2	76494	18566.7
ZFP942	3332.97	1461.56	191.471	116.881	959.761	516.354	238.483
MDM4	0	0	0	0	0	0	0
GM7334	0	0	0	0	0	0	0
MIR670HG	6338.96	3150.4	2047.8	2959.2	3865.95	4165.42	5712.34
TMSB15A	45.5139	35.0553	27.0376	0.238873	0.162658	0.137571	0.125915
MIR466I	0	0	0	0	0	0	0
ZFP710	459612	407165	323808	323216	120728	296952	195890
ZFPM2	247980	155921	178220	103608	67005.4	221666	145037
CHRNA5	0	0	0	0	0	0	0
CARHSP1	65.0129	64.4972	56.2796	36.5808	9.08806	25.8658	15.4185
ZNF827	560720	489491	445415	379328	121741	323914	221612
RAD51AP1	194084	127848	91010.8	130123	72200	143240	80007.2
ZFP2	3181.46	695.872	1566.67	2232.59	2049.77	866.619	1049.23
GPBP1	0	0	0	0	0	0	0
HSPE1	1377.03	444.921	326.813	130.919	224.933	196.752	459.636
LSG1	151520	99897.3	112212	126397	71569.2	129460	148670
FAM136A	2894.35	1476.23	906.849	387.025	1415.04	586.431	1159.18
RAB8A	241.482	214.9	189.525	214.011	147.86	117.672	83.5449
PMF1-BGLAP	222106	184255	118392	206438	72337.1	126852	119741
AP4M1	80487	68639.2	67785.7	74071.1	26505.6	41548.7	27949.2
SET	237308	20496.2	21221	48066.3	87341.8	72549	60983.9
LIPE	0	0	0	0	0	0	0
CDH23	0	0	0	0	0	0	0
TOP2B	35.0052	29.2893	17.6628	22.0922	10.9904	6.82394	5.47543
MMADHC	34.8639	30.8584	22.831	15.6167	28.2887	11.581	18.756
TMEM163	0	0	0	0	0	0	0
DNMT3B	0	0	0	0	0	0	0
CSN3	6327.51	1629.7	670.62	628.498	2314.94	487.11	763.429
DNAJC15	0	0	0	0	0	0	0
ZNF768	615.784	459.971	372.025	423.863	285.549	270.482	167.913
LOC105371814	0	0	0	0	0	0	0
CDCA8	80505.1	61810.2	46839.1	44155.3	26957	39444.3	19519.8
ARL14EP	0	0	0	0	0	0	0
INHBB	80351.5	33870.4	24500.4	53845.5	29936.4	21184.8	10861.9
COG4	97665.7	76669.7	87090.7	89247.2	41428.4	54544.1	45897.5
TMEM69	2318.97	1076.83	662.07	1724.54	1620.6	1049.37	891.955
ETAA1	0	0	0	0	0	0	0
RPL31	47070.9	132590	93197.5	71434.5	65023.2	41925.1	90925.9
TXNDC5	0	0	0	0	0	0	0
CETN2	4959.11	1487.94	996.11	1876.89	2620.12	1986.39	1370.74
TPX2	123954	83815.6	81223.5	100247	26766.6	48058	56079.5
ZNF530	0	0	0	0	0	0	0
ANKRD49	163595	148426	69324.5	70078.1	52685.3	125827	99983.7
GPC1	42.7138	30.6468	30.2114	39.1964	10.9782	38.5525	14.5216
ADH4	0	0	0	0	0	0	0
LFNG	32219.7	19917.9	10773.4	10429.7	16340.6	16914.3	11507.1
ZNF625	0	0	0	0	0	0	0
ZFP65	3844.78	1536.65	1318.38	1305.8	8165.57	14599.3	8256.36
CYB5R3	61.8341	17.8713	55.8805	61.14	15.9254	29.8886	43.4826
USP1	0	0	0	0	0	0	0
HNRNPCL2	327827	325459	284134	322734	105713	236073	229238
NFIB	0	0	0	0	0	0	0
TM4SF19-AS1	8145.54	5573.68	3291.97	2342.27	3246.64	2100.08	2947.19
SERPINB6E	0	0	0	0	0	0	0
TMPO-AS1	0	0	0	0	0	0	0
EWSR1	1170.9	1045.4	666.891	935.116	418.466	598.24	192.838
MDFIC	382712	78690.6	58787.5	43329.2	65105.8	128794	82375.3
GNAI1	650355	900262	682157	689264	212686	536942	456771
SLC40A1	0	0	0	0	0	0	0
HAUS8	18.3927	10.1604	7.34567	5.00626	3.28502	4.78655	16.113
RPL7A	438113	614383	432446	537425	240463	325308	222562
ZNF826P	3934.6	863.944	157.675	982.724	3312.08	1759.19	1489.77
ZNF584	141240	133751	91196.2	103928	63633.8	97347.8	59976.6
SNX6	317.787	307.661	146.576	115.667	113.391	88.3752	39.7681
DLL1	0	0	0	0	0	0	0
DNAJC8	0	0	0	0	0	0	0
SNRPC	39.6346	37.2118	37.1161	37.1279	23.0095	21.2109	15.6451
RCOR2	116601	110054	84164.2	88111.5	41358.2	41897.8	37324.7
KIF24	300.909	269.643	204.815	228.177	150.431	250.256	167.811
ENO1	1944.38	1070.9	931.906	354.597	595.722	690.688	329.135
C1QTNF9	144055	133087	87166.7	46293.6	40864.3	30893	24625
PAICS	19.1286	14.8931	15.7436	10.6082	0.527999	9.28588	9.75773
3110039M20RIK	0	0	0	0	0	0	0
ZNF124	102101	82179.7	72678.9	57884.8	47131.3	21250.3	43705.3
ALDH1L2	41.7327	17.6321	21.8076	27.2062	17.8651	16.139	14.5761
C12ORF29	78.372	44.4317	45.239	76.7398	46.5886	40.7867	27.5617
CGGBP1	498576	426789	385548	359054	167470	307083	294178
FAU	2754.69	1275.17	297.326	806.721	2422.51	1154.46	653.513
ZMIZ1	73475.6	58915.6	64418.7	72006.7	39246.2	54869.7	25717.8
TIMM8B	289715	483496	378644	379192	140387	204208	211593
GM15455	24.1348	18.8918	19.0577	19.716	9.67891	10.838	11.0444
SCML2	0	0	0	0	0	0	0
UBAC2-AS1	0	0	0	0	0	0	0
LOC284798	35593.6	11735.8	4870.86	2829.08	3323.73	2672.95	622.604
RFC3	116339	113380	105982	113974	34255.7	60090.7	97316.7
CNTLN	377189	298320	194930	111427	112414	178809	99187.5
ZFP52	1.07737	0.805928	0.53686	0.245013	0.57329	0.770497	0.928397
NDST4	253887	74392.8	69129.8	47223.1	8952.78	41220.2	41658.6
RPL34-PS1	163.024	135.593	140.402	108.444	86.6962	117.113	140.746
PLCE1	304231	260525	177368	141944	67605.3	130152	83924.8
STIL	88612.7	26536.1	21542.7	23945.9	21907.7	61431.4	47841.7
BICD1	0	0	0	0	0	0	0
WNT3	0	0	0	0	0	0	0
FKBP9P1	0	0	0	0	0	0	0
TYW3	189676	169818	117658	120627	77650.6	143625	169999
KIF20B	0	0	0	0	0	0	0
ZFP69B	76.1567	68.375	67.8607	42.821	20.0902	34.7728	23.717
CSE1L	0	0	0	0	0	0	0
PDCL	47.322	46.643	43.3481	23.6199	20.8071	16.5615	11.6794
DSG2	0	0	0	0	0	0	0
PSMD11	0	0	0	0	0	0	0
GRIP1	0	0	0	0	0	0	0
EFCAB8	0	0	0	0	0	0	0
ZNF609	427236	219901	232228	182655	61099	264633	103273
TPRKB	32.0692	26.1184	22.693	27.0419	20.9123	20.7607	21.9707
CCNE2	36621.6	23007.4	11311.8	12417.8	17410.3	29668.2	21682.2
DSCC1	0	0	0	0	0	0	0
ZNF714	3386.04	711.292	163.63	220.645	1564.78	1712.63	2492.57
RPF1	0	0	0	0	0	0	0
ZNF492	1443.74	135.752	76.3764	78.5259	684.858	856.231	528.438
BRD3	97960.6	37069.4	65632.6	40311.1	31508.2	29616.4	29515.7
H19	0	0	0	0	0	0	0
CFAP206	292711	237949	242871	224655	72193.1	187350	130090
CKAP2	0	0	0	0	0	0	0
ZFP628	125709	92488	96446.1	110561	34121.1	60441	54520.4
PAPOLA	0	0	0	0	0	0	0
PELI2	0	0	0	0	0	0	0
BMF	28.6603	21.5996	22.1406	14.3336	22.5261	18.7715	9.97357
KIF14	110471	88952	101523	64644	49469.8	83942.2	59937.9
SLIRP	141.526	140.223	111.164	96.4447	45.3009	35.4573	36.2373
RPL23AP82	5170.75	749.567	186.565	365.725	5069.75	3182.78	4939.29
ID2	10.3821	7.86823	9.03572	9.88419	3.99227	5.32366	4.59717
ZFP600	9655.08	1985.05	1137.28	2556.24	5171.17	3917.1	1685.18
ZNF671	0	0	0	0	0	0	0
CSNK1A1P1	9248.87	8798.14	2257.94	1894.95	3077.91	2633.42	1848.23
NHLH1	490551	265170	9008.91	9403.85	10434.7	8576.6	7805.18
ACTG1	0	0	0	0	0	0	0
CYB5R2	177114	63077.8	63706	48163.3	76064.2	83185.3	190580
MRPL51	205706	177148	115217	193341	84429	145011	119490
RPS20	244625	396313	356445	304803	140956	210317	193888
HNRNPH1	0	0	0	0	0	0	0
GSTM6	0	0	0	0	0	0	0
PLA2G3	48668.2	11947.4	7340.58	4084.72	16179.2	11866.1	8895.62
ZFP738	12201.6	1076.64	580.915	948.83	6128.58	4951.31	3095.32
MIR9-3HG	0	0	0	0	0	0	0
TOP2A	175153	162278	109795	83112.7	34729.3	78082.1	31973.5
WDR5B	261868	240158	176017	246509	142573	171618	234168
TBC1D16	0	0	0	0	0	0	0
ZNF185	0	0	0	0	0	0	0
P4HB	0	0	0	0	0	0	0
HIST1H2BA	0	0	0	0	0	0	0
DYRK3	227789	376569	336880	355154	92309.1	194982	115980
CCDC90B	336.046	315.264	186.499	284.837	105.239	134.918	94.0636
POLD3	175047	170925	101019	133934	72732.1	108922	117206
ZNF532	236.292	210.559	184.527	125.819	42.4275	113.439	84.1178
MPP5	254902	206763	152588	185063	102705	234210	168632
TANK	27.1986	3.97688	3.0042	5.13424	22.3194	5.10972	14.6218
SLC39A7	108.193	95.3564	41.0619	23.0148	54.5779	25.7558	15.4767
DEPDC4	0	0	0	0	0	0	0
DMC1	0	0	0	0	0	0	0
AKR1E2	0	0	0	0	0	0	0
COL11A1	285255	222436	126630	134200	80299.6	146371	99763
ZFP932	167185	131080	99815.3	100217	118200	130295	72603.7
SNHG20	52.4865	51.6016	34.331	43.4371	23.9855	24.1681	23.8068
CITED1	0	0	0	0	0	0	0
SP1	306167	249039	226416	297255	145118	233338	216489
NUDT13	37174.8	65462.8	61785.1	51714.3	28549	64130.7	83278.5
VMAC	0	0	0	0	0	0	0
HNRNPUL2	23.5781	22.8437	18.7136	22.126	10.1676	10.7013	7.18443
LCORL	353915	386131	384192	459828	118739	200363	137628
SOX12	647373	1.49651e+06	1.15261e+06	1.26365e+06	236738	388756	235905
GM8624	500783	482370	339396	437482	159486	277385	247279
ZFP560	1661.79	297.51	72.0705	456.601	765.225	303.42	305.047
PROZ	0	0	0	0	0	0	0
RBBP7	0	0	0	0	0	0	0
PDLIM1	0	0	0	0	0	0	0
PSMG2	0	0	0	0	0	0	0
RPS28	293.063	261.119	127.512	163.484	78.4707	73.21	48.5453
SOX2	21303.6	12737.4	8112.48	9848.04	10537.3	16172.9	20296
BTG2	69465.7	62187.1	40698.4	48718.8	33416.2	46288.6	37982.8
ZFP606	0	0	0	0	0	0	0
HELB	0	0	0	0	0	0	0
GSPT2	0	0	0	0	0	0	0
DCN	220111	209151	167349	135824	12545.7	32153.1	69607.2
SFPQ	0	0	0	0	0	0	0
PLAGL2	0	0	0	0	0	0	0
PARD6B	0	0	0	0	0	0	0
GPR39	228967	140495	134245	85318.9	46719.1	103884	83409.6
HECA	92547.4	62017.6	69107.4	51571.1	21914	44880.1	28966
LRRC51	97559.7	58347.2	9608.98	32704.2	46363.8	57582.3	60048.6
ZNF808	0	0	0	0	0	0	0
DUSP4	0	0	0	0	0	0	0
ZFP763	1440.84	111.559	244.291	248.092	1314.17	358.657	531.105
HTRA3	7828.56	5310.82	3827.03	3454.51	5113.57	7271.68	2706.29
LOC101927314	0	0	0	0	0	0	0
CECR2	340976	225305	129112	126039	74574.2	98124.3	73788.6
CBSL	0	0	0	0	0	0	0
CHCHD3	248.857	234.093	142.435	191.534	72.9072	94.8503	50.8352
CENPK	150431	148265	69098.5	73527.1	43174	90161	68191.4
RAB13	143093	89231.1	63567.5	67682.2	58497.4	82435.3	75010.6
CKLF	146.315	110.417	19.2025	19.6649	12.7365	12.0961	8.40113
MCM10	0	0	0	0	0	0	0
C4ORF3	7376.31	2378	1216.76	2518.8	6112.25	3565.71	4860.32
TBC1D31	0	0	0	0	0	0	0
HMGN1	1858	386.723	414.741	310.874	358.049	893.286	250.521
ZFP930	0	0	0	0	0	0	0
ZFP618	71888	37699.9	47835.6	67796.1	43322.3	37614	33495
BOC	59212.8	29359.8	43950.4	26887.4	14561.2	25592	17421
MAGED2	29.5569	28.5377	23.2064	19.0936	10.0156	13.8645	11.7434
BCL2L11	131015	124315	66669.6	53259.6	42546.5	47877.6	24668.5
STON1	57690.3	37876.9	34331.4	25879.3	15017.7	21944.2	22728
ZBTB1	0	0	0	0	0	0	0
MIR6870	0	0	0	0	0	0	0
ARHGEF39	0	0	0	0	0	0	0
MIR6886	0	0	0	0	0	0	0
ACTB	827959	1.54822e+06	1.20872e+06	1.04555e+06	377232	551809	328011
HNRNPA1P33	0	0	0	0	0	0	0
UBE2NL	315627	462840	400341	391353	148123	297238	238218
RNASEH2C	0	0	0	0	0	0	0
GCNT1	0.683886	0.609971	0.228388	0.0732466	0.401857	0.160811	0.35716
TRAF1	0	0	0	0	0	0	0
ZNF534	0	0	0	0	0	0	0
MASTL	0	0	0	0	0	0	0
ZNF214	0	0	0	0	0	0	0
AKAIN1	0	0	0	0	0	0	0
LOC100129034	390.078	29.6964	193.653	31.0194	27.7271	43.2091	119.007
TFDP2	0	0	0	0	0	0	0
RPL10	68062.1	216952	60592	198305	73548.9	99627.4	93514.1
CDC25C	319.687	310.165	210.507	259.488	115.345	132.732	71.8772
RARS	0	0	0	0	0	0	0
HRG	34023.4	1880.83	586.487	1489.23	1840.8	1015.08	1060.26
ZNF560	20900.4	806.433	92.2852	557.257	308.562	284.697	147.349
LMO3	11731.2	10762	2133.88	870.661	1240.7	586.178	727.526
CDON	16712.6	4787.43	1912.88	1389.56	4985.26	2878.86	5353.4
PPIL3	100053	90188.2	99567	90456.1	66381.5	98131	86637.7
HNRNPUL1	0	0	0	0	0	0	0
PIN4	6603.78	1849.5	502.2	712.188	1449.46	1804.93	2649.04
UBE2D2B	6451.91	1028.43	763.217	173.388	944.117	794.26	754.724
GTF2H5	79.291	79.1374	48.6457	40.4859	28.1179	32.0645	26.3648
RBM4B	127211	101013	101429	101930	44343.4	57011.8	52221.3
FOXN4	71589.2	47664.8	10879.1	18140.4	7767.84	19407.2	8811.38
S100PBP	697.049	562.502	473.595	613.884	232.407	303.379	189.192
CAR12	630851	86993	31410.6	24699.5	15220.7	9526.29	18428.2
EFS	1.15601e+06	644860	306135	187133	144167	146131	160086
DDX54	98.6654	87.7679	61.2597	92.879	15.7922	13.3352	28.0616
LEMD1	0	0	0	0	0	0	0
MTHFD2L	4238.86	1145.82	881.107	724.868	1155.64	1654.4	2613.13
TRMT10A	0	0	0	0	0	0	0
NTS	25858.9	10066	3462.88	2105.49	3438.97	4598.5	6538.86
ZNF702P	6623.78	1870.37	1067.35	535.918	1922.19	1414.8	2004.92
WDR20	10235.6	21620	14075	30366.9	187606	193784	277054
FKBP9	0	0	0	0	0	0	0
NRAS	0	0	0	0	0	0	0
GM6712	0	0	0	0	0	0	0
LOC103171574	221.923	135.885	197.848	92.0411	98.5946	77.1986	54.1928
CADM1	90207.6	70637.1	70066.2	70810	40160	34472.7	33780.8
GMPS	358799	339736	223876	297754	110089	252471	173055
NME1	132.218	62.548	120.657	102.3	73.3058	107.466	94.7231
RPS15	118350	110958	67872.7	100546	42713.8	72172.2	28065
PHF6	56263.4	44653.8	53519.8	53103.7	20367	48780.5	29443.7
SALL3	112865	71947	44209.3	54234.2	17696.3	106150	17635.2
PALLD	4781.09	566.426	240.436	507.9	1326.83	796.329	1304.77
RAI14	145419	120108	106286	73018.4	31076.9	53639.4	35274.7
GM10509	5615.47	552.734	1184.95	2189.51	3341.14	4026.77	3581.48
FAM105A	0	0	0	0	0	0	0
DBR1	0	0	0	0	0	0	0
LOC100652758	105432	104471	83163.1	88385.9	44323.3	57079.7	37723.1
E2F1	0	0	0	0	0	0	0
2700099C18RIK	6110.78	4646.19	948.372	940.979	3089.68	1887.01	1566.66
HIST1H2BM	0	0	0	0	0	0	0
PML	156760	127300	71422.1	75147.7	37581.6	55457.9	44273.5
MYH6	48220.4	25370.6	9216.08	13574.4	9258.71	7500.43	3174.33
SPC25	67457.4	16816.5	3318.97	2175.23	9592.57	19022.3	4832.18
MGME1	100854	82530.2	48134.4	82485	72645.2	29161	28936.9
LRP5	0	0	0	0	0	0	0
AKAP14	74.0613	48.5943	25.7914	16.0908	0.123975	50.3401	29.2173
DYRK1B	0	0	0	0	0	0	0
PSMA6	3535.6	569.652	221.417	84.6339	2231.82	786.349	566.856
PHIP	729090	721325	533986	486638	136073	427993	364113
MIR15B	250996	216022	125472	122972	54670.8	109173	11168.7
ASXL1	0	0	0	0	0	0	0
SOX9	0	0	0	0	0	0	0
GNPAT	0	0	0	0	0	0	0
NXN	0	0	0	0	0	0	0
ZNF777	0	0	0	0	0	0	0
HILPDA	196724	162079	114630	156138	51707.8	94888.7	87339.8
DDX1	429.539	420.804	235.677	230.964	177.763	168.29	116.69
KCTD14	630.391	550.697	288.131	185.468	176.226	320.057	256.523
RPL37A	79241.5	70092.7	69830.5	51300	71648.9	66683.8	50129.5
TMEM94	147859	135271	125755	120133	46005.6	78587.1	68471.9
TTC30A1	549313	486432	350611	347233	201567	241610	189704
ZNF784	119.376	74.8548	86.7924	80.1758	71.6385	98.3695	40.6215
ZNF549	0	0	0	0	0	0	0
DCTN3	359220	358464	245017	260432	110916	166583	153639
CEP55	23521.4	10314.3	3740.4	5100.15	9958.31	23459	10307.8
ZNF229	11190.7	7926.35	1919.34	1174.1	1314.12	2798.95	641.186
TRP53BP2	464832	419422	333574	392224	152258	338847	204729
H3F3A	12863.5	9205.4	4493.79	3296.41	2137.77	1875.26	1993.35
TMEM11	378.945	364.141	219.023	369.851	159.902	206.01	147.73
ZSCAN12	141807	124139	109812	131806	60641.2	77679.5	82098.4
FUNDC1	5525.57	1454.29	796.433	593.57	2456.42	629.132	968.618
TSC22D2	0	0	0	0	0	0	0
D030068K23RIK	0	0	0	0	0	0	0
SMTN	22.6074	8.07858	2.72559	2.76485	11.9966	6.49253	5.14784
LOC401261	242217	153468	124092	114678	89995	94068	120493
MBTPS1	0	0	0	0	0	0	0
LDLRAD3	63982.4	44281.4	62381.7	25133.7	30375.1	27323.4	29249.5
LOC644936	0	0	0	0	0	0	0
GPN1	0	0	0	0	0	0	0
EIF3IP1	5767.44	1455.87	700.348	657.494	1477.86	485.423	771.874
LSM2	75460.2	75117.3	50506.9	56857.5	39100.1	42205.3	53070.6
CPSF3	0	0	0	0	0	0	0
ZFHX4	976453	965108	333578	128596	112738	394071	341902
ARF4	232212	225580	152402	203317	111553	158953	207167
CEP85L	0	0	0	0	0	0	0
VPS35	339681	331430	229742	321461	125282	191679	155064
LDHA	5425.75	1645.18	10797.5	66953.7	24251	43908.1	51713.6
PRC1	130462	45218.8	26991.7	25805.5	29830.1	67020.5	40164.2
ZFP85	7720.2	661.278	308.311	537.033	3794	4390.22	3786.07
EFNA4	214449	180179	131377	68852.4	60228	61447	42460.5
GM4432	5135.58	2152.27	1111.91	1321.91	1639.85	2102.56	2553.87
PAPOLB	15278.5	756.918	47.4267	697.777	242.928	118.721	53.5821
VRK1	229436	174177	35161.5	16919.4	16912.5	23028.8	19603.5
SMG7	159667	159044	139612	141516	48083.7	71900.5	64647.1
DLGAP5	41026.7	38062.1	15193.1	6122.22	4010.32	12739.3	8302.27
LDHB	131010	102254	486383	94592.1	25940.9	11972.7	19568.4
SCP2	0	0	0	0	0	0	0
HSPA8	20.7792	18.674	13.3079	14.5811	5.48588	8.23005	10.2225
CBFA2T2	353.95	219.578	68.9689	293.696	224.585	45.5622	285.172
XNTRPC	216.56	199.276	144.074	181.96	78.8455	95.5611	64.1101
ZFP846	14845.6	1475.28	652.282	1084.42	5574.43	2852.27	3449.98
BUB3	0	0	0	0	0	0	0
EOMES	151798	52497.7	3842.83	2252.31	5078.79	1880.59	850.558
QSOX1	0	0	0	0	0	0	0
PPP2R3A	0	0	0	0	0	0	0
MRC2	231959	129112	104157	87504.7	54814.5	44718	36449.4
PTGDR	0	0	0	0	0	0	0
CDCA7	272401	194158	115378	58516.8	21846.6	21933.7	25018.3
RANBP3	0	0	0	0	0	0	0
GM4371	0	0	0	0	0	0	0
ZNF585A	0	0	0	0	0	0	0
FAT4	117.76	96.9175	66.9761	65.9866	27.8032	28.0125	23.3719
BLACAT1	64029.2	55770.3	44444	61215.4	2900.81	1626.2	1844.23
SNRPA	20.7309	19.5076	19.3916	19.3271	12.1934	11.5244	11.3382
SLFNL1-AS1	64.7259	11.9939	0.238442	8.82843	0.516316	0.565228	61.9828
CCDC177	71.2471	70.1601	43.1248	37.6605	10.1469	12.5119	16.9061
ZIC1	1.95212e+06	22366.4	19781.5	22587.4	20446.4	92092.5	73489.2
9930012K11RIK	0	0	0	0	0	0	0
NOTCH3	163022	116623	151675	63854.4	13866.7	5790.78	5080.83
PSMD14	0	0	0	0	0	0	0
PTPRZ1	0	0	0	0	0	0	0
ARL5A	0	0	0	0	0	0	0
NDC1	0	0	0	0	0	0	0
EMX2OS	2.53663e+06	1.59914e+06	395016	227500	67495.2	110393	23488.2
ARL5C	0	0	0	0	0	0	0
GM14440	19015.4	2978.32	762.091	1540.3	9520.85	4656.25	4266.95
ARL6IP1	300748	283421	200357	168863	76176.7	237757	132748
EMX1	0	0	0	0	0	0	0
XNDC1	216.56	199.276	144.074	181.96	78.8455	95.5611	64.1101
GAS1	910569	683933	493236	458833	201495	452861	263757
RPL32L	13438.7	2775.75	1612.92	1707.47	8566.66	7884.94	8529.41
PPIAL4A	0	0	0	0	0	0	0
PHLDA1	0	0	0	0	0	0	0
KBTBD2	467722	416027	433270	335171	111220	295050	199830
LOC101927248	261078	157880	90153.9	23555.3	74433.2	85230.3	14269.9
POLDIP3	170372	70269.6	71732.1	114297	59110.8	36807.7	28980.6
TGIF1	12482.6	5609.59	804.96	855.859	5378.64	5735.06	6911.07
EXOG	216.424	215.913	93.2465	116.881	98.2021	96.8808	55.0128
ATP6V0A2	0	0	0	0	0	0	0
NEDD4	65832.5	64595.8	53934.3	50620.8	56789.2	51201.9	37822
AU041133	0	0	0	0	0	0	0
ZNF528	36.2724	27.0614	32.8632	36.1422	12.5303	22.5531	22.9166
PDIA3	0	0	0	0	0	0	0
HIF3A	529203	210875	179286	240450	117274	92944.3	64124.1
SP3	0	0	0	0	0	0	0
PLP2	0	0	0	0	0	0	0
5730455P16RIK	0	0	0	0	0	0	0
CDKN2AIP	0	0	0	0	0	0	0
ARHGAP4	281.227	55.9748	120.478	51.3995	11.0001	22.7002	62.1377
C1ORF226	4146.65	2805.12	1123.33	1307.72	3175.36	1690.97	1342.82
AKNA	131044	73301	59160.1	9217.56	58576.1	77972.9	70887.3
HNRNPA1	5156.96	2527.05	749.949	578.051	2852.52	1365.38	1152.82
TMEM2	82444.5	50316	37730.7	75716.8	50960	48564.7	37497.2
SYDE1	167093	39693	31433.3	39621.5	25278.7	64745.6	34202
DMRTA2	1.67066e+06	199213	20620.8	20041	29946.1	7674.57	3772.38
MOB3B	392418	332792	232512	145719	156639	209302	176775
ADNP	0	0	0	0	0	0	0
DAND5	151585	147072	75805.5	77117.1	66696.8	87726.2	22402.5
ENPP1	97385.2	94094.2	89407.7	36050.6	27032	72359.1	47362.9
GM8615	0	0	0	0	0	0	0
GMEB1	0	0	0	0	0	0	0
GLDC	0	0	0	0	0	0	0
GM10767	0	0	0	0	0	0	0
ADAM20	6548.25	2460.84	237.61	742.099	2345.33	828.345	1747.65
RHBDL3	0	0	0	0	0	0	0
TCF7	0	0	0	0	0	0	0
DPH3	0	0	0	0	0	0	0
SNORA14B	0	0	0	0	0	0	0
ZNF775	1.1541e+06	809718	600603	327666	353880	961298	476642
RPL34	12268.2	3279.12	1788.07	2106.71	3978.95	4650.27	5236.23
KPNA7	3159.36	1129.63	224.157	515.841	2803.65	1129.51	791.22
EIF5AL1	0	0	0	0	0	0	0
IGF2BP1	790823	35367.7	2154.26	760.708	1694.43	757.588	213.5
ORC6	339681	331430	229742	321461	125282	191679	155064
SLX4IP	0	0	0	0	0	0	0
GIN1	582.655	489.459	466.947	411.473	216.288	309.608	282.317
TCP1	23.087	22.6455	18.9885	22.0195	9.61176	14.2905	6.31052
ZFP229	64163.1	2004.44	2539.94	4594.27	7654.67	8373.89	6615.29
GINS4	113830	63985.7	47265.1	41846.4	52756	53060.9	39641.3
CCT2	48.8452	36.1876	31.0081	38.3294	23.3029	13.4607	21.7219
ZNF562	87986.1	55137.8	20343.6	48838.1	2686.86	58017.7	22575.3
CDK6	45079.7	32025.3	23675	17752.7	22538.1	41323.8	25278.2
FUZ	310932	202034	116800	261057	102566	41412.8	50560.1
HEPH	5610.48	1186.51	793.351	3159.94	4231.21	5695.71	5741.59
AW146154	7998.75	1039.68	463.34	867.92	3407.04	1906.17	1388.34
CHEK1	97306.7	84804.3	60224.9	59552.6	35823.9	41642.2	57058.5
EHMT2	300.894	84.4321	285.165	74.8423	108.086	33.602	58.7573
GMNN	180.293	180.074	102.821	121.325	136.205	113.707	72.0391
ADAMTS3	0	0	0	0	0	0	0
BORCS8	236133	230374	155544	221642	135784	235279	155041
HMGXB4	235.477	228.859	163.011	224.49	134.928	185.469	97.4365
HAT1	126973	115020	72751.3	76406.9	63649.8	67915.1	100573
LHX2	0	0	0	0	0	0	0
PHF5A	154635	141649	115941	134998	79577.6	64042.4	64355.7
2210016F16RIK	0	0	0	0	0	0	0
GLI1	0	0	0	0	0	0	0
SFRP1	0	0	0	0	0	0	0
ALG2	795.702	546.552	499.053	703.554	456.957	403.17	212.774
ZFP709	152932	128667	98874.2	98811.3	112241	126662	69465.3
ARHGAP11B	366483	288843	251579	237999	107048	200689	206613
TMEM201	376962	226108	149464	131884	99268.8	149412	51814.5
SALL2	248577	77354.8	90971.4	87209.6	49412.1	86999.4	73879.5
ZNF776	1859.71	374.949	210.177	160.507	1541.86	600.351	389.527
ZFP119A	0	0	0	0	0	0	0
SEZ6	0	0	0	0	0	0	0
NHLH2	257499	100480	46550.7	10689.4	6086.14	3506.32	4289.02
RPL35A	5618.76	3571.11	1044.2	978.859	3147.78	3083.78	2129.89
TOPBP1	0	0	0	0	0	0	0
RPSAP58	370397	574788	450174	336881	169969	209617	189698
MTBP	374082	308349	273280	289872	163166	209567	226714
ZFP955A	7492.09	1017.21	325.796	529.462	2820.06	1435.69	2175.02
PSMB2	0	0	0	0	0	0	0
ZFP235	2620.54	487.556	158.552	436.325	2462.57	1529.74	961.259
ARSF	1425.2	1415.21	880.986	297.093	957.438	546.526	923.518
GADD45G	0	0	0	0	0	0	0
PNRC1	0	0	0	0	0	0	0
RNF165	597823	1.81307e+06	1.29124e+06	934552	96526.4	237918	162473
LOC730183	371.38	350.397	208.404	334.883	134.09	203.999	71.6284
ARHGEF4	107.829	83.6483	52.5854	33.1609	33.0162	36.612	63.4733
STAG1	0	0	0	0	0	0	0
HAUS4	0	0	0	0	0	0	0
ZBTB12	202.473	84.4321	147.585	74.8423	45.6308	33.602	109.56
ZNF644	0	0	0	0	0	0	0
CKAP4	0	0	0	0	0	0	0
C19ORF47	0	0	0	0	0	0	0
SKIDA1	3.30495e+06	2.56244e+06	600325	433938	255081	1.32192e+06	615193
ZCCHC9	97709.7	66648.8	57848.3	47794.5	55201.2	47296.2	37057.6
TCF20	35.7713	3.00022	33.3045	28.9849	11.4078	13.0688	13.2103
ZNF98	0	0	0	0	0	0	0
ZFP945	884.65	65.0109	49.381	31.0543	686.794	548.205	179.883
NUFIP2	0	0	0	0	0	0	0
BCOR	393565	282792	106336	141416	78071.5	126546	65600.2
LBH	0	0	0	0	0	0	0
ANP32A	0	0	0	0	0	0	0
SIPA1L2	12.1138	11.5892	9.41289	12.0726	8.56555	10.0199	5.73236
ZFP60	0	0	0	0	0	0	0
SOX1	66589.1	48391.8	66214.5	29522.9	2308.24	22692.5	2602.94
HNRNPA3P1	0	0	0	0	0	0	0
RPS3A	336146	441827	367111	352578	201263	332979	212144
PMM2	11420.6	5427.65	3720.94	5799.7	11733.9	16660	15888.1
MTFR1	0	0	0	0	0	0	0
NDUFB11	24.1348	18.8918	19.0577	19.716	9.67891	10.838	11.0444
HYDIN2	0	0	0	0	0	0	0
WDR18	119.217	96.3395	63.2445	99.5831	68.1535	55.3504	60.4072
GBAS	49.9835	41.1577	17.4418	23.9214	17.4543	15.2463	16.0613
ERH	0	0	0	0	0	0	0
ZNF518B	0	0	0	0	0	0	0
SRSF3	134091	104703	82614.6	91934.8	43051.9	41181.1	60932
HELLS	167584	144908	86289.2	61429.4	59634.6	100597	101710
METTL5	0	0	0	0	0	0	0
CHD7	514355	244861	126704	162291	74340.3	216849	117801
ERV3-1	71870	62496	50551.8	24555	19529.8	31595.7	18517.6
ITPRIP	246083	77263.5	75909.9	128440	64562.2	157677	137262
ADAMTS6	379041	143307	147675	188183	101918	212215	223657
RPL7	501701	350217	311582	398958	163794	306810	195342
NCOA2	27.4749	26.5954	25.1589	16.0024	20.8691	25.8588	6.20261
TIMM9	6064.71	2212.37	1047.11	1041.47	3867.7	4508.57	3978.86
RPL39	21944	11318.6	6798.5	6216.02	17033.8	3832.07	6051.06
BCL9	773.224	689.691	607.447	545.892	188.625	277.71	307.988
CCNE1	0	0	0	0	0	0	0
QRSL1	0	0	0	0	0	0	0
TMEM265	0	0	0	0	0	0	0
PLA2G4E	54629.5	48759.7	34781.1	30485.6	15570.4	21664.9	21456.4
PTMA	16603.5	263592	429232	143355	31820.7	68227.9	28109.2
IL17F	5212.44	2681.02	1626.56	1321.83	3985.54	2678.71	5044.77
TTK	0	0	0	0	0	0	0
OST4	45.164	42.7267	38.506	37.0515	16.9611	22.938	10.0594
TGFBR1	109.151	100.139	105.843	79.9267	39.0953	49.394	24.3513
MNS1	58101.2	51216.7	28510.4	10383.2	6949.4	27314.6	28936.7
CASC15	362.368	334.868	165.991	82.9528	38.0243	48.2967	48.0236
CACTIN	590.455	563.105	310.779	446.339	227.676	394.505	95.5239
ZSCAN29	112.214	108.474	63.5976	66.8636	51.1851	46.4748	40.1841
MIR181A2HG	525718	511992	376538	310010	89981.8	259608	310542
ZFP868	9313.15	772.056	197.901	445.651	3173.05	2006.29	1604.32
SOX11	0	0	0	0	0	0	0
LNP1	536682	492344	425657	428305	188090	330397	296905
CKAP2L	51384.2	40970.9	47541.9	20882.9	19075.1	49927.7	25909.6
TAF1A	215449	181989	114512	199617	95322.6	215181	193610
AGPS	0	0	0	0	0	0	0
POGK	0	0	0	0	0	0	0
ACLY	151038	124045	140366	132886	57338.9	104909	83787
CANT1	0	0	0	0	0	0	0
RPS6KB1	0	0	0	0	0	0	0
NDUFS5	12739.4	5278.59	2802.01	2638.63	10769	9102.05	7821.54
ZBTB8A	0	0	0	0	0	0	0
KIF26A	7.76999	7.70917	6.66386	7.54049	4.25326	4.26284	3.66695
ZNF45	0	0	0	0	0	0	0
FAM175B	0	0	0	0	0	0	0
DKKL1	258505	165105	69314.4	63023	39590.2	30346.3	27641.9
CDR2	179473	155032	64904.6	44991.7	27498.4	85207.7	34285.8
MED18	177.702	124.802	106.673	154.424	81.8098	96.5826	112.204
IPO9	40.7562	30.9634	25.7432	32.0842	13.6221	19.577	23.3238
CHEK2	0	0	0	0	0	0	0
PTGES3	0	0	0	0	0	0	0
COMMD6	329.666	324.968	201.68	306.436	143.989	188.946	167.811
ZIC4	1.95212e+06	22366.4	19781.5	22587.4	20446.4	92092.5	73489.2
SLC1A5	0	0	0	0	0	0	0
RBM3	3399.07	352.499	204.417	193.873	715.156	152.746	397.263
RPS16	4063.09	3128.68	2226.42	3645.59	4014.39	2041.77	930.836
LOC101926964	9647.48	3718.69	8586.17	3096.55	6328.25	4426.98	6538.1
THRAP3	186047	123291	56652.7	90390.5	40465.2	96348	57290.9
2023-09-02	651.763	545.42	434.988	594.401	302.837	420.579	226.643
DNAJC24	78804.7	75757.7	52687	34176.8	35221.6	73285	77061.2
RPN2	109193	139459	123595	142321	63738.4	105687	68879.5
SPATA13	1.01309e+06	398573	337109	220643	140713	174260	131661
SCAF11	90.7101	75.1543	77.4319	73.2869	48.1245	80.7883	36.1164
ZFP811	7516.49	1248.54	368.481	624.015	2852.55	1416.86	2010.37
DLGAP1-AS1	298464	136304	130842	183559	150927	259109	189467
MCM2	78248.4	74905	44479.8	55758.1	34515	50706.8	43761.3
ANP32E	282786	155623	111835	121878	94118.8	225407	197204
CCNB2	45783	24011	4784.36	6725.2	9060.38	11648.2	11981.7
THTPA	0	0	0	0	0	0	0
ZNF101	0	0	0	0	0	0	0
TMEM123	77417.8	38559.2	34231.2	33884.5	37080.5	37720.9	23533.8
LOC100507283	0	0	0	0	0	0	0
IGLON5	14.5281	10.716	5.95863	4.67959	10.7191	5.96134	7.36969
TCEANC2	31.59	24.9624	15.7842	20.2243	18.4918	12.2522	11.107
GPR156	0	0	0	0	0	0	0
DRAM2	435.829	313.043	117.993	198.756	110.813	136.214	47.5949
ZNF320	0	0	0	0	0	0	0
NUDT15	0	0	0	0	0	0	0
NUP37	0	0	0	0	0	0	0
PTER	0	0	0	0	0	0	0
HMGA2	491398	105596	76730.3	35009.1	14694.4	22788.1	8893.84
LIX1	0	0	0	0	0	0	0
GNG5	324402	117829	93114.1	130225	85014.5	181160	167212
EGFLAM	0	0	0	0	0	0	0
ZNF780B	0	0	0	0	0	0	0
ZNF423	670960	517384	227531	229995	83679.2	261286	99113.3
RFC1	2198.53	882.74	467.084	477.391	1909.92	412.685	1096.16
RPL32	13257.8	2708.62	1581.16	1595.9	8523.45	7853.01	8474.65
TSPAN18	0	0	0	0	0	0	0
LMNA	0	0	0	0	0	0	0
GM10033	1538.99	36.8188	28.9003	32.3046	499.855	123.063	260.661
PROKR2	0	0	0	0	0	0	0
GINS2	0	0	0	0	0	0	0
MDM1	9879.4	3221.13	2141.13	1552.68	3128.39	1143.36	1330.33
TMSB15B2	237.745	175.015	106.177	52.8174	73.0957	42.713	38.1832
ZFP943	7007.93	2563.76	834.656	1077.03	3836.76	2387.12	1612.91
PTTG1	82004.2	55326.8	54010.8	63699.8	36442.5	71678.8	66954.6
GM4907	4415.04	2439.09	2060.73	2935.62	2766.88	1246.46	3200.08
RNF38	0	0	0	0	0	0	0
FBXL12OS	2351.88	154.861	41.3784	844.446	1227.42	225.208	406.374
LMO1	0	0	0	0	0	0	0
LINC00461	0	0	0	0	0	0	0
NCKAP5	0	0	0	0	0	0	0
KCTD9	131891	116141	79364.3	59148.5	61852.1	111027	78877
ZWILCH	41.1743	26.2918	31.2935	36.7619	21.7346	9.90354	22.2737
FKBP3	17.875	16.9583	15.4064	16.085	8.83675	7.23762	7.2779
KRR1	243.444	178.279	147.075	168.892	71.9409	154.542	87.259
HADH	0	0	0	0	0	0	0
ZNF626	136546	120383	95784.2	86748.5	36489.9	57979.3	40610.9
FBXO5	187661	132071	85603.3	123144	49923.3	101721	87415.2
RPS27A	162853	130062	107823	139082	50367.3	56687.1	66934
CAND1	0	0	0	0	0	0	0
ZFP64	0	0	0	0	0	0	0
WWTR1-AS1	243454	152547	104329	92113.9	125008	124634	72814.8
DNM3OS	20415.4	1485.04	1163.26	2596.89	19293.4	1976.47	4304.84
UBE2C	57193.4	26305.6	26143.7	37424.6	23972	32719.7	14359
EPHA7	533159	427411	365389	237976	54278.2	128626	100079
GM6710	7025.15	992.256	470.864	568.199	3427	1400.69	2456.02
ASF1A	44.4366	37.6966	31.3203	11.3553	8.35313	14.9591	5.84375
SCAF8	515542	452126	366665	392515	155749	333435	204377
AI987944	8999.44	2113.48	519.886	1025.82	4221.42	2294.92	2499.34
SPRTN	0	0	0	0	0	0	0
ZFP970	9183.63	1422.34	668.501	1048.56	4727.02	1898.45	2752.61
PDE3A	287737	143466	125982	93055.9	57800.4	138471	93416.2
KNSTRN	0	0	0	0	0	0	0
ZFP516	0	0	0	0	0	0	0
ZNF695	57137	53390.8	40339	19192.3	11072.9	13408	5803.31
LOC729080	0	0	0	0	0	0	0
LAMA1	176803	150296	112976	71307.4	35278.4	60602.6	38646.8
PARD6G	213380	194197	137263	98089	37781	86185	52749.4
ZNF583	103.817	101.454	87.8272	59.7322	47.043	46.2556	37.8317
UTP15	0	0	0	0	0	0	0
ZFP869	7547.53	1075.49	354.773	606.296	2751.71	1436.96	2032.51
SOAT1	442.214	354.541	310.87	136.403	192.509	305.949	209.905
FAM114A1	158610	145430	89116.7	77966.4	71568.1	92813.5	71719.5
LINC00926	23.5131	7.39475	5.95863	5.98995	14.5496	9.01325	7.36969
LOC646813	0	0	0	0	0	0	0
THG1L	0	0	0	0	0	0	0
ECHDC1	343757	258363	226710	287109	147103	255553	212095
SHCBP1	38238.7	3672.76	1655.8	835.951	4881.09	4314.37	2968
IRAK1BP1	477122	446702	255006	210541	127882	235596	168951
HNRNPH2	0	0	0	0	0	0	0
PAX6	1.45047e+06	1.07502e+06	42648.1	42927.2	17118.2	150075	13032.9
CALU	251421	194585	168650	230124	92810.6	198970	145305
ZFP827	560720	489491	445415	379328	121741	323914	221612
ZFP759	3741.44	635.841	367.093	432.849	2786.46	2803.25	1465.58
FABP5	2414.48	894.322	1435.56	1240.52	1030.08	585.418	364.549
ZSWIM4	211.851	175.546	186.58	180.934	61.9601	135.14	63.9661
MITD1	214.38	205.816	144.101	210.634	109.938	176.406	102.581
ZNF570	0	0	0	0	0	0	0
PBK	0	0	0	0	0	0	0
ZNF267	0	0	0	0	0	0	0
POLR1E	36.8046	21.0436	29.7097	28.6981	17.061	9.85079	7.11732
H2AFJ	0	0	0	0	0	0	0
MIS18BP1	230278	220890	161253	155672	122583	110311	90357.3
HIST1H2BD	0	0	0	0	0	0	0
HNRNPCL3	332930	328931	285922	323867	108298	237417	231574
DCBLD2	0	0	0	0	0	0	0
CSPG4P1Y	0	0	0	0	0	0	0
ZFP521	657212	204782	123028	126180	88018.7	255052	136240
JAM2	24.9042	21.9412	12.6959	15.2703	7.03604	6.22196	8.38113
PTGR2	60.4498	57.3078	49.7342	40.972	25.7939	26.7336	23.9355
MKRN7P	0	0	0	0	0	0	0
CSNK2A1	0	0	0	0	0	0	0
GTF2F2	0	0	0	0	0	0	0
ZNF566	0	0	0	0	0	0	0
ZNF737	0	0	0	0	0	0	0
RHPN1	54260.8	47655.7	42407.9	36079.8	20289.8	31300.4	19621.7
CDKN1B	0	0	0	0	0	0	0
SALL4	153052	53864.2	11574.5	11410.8	10997.8	29359.3	10710.5
CBLB	0	0	0	0	0	0	0
NOC3L	145200	84930.1	51377.1	51184.3	50885.9	102555	79394
LAPTM4B	0	0	0	0	0	0	0
EPB41	46.3081	20.83	24.9123	20.0237	30.8482	45.5268	7.13099
ZFP426	1661.87	297.51	72.0705	456.576	765.329	303.42	304.943
ZBTB42	85.2864	56.6462	45.1922	27.347	37.0886	78.7609	62.6081
NEUROD4	33685.3	29707.4	4530.11	1777.24	3924.85	20402.8	2168.31
ZFP128	0	0	0	0	0	0	0
BUB1B	61872.1	56098.6	31044.2	18761.5	15305.6	7163.05	10607.6
MAB21L1	0	0	0	0	0	0	0
LMNB1	0	0	0	0	0	0	0
ZNF845	133288	86495.3	33584.7	39122.9	28141.4	39280.8	32030.9
ZFP532	236.292	210.559	184.527	125.819	42.4275	113.439	84.1178
GLB1L2	0	0	0	0	0	0	0
COL3A1	8068.26	1066.85	1455.15	1343.1	736.243	625.814	3078.29
MOCS3	628.77	377.29	219.891	438.311	178.336	247.307	242.782
UBA2	0	0	0	0	0	0	0
NNAT	0	0	0	0	0	0	0
FOXG1-AS1	0	0	0	0	0	0	0
SNORD15B	0	0	0	0	0	0	0
MRPL21	71.699	12.4678	22.3515	25.048	32.0261	32.0744	50.6989
NUMA1	258594	200724	177169	235684	80041.6	153175	105463
SERPINB6D	2852.31	435.721	332.916	369.706	964.009	1128.98	968.178
THSD4	9843.53	2791.59	1725.86	1576.76	2970.81	1226.36	2868.57
NCOA4	0	0	0	0	0	0	0
DNAAF3	29971.8	7064.36	7351.94	9744.11	18885.6	19656.8	8854.32
ZNF696	89720.1	88992.2	60252.2	69844.6	84611.9	38239.8	26664.1
DIMT1	91998.3	72317	81261.3	78407.6	40722.2	63871.2	44191.6
FANCB	48711.5	40806.3	29700.8	40576.4	20110.3	27133	11416.7
ZNF616	0	0	0	0	0	0	0
MYL12A	414.037	420.34	242.724	343.862	208.762	307.862	164.192
GPC2	46.879	44.6731	23.3992	8.53984	14.6058	0.368916	0.145361
SNORA70	5571.15	4434.1	2638.97	6519.51	5705.87	34060.2	39160.2
ADAMTS7P1	29600.5	8712.94	6672.06	4709.24	7542.64	6289.62	3304.89
SNORA50A	0	0	0	0	0	0	0
XRCC5	106158	60668.1	69471	87773.7	44573.1	49640.8	45943.5
TRIP6	334631	125170	83747.2	151088	101608	136700	120965
UBE2I	856.364	820.792	525.34	681.912	286.927	445.827	176.032
ZNF311	241.63	173.61	152.007	198.428	118.607	174.972	124.455
D830031N03RIK	0	0	0	0	0	0	0
COL4A6	202328	19066.9	4970.82	4536.88	7369.25	6871.95	27758.3
BRD7	71447.9	62953.6	60266.4	50664.4	28172.2	58504.8	42266.3
SCRT2	62.789	54.1093	35.1708	20.6732	9.55083	27.6816	8.22251
CKS1B	7608.08	3675.21	2511.67	3279.76	7154.94	3157.46	4196.09
ENO1B	21.8214	20.9681	17.6021	18.9075	2.98439	4.23236	3.76927
CREB5	0	0	0	0	0	0	0
ZNF266	0	0	0	0	0	0	0
RPS12	4050.48	749.802	557.381	339.545	1762.38	656.575	415.217
RAD50	280.582	257.768	208.25	258.084	134.808	173.2	112.785
PAFAH1B2	108.965	104.522	88.9407	85.3311	28.6255	32.0543	27.6474
ZFP114	2620.54	487.556	158.552	436.325	2462.57	1529.74	961.259
UHRF1	43.4599	34.9553	26.0991	27.7988	16.6674	18.9738	13.3594
LOC100420587	0	0	0	0	0	0	0
TIA1	226.573	218.501	183.379	154.978	50.8751	93.2021	109.122
HMMR	215910	190462	146495	181367	84890.8	180155	140458
ZFP42	28991.7	11224.9	18245.1	3449.02	2385.01	3195.58	1361.1
IVD	0	0	0	0	0	0	0
ZFP566	0	0	0	0	0	0	0
E2F8	96557.4	14566.7	4692.29	4223.14	9097.28	8130.83	5498.18
FSIP2	15775	1161.95	1233.59	269.322	475.294	410.264	278.204
CBX1	4965.96	1297.72	1374.5	745.397	1158.28	741.385	1625.09
TTC30B	549313	486432	350611	347233	201567	241610	189704
G3BP1	105432	104471	83163.1	88385.9	44323.3	57079.7	37723.1
KCNE3	72.1813	32.3591	46.1518	33.938	21.9131	30.1116	21.7266
MYEF2	0	0	0	0	0	0	0
HEG1	0	0	0	0	0	0	0
ZFP617	5204.76	961.045	214.593	411.331	2716.82	1891.69	1178.87
DTL	0	0	0	0	0	0	0
JPH1	0	0	0	0	0	0	0
PTK7	201057	169088	109090	113034	28183.2	56966.8	27709.3
KIF18A	190500	140260	143731	126415	62248.9	123209	129374
LTBP3	0	0	0	0	0	0	0
U2AF1	222838	208898	159245	152911	58909.4	183314	125472
SLC39A6	260.573	257.41	172.733	190.134	125.66	117.067	62.3444
IGF2BP3	849794	573110	182401	86762.3	8245.54	2671.81	2069.13
HNRNPAB	35.6737	30.95	16.7657	22.4186	11.4765	13.3725	8.6365
TMTC4	92662.4	87635.1	44200.9	56285.6	25716.2	59194.5	20474.9
POU3F4	0	0	0	0	0	0	0
RP1	6625.19	2885.5	1737.08	1250.48	1906.37	959.877	1282.95
KLHL9	58.4196	64.8253	80.2429	82.7373	55.5218	54.1491	36.4423
ZFP781	9725.74	1570.31	557.305	1067.12	3899.03	1923.88	2336.97
NCL	53.6154	43.2026	43.2145	50.6351	30.8296	27.0042	11.7885
SUPV3L1	124217	112192	111838	120856	54514.6	70347.1	63942.5
LOC100996842	49.5889	25.3264	45.6249	46.981	18.8611	14.5171	7.84334
JMJD8	98540.4	78670.7	53739.2	71679.6	71492.4	77729.2	16242.7
SNORD58A	278074	238642	179385	214662	111644	156887	95478.8
CDKN2C	58557.5	56131.5	41656.5	36532.8	24972.9	30678.7	19888.2
SPATA24	111608	100191	97664.2	105840	54693.7	64207.8	44656.3
HNRNPA3	0	0	0	0	0	0	0
USP21	135264	117598	91356.4	111901	50586.5	45849.4	115135
ZBTB2	252490	233737	203005	178199	72129.6	204867	133228
PLEKHA7	223341	108022	92970.4	59369.1	42315.2	83072.9	44072.5
MRPL24	1.21908e+06	349889	279815	344668	161781	150151	150977
COL1A2	21212.3	3045.45	6299.55	8176.52	6519.33	877.703	11494.8
NAA15	0	0	0	0	0	0	0
TRIP10	0	0	0	0	0	0	0
PWWP2A	0	0	0	0	0	0	0
LINC00528	144.053	72.1725	110.172	53.4149	30.8618	18.568	57.672
TTC30A2	549313	486432	350611	347233	201567	241610	189704
USP44	0	0	0	0	0	0	0
DLEU2L	52538.3	31930.5	31306.3	25045.9	19142	50810.7	19117.2
CASC10	823467	780255	626933	443764	131329	260142	161565
FANCE	0	0	0	0	0	0	0
CISH	0	0	0	0	0	0	0
2410141K09RIK	163514	129611	99081.9	99395.6	116599	129368	71118.7
HIST1H2AK	0	0	0	0	0	0	0
MCM8	41963.1	41204	30501	29043	28440.7	33059	25143.2
HSDL1	408.867	325.916	345.729	375.531	101.489	232.411	104.826
MRPL32	0	0	0	0	0	0	0
RPS26	2078.77	2585.4	10509.3	12434.3	3823.47	11994.2	20241.3
PPP4R1L	0	0	0	0	0	0	0
MEDAG	40.7403	28.425	34.1723	29.692	15.1954	21.7356	17.7905
TMEM218	117.256	76.5165	82.1874	70.9402	50.9251	94.2955	48.5644
FBXO46	0	0	0	0	0	0	0
PRKD1	0	0	0	0	0	0	0
RBMX	1737.47	286.514	207.904	377.567	1118.86	1654.14	1330.86
LRP5L	0	0	0	0	0	0	0
YES1	0	0	0	0	0	0	0
AJUBA	588690	46380.3	70762	68343.2	18599.2	24610.8	15351
ZFP963	9790.31	1507.78	821.242	2040.52	4311.94	2019.32	2647.87
CD151	20.63	14.5221	10.189	12.0573	3.50295	6.44497	19.3315
FDFT1	81.7924	42.0814	39.2691	3.09911	1.23118	1.77016	1.48926
ZFP518B	0	0	0	0	0	0	0
COMMD2	0	0	0	0	0	0	0
ZFP120	17582.2	3186.57	953.474	1594.31	9250.68	6373.65	5126.19
TLE1	637340	480366	441670	333783	194169	349525	212862
CETN3	157956	78805.1	48544.6	39089.2	71704.2	34714.5	27947.1
CLIC1	619840	355412	181913	188812	130052	138592	125092
ZFP53	7643.49	1413.27	2341.69	3373.26	6183.9	29016.2	19578.8
ZNF345	0	0	0	0	0	0	0
PSPH	0	0	0	0	0	0	0
CCDC36	312.358	253.999	170.824	252.172	74.1117	200.999	174.635
MAGOHB	0	0	0	0	0	0	0
ERBB2	78.5037	64.5941	66.9735	75.8907	25.1895	39.1879	36.8198
CRYBB2P1	25723.8	1327	695.762	711.224	2289.5	1240.66	772.871
SNORA105A	0	0	0	0	0	0	0
MAD2L1	177825	151512	109091	97201.8	58939.3	136701	85891.3
ZFP967	160349	129841	98995.6	99314.5	116189	128253	71606.2
SLC12A7	115301	97507.6	68023.7	33095.6	28182.9	72070	32964.8
MBNL3	100079	42593.3	15931.2	8527.99	7133.55	9847.04	5602.62
PRTFDC1	204.155	158.279	164.606	128.087	42.9001	32.058	21.2934
UNCX	11662.2	920.427	89.5059	123.998	322.253	127.651	118.538
GM14139	1841.6	223.898	119.825	151.396	637.487	326.365	476.066
HIC2	165837	102901	53837.6	34388.5	41087.5	48472.1	22079.7
TMSB4X	0	0	0	0	0	0	0
SERPINB6	4784.58	4377.47	1620.24	754.347	3225	1128.65	1977.18
HIST1H1T	0	0	0	0	0	0	0
CASQ1	272802	193528	143306	239397	193915	197206	238817
GM11837	61.625	55.2266	46.2932	35.1792	38.9366	39.8879	27.9589
TSPAN4	408180	305224	231807	392224	148021	214288	103201
KDELC2	0	0	0	0	0	0	0
TFAP2C	203170	87412.6	16541.4	7844.33	13201.1	26170.4	7885.54
ALG10B	129.776	119.292	102.079	92.2	58.8112	66.0915	75.6919
ZNF433	7896.02	1234.83	1108.19	1954.82	9918.69	6290.89	3501.2
RPL31-PS12	28057	8779.54	2895.49	3804.97	10977.7	6933.32	13375.1
NABP1	0	0	0	0	0	0	0
CSNK2A2	85.7694	82.4136	75.3097	56.9406	81.3435	82.0493	50.9517
SP8	225597	221269	85409.8	25679.6	17204.3	22234.5	6283.35
GCC1	0	0	0	0	0	0	0
RSU1	0	0	0	0	0	0	0
ZFP534	0	0	0	0	0	0	0
ZNF470	0	0	0	0	0	0	0
DNM1P41	221.923	135.885	197.848	92.0411	98.5946	77.1986	54.1928
PRR14L	311.156	78.0249	231.838	291.638	31.6821	41.5209	37.5507
2023-09-09	25153.1	14494.5	12023.7	9211.68	13320.9	20799.9	23934.3
ZFP414	524.581	480.588	330.33	482.811	173.326	164.594	177.62
SLC7A10	0	0	0	0	0	0	0
HAUS1	141470	114587	88663.2	102429	39807.6	68224.7	36360.3
RPL21	17800.6	3411.02	2426.52	5384.39	11532.9	3491.2	5326.54
ZFP82	0	0	0	0	0	0	0
RCC2	98395	36727.2	31890.8	67182.9	37453.1	63316.4	35073.8
YTHDF3	0	0	0	0	0	0	0
GSTT2	432.358	380.042	261.327	255.093	118.961	178.753	103.565
RPL37	0	0	0	0	0	0	0
LOC283731	0	0	0	0	0	0	0
C1ORF109	80505.1	61810.2	46839.1	44155.3	26957	39444.3	19519.8
CABP1	37794.2	197919	116885	120686	67172.8	244560	168267
MIR6768	0	0	0	0	0	0	0
PDGFC	636916	279451	238490	176156	93579.6	255178	154450
MIR19A	0	0	0	0	0	0	0
CENPF	99199.9	41970.5	8471.64	4733.58	12860.2	35462.5	29334.2
HEBP2	63805.7	62172.1	61651.6	38278.5	30129.9	37329.3	34773.3
POU2F2	25.9935	19.791	25.742	23.8585	6.86855	10.6117	8.72818
EIF4EBP3	0	0	0	0	0	0	0
ARHGEF28	0	0	0	0	0	0	0
CD101	0	0	0	0	0	0	0
RPS23	15567.2	1680.33	961.2	881.248	3502.22	858.378	1159.69
GPX8	185897	59147.6	32142	37386.5	14201.5	58460	41602.5
PPIL1	203.619	201.783	102.227	135.239	70.534	47.1053	48.3018
ZNF680	63.4235	49.6461	18.3869	34.0726	8.76206	41.8541	17.3203
GSTP2	0	0	0	0	0	0	0
GGPS1	0	0	0	0	0	0	0
SMO	342397	183936	135099	50681.6	30780.9	58700.9	38427.2
MIR17	0	0	0	0	0	0	0
[truncated: 9,703 more rows]

## Sheet: Pol2 signal
Genes	E50	E90	E120	P0	P4M	PY4.5	PY20
TICRR	0	0	0	0	0	0	0
RMI2	16478.7	7282.31	10090.5	5208.73	9950.23	6843.1	8743.56
PSMD6	0	0	0	0	0	0	0
POLR2L	0	0	0	0	0	0	0
LOC643072	1.02164e+06	458228	330325	379157	14111.4	39222.1	290314
PAUPAR	572656	114563	99043.9	70165.7	34599.6	19828.1	62348.9
ZNF670-ZNF695	0	0	0	0	0	0	0
PDCL3	0	0	0	0	0	0	0
ZNF480	0	0	0	0	0	0	0
TRIB3	0	0	0	0	0	0	0
PHC1	0	0	0	0	0	0	0
ANP32D	527.463	246.582	124.381	412.938	266.614	222.509	107.856
ARHGAP19-SLIT1	147830	33949.9	42184	64589.6	39745	28072.8	32932.3
RPL36AL	0	0	0	0	0	0	0
PCNA	0	0	0	0	0	0	0
GLI3	1.79122e+06	137259	123519	80575.7	62728.2	67840.5	106508
CNEP1R1	237.737	395.915	1029.92	1001.96	109.08	203.09	287.138
MPPED2	2.22618e+06	276920	327085	442620	89349.7	13049.4	91481.4
RPS17	120540	151210	145908	98367.6	126177	152471	119384
KIRREL2	36997.6	4866.76	8824.43	6317.76	15811.6	6394.25	8585.67
QSER1	0	0	0	0	0	0	0
OGG1	455.757	322.387	90.291	166.186	111.995	119.301	306.512
ZNF689	0	0	0	0	0	0	0
ZC3H18	0	0	0	0	0	0	0
MIER3	0	0	0	0	0	0	0
MRPL49	310790	832697	658341	1.83397e+06	172179	139098	533246
FUNDC2P2	0	0	0	0	0	0	0
ESPL1	118712	4152.84	5964.29	5821.98	4148.19	3564.01	3211.56
RBM10	0	0	0	0	0	0	0
SEC61A1	0	0	0	0	0	0	0
ITGB8	524445	178741	186791	176113	98194.7	88217.7	261854
SNORA27	0	0	0	0	0	0	0
MIR124A-1	0	0	0	0	0	0	0
TMEM216	0	0	0	0	0	0	0
PSTPIP1	30377.4	26424	13993.6	4481	16828.4	5299.28	16888.6
ST7-AS1	134748	49617	44269.5	121454	50028.1	19226.4	119306
COL1A1	62085.9	9370.12	22930.8	34544.4	17381.7	42339.6	11411.4
LINC00639	397241	60841.8	73588.5	74214.8	17673.7	14173.4	42116.8
H2AFV	0	0	0	0	0	0	0
TOP1	0	0	0	0	0	0	0
RBSN	0	0	0	0	0	0	0
NONO	0	0	0	0	0	0	0
GALNT1	0	0	0	0	0	0	0
COMMD3-BMI1	903290	523786	731286	728763	72940.1	138402	263114
MFNG	93.6523	23.6486	57.2156	29.7578	18.6185	10.0427	23.4817
GM6644	0	0	0	0	0	0	0
RPL14-PS1	0	0	0	0	0	0	0
FOXP4	179110	25025.2	41557.8	46671.8	14557	37374.6	68470.7
FZD8	2.6618e+06	303230	241707	398107	65209.3	83457.7	227929
FAM122A	0	0	0	0	0	0	0
GM13212	32608.1	11652.8	24439.5	13735.4	29560	23763.8	19430.6
4933411G06RIK	0	0	0	0	0	0	0
STT3B	0	0	0	0	0	0	0
MIR7-1	1.85126e+06	714578	624619	522934	83575.3	75689.5	82402.4
GPSM2	0	0	0	0	0	0	0
TIFA	329048	119788	51748.2	41458.8	43948.1	34616.9	67353.1
CENPL	0	0	0	0	0	0	0
HES5	0	0	0	0	0	0	0
NPR3	444791	103688	104684	106553	41327.6	39966.6	51156.7
CCDC117	0	0	0	0	0	0	0
CEP41	0	0	0	0	0	0	0
NUDCD2	47839.4	18489.7	11194.2	35639.7	28232.5	18625.3	39785.9
ISL1	2.46671e+06	531768	624962	307531	62900.3	41644.5	314543
GPC4	55642.5	5690.95	5194.29	32948.5	1813.86	1574.44	34616.6
ZFP473	74.9062	29.4375	57.2156	50.5381	66.6829	23.7582	65.9631
PCGF2	116.939	21.5765	5.95976	33.1695	3.71136	96.5358	92.136
ZNF195	0	0	0	0	0	0	0
LHX4-AS1	670.594	17.7687	418.617	146.597	7.00139	3.77492	8.00869
MIR25	200919	81210.1	114911	52142.9	28785.3	25978	57551.3
FAM133CP	0	0	0	0	0	0	0
UBE2D2	60.8914	252.794	120.184	237.977	73.2003	44.4788	82.4209
FAM83B	35319.2	26146.9	16778.5	6542.1	22790.9	22168.5	17139.1
COX7B	0	0	0	0	0	0	0
HIST2H3A	9.52198e+06	2.20106e+06	5.48721e+06	8.58606e+06	1.04741e+06	580096	1.75263e+06
C17ORF75	0	0	0	0	0	0	0
CCND1	770.01	238.071	165.316	289.363	109.08	49.852	369.826
ARPC1A	0	0	0	0	0	0	0
RAD54B	61442.7	6222.3	48991.4	47368.5	5441.94	40415.9	48572.2
DPYSL4	43.0159	49.1571	32.552	42.3104	0.987161	1.14379	36.4141
SLC25A31	60775	10078	19553.8	7775.1	6160.25	5177.21	10720
H2AFZ	0	0	0	0	0	0	0
ZFP97	0	0	0	0	0	0	0
MUC1	0	0	0	0	0	0	0
EBF3	2.67228e+06	621713	531549	347874	24103.4	32895.4	517334
ZFP287	0	0	0	0	0	0	0
BCCIP	0	0	0	0	0	0	0
GM10037	0	0	0	0	0	0	0
SLC25A6	0	0	0	0	0	0	0
DDX20	0	0	0	0	0	0	0
PRKAA2	0	0	0	0	0	0	0
BLVRA	0	0	0	0	0	0	0
NEMP1	135710	62018.1	83556.2	118397	43481.7	67347.1	48996.5
NT5C	0	0	0	0	0	0	0
SAV1	0	0	0	0	0	0	0
NFYB	0	0	0	0	0	0	0
COMMD3	903290	523786	731286	728763	72940.1	138402	263114
RBM12	0	0	0	0	0	0	0
ZNF682	0	0	0	0	0	0	0
ZFP946	174554	34343.2	56900.3	33130.7	52521.5	58265.3	47489.7
BLOC1S5	0	0	0	0	0	0	0
ZKSCAN2	0	0	0	0	0	0	0
TEAD3	104142	10278.2	22379.6	31764.7	14969.5	17440.7	13037.9
B3GAT1	126954	91116.4	32868.1	81968.3	10750	6645.2	41099
GM10416	0	0	0	0	0	0	0
ZBED1	95664	47694.9	3872.43	23312.3	26074.1	29293.2	50049.2
MED28	0	0	0	0	0	0	0
PPP2R5E	0	0	0	0	0	0	0
GM5766	106337	29044.9	55077.2	37085	38571.6	28499.4	88106.4
ZIC2	1.94467e+06	135316	676473	367125	104015	74139.6	704829
SEC24A	0	0	0	0	0	0	0
MORF4L2-AS1	0	0	0	0	0	0	0
SNHG18	122301	39071.4	67172.1	34337	64177.9	47467.7	57177.9
NYNRIN	0	0	0	0	0	0	0
SHMT2	121225	28272.5	59487.6	49292.2	27130.3	38113.5	32009.8
MKRN3	0	0	0	0	0	0	0
MIR8094	257.167	41.9634	82.6816	143.368	17.2619	5.1106	203.413
CLINT1	0	0	0	0	0	0	0
RGS16	0	0	0	0	0	0	0
RBBP8	0	0	0	0	0	0	0
GTPBP10	0	0	0	0	0	0	0
PRIM1	0	0	0	0	0	0	0
MTMR8	0	0	0	0	0	0	0
MIR17HG	262582	204951	207202	180877	49820.6	67424	104627
EIF4B	0	0	0	0	0	0	0
SEL1L3	113094	70818.8	33963.3	109858	6548.51	6428.49	7361.67
PLAG1	0	0	0	0	0	0	0
THOC3	0	0	0	0	0	0	0
SUZ12	0	0	0	0	0	0	0
CCDC167	0	0	0	0	0	0	0
PCNX3	0	0	0	0	0	0	0
LIMS1	0	0	0	0	0	0	0
MRPL45	0	0	0	0	0	0	0
FAM72B	255.892	147.424	243.205	230.009	97.2032	255.436	227.718
PYCRL	0	0	0	0	0	0	0
SRCAP	0	0	0	0	0	0	0
GM13315	298342	407742	477727	1.04229e+06	152933	97948.2	377935
CORO1B	0	0	0	0	0	0	0
MPDU1	1.27083e+06	712910	868321	1.06885e+06	72801.3	170450	334601
CMTM1	0	0	0	0	0	0	0
MIR4426	68705.7	51697.6	38419.6	30563.5	40277	28377.6	36659.8
GTF2E1	0	0	0	0	0	0	0
CBLC	0	0	0	0	0	0	0
MIR1244-2	0	0	0	0	0	0	0
LSS	0	0	0	0	0	0	0
CA12	103158	19197.1	22261.3	12681.1	14958.3	21063.8	18004.3
INO80D	0	0	0	0	0	0	0
ZNF225	0	0	0	0	0	0	0
PPIAL4F	0	0	0	0	0	0	0
WTAP	0	0	0	0	0	0	0
TTC30A	407784	195194	265088	222224	84292.2	66657.2	229750
RND3	936041	692434	474979	644889	26437.8	88740.3	235239
CENPP	0	0	0	0	0	0	0
ZKSCAN7	0	0	0	0	0	0	0
IDI2	0	0	0	0	0	0	0
BLOC1S5-TXNDC5	0	0	0	0	0	0	0
VGLL4	114.718	25.8137	30.6454	83.421	1.49927	19.6023	15.4297
HLA-F-AS1	66.1461	29.4375	57.2156	50.5381	29.6613	58.1607	29.2436
METTL1	0	0	0	0	0	0	0
RPA3	91561.1	67393.4	33125.2	54083.9	47579	67116	71235.4
UBE2D2A	0	0	0	0	0	0	0
MYBL2	0	0	0	0	0	0	0
MKI67	147060	19653.1	31192.8	21358.8	31646.5	30549.4	33785
ZFP472	0	0	0	0	0	0	0
1700123L14RIK	34021	27061.3	5956.12	20511.6	26968.6	22840.1	22614.7
CAPZA2	250548	646288	766833	1.64911e+06	152667	245502	602678
NEIL3	142780	46409.7	25359.3	45157.7	32444.8	46720.3	42268.1
SNORA10	0	0	0	0	0	0	0
DNMT1	0	0	0	0	0	0	0
ZNF772	0	0	0	0	0	0	0
TMA16	11179.8	15255	12053	6446.32	20355.4	24801.7	16140
TEAD1	496378	75986.4	146324	208017	72714.3	37288.1	94376.3
RPL9	93.6523	29.4375	41.5171	18.6887	58.3126	29.5648	65.9631
EMC8	0	0	0	0	0	0	0
H3F3C	0	0	0	0	0	0	0
GM4349	0	0	0	0	0	0	0
TOX3	300223	159813	43064.4	180522	21911	25097.7	24123.7
MRPL52	0	0	0	0	0	0	0
HIST1H2AJ	857779	430765	279857	238288	31082.1	24286	122485
ZFP867	0	0	0	0	0	0	0
RPL6	23.573	18.4561	27.9991	14.0818	18.6185	23.7582	18.3155
FAM104A	0	0	0	0	0	0	0
THSD7A	355350	201225	106004	164201	64208.1	84940.8	78599.7
PRKD3	159999	101432	49663.1	72975	57529.3	44549.8	77858.5
ZDHHC8	0	0	0	0	0	0	0
GM14305	0	0	0	0	0	0	0
NUAK2	91243	25580.6	37855.8	41428.2	46381.6	40370.6	31741.3
SCRIB	622.278	481.293	26.7879	255.419	383.441	424.497	120.97
PRR11	641677	377929	311430	321829	17815.4	135825	198544
SCRN3	0	0	0	0	0	0	0
NR2E1	915324	217981	208405	264934	52980.3	19423.8	115881
S1PR1	615027	169526	227115	301385	113685	80231.9	193198
LINC01248	343.479	298.493	242.22	166.385	81.2379	3.94904	51.7234
NCOA5	0	0	0	0	0	0	0
TPT1	0	0	0	0	0	0	0
G2E3	64577.3	28402.3	23249	17136	26159.6	33348.3	31247
EIF2S3Y	13359.2	37757.9	27221.9	6855.85	17949.2	28514.1	20425
PRDX4	0	0	0	0	0	0	0
MIR1306	0	0	0	0	0	0	0
C1ORF174	0	0	0	0	0	0	0
S1PR3	57153.8	29115.2	8955.66	13834.8	30943.2	18576.4	34227.2
UCP1	29397.8	21465.4	15350.2	18820.4	21298.8	28490.6	25119.5
COPE	46680.7	12890.8	25656.3	18340	17316.9	12204	12233.3
MPHOSPH6	0	0	0	0	0	0	0
PARD3	0	0	0	0	0	0	0
PIM1	0	0	0	0	0	0	0
KMT5B	0	0	0	0	0	0	0
TEAD4	27816.2	8628.01	11373.9	5342.45	11331.2	20016.5	20784.3
SOX21	1.52136e+06	330969	404639	346479	41053.3	45863.1	598596
ZNF510	63842.4	27284.8	9868.1	32261.9	52607.3	27982.8	48534.3
PRELID3A	0	0	0	0	0	0	0
CCNJL	132986	29883.1	37451	35849.4	17826.7	23878.9	31935.9
VEGFC	58930.2	7073.84	17238.5	6219.35	5656.82	7058.08	9277.12
LCA5	0	0	0	0	0	0	0
ZFP217	868381	162428	76633	120870	66166.8	71712.8	104325
FAAP20	210201	117578	128772	181235	52197.3	59172	150327
PPIH	488.461	1225.69	1270.25	1216.41	396.853	724.69	554.516
C8ORF58	0	0	0	0	0	0	0
ZFP934	44470.8	22841.1	40511.4	39179.4	30324.5	32397.1	22875.5
GTF2I	62911.2	24198.1	27637.4	23071.7	31074.5	34881	30057.9
FKBP14	0	0	0	0	0	0	0
SDF2L1	0	0	0	0	0	0	0
SPX	0	0	0	0	0	0	0
HNRNPA1P10	0	0	0	0	0	0	0
MIR1244-1	0	0	0	0	0	0	0
TUBB2B	0	0	0	0	0	0	0
TRAPPC13	0	0	0	0	0	0	0
PTPN21	201794	47292.5	89848.9	151203	51382.6	71189.5	66902.4
AGO2	0	0	0	0	0	0	0
CLSPN	59112.3	32117.7	43621.5	58019.8	22531.5	44857.4	36804.2
SERP1	0	0	0	0	0	0	0
ZNF418	0	0	0	0	0	0	0
MYT1	0	0	0	0	0	0	0
PLEKHO2	0	0	0	0	0	0	0
ZFP729A	60067.3	19183.9	36312.9	14273.9	32149.5	32080.7	31153.2
PPP1R10	0	0	0	0	0	0	0
CEP152	89900.6	30516.1	32157.8	68050.6	38289.5	35758.6	11474.2
NXPH4	0	0	0	0	0	0	0
DDX11	0	0	0	0	0	0	0
EMP2	0	0	0	0	0	0	0
RWDD4	0	0	0	0	0	0	0
ZNF624	50256.9	6805.95	9217.49	7202.92	4695.21	7618.52	5486.5
SENP1	0	0	0	0	0	0	0
BCAS2	0	0	0	0	0	0	0
SEC61B	456771	589514	614354	1.26087e+06	190812	220522	511589
ANGPTL1	200943	79046.6	26235.6	73119.1	63174.6	77746.6	69066.8
RCN1	146130	82103.6	73383.6	104711	65588.1	96415.9	56895.8
NELFCD	0	0	0	0	0	0	0
RASGEF1B	0	0	0	0	0	0	0
GSTM1	361.308	0.873931	1.02516	209.047	1.44012	306.675	157.836
E2F3	154802	113410	50787.1	95933.4	22238.4	49750.2	67620.6
FAAP24	0	0	0	0	0	0	0
LOC728739	0	0	0	0	0	0	0
FZD2	531498	64558.8	75705.6	68184.6	35318.6	50499	74972.7
NSL1	0	0	0	0	0	0	0
SMC3	0	0	0	0	0	0	0
RCOR1	0	0	0	0	0	0	0
ZNF180	0	0	0	0	0	0	0
BMI1	1.76184e+06	272450	216559	495150	82358.4	153585	295986
ADAMTSL4-AS1	205.123	11.6755	90.2682	123.218	53.4308	3.50811	122.449
NBR2	0	0	0	0	0	0	0
EDC3	0	0	0	0	0	0	0
MYO1B	84203.6	31297.8	46675.8	46776.2	35834.5	32112.9	50602.1
ZNF256	0	0	0	0	0	0	0
SHISA2	0	0	0	0	0	0	0
DISP1	0	0	0	0	0	0	0
PLEKHG2	0	0	0	0	0	0	0
NDC80	137983	35803.2	38159	102633	16636.6	50104.2	50294.2
NFATC4	268056	43314.9	25593.2	34191	32337.4	41032.5	32767.7
TRIM33	0	0	0	0	0	0	0
TMEM126A	0	0	0	0	0	0	0
MAML3	840394	593126	404047	354427	30402.8	132624	345236
SHQ1	55528.6	11305.2	25015.9	38396.7	46152.4	52341.5	19114.5
ZFP958	44432.3	22830.2	40511.4	38974.7	30319.1	32377.4	22986.6
ST13	0	0	0	0	0	0	0
CDCA2	163742	72827	101829	117698	55196.3	112367	101418
GSTP1	0	0	0	0	0	0	0
MFSD4B5	0	0	0	0	0	0	0
ZNF732	26665.9	4868.6	7832.59	10317	21780.4	15744.6	17503.7
EIF4A1	18.3923	9.98293	27.9991	10.1336	29.6613	23.7582	18.3155
EBF4	0	0	0	0	0	0	0
DIRAS3	46216.8	41041.1	36448.2	27096.2	37195.9	23958.2	36793.1
ZFP952	0	0	0	0	0	0	0
ZFP160	32599	11649.1	24416.5	13619.1	29524.4	23821.1	19365.7
MALSU1	0	0	0	0	0	0	0
INTS7	0	0	0	0	0	0	0
LOC729683	0	0	0	0	0	0	0
SALL1	2.87858e+06	673391	522370	866981	197813	77299.7	428024
RAD1	0	0	0	0	0	0	0
UCK2	0	0	0	0	0	0	0
DMRTA1	166801	48285	39994.7	38109	54384.1	43090.2	62248.3
TRABD	0	0	0	0	0	0	0
FABP4	0	0	0	0	0	0	0
CBS	69.5405	42.6623	44.483	54.4064	34.81	0.647366	38.369
SNORA86	282.011	9.02635	230.211	11.1943	9.36059	10.8982	6.69546
ZNF806	0	0	0	0	0	0	0
RNF175	66654.5	27666.5	23879.4	29585.8	20669	30526.8	18507.7
SRC	0	0	0	0	0	0	0
SEC23B	0	0	0	0	0	0	0
ATP7A	0	0	0	0	0	0	0
KPNA2	0	0	0	0	0	0	0
CYP20A1	0	0	0	0	0	0	0
CKMT2-AS1	0	0	0	0	0	0	0
MIR92-1	1.48439e+06	103808	170211	46053.3	49073.5	32911.5	240573
PALMD	0	0	0	0	0	0	0
EPHB1	0	0	0	0	0	0	0
APEX2	0	0	0	0	0	0	0
SNORA31	0	0	0	0	0	0	0
DLL3	152978	63734.7	54007.1	21557.8	20805	15445.5	14481.2
PARL	12465.8	13682.4	18099.3	5184.03	22352.8	27027.9	26232.3
ZNF765	25190.8	12055.1	20113.7	4719.31	10549.7	12928.6	11068.9
ARL5B	0	0	0	0	0	0	0
BCAT1	64571.6	30897.1	52193.1	30687.6	30913.2	28333.1	46887
TNFAIP8L2-SCNM1	109938	5712.85	36667.6	59666.8	5211.51	3123.8	5608.12
ZFP423	395489	83939.5	32457.8	157971	45433.7	35757.7	63713.3
HIST1H2BC	2.24565e+06	1.87119e+06	1.66038e+06	1.76966e+06	295471	198034	937732
CSNK2A3	0	0	0	0	0	0	0
SERF1	0	0	0	0	0	0	0
LOX	0	0	0	0	0	0	0
CENPV	0	0	0	0	0	0	0
REEP6	1200.09	346.594	436.711	467.125	85.5688	566.726	271.736
ZWINT	113678	47204.4	71757.5	79083.5	41915.8	88377.4	49179.8
ANO6	0	0	0	0	0	0	0
LOC105375304	183228	135664	85554.9	150720	13325.7	111294	38676.1
TIMM50	0	0	0	0	0	0	0
ZNF574	0	0	0	0	0	0	0
PPIA	31867.5	22969.3	37626.6	31668.3	27222.7	16829	22289
CTNND1	0	0	0	0	0	0	0
FXR1	5.09933e+07	3.47768e+07	2.61096e+07	2.81209e+07	4.3515e+07	4.94363e+07	5.31547e+07
HNRNPCL1	23.573	9.98293	16.9288	18.6887	18.6185	13.9668	23.4817
SMIM8	0	0	0	0	0	0	0
PLEKHA8P1	0	0	0	0	0	0	0
ROR2	304479	67760.7	26094.9	51495	14986.5	27969.4	29929.2
U2AF1L5	0	0	0	0	0	0	0
RBM12B	0	0	0	0	0	0	0
CKB	5.18004	4.62401	4.46152	2.16255	3.702	3.62471	3.52344
GM7134	29451.4	10807.1	16421.6	11605	19873.1	11672.2	6698.06
LOC401127	36797	13428.4	25292.6	25263.1	22401.6	26192.1	29348.5
ROR1	0	0	0	0	0	0	0
GSTT3	0	0	0	0	0	0	0
LOC105371433	0	0	0	0	0	0	0
LSM14A	0	0	0	0	0	0	0
SLC51A	0	0	0	0	0	0	0
ORMDL2	0	0	0	0	0	0	0
ZDHHC6	0	0	0	0	0	0	0
AA619741	67125.7	21619.7	4600.9	31244.3	29492.9	16253.1	30467.1
ZNF117	42798.9	14648.4	30671.9	20546.8	38183.5	34796.7	35904.6
LCT	34187.5	18829	16238.2	7166.16	21390.1	24510.5	17590
TMEM68	0	0	0	0	0	0	0
MEST	0	0	0	0	0	0	0
THOC2	0	0	0	0	0	0	0
GABARAP	229.503	192.735	16.7181	64.3822	1.52391	0.654147	1.74987
HIST1H2BH	1.07121e+06	163871	186582	207538	70030.6	89829.3	470819
RRM2	444171	54341.6	57098.4	78829.7	42464.4	41445.7	78536
LINC01159	0	0	0	0	0	0	0
PPP2R3C	0	0	0	0	0	0	0
ZNF677	0	0	0	0	0	0	0
ACVR1	186507	263494	238216	423394	62277.4	63347.9	172791
CDK2AP1	580600	324381	94261.4	465046	56469.5	50800.8	190719
TCF7L1	277276	31754.3	52926.9	130214	36983.6	37861.1	59317.9
MIR20A	1.46458e+06	205511	209388	181206	43047.5	27145.9	105069
RNF138	0	0	0	0	0	0	0
GCNT2	0	0	0	0	0	0	0
PPP1CA	0	0	0	0	0	0	0
NTMT1	513.742	148.285	295.08	417.16	16.0085	127.622	11.7715
ZNF451	0	0	0	0	0	0	0
SLC38A2	0	0	0	0	0	0	0
GM1110	84.0812	42.6823	74.8653	75.6696	14.0243	66.517	83.8667
SIK1	0	0	0	0	0	0	0
IGSF9	99241.4	41001.6	23108.1	25349.3	8751.55	21667.4	20029.3
FUBP1	0	0	0	0	0	0	0
ZNF521	587630	127119	125235	266843	77003.6	105590	214297
ACTL6A	0	0	0	0	0	0	0
FAM200B	0	0	0	0	0	0	0
LIPG	457154	60373.3	45429.2	90349	27803.3	46773.9	41758.3
GM6607	52654.6	57769.4	46286.5	50607.9	8974.92	8129.96	10325.5
NIPBL	0	0	0	0	0	0	0
HBA-X	25488.5	11592.7	17038.3	18273.5	6906.38	7623.04	11074.4
UQCC2	0	0	0	0	0	0	0
MSI2	0	0	0	0	0	0	0
SNRNP27	0	0	0	0	0	0	0
ZNF611	0	0	0	0	0	0	0
PBX3	697618	71237.2	54522.3	73698	38471.8	52318.5	83061.2
DLEU2	2.52611e+06	484191	435459	1.14861e+06	277740	254586	651308
CPXM1	46645.8	7343.33	19985.3	10115.3	6076.57	5879.39	5485.65
EEF1A1	0	0	0	0	0	0	0
WDR74	0	0	0	0	0	0	0
MEX3A	2.76086e+06	748893	1.92934e+06	733530	20377.4	39870	24823.5
TKTL1	0	0	0	0	0	0	0
USP37	0	0	0	0	0	0	0
MRPL22	0	0	0	0	0	0	0
MFSD4B	0	0	0	0	0	0	0
PAK4	0	0	0	0	0	0	0
SUPT16H	0	0	0	0	0	0	0
DCTN2	0	0	0	0	0	0	0
C3ORF38	0	0	0	0	0	0	0
FASTKD5	0	0	0	0	0	0	0
YY1	323.233	57.1533	65.3359	268.689	187.601	153.64	35.8794
RP9	0	0	0	0	0	0	0
SFR1	0	0	0	0	0	0	0
CACFD1	0	0	0	0	0	0	0
PKN3	66905.1	23943.2	35519.3	44564.7	26115.3	30625.2	26450.1
SSBP4	0	0	0	0	0	0	0
GRPEL2	73091.3	50181.4	31892.4	43747	50018.2	62542.9	28176
BIRC2	0	0	0	0	0	0	0
MIR1244-4	0	0	0	0	0	0	0
ZNF217	100941	28678.8	18489.4	23740.1	18457.6	32210.7	31809.3
AIF1L	0	0	0	0	0	0	0
ZFP458	415721	121522	144228	112186	80987.9	82513.2	118401
PFDN1	0	0	0	0	0	0	0
E2F7	0	0	0	0	0	0	0
ZBED9	43185.5	2149.55	5215.04	3523.31	5276.51	4258.68	5058.48
BCL2L12	0	0	0	0	0	0	0
COL22A1	0	0	0	0	0	0	0
MIR3658	32316.6	31795.4	32838.7	14702.1	24785.3	14509.6	22230.1
SYT14P1	0	0	0	0	0	0	0
MIR9-3	9.60056e+06	2.89938e+06	5.26829e+06	5.04178e+06	52835.2	19723.6	143668
PTAR1	0	0	0	0	0	0	0
RPL3	34173.7	17782.7	20578.4	16071.2	27983.6	16589.8	21668.9
ZNF208	64950.1	57590.7	58493.7	11309.8	199361	344243	121458
ZNF329	0	0	0	0	0	0	0
CDC20	0	0	0	0	0	0	0
BC052040	179188	122735	116197	169030	30875.7	52241.1	78713.9
MAGOH2P	0	0	0	0	0	0	0
RPL23AP64	42296.5	41951.6	40336.4	34052.8	21512.7	33263.8	34633.2
SECISBP2	0	0	0	0	0	0	0
SAP30	0	0	0	0	0	0	0
DUT	46199.8	29424.9	19699.5	17759.9	41813.7	37185.2	26774.1
GM15421	0	0	0	0	0	0	0
HIST2H2BF	2.0305e+06	1.88763e+06	1.69599e+06	1.88686e+06	407373	179637	818518
LRRC1	145262	43109.2	90401.3	93793.2	21961.2	34069.7	131553
FABP7	27924.3	5075.69	23001.5	6276.56	4294.91	7409.13	5037.49
MIR6501	72737.8	9070.46	23823.6	44200.7	9634.6	4257.98	12370
MED17	0	0	0	0	0	0	0
RAE1	84.0812	29.4375	16.9288	75.6696	29.6613	42.8458	29.2436
TP53INP1	229.051	75.9325	22.6574	90.7411	96.2766	113.585	113.486
ADAMTS5	205438	19489.5	19850.1	34145.4	28848.8	35912.9	16525.7
ZNF440	0	0	0	0	0	0	0
BTF3	0	0	0	0	0	0	0
TPM3P9	0	0	0	0	0	0	0
DHPS	0	0	0	0	0	0	0
LRRN1	0	0	0	0	0	0	0
GTF2A2	0	0	0	0	0	0	0
ITGB1	0	0	0	0	0	0	0
ZNF3	0	0	0	0	0	0	0
HMGB3	0	0	0	0	0	0	0
CKS2	0	0	0	0	0	0	0
SEPHS1	588278	236309	251705	496612	64864.9	136614	203634
MDK	0	0	0	0	0	0	0
VCAN	851089	438100	281518	221963	60310	50394.1	113936
ALPK1	0	0	0	0	0	0	0
4931406C07RIK	0	0	0	0	0	0	0
SNHG19	0	0	0	0	0	0	0
TMEM89	0	0	0	0	0	0	0
UNG	108.3	46.083	36.9788	100.068	0.723494	1.03665	48.8894
NUP50	0	0	0	0	0	0	0
LINC01311	0	0	0	0	0	0	0
ZNF665	23.573	114.133	27.9991	29.7578	58.3126	29.5648	29.2436
COQ5	0	0	0	0	0	0	0
MFAP2	0	0	0	0	0	0	0
NDUFB4	0	0	0	0	0	0	0
HSCB	0	0	0	0	0	0	0
ZFP672	0	0	0	0	0	0	0
ADH5	0	0	0	0	0	0	0
RANBP6	0	0	0	0	0	0	0
GM5643	0	0	0	0	0	0	0
SP4	1184.45	389.839	288.194	937.659	244.364	338.566	471.231
HMGA1	0	0	0	0	0	0	0
ZBTB24	0	0	0	0	0	0	0
PPP2R1B	0	0	0	0	0	0	0
PSMG3	0	0	0	0	0	0	0
MCM5	92850.2	19895.9	68341.2	72937.4	21701.5	27330.7	24913
VBP1	0	0	0	0	0	0	0
SLMO2-ATP5E	0	0	0	0	0	0	0
LINC01355	145.739	130.648	140.286	43.3184	36.8312	36.725	49.4179
SLC39A1	0	0	0	0	0	0	0
CDC14A	0	0	0	0	0	0	0
UBE2DNL1	153244	107600	118285	109545	119152	96831.1	126032
MAPKAPK2	0	0	0	0	0	0	0
POLE3	0	0	0	0	0	0	0
NFYC-AS1	0	0	0	0	0	0	0
RTKN2	0	0	0	0	0	0	0
ZFP72	111006	127469	117503	103066	81471.1	112585	110242
FAM210B	0	0	0	0	0	0	0
WHSC1	444.335	4.04073	380.187	13.4467	4.91523	3.90069	6.78262
SMCO4	97540.2	27367.6	33871	50268.8	15045.9	24363.9	16034.3
LOC389765	0	0	0	0	0	0	0
AHSA2	0	0	0	0	0	0	0
STIM2	0	0	0	0	0	0	0
TRAM1	0	0	0	0	0	0	0
SMN1	0	0	0	0	0	0	0
ADPGK	0	0	0	0	0	0	0
ADAMTS14	19488.3	2895.3	3237.75	5038.45	2067.47	2428.76	3219.66
CTBP2	266614	91746.4	98586.7	249769	17041.8	81224	78764.9
SNAPC3	0	0	0	0	0	0	0
SRP14	57195.3	31715.6	7295.3	11875.6	37904.5	38660	42638.6
ZNF618	123698	23189.8	38747.3	63675.1	27345.4	39961.8	45369.8
KPNA4	0	0	0	0	0	0	0
ZFP799	0	0	0	0	0	0	0
SQLE	56.6966	42.9259	50.6419	25.5067	25.424	25.3413	30.4891
ZFP322A	0	0	0	0	0	0	0
HAUS2	0	0	0	0	0	0	0
TRP53I13	0	0	0	0	0	0	0
ZNF701	0	0	0	0	0	0	0
NAB1	236646	35864.1	52579.4	55717.6	54044	61313.5	54979.9
3830406C13RIK	0	0	0	0	0	0	0
LOC100134868	0	0	0	0	0	0	0
TMSB15B1	0	0	0	0	0	0	0
FZD5	0	0	0	0	0	0	0
CCND2	2.2127e+06	339658	865448	1.045e+06	110345	121674	433964
ZFP931	53615.4	11375.2	20880	11535.2	27509.3	15498.2	23472.5
GPR50	0	0	0	0	0	0	0
MIR3063	17464.4	1310.31	2308.43	1981.99	3710.68	1882.43	1762.57
NCAPG	0	0	0	0	0	0	0
ZFP644	0	0	0	0	0	0	0
GJC1	0	0	0	0	0	0	0
GPR173	0	0	0	0	0	0	0
ZIC3	137108	28879.2	97102.8	12398.7	9571.09	7546.58	44583.3
RPS10	0	0	0	0	0	0	0
MTF2	0	0	0	0	0	0	0
NINL	83611.5	64963.8	81100	51299.6	13921.5	18555.8	11783.1
FBXL7	182845	16586.6	34996.7	46552.5	52632.8	47604.5	57150.7
TTC28	0	0	0	0	0	0	0
ZNF606	0	0	0	0	0	0	0
HUNK	392187	367553	36421.5	165221	39497.6	39248.7	51537.8
ZNF551	0	0	0	0	0	0	0
RPL22	0	0	0	0	0	0	0
ZFP758	85225	65647.1	66174.6	66431.2	41358.2	32516.3	36691.5
PSMA8	74.9062	23.6486	27.9991	18.6887	29.6613	29.5648	35.5706
TIGD4	0	0	0	0	0	0	0
MIR4442	0	0	0	0	0	0	0
CEBPG	0	0	0	0	0	0	0
LTBP1	84611.1	25500.3	22057.9	53561.8	21719.6	29910.6	27627.2
ROBO2	0	0	0	0	0	0	0
CDCA7L	116533	15256.6	51996.9	35450.5	48094.3	43736.3	48715.1
PLCB3	61680.1	21415.2	32328.4	50553.5	20249.7	19791.2	11026.3
CENPJ	0	0	0	0	0	0	0
GMPPB	310689	193670	235067	266173	232391	102212	103573
SMARCA5-PS	0	0	0	0	0	0	0
SPHK1	0	0	0	0	0	0	0
ZC3H8	0	0	0	0	0	0	0
FEZF2	3.53406e+06	297411	594540	792259	67480.3	32816.9	170532
ZKSCAN4	0	0	0	0	0	0	0
ZFP277	226689	200943	74344	110391	32715.6	65860.8	98399.2
ASUN	0	0	0	0	0	0	0
PANK2	0	0	0	0	0	0	0
NUDT21	0	0	0	0	0	0	0
TBR1	7.98856e+06	4.3663e+06	2.91042e+06	2.60668e+06	237867	106734	376877
LDHC	0	0	0	0	0	0	0
AP4B1	0	0	0	0	0	0	0
ZBTB14	441.67	202.07	174.539	360.655	368.315	79.728	102.685
ASAP3	134639	14269.6	33863.9	56625.3	26185.6	28417.5	40856.5
ZSCAN18	0	0	0	0	0	0	0
SOX5	949443	295767	403446	536505	19709	14804.3	136440
TOMM5	51691.4	38669.5	41074.8	25485.3	28968.8	29804.1	17760.4
RPS6	0	0	0	0	0	0	0
MSL3	699.061	250.115	121.085	446.766	12.7825	220.066	86.331
RMI1	0	0	0	0	0	0	0
RPL26	36209.3	19980.7	30951.7	17836.8	31432.2	29780.6	28317.2
MIR125B-1	0	0	0	0	0	0	0
ZNF516	98.6752	57.4749	65.9247	93.3787	35.5768	61.0063	84.8216
BCL10	0	0	0	0	0	0	0
SERF2	0	0	0	0	0	0	0
URB1	0	0	0	0	0	0	0
ZNF28	27000.3	6552.64	8992.95	6664.72	20690.1	13163.3	23276.8
ABCD2	0	0	0	0	0	0	0
TLE2	80452.1	26526.8	21956.1	16203.9	32577.1	27742.6	28655.5
METAP2	0	0	0	0	0	0	0
TSHR	70392.5	3901.73	4336.37	3395.32	3218.01	5848.72	2122.99
SYT14	0	0	0	0	0	0	0
RPL23A	427449	568128	1.81564e+06	984906	186374	137327	325952
DCHS1	0	0	0	0	0	0	0
RBP1	49221.8	30122.6	40219.9	31440.9	21452.2	18715.3	18857.6
GM4925	0	0	0	0	0	0	0
ARHGAP11A	262593	59534.9	113461	200003	48872.4	42333.4	231775
FAM84B	0	0	0	0	0	0	0
PUS3	0	0	0	0	0	0	0
PPP4R1	0	0	0	0	0	0	0
ZFP442	0	0	0	0	0	0	0
F2R	195469	27779.6	30345.5	99264	15628.3	5658.46	19538.3
SRFBP1	0	0	0	0	0	0	0
CRYZ	104880	59989.1	73958.1	51863.3	21985.8	37251	175730
RNASEH2B	0	0	0	0	0	0	0
FAM83D	86034.3	28826.1	11867.7	78917.3	23199.6	31435.7	83816.4
NSD1	0	0	0	0	0	0	0
SRP54A	0	0	0	0	0	0	0
ZNF274	0	0	0	0	0	0	0
ZNF8	0	0	0	0	0	0	0
GINS1	0	0	0	0	0	0	0
ZFP775	0	0	0	0	0	0	0
ZNF763	0	0	0	0	0	0	0
EIF4A3	0	0	0	0	0	0	0
VSIG10	0	0	0	0	0	0	0
RAD51D	7.05372	510.606	681.282	451.906	6.7704	17.409	960.8
KIAA0754	0	0	0	0	0	0	0
MIR4683	2.6618e+06	303230	241707	398107	65209.3	82732.6	227929
PHB	0	0	0	0	0	0	0
FBXO43	151967	54952.2	31467.4	37858.3	45029.4	66095.7	14329.9
SNHG7	0	0	0	0	0	0	0
ZNF829	0	0	0	0	0	0	0
KIF4B	0	0	0	0	0	0	0
NEIL2	0	0	0	0	0	0	0
POLD2	0	0	0	0	0	0	0
RPL13AP6	0	0	0	0	0	0	0
SYNE2	326861	102879	92922.5	115157	35500.3	26794.9	69244.1
SNORA17	0	0	0	0	0	0	0
CREB1	0	0	0	0	0	0	0
EPHA2	64527.2	17242	16492.8	52452.1	25606.3	25556.6	21600.9
WDR36	0	0	0	0	0	0	0
SWSAP1	0	0	0	0	0	0	0
MIR7112	0	0	0	0	0	0	0
SASS6	0	0	0	0	0	0	0
GM14322	0	0	0	0	0	0	0
PLAGL1	79324.2	24594.9	35583	35724.6	24980.1	27012.6	30000.5
ERLIN1	0	0	0	0	0	0	0
PHF21B	203469	86293.9	88745.8	95437.9	36915	29368	74173
FRMD4B	84943.4	80436.2	32409.1	25674.6	20937.7	31089.3	28280.9
RPS19	61063.7	6270.75	4455.74	4850.61	4871.86	5107.28	3134.36
ELN	50041.9	9561.78	22023.9	39457.2	26394.5	29799.9	28052.1
APEX1	0	0	0	0	0	0	0
RBM6	0	0	0	0	0	0	0
EXO1	46107.8	39997.5	6216.84	4441.06	6583.72	8433.57	6357.49
PRDX1	58562.5	61324.8	69688.6	60085.2	47527.8	32385.2	66615
MIR6890	29.3498	23.6486	27.9991	18.6887	14.0243	23.7582	23.4817
RBM12B1	0	0	0	0	0	0	0
HIST1H2BJ	1.75769e+06	878628	634333	508481	242965	261045	619387
NUP153	0	0	0	0	0	0	0
ABCD1	0	0	0	0	0	0	0
TEX26	108105	45509.5	47509.5	65490	45769.5	17055.2	15471.4
ZNF112	0	0	0	0	0	0	0
JAG1	270772	39341.5	66703	205435	52006.8	40981.2	218911
BARD1	149551	50380.9	38739.8	63041	46296.7	60018.2	55229.2
MND1	335453	50636.2	59151.3	67654.6	53483.4	33337.3	52592.3
SOX4	0	0	0	0	0	0	0
TEFM	0	0	0	0	0	0	0
SAT1	0	0	0	0	0	0	0
ZNF675	0	0	0	0	0	0	0
RPS24	367666	681415	654904	1.08279e+06	238060	241152	502843
ZNF844	57154.5	3634.42	4038.03	4299.07	3213.59	2463.01	4292.46
CBX8	0	0	0	0	0	0	0
RPL28	0	0	0	0	0	0	0
RPS10P7	0	0	0	0	0	0	0
MTIF3	0	0	0	0	0	0	0
CCDC85C	0	0	0	0	0	0	0
KDELR1	0	0	0	0	0	0	0
SERTAD4	212643	63358	66818.4	80449.2	37168	58878.2	62960.5
YAE1D1	0	0	0	0	0	0	0
ATP5L	1610.19	463.905	167.037	784.127	361.187	970.408	948.561
ASPM	235533	62863.8	61629.4	59971.1	43280	39931.9	55423.1
CDK1	221894	61756.1	54468.9	30491.7	42754.7	52204.5	83910.5
SKA2	641677	377929	311430	321829	17815.4	135825	198544
ALDH18A1	0	0	0	0	0	0	0
ZFP292	0	0	0	0	0	0	0
SYNRG	0	0	0	0	0	0	0
LIMD2	0	0	0	0	0	0	0
FLJ42627	0	0	0	0	0	0	0
NR2C2	0	0	0	0	0	0	0
ZFP87	152651	65331.9	88993.6	64123.9	193481	271248	108342
HEY2	599295	201442	381318	417171	64913.8	89576.4	512732
SRP54C	0	0	0	0	0	0	0
KLHL7	0	0	0	0	0	0	0
TNFRSF19	274813	86134.7	76580.9	77582.4	48841.9	44790.5	60205.4
TRMT6	0	0	0	0	0	0	0
ZNF285	0	0	0	0	0	0	0
GM20939	94089.8	32844.3	60832.7	50593	56741.2	49653	46944.2
PYGO1	0	0	0	0	0	0	0
ZNF330	30418.6	18341.1	22547	9656.05	21053.2	28609.8	27163.8
LINC00487	264142	161987	62918.7	43070.5	23845.9	10252.6	16405.7
EEF1D	0	0	0	0	0	0	0
SOCS4	0	0	0	0	0	0	0
BIRC5	0	0	0	0	0	0	0
ZFP12	40234.3	29025.7	37841.1	18495.7	27322.6	18565.8	26301.6
ROBO3	49727.9	26558.9	9120.47	39460.1	26987.2	22312	44952
RPS15A-PS6	105002	56839.1	75323.3	48588.1	52238.7	58577.2	64076.4
HMGN3	0	0	0	0	0	0	0
PRRC1	70750.7	61047.9	47152.4	34620.3	38339.5	54818.1	59192.2
MED25	0	0	0	0	0	0	0
IQGAP1	0	0	0	0	0	0	0
PUM2	0	0	0	0	0	0	0
PPIAL4C	0	0	0	0	0	0	0
TBCCD1	0	0	0	0	0	0	0
MTMR3	0	0	0	0	0	0	0
SHROOM3	492551	53795.7	49148.7	59693.2	42268.9	39020	38985.1
CHD4	0	0	0	0	0	0	0
ZBTB39	0	0	0	0	0	0	0
HIST1H2BK	1.12877e+06	533843	901385	866656	126307	118124	327984
HNRNPC	66.1461	50.0802	27.9991	18.6887	58.3126	35.9374	57.6542
ILF2	0	0	0	0	0	0	0
ACYP1	0	0	0	0	0	0	0
ZC3HAV1L	0	0	0	0	0	0	0
VPS72	0	0	0	0	0	0	0
RPL5	10635.3	11176.6	18811.7	5257.35	29472	22479.6	18809.9
MTHFD1	0	0	0	0	0	0	0
CDKN3	104064	11071.6	53005.9	84029.6	38151.7	20737.8	28592.5
IQGAP2	229661	46533.4	58422.9	95949.5	21013.1	21390.8	37598.5
SNCAIP	247203	132333	111920	137230	32750.3	31520.3	22497.3
ZFP493	59973.9	19096.1	36467.5	14281.9	32276.3	31967.6	31195.2
MIR15A	65.8053	42.9259	65.7702	43.3184	36.8312	25.3413	42.6882
ANAPC1P1	241507	20723.8	19164.1	15446	19869.7	26107.5	22803.4
NGFR	83778.3	26033.7	33791.4	25682.1	20842	18742.3	43133.6
MIR198	111994	35134.3	63592.7	55103.9	26086.1	26599.9	27859.4
ZNF137P	0	0	0	0	0	0	0
CYTH2	0	0	0	0	0	0	0
DHX32	0	0	0	0	0	0	0
ZNF232	0	0	0	0	0	0	0
CHEK2P2	0	0	0	0	0	0	0
RYK	0	0	0	0	0	0	0
ZNF780A	0	0	0	0	0	0	0
CTPS1	0	0	0	0	0	0	0
MAPRE1	0	0	0	0	0	0	0
MRPL36	0	0	0	0	0	0	0
EEF1E1-BLOC1S5	0	0	0	0	0	0	0
URB2	0	0	0	0	0	0	0
NKIRAS1	0	0	0	0	0	0	0
GSTM2	361.308	0.865826	1.01231	209.047	1.4297	306.675	157.836
DHX15	0	0	0	0	0	0	0
MRPL13	0	0	0	0	0	0	0
GSTA4	0	0	0	0	0	0	0
NKAIN3	0	0	0	0	0	0	0
RBM27	0	0	0	0	0	0	0
C9ORF64	0	0	0	0	0	0	0
MIR125A	250848	84684	64165.3	212134	41566.5	53306.5	158643
SORD	46780.5	26329.8	37313.3	44124.6	29779.5	25477.7	43157
HINFP	0	0	0	0	0	0	0
CYR61	356635	160141	123131	222615	48745.1	46386	143263
ACVR2B-AS1	0	0	0	0	0	0	0
ZFP874A	308.836	18.515	154.571	12.4998	15.9752	21.9144	14.8657
TRIM13	0	0	0	0	0	0	0
COPB2	0	0	0	0	0	0	0
PAWR	164751	57564	62109.9	88700.4	36747.2	45739.8	65004.4
ZNF747	0	0	0	0	0	0	0
GM14326	44478.7	22842.1	40511.4	39215.5	30325.6	32403.6	22861.2
MMP15	91552.1	61454.9	60059.6	59711.5	4281.56	4323.54	64593
ZFP551	0	0	0	0	0	0	0
MMP14	90837.7	34593.8	69598.5	69005.8	7833.24	5733.9	61829.1
FUNDC2	0	0	0	0	0	0	0
EMX2	3.1708e+06	531472	349756	648663	106621	50816.9	363884
FAT1	400139	23612.9	140445	319397	17851.5	71101	224968
C17ORF80	0	0	0	0	0	0	0
AGO1	13504.5	10009.6	19722.8	7975.89	15905.7	24565.3	15761.6
NUP62	0	0	0	0	0	0	0
LOC728554	0	0	0	0	0	0	0
HNRNPA2B1	4.66881e+06	1.0471e+06	1.44412e+06	1.88049e+06	313965	378201	885713
MFSD4B4	0	0	0	0	0	0	0
BRIP1	54180	21285.2	52261.7	33783.5	51286.1	27357	14044.3
DEK	303898	180538	133824	277974	38859	80373.5	188988
ASCL1	0	0	0	0	0	0	0
ECT2	0	0	0	0	0	0	0
ITGA5	76573.4	3585.86	5173	3553.47	3869.4	2194.87	3301.77
SCN5A	56109.1	12116.4	20465.7	30675.3	15906.5	8745.55	11233
RWDD4A	0	0	0	0	0	0	0
MRPL14	0	0	0	0	0	0	0
RPL19P12	50720.8	46856.2	30800.5	17335.7	25212.9	31901	29683.1
CEP128	64129.1	49057.1	60101.8	17815.1	57424.6	33403.9	33080.6
RPS15A	110541	355912	149899	310513	94053.2	72239.4	254246
AGPAT5	0	0	0	0	0	0	0
CNTFR	156283	29764.5	29285	24973.8	11411.6	11975.9	12340.8
PHC2	0	0	0	0	0	0	0
ARHGEF19	37103.7	14667.4	15263.4	15928.2	15047.4	10858.5	10203.6
PAN3-AS1	0	0	0	0	0	0	0
PANK1	0	0	0	0	0	0	0
TTF2	400890	79950.9	54534	115387	56452.4	63507.5	74606.3
MED13	0	0	0	0	0	0	0
PARP16	0	0	0	0	0	0	0
LZIC	0	0	0	0	0	0	0
SNORD16A	0	0	0	0	0	0	0
FAM98B	0	0	0	0	0	0	0
SIX5	0	0	0	0	0	0	0
ARID3A	0	0	0	0	0	0	0
KIF23	131700	18755.2	31883.4	53346.8	32163.4	43107	48296.5
IER5	0	0	0	0	0	0	0
GM7694	0	0	0	0	0	0	0
PPP1R3B	61637.8	27384.7	16467.7	29113.9	32272	27885.3	46337.3
SNORD141B	42.8182	42.9259	138.811	109.296	49.9822	49.852	64.0349
FAM53B	461012	283829	243667	276710	87598.2	23829.5	206234
ASTE1	0	0	0	0	0	0	0
ZNF132	0	0	0	0	0	0	0
TP53RK	0	0	0	0	0	0	0
FGF18	79367.1	15538.9	37123.2	34011.2	41212.1	42830.9	37963.4
ZNF841	0	0	0	0	0	0	0
KIRREL	273907	113188	164150	187506	26473.4	28847.2	23735.1
SMC4	531131	167595	211674	269821	30235.9	41285	202359
RGMA	157087	11174.2	38943.6	124945	45970.4	8634.92	63677.9
IGF2BP2	298917	70995.8	16470.6	71967.1	26176	30743	134180
TMSB15B	0	0	0	0	0	0	0
SFT2D3	0	0	0	0	0	0	0
TMEM14B	0	0	0	0	0	0	0
KBTBD11-OT1	119371	71666.2	68101.7	89970.7	7189.82	87599	94855.3
VIM-AS1	2.69725e+06	132028	204951	434081	60398.3	109807	77646.2
SLC5A6	0	0	0	0	0	0	0
TOP1P2	784.461	93.4464	416.609	205.029	9.53369	6.02609	658.231
2023-09-10	0	0	0	0	0	0	0
BEND7	83521.3	36965.9	31462.4	23476.4	35954.7	32882	32491
ATAD2	237622	61225.5	92657.2	161631	43754	34511.2	108863
MFSD4B1	0	0	0	0	0	0	0
XPR1	0	0	0	0	0	0	0
GLYATL2	0	0	0	0	0	0	0
ATP5G2	0	0	0	0	0	0	0
NUP210	0	0	0	0	0	0	0
MIR4680	449374	15590.8	34900.7	265338	84037.2	82373.9	12788.2
D130040H23RIK	49623.2	10010.7	20332.4	11382	26415.6	17259.1	24088.8
ZNF830	0	0	0	0	0	0	0
ZNF321P	0	0	0	0	0	0	0
LIMD1	168145	69201.2	73468.5	107714	61663.8	38826.6	76592.7
NUP205	0	0	0	0	0	0	0
HMGB2	1.5296e+06	182859	162562	360825	72144.1	92367.1	244899
DCAF16	0	0	0	0	0	0	0
TRP53	24589	18564.3	20190.6	18899.8	21309.7	7668.42	22248.2
OR7E91P	0	0	0	0	0	0	0
ZNF416	0	0	0	0	0	0	0
PPP1R1B	0	0	0	0	0	0	0
PCBP1	0	0	0	0	0	0	0
GMCL1	0	0	0	0	0	0	0
MRPS18A	0	0	0	0	0	0	0
AGER	0	0	0	0	0	0	0
FAM175A	0	0	0	0	0	0	0
MRPL47	0	0	0	0	0	0	0
MSANTD2	0	0	0	0	0	0	0
TMEM98	144674	32907.5	31794.7	29132.5	22414.1	29220.6	35944.5
KRTCAP3	0	0	0	0	0	0	0
GM13034	0	0	0	0	0	0	0
HDGF	16563.5	3686.73	3572.28	5091.75	5389.39	5972.35	6634.73
LOC441666	53118.3	10142.5	25174.7	32982.8	4076.5	5093.53	5935.59
ZNF302	0	0	0	0	0	0	0
ZNF43	0	0	0	0	0	0	0
NAA38	1.13681e+06	868327	885517	1.00207e+06	73482.2	130927	237947
MINPP1	0	0	0	0	0	0	0
EXT1	0	0	0	0	0	0	0
GINS3	0	0	0	0	0	0	0
AURKB	115025	32975.7	27079.2	12038.1	20225.7	28680.5	23033.3
GM10052	35.6918	23.6486	16.9288	18.6887	29.6613	29.5648	29.2436
FEZF1	3.90332e+06	93961.9	124546	78798.7	57228.4	30345.4	121657
CSTF1	184129	124423	94918.4	159713	17896.3	45568.2	176711
ZFP658	0	0	0	0	0	0	0
TCF3	0	0	0	0	0	0	0
RPL41	952534	1.45515e+06	1.4695e+06	2.29923e+06	415164	456502	835528
ABCB7	0	0	0	0	0	0	0
CKLF-CMTM1	0	0	0	0	0	0	0
ZNRD1	0	0	0	0	0	0	0
GSS	0	0	0	0	0	0	0
LSM12	0	0	0	0	0	0	0
RPL19	50642.4	46801	30736.2	17260.9	25184.3	31892.9	29631.6
HNRNPK	0	0	0	0	0	0	0
CSTF2T	0	0	0	0	0	0	0
C2ORF42	0	0	0	0	0	0	0
LINC00260	49420.1	10032.1	19777.8	19061.1	13778.8	19721.1	18572.7
TAF7L	0	0	0	0	0	0	0
NEUROD6	3.59194e+06	3.12e+06	2.97083e+06	2.31862e+06	56032.2	81364.5	101674
ALKBH2	0	0	0	0	0	0	0
2900092D14RIK	0	0	0	0	0	0	0
5730507C01RIK	49732.5	10069.8	20369.9	11420	26443	17280.8	24135.2
MATR3	0	0	0	0	0	0	0
ZFP626	0	0	0	0	0	0	0
PPM1L	0	0	0	0	0	0	0
RBM12B2	0	0	0	0	0	0	0
DSN1	0	0	0	0	0	0	0
ZFP94	0	0	0	0	0	0	0
ZFP418	0	0	0	0	0	0	0
GEMIN5	0	0	0	0	0	0	0
COX16	71579.5	16083.7	33154.2	15619.2	20355.6	22467.3	29776.8
NEDD1	0	0	0	0	0	0	0
TC2N	0	0	0	0	0	0	0
SOX3	109701	35395.1	59144.2	45132.7	7195.25	5676.43	18172.8
WDCP	0	0	0	0	0	0	0
EZH2	0	0	0	0	0	0	0
GLRX5	0	0	0	0	0	0	0
TK1	73819.4	30150.2	35268.9	26447.9	21140.6	22901.3	36407.6
RPL24	40117.4	6805.64	6778.16	5413.07	6022.22	6741.15	8237.92
MSN	0	0	0	0	0	0	0
PTTG2	35.6918	29.4375	16.9288	23.9245	29.6613	29.5648	29.2436
1700017B05RIK	0	0	0	0	0	0	0
BCL2	294458	59421.5	134810	256597	61970	24716.2	180483
EIF2S2	0	0	0	0	0	0	0
SLC35B4	0	0	0	0	0	0	0
ZFP595	153421	101708	133830	85787.5	147931	195216	120587
GM5779	0	0	0	0	0	0	0
GSTT1	134990	249096	80146.9	99238.2	39339.1	28119.6	93554.5
CELF1	0	0	0	0	0	0	0
ARRDC3	0	0	0	0	0	0	0
SERINC2	31557.6	8959.55	10119.9	2243.1	10179.1	11994.6	13925.4
THOC6	0	0	0	0	0	0	0
NFIL3	0	0	0	0	0	0	0
1700084J12RIK	0	0	0	0	0	0	0
GTF2IP4	92483.4	82182.4	42052.3	87100.2	38833.1	54462.5	71991.7
STK17B	0	0	0	0	0	0	0
GM4737	0	0	0	0	0	0	0
BPGM	0	0	0	0	0	0	0
ZFP273	42808	14648.4	30652.9	20585.4	38181	34831.5	35915.7
ZNF852	0	0	0	0	0	0	0
BCL11A	1.53307e+07	1.89467e+06	2.16782e+06	3.07077e+06	53586.9	130361	516609
RPSA	94615.4	74171	154796	80948.8	102792	111131	90681.1
SNX5	0	0	0	0	0	0	0
GLCE	474171	207544	197514	383643	104960	71402	92486.7
PLRG1	0	0	0	0	0	0	0
CSTF3	0	0	0	0	0	0	0
SEPHS2	0	0	0	0	0	0	0
SIVA1	0	0	0	0	0	0	0
LAMC1	0	0	0	0	0	0	0
TMPO	560884	382924	296012	355887	37718.8	26571.6	172007
SUMO1P3	0	0	0	0	0	0	0
ELMOD2	0	0	0	0	0	0	0
PPP4R2	0	0	0	0	0	0	0
ID4	0	0	0	0	0	0	0
RBBP4	0	0	0	0	0	0	0
ACBD6	0	0	0	0	0	0	0
RPL27A	0	0	0	0	0	0	0
SETBP1	1.24797e+06	903732	615735	1.13288e+06	72483.7	176909	361196
HMGN2	0	0	0	0	0	0	0
MRPL44	0	0	0	0	0	0	0
MIR7-2	1.85126e+06	714578	624619	522934	83520.2	75703	82402.4
SRSF10	0	0	0	0	0	0	0
ZNF140	0	0	0	0	0	0	0
NRBP2	0	0	0	0	0	0	0
ZFP101	0	0	0	0	0	0	0
CBFB	0	0	0	0	0	0	0
STRAP	0	0	0	0	0	0	0
DIXDC1	0	0	0	0	0	0	0
HSPA1B	0	0	0	0	0	0	0
CRISPLD1	139711	85431.2	68580.5	83857.1	26928.8	27949.9	36627.7
BTD	0	0	0	0	0	0	0
ZBED3	193424	185383	111196	148934	27068.7	11575.3	96219.9
NRF1	0	0	0	0	0	0	0
RPSAP9	442126	1.06419e+06	955783	2.017e+06	405914	277007	750882
SUMO1	0	0	0	0	0	0	0
PDE7A	0	0	0	0	0	0	0
PRPSAP2	0	0	0	0	0	0	0
LOC100379224	0	0	0	0	0	0	0
ZNF347	0	0	0	0	0	0	0
TTC9C	0	0	0	0	0	0	0
RPL36A	979.632	800.439	325.586	867.025	15.7406	3.58372	514.491
MRPL35	0	0	0	0	0	0	0
DYNLT1F	0	0	0	0	0	0	0
RPLP1	73154.3	24814.6	61198.3	22998.8	32791.7	44632.9	49404.5
PDIA3P1	0	0	0	0	0	0	0
LDAH	0	0	0	0	0	0	0
FLVCR1	0	0	0	0	0	0	0
HYAL2	0	0	0	0	0	0	0
NCOA3	73186.2	43402.2	40995.2	51469.9	31654.1	17673.9	50535.3
UNC119B	0	0	0	0	0	0	0
YARS2	0	0	0	0	0	0	0
HAUS6	0	0	0	0	0	0	0
ZKSCAN3	349.701	328.982	88.2563	322.474	1.5626	1.47015	191.035
TTR	0	0	0	0	0	0	0
LOC145845	2.97878e+06	2.22693e+06	805964	738388	25494.5	58174.8	168482
SS18L2	41338.8	13005	18257.7	11250.2	24228.3	24300.2	21734.5
CENPE	79922.8	62187.8	59781.4	55806.6	4563.21	6945.81	9172.37
EPC1	0	0	0	0	0	0	0
TXNDC12	29.3498	18.4561	16.9288	18.6887	18.6185	23.7582	9.89203
PFN1P2	22701.3	8225.29	4346.71	5287.72	2884.32	6043.86	6009.08
RPS3A1	0	0	0	0	0	0	0
KCNE1	0	0	0	0	0	0	0
ZNF184	0	0	0	0	0	0	0
TTC5	0	0	0	0	0	0	0
HDAC2	0	0	0	0	0	0	0
AURKA	184129	124423	94918.4	159713	17896.3	45568.2	176711
IMP4	0	0	0	0	0	0	0
LINC00339	0	0	0	0	0	0	0
FABP5P3	0	0	0	0	0	0	0
ADGRA3	0	0	0	0	0	0	0
ZFP780B	0	0	0	0	0	0	0
MCM7	0	0	0	0	0	0	0
FAM127C	342.964	338.116	71.3588	164.608	266.399	0.700543	160.666
PCIF1	0	0	0	0	0	0	0
NEK7	0	0	0	0	0	0	0
ATF7IP2	0	0	0	0	0	0	0
GNG12	0	0	0	0	0	0	0
GSTCD	0	0	0	0	0	0	0
FAM129B	0	0	0	0	0	0	0
SMARCD1	0	0	0	0	0	0	0
CHAC2	0	0	0	0	0	0	0
ZIC5	2.54423e+06	614196	948937	601406	34247.7	98941.2	454317
ZFP451	0	0	0	0	0	0	0
EIF3M	0	0	0	0	0	0	0
TRAPPC3	0	0	0	0	0	0	0
WEE2	0	0	0	0	0	0	0
PAN3	0	0	0	0	0	0	0
WDR34	0	0	0	0	0	0	0
LEF1	953903	284979	383975	318205	19496	50924.9	377570
EIF3L	0	0	0	0	0	0	0
ZFP951	44470.8	22841.1	40511.4	39179.4	30324.5	32397.1	22875.5
HNRNPA1L2	1180.54	5392.71	18186.4	5499.03	4320.39	2825.43	5065.91
LMAN1	0	0	0	0	0	0	0
PRPH	74.9062	9.98293	27.9991	10.1336	18.6185	10.0427	6.68621
SRRM4	0	0	0	0	0	0	0
STT3A	0	0	0	0	0	0	0
ATAD5	0	0	0	0	0	0	0
TULP3	99850.5	85637.7	84249.4	92488.8	6777.95	45198.6	71883.7
FAM60A	56521.7	26206.5	22924.7	30298.2	21572.6	18730	17212.2
DSC3	0	0	0	0	0	0	0
EEPD1	0	0	0	0	0	0	0
MYCL	163180	105870	144201	152114	34488.2	36876.2	30478.9
RPL7L1	0	0	0	0	0	0	0
DPAGT1	0	0	0	0	0	0	0
RALGAPA2	0	0	0	0	0	0	0
ADAMTS7	0	0	0	0	0	0	0
ZEB1	499001	22090.2	124044	260566	65949.3	46917.4	270461
SMC2	0	0	0	0	0	0	0
ARMT1	0	0	0	0	0	0	0
TSKU	0	0	0	0	0	0	0
YBX3	139670	47124.2	6267.19	120772	58608.6	50729.1	16752.6
SNRPN	0	0	0	0	0	0	0
FAM110A	72365	30293.1	33978.1	52191	20323.8	46347.4	30827.9
WDFY2	0	0	0	0	0	0	0
BET1	0	0	0	0	0	0	0
CHM	0	0	0	0	0	0	0
KIF4-PS	0	0	0	0	0	0	0
DAXX	0	0	0	0	0	0	0
NUP35	0	0	0	0	0	0	0
CDT1	788048	361808	401645	285213	21875.4	21155	21294.4
CDC25A	142226	68716.1	70265.9	60143.5	30306.9	52080.2	101485
DYNLT1C	0	0	0	0	0	0	0
STON1-GTF2A1L	0	0	0	0	0	0	0
ZNF100	0	0	0	0	0	0	0
DPY19L3	0	0	0	0	0	0	0
ZADH2	1.20895e+06	644613	303947	626972	27625.3	122021	371489
NOTCH1	543823	31988.4	22007.4	176900	47305.9	66621.6	67496
UBC	0	0	0	0	0	0	0
GM4724	0	0	0	0	0	0	0
SDR42E1	0	0	0	0	0	0	0
PMF1	0	0	0	0	0	0	0
C19ORF48	0	0	0	0	0	0	0
CCNA2	166904	88682	164546	141439	24565.8	13819.4	31287.9
HIST1H2AE	2.16346e+06	990278	853358	867102	145596	171641	363021
AP5S1	0	0	0	0	0	0	0
TRP53RKA	0	0	0	0	0	0	0
ERCC8	0	0	0	0	0	0	0
HDC	0	0	0	0	0	0	0
MELK	0	0	0	0	0	0	0
TFDP1	0	0	0	0	0	0	0
SERF1B	0	0	0	0	0	0	0
MIR703	0	0	0	0	0	0	0
LEPROTL1	160279	126918	93312.2	102083	34876.9	40788.4	97351.9
CMC1	0	0	0	0	0	0	0
PRDM4	0	0	0	0	0	0	0
HDAC6	0	0	0	0	0	0	0
DHX9	0	0	0	0	0	0	0
EIF3E	0	0	0	0	0	0	0
CDC34	0	0	0	0	0	0	0
IGFBP2	598459	161278	149300	167557	20609.5	41322.5	38282
SRF	0	0	0	0	0	0	0
FSBP	301539	77589.3	108235	142503	54532.7	74933.5	77234.9
PLK4	83827.4	28980.4	54944	76387.7	23626.1	54905	78711.2
PRDM16	75.0658	10.9038	16.6415	66.6603	9.31574	2.38635	14.8862
MIR6835	103469	39688.8	9801.83	98567.3	4446.01	5279.31	39366.4
BNIP2	0	0	0	0	0	0	0
LOC730202	0	0	0	0	0	0	0
KIAA1551	0	0	0	0	0	0	0
ZFP608	3.00955e+06	1.8973e+06	2.06443e+06	1.87208e+06	113765	83839.7	677642
UBAP2	0	0	0	0	0	0	0
SNORA105C	0	0	0	0	0	0	0
2610008E11RIK	0	0	0	0	0	0	0
ZNF525	0	0	0	0	0	0	0
MANEA	0	0	0	0	0	0	0
RB1	0	0	0	0	0	0	0
MTDH	0	0	0	0	0	0	0
AMOTL1	35.6918	23.6486	16.9288	18.6887	29.6613	29.5648	29.2436
PPIAL4G	0	0	0	0	0	0	0
ZNF484	0	0	0	0	0	0	0
MEIS2	9.74459e+06	8.32737e+06	3.42191e+06	1.97594e+06	102954	76838	1.04622e+06
SSH2	0	0	0	0	0	0	0
JADE3	66.1461	42.6823	41.5171	50.5381	18.6185	10.0427	29.2436
ZFP457	0	0	0	0	0	0	0
CNOT1	0	0	0	0	0	0	0
CTPS2	0	0	0	0	0	0	0
CDC25B	0	0	0	0	0	0	0
CDC42EP5	125316	18412.1	23037.8	15631	15887.2	22081.1	18433.7
SAP30L	0	0	0	0	0	0	0
MOGS	766461	246396	459806	641779	125198	45286.2	73996.7
GOLGA6L4	8458.85	7077.98	10674.8	2048.32	17529	19966.9	13032.5
KPTN	0	0	0	0	0	0	0
SNORA104	282.011	9.02074	230.211	11.194	9.36061	10.8967	6.69436
CENPW	70295.6	41562.6	32733.7	15973.2	33664.5	44114.2	50910.6
4930453N24RIK	0	0	0	0	0	0	0
SLC35F2	0	0	0	0	0	0	0
SNORD86	0	0	0	0	0	0	0
SNF8	0	0	0	0	0	0	0
ANAPC15	0	0	0	0	0	0	0
SDCBP	0	0	0	0	0	0	0
CPNE1	0	0	0	0	0	0	0
PPIAL4E	0	0	0	0	0	0	0
SNRNP200	0	0	0	0	0	0	0
GSTM2P1	0	0	0	0	0	0	0
PRL	65696.4	24445.1	37636.6	28802.1	30206.9	29786.3	35709
AMOTL2	0	0	0	0	0	0	0
CDH2	0	0	0	0	0	0	0
ZNF154	0	0	0	0	0	0	0
ZBTB25	0	0	0	0	0	0	0
HPX	35868.5	22179.5	26157.4	17451.9	17653.7	13096.8	18232.3
BRPF1	0	0	0	0	0	0	0
CNIH3	923.38	433.09	756.203	326.355	28.4206	18.5618	129.745
RPS27	216327	118758	86917.6	41878.3	83463.9	93264.9	69259.4
ZFP180	0	0	0	0	0	0	0
TUBB4B	21377.6	8589.55	12276	7502.4	6681.44	9825.42	16404.5
ZHX1-C8ORF76	0	0	0	0	0	0	0
OSGEPL1	0	0	0	0	0	0	0
ARL4D	0	0	0	0	0	0	0
ZNF41-PS	93727.1	4381.61	5100.29	4860.31	3375.63	3086.91	4159.78
BTG1	0	0	0	0	0	0	0
ZNF90	206613	92524.7	41738.1	88097.8	68238.5	65368.8	93120
GCSHP3	32120.6	13084.1	13984.4	11074.6	22059	19653.2	29861.2
RAD21	0	0	0	0	0	0	0
GSTM4	882.333	18.0969	22.0256	681.093	22.1084	961.448	731.703
FAM111B	108.38	73.8216	89.6443	36.9376	49.9822	98.0976	90.1912
GCSH	0	0	0	0	0	0	0
PLEKHG4B	141941	36501.5	19634.2	36057.7	5874.55	12308	5420.66
CHMP4A	0	0	0	0	0	0	0
FSTL1	157549	37890.3	66660.3	142571	56861.1	46899.6	58171.4
SARNP	0	0	0	0	0	0	0
ACO1	0	0	0	0	0	0	0
MID1	34503.7	16360.9	20727.6	2742.66	5644.1	3523.01	32286.9
RDX	84616.5	22166.1	70707.2	53496.2	64041	72649.5	13897.1
GM6793	0	0	0	0	0	0	0
ZBTB10	0	0	0	0	0	0	0
GOLM1	0	0	0	0	0	0	0
TRDMT1	0	0	0	0	0	0	0
YAP1	275902	47976.5	26525.3	73839.3	19007	69699.7	70213
EIF3H	0	0	0	0	0	0	0
ZNF568	0	0	0	0	0	0	0
EFNB2	6.96314e+06	1.49156e+06	1.97335e+06	1.92644e+06	184104	97072.4	466365
DPY30	0	0	0	0	0	0	0
MEGF6	40876.7	3400.4	3298.98	2621.35	1131.63	2213.75	1848.01
2010315B03RIK	122050	51862.2	71701.4	55348.2	91449.2	61630.5	88373.4
REST	174988	45446.2	25675.9	111190	63355.5	54685.4	75133.3
KNOP1	0	0	0	0	0	0	0
ZNF230	130576	48017.7	81902.2	101268	28820.3	43309.1	85932.7
GM14308	0	0	0	0	0	0	0
ASB7	0	0	0	0	0	0	0
PPIAL4D	0	0	0	0	0	0	0
MIEF1	0	0	0	0	0	0	0
ZFP960	134616	155160	126345	155797	106587	76761.2	98809.1
RPL13AP5	331.179	2405.32	1427.74	2122.78	498.412	638.179	1592.64
EPC2	0	0	0	0	0	0	0
WDYHV1	0	0	0	0	0	0	0
EIF3B	0	0	0	0	0	0	0
ZNHIT3	47.4468	20.7913	31.1103	19.7211	34.299	33.0819	32.8665
MYO1A	54069	9086.57	15447.6	19267.9	18555.2	23777.6	19018.4
SIAH1	29.3498	18.4561	16.9288	23.9245	18.6185	13.9668	18.3155
RCBTB1	0	0	0	0	0	0	0
CCDC150	103450	47392.8	23557.8	26502.9	29787.1	17645.7	64618.6
ZNF507	0	0	0	0	0	0	0
SLC35B1	308260	95602	137629	292244	39051.4	62228.3	223102
RPL23AP32	66.1461	29.4375	57.2156	50.5381	29.6613	58.1607	29.2436
HIST1H2BO	2.28409e+06	836417	660697	449938	103124	61658.2	255724
TTPAL	0	0	0	0	0	0	0
FAM181A	64180.9	8386.87	14982.4	17782	26275	17140.2	19193
CAPN6	0	0	0	0	0	0	0
THUMPD3	0	0	0	0	0	0	0
CUL3	0	0	0	0	0	0	0
SUZ12P1	214553	24356.4	26932	22467.9	24792.8	24276.8	43152.4
HYDIN	47075.2	30372.3	35178.1	39752.6	29615	29431.6	40831.4
GJA9-MYCBP	42.5693	29.4375	27.9991	18.6887	18.6185	35.9374	29.2436
ATP1B3	0	0	0	0	0	0	0
ATXN7L3B	0	0	0	0	0	0	0
SPAG9	0	0	0	0	0	0	0
DDX39A	0	0	0	0	0	0	0
FANCL	286002	104691	137637	212321	77718.1	56258.6	124672
LOC102724814	0	0	0	0	0	0	0
RBMS2	0	0	0	0	0	0	0
CDK2	103386	30204	72003.6	54044.7	30909.3	34365.9	37877.8
ZNF136	0	0	0	0	0	0	0
B3GAT2	503225	191924	136534	65925.2	42080.4	38850.3	58635.7
ZFP59	0	0	0	0	0	0	0
ITGB3BP	409.612	287.978	309.2	397.634	91.0214	99.6976	326.339
FIGN	360696	234457	189733	124068	69382.9	80725.4	159906
SYCE2	0	0	0	0	0	0	0
ANTXR2	265344	125522	81052	70306.6	58511.9	64781.5	56878
EMB	0	0	0	0	0	0	0
LINC01315	508828	193443	221841	184722	32342.9	35407	89943
TRPC2	49.9546	23.6486	27.9991	14.0818	18.6185	13.9668	13.776
RPL38	31011.9	8101.37	15049.7	19498.9	24170.8	21778.1	17945.1
LTA4H	0	0	0	0	0	0	0
TSN	0	0	0	0	0	0	0
BTBD17	112074	22654.7	36510.2	46346.8	13960.9	10290.4	19842.2
ZFP942	14718.5	4100.45	9448.82	3188.63	11349.8	10802	12213.1
MDM4	514.158	422.796	142.017	472.455	236.815	252.327	187.14
GM7334	0	0	0	0	0	0	0
MIR670HG	40427.4	19067.2	27917.2	16053.3	29207.5	28597.2	22803
TMSB15A	0	0	0	0	0	0	0
MIR466I	481537	132490	153777	103477	45699.8	65007.2	96367.2
ZFP710	0	0	0	0	0	0	0
ZFPM2	189781	27285.9	55434.3	117939	59872.4	71721.6	132074
CHRNA5	0	0	0	0	0	0	0
CARHSP1	262869	162099	180966	114103	27484.2	19204.4	56475.9
ZNF827	193073	171491	63000.7	122961	9230.36	14014	110214
RAD51AP1	0	0	0	0	0	0	0
ZFP2	29.3498	50.0802	41.5171	18.6887	29.6613	29.5648	23.4817
GPBP1	0	0	0	0	0	0	0
HSPE1	20481.3	7648.06	11107.4	8464.43	16596.3	18346.5	12046.4
LSG1	0	0	0	0	0	0	0
FAM136A	0	0	0	0	0	0	0
RAB8A	0	0	0	0	0	0	0
PMF1-BGLAP	0	0	0	0	0	0	0
AP4M1	0	0	0	0	0	0	0
SET	57475	5508.62	15251.9	13790.2	23622.8	16570.9	13452.7
LIPE	0	0	0	0	0	0	0
CDH23	51552.3	10452.8	17857.7	12459.7	10293.7	11558.9	13375.8
TOP2B	0	0	0	0	0	0	0
MMADHC	0	0	0	0	0	0	0
TMEM163	263246	98412.9	81891.6	173400	24008.2	20639.3	19695.8
DNMT3B	103021	5527.31	22463.8	40388.8	4415.33	3211.74	2973.14
CSN3	0	0	0	0	0	0	0
DNAJC15	0	0	0	0	0	0	0
ZNF768	0	0	0	0	0	0	0
LOC105371814	0	0	0	0	0	0	0
CDCA8	0	0	0	0	0	0	0
ARL14EP	0	0	0	0	0	0	0
INHBB	259120	31742.8	59753.3	110135	23460.7	40341.9	76124.5
COG4	0	0	0	0	0	0	0
TMEM69	0	0	0	0	0	0	0
ETAA1	0	0	0	0	0	0	0
RPL31	35505.7	30380.3	50660.1	18678.3	37413.1	51788.2	47178.2
TXNDC5	0	0	0	0	0	0	0
CETN2	0	0	0	0	0	0	0
TPX2	93071.3	60797.6	57297.3	78036.9	20764.5	48923.4	39446.8
ZNF530	50498.6	22418.9	7871.41	30561.8	22175.9	17918.9	28725.9
ANKRD49	0	0	0	0	0	0	0
GPC1	0	0	0	0	0	0	0
ADH4	49.9546	29.4375	41.5171	23.9245	42.9697	29.5648	29.2436
LFNG	34769.4	5826.9	10366.3	7882.96	6387.86	3811.51	7771.94
ZNF625	0	0	0	0	0	0	0
ZFP65	188465	84376.6	89795.6	90395.3	103953	98755.5	103905
CYB5R3	0	0	0	0	0	0	0
USP1	0	0	0	0	0	0	0
HNRNPCL2	0	0	0	0	0	0	0
NFIB	179625	50203.4	56076.6	50178.1	36029.1	27942.2	56234
TM4SF19-AS1	32087.8	18673.6	25386.4	17455.2	17966.6	20461.4	11341.1
SERPINB6E	28795.4	10808.4	16472.4	23470.6	21327.8	22662.5	27461.5
TMPO-AS1	560884	382924	296012	355887	37718.8	26571.6	172007
EWSR1	0	0	0	0	0	0	0
MDFIC	191226	35913.6	59164.9	64193.4	60884.8	64545.5	76493.5
GNAI1	0	0	0	0	0	0	0
SLC40A1	0	0	0	0	0	0	0
HAUS8	0	0	0	0	0	0	0
RPL7A	135667	38325.1	69449.7	44005.4	50852.5	38782.7	96634
ZNF826P	35.6918	18.4561	27.9991	18.6887	18.6185	29.5648	18.3155
ZNF584	0	0	0	0	0	0	0
SNX6	0	0	0	0	0	0	0
DLL1	433395	44743.9	20301	33325.1	34481.1	34528.5	65513.6
DNAJC8	0	0	0	0	0	0	0
SNRPC	12031.8	7581.01	12152.8	13438.3	7811.13	23859	11667
RCOR2	0	0	0	0	0	0	0
KIF24	336809	159429	242617	288595	31393.1	72208.6	88138.2
ENO1	10020.6	18963.9	23025.8	11686.2	23106.9	22841	24452.1
C1QTNF9	166989	75085.2	62275.4	82327.6	75858.3	50114.9	66954.3
PAICS	0	0	0	0	0	0	0
3110039M20RIK	3.12202e+07	2.17343e+07	1.41578e+07	1.62102e+07	752684	61704.4	2.5217e+06
ZNF124	0	0	0	0	0	0	0
ALDH1L2	0	0	0	0	0	0	0
C12ORF29	0	0	0	0	0	0	0
CGGBP1	0	0	0	0	0	0	0
FAU	56.6966	25.2322	50.6419	43.3184	25.424	20.3642	20.1272
ZMIZ1	425096	166680	162877	351224	40064.9	87895.4	360703
TIMM8B	15.3957	234.421	24.8924	190.077	164.626	187.261	134.173
GM15455	0	0	0	0	0	0	0
SCML2	69292.9	5174.89	36015.9	4677.93	1862.01	2530.81	5984.58
UBAC2-AS1	0	0	0	0	0	0	0
LOC284798	66313	9300.23	7443.95	1661.13	18284.9	9826.03	6890.13
RFC3	0	0	0	0	0	0	0
CNTLN	405634	79654.7	84666.6	137154	67117.9	49107.2	91002.1
ZFP52	42033.6	10114.4	33597.8	7971.58	5096.21	7258.95	9214.42
NDST4	726173	107639	80161	94061.9	60504.8	69679.4	85839.7
RPL34-PS1	0	0	0	0	0	0	0
PLCE1	381783	54810.2	51330.2	60929.8	14763.8	46589.7	23509.1
STIL	0	0	0	0	0	0	0
BICD1	0	0	0	0	0	0	0
WNT3	35928.9	8450.85	18141.8	21400.1	11247.1	9651.56	15743.7
FKBP9P1	0	0	0	0	0	0	0
TYW3	173.284	226.096	386.019	645.375	610.2	735.886	410.904
KIF20B	0	0	0	0	0	0	0
ZFP69B	0	0	0	0	0	0	0
CSE1L	0	0	0	0	0	0	0
PDCL	0	0	0	0	0	0	0
DSG2	102184	24481.1	50644.5	37059.4	26007.2	43249.4	38351.6
PSMD11	0	0	0	0	0	0	0
GRIP1	0	0	0	0	0	0	0
EFCAB8	0	0	0	0	0	0	0
ZNF609	62638.8	50803.4	31986.9	58282	6859.82	7554.65	45275.2
TPRKB	0	0	0	0	0	0	0
CCNE2	249.924	73.8216	199.532	221.597	109.08	108.864	179.476
DSCC1	0	0	0	0	0	0	0
ZNF714	4502.44	3702.06	5661.47	228.484	7757.98	19270.9	4694.52
RPF1	0	0	0	0	0	0	0
ZNF492	49.9546	9.98293	27.9991	23.9245	42.9697	35.9374	35.5706
BRD3	0	0	0	0	0	0	0
H19	60414	20545.4	26385.2	15872.8	13538.8	24957	21229.5
CFAP206	0	0	0	0	0	0	0
CKAP2	185247	91590.8	40253	113087	52459.8	26435.6	63506.3
ZFP628	0	0	0	0	0	0	0
PAPOLA	0	0	0	0	0	0	0
PELI2	163987	121703	66124.5	74291	39535.5	38562.5	66677.8
BMF	65438.7	14627.9	34675.1	36442.5	27353.8	33037.4	39826.7
KIF14	97878.5	63736.3	59347.5	43964	44884	40943	27370.5
SLIRP	0	0	0	0	0	0	0
RPL23AP82	0	0	0	0	0	0	0
ID2	0	0	0	0	0	0	0
ZFP600	149258	79504.3	100907	75541	79608.7	67874.6	64531.1
ZNF671	0	0	0	0	0	0	0
CSNK1A1P1	106096	51491.4	39574	38836.7	34583.7	22513.6	31854.5
NHLH1	271134	11142.2	11610.6	6968.42	12873	10521.3	21201.6
ACTG1	0	0	0	0	0	0	0
CYB5R2	53023.5	23420.8	12725.2	22188.4	24711.7	30871.2	23966.2
MRPL51	0	0	0	0	0	0	0
RPS20	0	0	0	0	0	0	0
HNRNPH1	2.30823e+06	903772	1.26506e+06	1.83721e+06	178610	194935	632824
GSTM6	361.308	0.874735	1.02644	209.047	1.44116	306.675	157.836
PLA2G3	0	0	0	0	0	0	0
ZFP738	376820	95354.4	140259	83308.8	90557.7	78806	89697.3
MIR9-3HG	9.60056e+06	3.04092e+06	5.35188e+06	5.26567e+06	39799.5	55841.4	181835
TOP2A	193234	116673	44778.7	32253.9	23584.1	37201.9	27011.7
WDR5B	0	0	0	0	0	0	0
TBC1D16	0	0	0	0	0	0	0
ZNF185	0	0	0	0	0	0	0
P4HB	0	0	0	0	0	0	0
HIST1H2BA	0	0	0	0	0	0	0
DYRK3	0	0	0	0	0	0	0
CCDC90B	0	0	0	0	0	0	0
POLD3	0	0	0	0	0	0	0
ZNF532	0	0	0	0	0	0	0
MPP5	0	0	0	0	0	0	0
TANK	0	0	0	0	0	0	0
SLC39A7	0	0	0	0	0	0	0
DEPDC4	0	0	0	0	0	0	0
DMC1	0	0	0	0	0	0	0
AKR1E2	0	0	0	0	0	0	0
COL11A1	334989	69216.6	33864.9	115347	60297.2	114875	98222.4
ZFP932	90706.7	132794	86070.4	119451	74298.2	45334.3	75820.9
SNHG20	0	0	0	0	0	0	0
CITED1	0	0	0	0	0	0	0
SP1	0	0	0	0	0	0	0
NUDT13	988.381	583.684	535.344	1013.03	632.817	59.7512	1052.17
VMAC	0	0	0	0	0	0	0
HNRNPUL2	0	0	0	0	0	0	0
LCORL	371286	309931	499809	796266	89613.2	178693	342844
SOX12	0	0	0	0	0	0	0
GM8624	0	0	0	0	0	0	0
ZFP560	27993.8	13100.9	10188.8	12086.1	20514	22303	25285.9
PROZ	0	0	0	0	0	0	0
RBBP7	218.66	150.112	64.2351	182.535	33.0601	56.351	107.597
PDLIM1	66171	18329.7	33220.1	33959.6	25134.2	20711	30427.5
PSMG2	0	0	0	0	0	0	0
RPS28	0	0	0	0	0	0	0
SOX2	150661	55721.2	68936	67225.1	55501.1	42034.6	71723.5
BTG2	0	0	0	0	0	0	0
ZFP606	0	0	0	0	0	0	0
HELB	49708.8	34571.6	21563.1	69388.2	20704.6	22949.8	85248.3
GSPT2	0	0	0	0	0	0	0
DCN	338074	58259.9	82393.4	16818.2	44259.4	45378.9	54113.6
SFPQ	2.44138e+06	663404	807133	1.19681e+06	225987	128233	483016
PLAGL2	0	0	0	0	0	0	0
PARD6B	0	0	0	0	0	0	0
GPR39	43810.9	2115.42	2494.22	3828.82	3035.91	2220.74	5468.37
HECA	0	0	0	0	0	0	0
LRRC51	69768.6	32849.9	43901	15510.2	43545.4	27167.5	36452.8
ZNF808	0	0	0	0	0	0	0
DUSP4	525032	319800	226693	201616	55856.7	31777.4	184338
ZFP763	0	0	0	0	0	0	0
HTRA3	13395.7	2533.59	11040.2	5438.15	7886.47	4074.44	5297.21
LOC101927314	331547	96997.5	64242.7	42161.4	39121.8	31597.1	60049.9
CECR2	280698	50645.1	84291.8	99757.7	36475.9	52857.9	89445.1
CBSL	69.5405	42.6623	44.483	54.4064	34.81	0.649399	38.369
CHCHD3	10684.6	7305.09	23705	15473.1	15420.9	31652.7	20669.3
CENPK	0	0	0	0	0	0	0
RAB13	55866	27810.4	31884.1	41238.6	48074.3	51456.1	30355.3
CKLF	0	0	0	0	0	0	0
MCM10	98607.5	72924.1	63449.2	74626.7	28292.4	35835.7	45923.8
C4ORF3	0	0	0	0	0	0	0
TBC1D31	127495	16133.5	105475	42861.9	48072.9	26043.7	107201
HMGN1	29.3498	18.4561	27.9991	14.0818	18.6185	23.7582	18.3155
ZFP930	0	0	0	0	0	0	0
ZFP618	123698	23189.8	38747.3	63667.8	28053.9	39906.4	45417.3
BOC	351774	15141.7	8550.02	41921	27943.9	22204.2	29059.4
MAGED2	0	0	0	0	0	0	0
BCL2L11	262738	64617.1	38591.1	169280	51526.4	59907.1	106631
STON1	81.8734	73.8216	37.1861	81.0322	25.424	20.3642	30.4891
ZBTB1	0	0	0	0	0	0	0
MIR6870	26855.8	2262.93	4689.55	4193.88	4637.89	4065.02	3466.42
ARHGEF39	0	0	0	0	0	0	0
MIR6886	0	0	0	0	0	0	0
ACTB	36.4915	34.1919	36.9663	72.5355	32.2723	122.015	37.095
HNRNPA1P33	1080.85	3979.49	17732	4459.12	4352.14	2374.74	5357.57
UBE2NL	5556.5	39610.1	35310.6	4337.78	7325.44	12359.1	37951.1
RNASEH2C	100950	48863	62878.1	53491.1	53286.1	32245.2	34288.3
GCNT1	0	0	0	0	0	0	0
TRAF1	0	0	0	0	0	0	0
ZNF534	0	0	0	0	0	0	0
MASTL	0	0	0	0	0	0	0
ZNF214	0	0	0	0	0	0	0
AKAIN1	127405	6118.49	5022.14	4273.88	3077.25	3101.59	7178.63
LOC100129034	96798.8	31163.4	90221.6	61882.1	10906.9	3922.89	34661.3
TFDP2	0	0	0	0	0	0	0
RPL10	535.694	2822.83	315.534	2154.98	847.7	461.189	692.935
CDC25C	0	0	0	0	0	0	0
RARS	0	0	0	0	0	0	0
HRG	0	0	0	0	0	0	0
ZNF560	38984.7	8961.3	6644.33	2170.65	14573.7	13060.4	13183.8
LMO3	203725	31343.4	23254.7	18602.8	34133.2	31389.4	22078.6
CDON	38183.5	8807.39	19679.5	13331.8	28449	9995.68	11358
PPIL3	0	0	0	0	0	0	0
HNRNPUL1	0	0	0	0	0	0	0
PIN4	0	0	0	0	0	0	0
UBE2D2B	64.2053	20.2702	50.6419	16.0189	36.8312	57.0146	30.4891
GTF2H5	0	0	0	0	0	0	0
RBM4B	0	0	0	0	0	0	0
FOXN4	119217	35428.1	21635.8	39187.2	23317.9	17371	17973.3
S100PBP	0	0	0	0	0	0	0
CAR12	82099.4	21431.7	18074	25191.6	24160.6	15731.2	19889.6
EFS	440065	91802.9	107414	95144.8	74594.6	25338.7	44764
DDX54	0	0	0	0	0	0	0
LEMD1	29063.5	13688.6	8427.84	6165.27	5419.35	4746.53	8369.43
MTHFD2L	0	0	0	0	0	0	0
TRMT10A	0	0	0	0	0	0	0
NTS	50911.8	35818.7	43250.8	25730.1	42318.9	39355.8	45170.9
ZNF702P	38.2632	19.712	18.6441	14.9466	31.0199	12.4756	31.2341
WDR20	37052.3	31644.2	42337.5	56768.2	64655.1	38491.5	130339
FKBP9	0	0	0	0	0	0	0
NRAS	0	0	0	0	0	0	0
GM6712	0	0	0	0	0	0	0
LOC103171574	0	0	0	0	0	0	0
CADM1	0	0	0	0	0	0	0
GMPS	0	0	0	0	0	0	0
NME1	0	0	0	0	0	0	0
RPS15	0	0	0	0	0	0	0
PHF6	0	0	0	0	0	0	0
SALL3	1.84119e+06	179810	652018	641420	55219.1	31876.7	389040
PALLD	0	0	0	0	0	0	0
RAI14	0	0	0	0	0	0	0
GM10509	362044	96043.9	127939	91621.6	84883.9	78925.5	83195.8
FAM105A	88977.7	15945.4	63903.1	35934.1	32846.8	26730.9	22884.3
DBR1	0	0	0	0	0	0	0
LOC100652758	0	0	0	0	0	0	0
E2F1	0	0	0	0	0	0	0
2700099C18RIK	49966.6	19124.5	18239.7	20883.9	25475.9	24994.5	15044.8
HIST1H2BM	857779	430765	279857	238288	31082.1	24286	122485
PML	0	0	0	0	0	0	0
MYH6	18310	6575.08	11269.3	8332.15	7020	3842.77	5591.82
SPC25	120281	39768.6	34695.9	26526.1	26713.1	33097.2	36106.4
MGME1	0	0	0	0	0	0	0
LRP5	44762.5	2554.4	8133.98	8047.41	3561.48	3056.59	1924.28
AKAP14	0	0	0	0	0	0	0
DYRK1B	0	0	0	0	0	0	0
PSMA6	74.9062	18.4561	27.9991	18.6887	58.3126	58.1607	29.2436
PHIP	1.08042e+06	1.00427e+06	715771	994254	213580	219274	414151
MIR15B	603486	67025.3	54363.9	38030.6	47539.1	55747.9	67366.2
ASXL1	0	0	0	0	0	0	0
SOX9	2.41492e+06	639941	1.24235e+06	1.85962e+06	227817	92400.1	676958
GNPAT	0	0	0	0	0	0	0
NXN	296435	141187	130583	186761	39559.4	48564.3	50696.4
ZNF777	210.93	208.825	1.13043	124.15	0.758862	0.630124	178.104
HILPDA	0	0	0	0	0	0	0
DDX1	0	0	0	0	0	0	0
KCTD14	124184	47198.9	11867.1	108281	14381.7	33225.3	81306.9
RPL37A	0	0	0	0	0	0	0
TMEM94	0	0	0	0	0	0	0
TTC30A1	407784	195194	265088	222224	84292.2	66308.7	229750
ZNF784	0	0	0	0	0	0	0
ZNF549	0	0	0	0	0	0	0
DCTN3	0	0	0	0	0	0	0
CEP55	106863	25356.2	45202.2	36597.5	28070.2	56222.3	37732.8
ZNF229	49029.3	17654.4	26498.7	8875.42	13092.7	12585.6	13110.1
TRP53BP2	0	0	0	0	0	0	0
H3F3A	0	0	0	0	0	0	0
TMEM11	0	0	0	0	0	0	0
ZSCAN12	0	0	0	0	0	0	0
FUNDC1	0	0	0	0	0	0	0
TSC22D2	0	0	0	0	0	0	0
D030068K23RIK	0	0	0	0	0	0	0
SMTN	42775.4	9293.02	30649.9	9548.33	19270.6	20895.1	10489.8
LOC401261	0	0	0	0	0	0	0
MBTPS1	0	0	0	0	0	0	0
LDLRAD3	125734	57610.9	44606	48066.4	49574.5	38931	23082.9
LOC644936	0	0	0	0	0	0	0
GPN1	0	0	0	0	0	0	0
EIF3IP1	0	0	0	0	0	0	0
LSM2	0	0	0	0	0	0	0
CPSF3	0	0	0	0	0	0	0
ZFHX4	3.78166e+06	812206	808827	440652	87674.2	48573.5	477942
ARF4	0	0	0	0	0	0	0
CEP85L	0	0	0	0	0	0	0
VPS35	0	0	0	0	0	0	0
LDHA	298346	407897	477968	1.04306e+06	155296	99436.5	379496
PRC1	0	0	0	0	0	0	0
ZFP85	98301.6	40618.1	50824.6	54299.7	63786.8	62680.2	57307.6
EFNA4	104405	80015.1	43729.8	58610.2	6314.66	7466.47	7863.24
GM4432	31558.7	23544.3	26428.8	15543.5	24741.5	27422.1	31150.1
PAPOLB	95577.8	61302.5	55712	62092	77030.9	44997.6	78635
VRK1	254724	32526.8	57106.4	73313.8	55463.1	50550.9	32814.8
SMG7	0	0	0	0	0	0	0
DLGAP5	149144	90750.7	62905.9	27004.6	24607.1	33130.1	24899.3
LDHB	302496	176402	156738	136312	176871	221312	183134
SCP2	235.699	159.711	51.6155	153.674	1.13952	1.39844	169.88
HSPA8	0	0	0	0	0	0	0
CBFA2T2	0	0	0	0	0	0	0
XNTRPC	0	0	0	0	0	0	0
ZFP846	116133	44431.7	46468.7	57588.3	75053.9	63391.5	68645.9
BUB3	1.00345e+06	710078	602607	504225	57662	74698.6	480568
EOMES	2.13962e+06	169361	257282	205244	62179.4	20285.7	267881
QSOX1	0	0	0	0	0	0	0
PPP2R3A	0	0	0	0	0	0	0
MRC2	108503	54416.4	71861.2	102994	41245.2	22567.8	36008.2
PTGDR	31041.8	12498.1	22948.4	7128.02	21051.7	22056	20954.8
CDCA7	225892	158541	94724.8	117267	55735.3	26858.8	143559
RANBP3	0	0	0	0	0	0	0
GM4371	0	0	0	0	0	0	0
ZNF585A	0	0	0	0	0	0	0
FAT4	861566	533066	382287	465163	17420.8	18630.4	107191
BLACAT1	2.26727e+06	482325	315295	211606	13390.2	16507.6	18349.1
SNRPA	0	0	0	0	0	0	0
SLFNL1-AS1	0	0	0	0	0	0	0
CCDC177	0	0	0	0	0	0	0
ZIC1	2.22854e+06	591890	753224	530866	27006.5	62460.2	413611
9930012K11RIK	0	0	0	0	0	0	0
NOTCH3	131603	28141.3	49233	35728.7	10281	12857.5	8264.18
PSMD14	0	0	0	0	0	0	0
PTPRZ1	1.2975e+06	704563	395077	274429	61377.8	49947.6	70795.6
ARL5A	0	0	0	0	0	0	0
NDC1	340.251	191.263	172.658	315.464	109.08	82.2736	249.506
EMX2OS	3.1708e+06	531472	349756	648663	86632.9	40729.4	363884
ARL5C	0	0	0	0	0	0	0
GM14440	75977.6	29113.4	57561.4	33173.3	73150.1	52323.8	59449.6
ARL6IP1	0	0	0	0	0	0	0
EMX1	1.27086e+06	168925	242785	274389	37700.9	72741.1	184418
XNDC1	0	0	0	0	0	0	0
GAS1	1.26923e+06	458127	328288	629852	149960	166939	415607
RPL32L	93.6523	23.6486	16.9288	18.6887	58.3126	66.517	57.6542
PPIAL4A	0	0	0	0	0	0	0
PHLDA1	0	0	0	0	0	0	0
KBTBD2	0	0	0	0	0	0	0
LOC101927248	1.52179e+06	331207	349975	274377	15589.8	81542.2	566558
POLDIP3	0	0	0	0	0	0	0
TGIF1	84285.9	13924.1	11395.9	3718.33	28510.7	16556.6	23217.8
EXOG	268651	118334	187494	223429	29335.2	16949.4	58585.4
ATP6V0A2	0	0	0	0	0	0	0
NEDD4	80669.4	35255.6	51604.8	156485	53451.1	75292.8	252790
AU041133	0	0	0	0	0	0	0
ZNF528	0	0	0	0	0	0	0
PDIA3	0	0	0	0	0	0	0
HIF3A	0	0	0	0	0	0	0
SP3	0	0	0	0	0	0	0
PLP2	49.9546	42.6823	41.5171	43.0939	6.83349	10.0427	29.2436
5730455P16RIK	0	0	0	0	0	0	0
CDKN2AIP	0	0	0	0	0	0	0
ARHGAP4	0	0	0	0	0	0	0
C1ORF226	0	0	0	0	0	0	0
AKNA	904250	42956	30771.7	450640	25257.3	29337.5	48779.1
HNRNPA1	0	0	0	0	0	0	0
TMEM2	0	0	0	0	0	0	0
SYDE1	55703.8	13674.4	19369	15761.2	17659.3	11117.9	15908.2
DMRTA2	2.3003e+06	487276	546878	559811	65298.3	35744.1	378319
MOB3B	320997	59438.9	67754	118389	65852	72043.2	63656.4
ADNP	0	0	0	0	0	0	0
DAND5	144533	36063.6	35188	78903.3	35792.3	29911.3	29478.3
ENPP1	0	0	0	0	0	0	0
GM8615	0	0	0	0	0	0	0
GMEB1	16224.5	9618.22	8842.82	9230.4	14423.4	8766.55	8538.51
GLDC	0	0	0	0	0	0	0
GM10767	0	0	0	0	0	0	0
ADAM20	0	0	0	0	0	0	0
RHBDL3	0	0	0	0	0	0	0
TCF7	47877.7	36645.4	25584.2	45678.4	20349.4	20243.7	31083.2
DPH3	0	0	0	0	0	0	0
SNORA14B	252.789	85.7425	82.2944	152.985	204.316	202.676	126.388
ZNF775	0	0	0	0	0	0	0
RPL34	31547.5	23524.4	26428.8	15542.7	24718.3	27422.1	31123.4
KPNA7	0	0	0	0	0	0	0
EIF5AL1	220.202	58.5889	11.8222	101.51	94.9383	143.241	211.966
IGF2BP1	776297	591890	472664	376283	55251.3	25836.4	461042
ORC6	0	0	0	0	0	0	0
SLX4IP	0	0	0	0	0	0	0
GIN1	0	0	0	0	0	0	0
TCP1	0	0	0	0	0	0	0
ZFP229	426905	118688	151537	114268	77018.4	74901.8	105831
GINS4	101706	43100.8	25549.1	40190.7	26294.6	33610.9	55038.5
CCT2	0	0	0	0	0	0	0
ZNF562	153246	16360.5	17355.5	9718.97	20259.2	18238.9	54770.7
CDK6	372120	111335	79989.4	158912	69655.2	65986.5	302885
FUZ	0	0	0	0	0	0	0
HEPH	7760.28	10281.2	9196.46	3121.18	5700.45	6788.74	26169.1
AW146154	94050.9	32820.3	60812.1	50572.1	56720	49636.5	46914.1
CHEK1	0	0	0	0	0	0	0
EHMT2	0	0	0	0	0	0	0
GMNN	0	0	0	0	0	0	0
ADAMTS3	0	0	0	0	0	0	0
BORCS8	0	0	0	0	0	0	0
HMGXB4	0	0	0	0	0	0	0
HAT1	0	0	0	0	0	0	0
LHX2	3.29475e+06	2.34505e+06	3.07453e+06	344654	26726.5	43819	84834.1
PHF5A	0	0	0	0	0	0	0
2210016F16RIK	0	0	0	0	0	0	0
GLI1	32338.6	2908.72	5042.59	6870.54	3778.15	6678.35	6387.26
SFRP1	224288	44204.9	13013.2	32566.5	43131.6	28342.9	34190.1
ALG2	0	0	0	0	0	0	0
ZFP709	57.4026	201.942	112.823	164.926	144.558	112.072	191.848
ARHGAP11B	262593	59534.9	113461	200003	46564	42333.4	231775
TMEM201	1065.47	263.612	199.373	646.35	16.018	795.783	208.57
SALL2	100836	24886.1	40767.4	37326.4	46846.3	31958.1	37778.7
ZNF776	20641.8	14003	10018.8	6079.1	17062.6	17056	18281.7
ZFP119A	0	0	0	0	0	0	0
SEZ6	191365	188415	69150.6	135347	5325.94	5727.98	74717.7
NHLH2	959905	414660	227360	270029	67874.6	34779.6	159540
RPL35A	27260.7	8973.65	11006.2	13834.2	9411.83	16719.3	5779.59
TOPBP1	0	0	0	0	0	0	0
RPSAP58	603003	2.31187e+06	1.0137e+06	2.06207e+06	444262	298924	769970
MTBP	0	0	0	0	0	0	0
ZFP955A	95025	33695.5	61794.6	50513.2	56766.6	49374.1	45959.1
PSMB2	0	0	0	0	0	0	0
ZFP235	0	0	0	0	0	0	0
ARSF	0	0	0	0	0	0	0
GADD45G	0	0	0	0	0	0	0
PNRC1	0	0	0	0	0	0	0
RNF165	460658	1.29247e+06	849594	986119	55352.8	142071	138847
LOC730183	0	0	0	0	0	0	0
ARHGEF4	26843.3	18253.9	19451.7	10923.2	18472.3	15238	11233.7
STAG1	0	0	0	0	0	0	0
HAUS4	102761	61799.6	56858.8	92570.2	33359.5	27011.1	26014.7
ZBTB12	0	0	0	0	0	0	0
ZNF644	0	0	0	0	0	0	0
CKAP4	147511	84642	133112	99277.8	6198.4	6090.17	8788.11
C19ORF47	0	0	0	0	0	0	0
SKIDA1	7.10887e+06	1.35968e+06	606997	631158	143308	255622	451305
ZCCHC9	35254.3	21655.3	22663	12489.1	19093.3	32119.1	27471.6
TCF20	0	0	0	0	0	0	0
ZNF98	0	0	0	0	0	0	0
ZFP945	22424.9	6118.87	11820.2	9239.98	18377.4	15329.9	13916.6
NUFIP2	0	0	0	0	0	0	0
BCOR	93353.9	37901.8	30465.1	30155.9	17723.5	33005.1	30990.5
LBH	0	0	0	0	0	0	0
ANP32A	527.463	246.582	124.381	412.938	266.614	222.509	107.856
SIPA1L2	0	0	0	0	0	0	0
ZFP60	0	0	0	0	0	0	0
SOX1	2.45967e+06	931770	831842	1.07611e+06	56251.8	51340.8	342694
HNRNPA3P1	0	0	0	0	0	0	0
RPS3A	282.436	1617.34	335.704	1246.09	357.621	534.601	388.243
PMM2	0	0	0	0	0	0	0
MTFR1	0	0	0	0	0	0	0
NDUFB11	0	0	0	0	0	0	0
HYDIN2	0	0	0	0	0	0	0
WDR18	0	0	0	0	0	0	0
GBAS	0	0	0	0	0	0	0
ERH	0	0	0	0	0	0	0
ZNF518B	0	0	0	0	0	0	0
SRSF3	0	0	0	0	0	0	0
HELLS	0	0	0	0	0	0	0
METTL5	0	0	0	0	0	0	0
CHD7	424868	55607.3	31451.3	138765	41859.9	36839.2	107966
ERV3-1	128870	69138.6	85459	59858	37361.8	36559.1	12834.2
ITPRIP	82797.8	39485.1	11336.8	45284	39816.4	51677.2	49820.8
ADAMTS6	268187	124044	90257.6	252277	67541.6	18909.6	183089
RPL7	0	0	0	0	0	0	0
NCOA2	0	0	0	0	0	0	0
TIMM9	0	0	0	0	0	0	0
RPL39	35719.9	30440.9	21106.9	33044.5	30601.3	30487.7	22557.6
BCL9	0	0	0	0	0	0	0
CCNE1	64175.8	24924	14326.7	22246.6	23510.7	48894.9	24470
QRSL1	0	0	0	0	0	0	0
TMEM265	0	0	0	0	0	0	0
PLA2G4E	0	0	0	0	0	0	0
PTMA	41159.8	15938.2	27558.7	23810.8	33027.1	36723.4	25457.6
IL17F	0	0	0	0	0	0	0
TTK	0	0	0	0	0	0	0
OST4	0	0	0	0	0	0	0
TGFBR1	0	0	0	0	0	0	0
MNS1	127.506	99.428	64.1702	43.3184	57.1568	89.2301	106.542
CASC15	655695	152442	98559.4	75990	26154.2	31846	51347.3
CACTIN	0	0	0	0	0	0	0
ZSCAN29	0	0	0	0	0	0	0
MIR181A2HG	550066	261902	280723	259892	73008.8	47597.7	258311
ZFP868	44460.3	22839.6	40511.4	39131.1	30323.1	32388.3	22894.7
SOX11	343.479	298.493	242.22	166.385	81.2379	3.89093	146.558
LNP1	0	0	0	0	0	0	0
CKAP2L	215686	91366.3	126866	81346.9	35885.5	48543.4	75901.6
TAF1A	0	0	0	0	0	0	0
AGPS	0	0	0	0	0	0	0
POGK	0	0	0	0	0	0	0
ACLY	0	0	0	0	0	0	0
CANT1	0	0	0	0	0	0	0
RPS6KB1	0	0	0	0	0	0	0
NDUFS5	37068.5	25030.9	44548.5	17803.6	43656.9	31395.9	34588.6
ZBTB8A	0	0	0	0	0	0	0
KIF26A	142665	47089.8	66923.5	45669.4	27819.1	38729.3	54494
ZNF45	0	0	0	0	0	0	0
FAM175B	0	0	0	0	0	0	0
DKKL1	181780	20312.7	44379.5	67419.3	21673.8	14440.4	22329.8
CDR2	0	0	0	0	0	0	0
MED18	0	0	0	0	0	0	0
IPO9	0	0	0	0	0	0	0
CHEK2	0	0	0	0	0	0	0
PTGES3	0	0	0	0	0	0	0
COMMD6	0	0	0	0	0	0	0
ZIC4	2.22854e+06	591890	753224	530866	27006.5	61971.7	413611
SLC1A5	91486.2	30184.8	28337.9	32502.8	20253.8	19194.9	29883.4
RBM3	35.6918	23.6486	8.59133	23.9245	18.6185	29.5648	35.5706
RPS16	0	0	0	0	0	0	0
LOC101926964	87862.2	34594	36044.8	20878.3	33392.1	26909.1	27310.2
THRAP3	47694.1	1732.74	1661.01	4595.87	4508.23	3118.12	6142.07
2023-09-02	0	0	0	0	0	0	0
DNAJC24	0	0	0	0	0	0	0
RPN2	193883	272233	385182	716631	182208	228530	313020
SPATA13	549970	183510	287542	273407	104573	120026	137674
SCAF11	0	0	0	0	0	0	0
ZFP811	94195.7	32924.4	60904.2	50538.7	56753.9	49653.2	47023
DLGAP1-AS1	0	0	0	0	0	0	0
MCM2	0	0	0	0	0	0	0
ANP32E	292567	57763.6	108950	174978	25536.7	60424.5	142474
CCNB2	213.946	182.36	140.286	199.806	36.8312	80.6736	49.4179
THTPA	1.57368e+06	1.41399e+06	626241	868511	107455	308458	715474
ZNF101	293547	41039.4	57261	92635.7	84501.5	31069.9	29015.9
TMEM123	124311	85161.1	13282.5	35681.2	76457.4	61928.9	18775.4
LOC100507283	0	0	0	0	0	0	0
IGLON5	0	0	0	0	0	0	0
TCEANC2	0	0	0	0	0	0	0
GPR156	214088	61100.5	74787.3	152014	36438.2	26183.3	27925.7
DRAM2	0	0	0	0	0	0	0
ZNF320	0	0	0	0	0	0	0
NUDT15	49.9546	42.6823	27.9991	14.0818	29.6613	42.8458	29.2436
NUP37	0	0	0	0	0	0	0
PTER	35126.1	3538.9	3731.73	1812.59	2315.17	5228.06	7509.18
HMGA2	960727	57244.2	71813.7	73429.4	36391	42768.6	162474
LIX1	224074	103410	55744.5	47268.6	42535.9	37242	31281
GNG5	0	0	0	0	0	0	0
EGFLAM	63411.7	17072.9	26865.8	14908.7	33309.1	40767.6	42151.7
ZNF780B	0	0	0	0	0	0	0
ZNF423	395489	83939.5	32457.8	157971	40801.4	35757.7	63713.3
RFC1	0	0	0	0	0	0	0
RPL32	93.6523	23.6486	16.9288	18.6887	58.3126	66.517	57.6542
TSPAN18	150603	62589.7	59169.8	32751.4	32893.7	19520.3	24826.8
LMNA	2.76086e+06	748893	1.92934e+06	733530	20323	39438.2	24823.5
GM10033	0	0	0	0	0	0	0
PROKR2	61395	13192.2	33394.6	23971.7	14689.2	17751.7	20834.6
GINS2	142156	27985.2	37604.4	31663.8	19760	27774.4	34152.3
MDM1	0	0	0	0	0	0	0
TMSB15B2	0	0	0	0	0	0	0
ZFP943	185415	35016.5	47751	45648.2	41934.8	30091.3	48097
PTTG1	0	0	0	0	0	0	0
GM4907	0	0	0	0	0	0	0
RNF38	0	0	0	0	0	0	0
FBXL12OS	28647.5	10516.9	21167.9	11934	8581.32	6116.8	9514.17
LMO1	561129	26649.1	38562.1	46568.2	29238	18981.1	35350.4
LINC00461	864234	648995	403295	391435	57334.2	18716	222850
NCKAP5	278133	115667	75583.2	44239.5	73128.5	42387.2	99855.7
KCTD9	163742	72827	101829	117698	56006.7	112367	101418
ZWILCH	0	0	0	0	0	0	0
FKBP3	0	0	0	0	0	0	0
KRR1	0	0	0	0	0	0	0
HADH	0	0	0	0	0	0	0
ZNF626	0	0	0	0	0	0	0
FBXO5	0	0	0	0	0	0	0
RPS27A	0	0	0	0	0	0	0
CAND1	0	0	0	0	0	0	0
ZFP64	0	0	0	0	0	0	0
WWTR1-AS1	91239.4	4187.56	46467.7	32683.3	37385.8	6792.38	8374.01
DNM3OS	237826	49011.8	57506.2	47188.7	45502.5	44280.3	55806.9
UBE2C	0	0	0	0	0	0	0
EPHA7	1.22209e+06	528788	314601	521806	36323.4	44357	216537
GM6710	50631.8	10969.1	21283.2	11337.7	26418.6	16931.2	23034.9
ASF1A	0	0	0	0	0	0	0
SCAF8	0	0	0	0	0	0	0
AI987944	49808.7	10124.7	20551.1	11456.3	26456.1	17305.4	24191.1
SPRTN	0	0	0	0	0	0	0
ZFP970	93916	132921	86640.4	115927	77474.1	43111.1	75517
PDE3A	154323	28895.6	51628	47492.3	44744.9	56090.5	15896.1
KNSTRN	267314	122790	103179	143614	29234.9	22081.1	56328.4
ZFP516	98.6752	57.4749	65.9247	93.3787	35.5768	61.0063	84.8216
ZNF695	175730	87876.5	142537	114981	33316.6	27890.1	21556.9
LOC729080	0	0	0	0	0	0	0
LAMA1	77616.6	51717.1	58791.7	15195.4	32159.7	32265.4	55569.1
PARD6G	0	0	0	0	0	0	0
ZNF583	0	0	0	0	0	0	0
UTP15	0	0	0	0	0	0	0
ZFP869	94124.4	32872.3	60840.7	50523.4	56744.1	49643.8	46991.9
SOAT1	0	0	0	0	0	0	0
FAM114A1	61083.4	23023.6	30327.6	34231.9	38371.1	37134.2	42914.3
LINC00926	43782.4	20110.7	24691.1	33655	28862.1	20358.9	20222.8
LOC646813	0	0	0	0	0	0	0
THG1L	0	0	0	0	0	0	0
ECHDC1	0	0	0	0	0	0	0
SHCBP1	114290	17726.1	18042.2	11436.4	26257.1	15868	14010.5
IRAK1BP1	0	0	0	0	0	0	0
HNRNPH2	979.632	800.439	325.586	867.025	15.7382	3.58412	514.491
PAX6	4.06607e+06	74908	29760.6	118443	29804.2	26393.1	67248.1
CALU	0	0	0	0	0	0	0
ZFP827	193073	171491	63000.7	122961	10418.2	14445.2	110214
ZFP759	0	0	0	0	0	0	0
FABP5	0	0	0	0	0	0	0
ZSWIM4	2392.17	1073.83	647.171	2131.62	312.792	445.089	508.826
MITD1	0	0	0	0	0	0	0
ZNF570	0	0	0	0	0	0	0
PBK	96699.6	56233.6	35403.6	26103.1	24508.2	28371.8	77682.5
ZNF267	60394.9	18111	36570.9	52396.1	28725.4	43069.6	22236.2
POLR1E	0	0	0	0	0	0	0
H2AFJ	0	0	0	0	0	0	0
MIS18BP1	0	0	0	0	0	0	0
HIST1H2BD	0	0	0	0	0	0	0
HNRNPCL3	66.1461	50.0802	27.9991	18.6887	58.3126	35.9374	57.6542
DCBLD2	0	0	0	0	0	0	0
CSPG4P1Y	0	0	0	0	0	0	0
ZFP521	587630	127119	125235	266843	76581.3	105590	214297
JAM2	0	0	0	0	0	0	0
PTGR2	0	0	0	0	0	0	0
MKRN7P	35.6918	29.4375	27.9991	18.6887	29.6613	29.5648	29.2436
CSNK2A1	0	0	0	0	0	0	0
GTF2F2	0	0	0	0	0	0	0
ZNF566	0	0	0	0	0	0	0
ZNF737	0	0	0	0	0	0	0
RHPN1	0	0	0	0	0	0	0
CDKN1B	2.1202e+06	357055	340431	486427	37613	126199	297442
SALL4	121319	10898.9	90862.6	47629	21775.4	26658.3	18408.3
CBLB	0	0	0	0	0	0	0
NOC3L	0	0	0	0	0	0	0
LAPTM4B	0	0	0	0	0	0	0
EPB41	0	0	0	0	0	0	0
ZFP426	27988.2	13100.9	10188.8	12104.7	20527.6	22309.7	25283.6
ZBTB42	62366.4	10172.3	14330.5	29793.7	15137.4	19226.9	27638
NEUROD4	106190	23862.9	29459.1	31419.7	36741.3	38382.5	25147.1
ZFP128	0	0	0	0	0	0	0
BUB1B	46669.6	25810.6	31158.4	9860.62	29374.4	27583.7	33193
MAB21L1	5.67469e+06	719686	505188	443960	72399.7	70202.8	69816.1
LMNB1	493893	429777	361196	471002	41784.7	74831.9	162639
ZNF845	131876	15066	16812.9	13449	18309.8	21687	14741.7
ZFP532	0	0	0	0	0	0	0
GLB1L2	20622.3	2973.57	3287.42	5666.66	3482.34	4590.76	4170.75
COL3A1	157338	36475.6	48989.3	21334.5	44713	54016.6	45072.5
MOCS3	0	0	0	0	0	0	0
UBA2	0	0	0	0	0	0	0
NNAT	1178.49	469.692	258.477	189.184	9.6532	10.9241	134.66
FOXG1-AS1	3.12202e+07	2.17343e+07	1.41578e+07	1.62102e+07	752684	228629	2.5217e+06
SNORD15B	9.37403	1.21369	2.32511	7.93323	1.39773	0.972783	1.45703
MRPL21	0	0	0	0	0	0	0
NUMA1	0	0	0	0	0	0	0
SERPINB6D	25890.8	2066.24	3997.12	5802.92	5772.2	9057.57	6438.04
THSD4	40.0089	11.6107	30.676	32.2974	33.9298	26.373	15.8145
NCOA4	0	0	0	0	0	0	0
DNAAF3	0	0	0	0	0	0	0
ZNF696	0	0	0	0	0	0	0
DIMT1	0	0	0	0	0	0	0
FANCB	0	0	0	0	0	0	0
ZNF616	0	0	0	0	0	0	0
MYL12A	325725	329955	338499	514894	166129	178688	292318
GPC2	0	0	0	0	0	0	0
SNORA70	39450.8	37411.3	37218	19462.3	54917.1	31579.7	57015.8
ADAMTS7P1	74534.5	34266.2	34153.7	8623.15	15147.3	8370.97	15308.3
SNORA50A	64667.8	24021	51070.4	34428.3	51565.4	40166.5	38556.9
XRCC5	0	0	0	0	0	0	0
TRIP6	194344	94977.5	118268	109844	64214.8	35767	54478
UBE2I	618.433	147.719	220.339	559.242	8.33037	221.261	242.144
ZNF311	0	0	0	0	0	0	0
D830031N03RIK	0	0	0	0	0	0	0
COL4A6	210538	30462.2	26477.2	19525.7	12125.7	11242.6	50471.2
BRD7	0	0	0	0	0	0	0
SCRT2	401631	291126	72747.8	110154	42138.8	27109	47384.3
CKS1B	318301	211275	260052	225505	60968.3	187015	174810
ENO1B	0	0	0	0	0	0	0
CREB5	0	0	0	0	0	0	0
ZNF266	0	0	0	0	0	0	0
RPS12	204190	343899	256429	416529	166552	202499	253262
RAD50	0	0	0	0	0	0	0
PAFAH1B2	0	0	0	0	0	0	0
ZFP114	0	0	0	0	0	0	0
UHRF1	39419.2	21610.7	27797.8	24574.7	25385.3	13174.7	20981
LOC100420587	0	0	0	0	0	0	0
TIA1	0	0	0	0	0	0	0
HMMR	0	0	0	0	0	0	0
ZFP42	46353	12905.8	18673.2	4674.28	9668.18	15482.9	10369.4
IVD	267314	122790	103179	143614	29121.4	20866.4	56328.4
ZFP566	33452.6	24363.4	7040.25	29231.3	18250.1	21671.8	31556.1
E2F8	150865	35466.7	58374.1	87290.9	33687	43595	71898.4
FSIP2	0	0	0	0	0	0	0
CBX1	0	0	0	0	0	0	0
TTC30B	407784	195194	265088	222224	84292.2	65999.3	229750
G3BP1	0	0	0	0	0	0	0
KCNE3	0	0	0	0	0	0	0
MYEF2	0	0	0	0	0	0	0
HEG1	233040	68035.3	65431.4	216259	46876.6	53185	110236
ZFP617	49416.9	9897.32	20326.2	11303.8	26386.1	17246.4	24011
DTL	0	0	0	0	0	0	0
JPH1	228993	100317	185339	218128	47831.5	14944.1	95707.1
PTK7	0	0	0	0	0	0	0
KIF18A	0	0	0	0	0	0	0
LTBP3	66.1461	29.4375	41.5171	23.9245	14.0243	23.7582	42.4331
U2AF1	0	0	0	0	0	0	0
SLC39A6	0	0	0	0	0	0	0
IGF2BP3	0	0	0	0	0	0	0
HNRNPAB	0	0	0	0	0	0	0
TMTC4	0	0	0	0	0	0	0
POU3F4	194155	68806.7	10076.2	35835.4	11212.5	7974.28	58137.5
RP1	0	0	0	0	0	0	0
KLHL9	272479	480551	442202	776417	111234	182091	481953
ZFP781	94165.2	32913	60894.6	50402.8	56749	49643.5	47098.8
NCL	0	0	0	0	0	0	0
SUPV3L1	0	0	0	0	0	0	0
LOC100996842	0	0	0	0	0	0	0
JMJD8	0	0	0	0	0	0	0
SNORD58A	0	0	0	0	0	0	0
CDKN2C	648368	154251	192681	280701	60745	41282.3	543245
SPATA24	0	0	0	0	0	0	0
HNRNPA3	0	0	0	0	0	0	0
USP21	0	0	0	0	0	0	0
ZBTB2	515446	357387	355338	461858	174801	160239	112190
PLEKHA7	103719	14743	25584.3	17164.7	18127.9	9428.58	30438.5
MRPL24	0	0	0	0	0	0	0
COL1A2	85971	31552.9	30048.8	14538.8	22450.6	48818.2	18709.2
NAA15	0	0	0	0	0	0	0
TRIP10	243216	92676.6	97142.8	204987	24636	125551	103294
PWWP2A	0	0	0	0	0	0	0
LINC00528	0	0	0	0	0	0	0
TTC30A2	407784	195194	265088	222224	84292.2	65973.9	229750
USP44	277234	43279.4	34122.8	31595.5	34836.8	33128.2	35052.6
DLEU2L	1.14814e+06	212310	280721	411008	44569.2	57012.3	382858
CASC10	1.56547e+06	585827	393042	670304	20776.3	61653.2	216327
FANCE	105772	44762.9	84697.5	70519.8	34845.1	11287.5	91806.9
CISH	0	0	0	0	0	0	0
2410141K09RIK	210739	237734	216323	411058	138267	123349	238721
HIST1H2AK	1.76014e+06	972975	571644	528370	76781.7	104201	299124
MCM8	0	0	0	0	0	0	0
HSDL1	0	0	0	0	0	0	0
MRPL32	0	0	0	0	0	0	0
RPS26	24392.6	17290.5	18157.6	23936.5	19871.4	12921	18348.2
PPP4R1L	0	0	0	0	0	0	0
MEDAG	49.9546	23.6486	41.5171	29.7578	18.6185	29.5648	29.2436
TMEM218	133.15	499.697	502.747	424.936	325.103	386.239	883.954
FBXO46	0	0	0	0	0	0	0
PRKD1	108261	54484	85949.8	46451.1	44369.1	46078.2	47902.3
RBMX	7123.23	8110.57	22416.8	13068.5	6503.37	8533.41	11093.9
LRP5L	44762.5	2554.63	8133.98	8046.28	3562.6	3054.81	1924.45
YES1	177380	92278.4	88272.1	171619	35669.2	16147.5	28397.4
AJUBA	341202	37364.3	48093.8	78686.8	49264.4	33593.6	31072.6
ZFP963	49724.6	10074.8	20373.7	11412.7	26428.6	17261.2	24117
CD151	0	0	0	0	0	0	0
FDFT1	231862	36500.5	34481.9	30278.3	38820.6	35079.9	32881.1
ZFP518B	0	0	0	0	0	0	0
COMMD2	0	0	0	0	0	0	0
ZFP120	49646.8	10020.7	20349.3	11396.1	26434.2	17273.1	24112.2
TLE1	729696	164050	236884	404497	62325.7	203350	276566
CETN3	0	0	0	0	0	0	0
CLIC1	209277	111200	161996	139149	36874.7	43884.4	43684.3
ZFP53	55177.4	18328.9	44899.4	10565.5	91785.3	112700	40191.9
ZNF345	0	0	0	0	0	0	0
PSPH	26218.9	7501.44	13280.4	7246.02	10981.6	11984.3	12989.1
CCDC36	0	0	0	0	0	0	0
MAGOHB	0	0	0	0	0	0	0
ERBB2	0	0	0	0	0	0	0
CRYBB2P1	66.1461	23.6486	57.2156	23.9245	42.9697	29.5648	29.2436
SNORA105A	0	0	0	0	0	0	0
MAD2L1	0	0	0	0	0	0	0
ZFP967	49688.6	10046.7	20335.6	11399.1	26423.6	17260.1	24103.8
SLC12A7	28051	4636.45	9001.18	11693.9	14276.7	8632.26	10932.2
MBNL3	74669.3	41808.7	49239.3	17543	6178.97	5585.41	50327.9
PRTFDC1	274881	167562	96533.6	231714	75457	18431.1	89562.7
UNCX	878986	504609	354255	379533	21899.6	9904.86	365338
GM14139	161639	41284	145243	125976	79386.7	61154.9	56230.9
HIC2	55790.7	5814.77	23872.2	5128.29	3031.47	2682.21	2084.6
TMSB4X	0	0	0	0	0	0	0
SERPINB6	0	0	0	0	0	0	0
HIST1H1T	534641	21260.5	534140	18305.9	14174.3	28649.8	16608.6
CASQ1	116781	12025.3	19043	24531.3	26825.9	27651.1	33966.3
GM11837	0	0	0	0	0	0	0
TSPAN4	0	0	0	0	0	0	0
KDELC2	150163	61973.1	93745.3	147038	45138.5	73228	81998.3
TFAP2C	564597	140342	95448	149989	25048.2	8391.44	12897.4
ALG10B	0	0	0	0	0	0	0
ZNF433	52216.4	11720.3	21176.8	11351.3	25729.1	15904.5	22902.6
RPL31-PS12	273146	35238.2	53278.2	30690.7	54063.3	55533.6	45215.3
NABP1	0	0	0	0	0	0	0
CSNK2A2	0	0	0	0	0	0	0
SP8	2.7001e+06	941211	920709	556871	58957.9	47175.6	187027
GCC1	0	0	0	0	0	0	0
RSU1	0	0	0	0	0	0	0
ZFP534	93727.1	4381.61	5100.29	4860.31	3375.63	3086.91	4159.78
ZNF470	0	0	0	0	0	0	0
DNM1P41	0	0	0	0	0	0	0
PRR14L	0	0	0	0	0	0	0
2023-09-09	30264.2	7217.14	14945.7	15961	10715.6	19936.5	20370.8
ZFP414	0	0	0	0	0	0	0
SLC7A10	61903	13052.9	36924.3	41468	14846.3	15699.2	17045.7
HAUS1	0	0	0	0	0	0	0
RPL21	48012.1	46147.1	67353.4	23642.2	68395.2	62328.9	66952.6
ZFP82	0	0	0	0	0	0	0
RCC2	0	0	0	0	0	0	0
YTHDF3	0	0	0	0	0	0	0
GSTT2	3.31646	2.40949	2.45062	2.2814	3.97675	4.79032	5.07248
RPL37	0	0	0	0	0	0	0
LOC283731	1.91394e+06	1.75281e+06	1.52666e+06	1.74209e+06	40553.4	83362.4	156632
C1ORF109	0	0	0	0	0	0	0
CABP1	56149.6	34410.4	38024.7	56146.6	36138.2	46083.8	21207.5
MIR6768	0	0	0	0	0	0	0
PDGFC	262555	72246.5	69703.6	66005.3	56245.7	46772.4	17633.4
MIR19A	1.46458e+06	205511	209388	181206	43154.5	31067.3	105069
CENPF	172582	50670	32191.9	29647.1	35961.3	46406.9	34285.5
HEBP2	121067	20828.7	16678.1	51280.1	38501.2	32949.5	32352
POU2F2	0	0	0	0	0	0	0
EIF4EBP3	95.8747	22.7383	28.5272	22.7881	78.024	1.07115	42.8886
ARHGEF28	0	0	0	0	0	0	0
CD101	0	0	0	0	0	0	0
RPS23	0	0	0	0	0	0	0
GPX8	108187	39637.3	42935.4	34977.4	35007.3	55859.2	16533.8
PPIL1	0	0	0	0	0	0	0
ZNF680	158735	98932.5	114228	131091	38367.3	23621.3	36945.5
GSTP2	0	0	0	0	0	0	0
GGPS1	0	0	0	0	0	0	0
SMO	202241	105318	112340	143263	26960.5	19639	31763.8
MIR17	295527	204951	208826	180877	46307	39419.3	104627
[truncated: 9,703 more rows]

## Sheet: RNA expression
Genes	E50	E90	E120	P0	P4M	PY4.5	PY20	Clusters
TICRR	7.2027	0	0	0	0	0	0	E50
RMI2	8.5123	0	0	0	0	0	0	E50
PSMD6	49.1092	28.7975	29.0463	28.6472	29.7339	27.7621	29.1182	E50
POLR2L	5.8931	4.547	4.3569	5.5703	4.9557	1.4612	4.853	E50
LOC643072	5.2383	1.5157	2.1785	1.5915	0.9911	1.4612	3.2354	E50
PAUPAR	0.6548	0	0	0	0	0	0	E50
ZNF670-ZNF695	0.6548	0	0	0	0	0	0	E50
PDCL3	30.7751	13.6409	14.5231	16.7108	17.8404	11.6893	27.5005	E50
ZNF480	1.3096	0.7578	0	0	0	0	0	E50
TRIB3	3.2739	2.2735	1.4523	2.3873	1.9823	0	0.8088	E50
PHC1	11.1314	9.094	7.9877	6.366	2.9734	4.3835	3.2354	E50
ANP32D	15.0602	6.0626	7.9877	4.7745	4.9557	4.3835	4.853	E50
ARHGAP19-SLIT1	2.6192	2.2735	2.1785	2.3873	1.9823	1.4612	1.6177	E50
RPL36AL	8.5123	5.3048	6.5354	6.366	4.9557	5.8447	6.4707	E50
PCNA	104.766	9.8518	6.5354	7.1618	6.9379	1.4612	9.7061	E50
GLI3	673.778	43.1963	15.2493	28.6472	40.6364	61.3689	61.4718	E50
CNEP1R1	12.441	10.6096	9.44	9.5491	8.9202	2.9223	8.8972	E50
MPPED2	45.1805	14.3988	11.6185	10.3448	5.9468	5.8447	3.2354	E50
RPS17	79.2295	63.6577	76.9726	50.1325	23.7872	16.0728	23.4563	E50
KIRREL2	0.6548	0	0	0	0	0	0	E50
QSER1	203.639	71.236	60.9971	52.5198	39.6453	49.6796	48.5304	E50
OGG1	42.5613	33.3445	27.5939	19.0981	19.8226	21.9175	21.8387	E50
ZNF689	8.5123	7.5783	5.8093	4.7745	3.9645	0	4.0442	E50
ZC3H18	2.6192	1.5157	1.4523	0.7958	0.9911	1.4612	1.6177	E50
MIER3	62.8598	50.0167	41.3909	27.8514	29.7339	27.7621	32.3536	E50
MRPL49	22.2628	20.4614	17.4278	16.7108	18.8315	2.9223	19.4122	E50
FUNDC2P2	3.9287	3.0313	2.9046	3.183	2.9734	0	3.2354	E50
ESPL1	25.5368	0.7578	0	0.7958	0	0	0	E50
RBM10	15.7149	8.3361	7.2616	5.5703	5.9468	8.767	7.2796	E50
[truncated: 12,342 more rows]
